# Supplementary material for: Bio-organic fertilizer affects secondary cell wall biosynthesis of Dendrocalamus farinosus by inhibiting the phenylpropanoid metabolic pathway
Source: BMC Plant Biol. 2024 Nov 22;24:1112. doi: 10.1186/s12870-024-05825-8 (PMC11583417; doi:10.1186/s12870-024-05825-8)
Supplement: Supplementary file 2 — Supplementary Material 2 [file 12870_2024_5825_MOESM2_ESM.xlsx]

## Sheet: OFBa_Control
ID	m/z	Retention time (min)	Ion mode	Metabolites	Compound ID	Super Class	Class	Sub Class	kegg	Score	Fragmentation Score	Adducts	Formula	Mass Error (ppm)	VIP	P-value	adj.P-value	log2(FC)	FC	average(OFBa)	average(Control)	OFBa-1	OFBa-2	OFBa-3	Control-1	Control-2	Control-3
5.70_711.1766m/z	711.177	5.7014	neg	6''-O-Malonylnaringin	HMDB0039776	Phenylpropanoids and polyketides	Flavonoids	Flavonoid glycosides		39	5.82	M+FA-H	C30H34O17	-1.76944	2.70048	0.000625368	0.041999	-33.9771	5.91396e-11	2.36234e-05	399452	2.36234e-05	2.36234e-05	2.36234e-05	362332	481458	354568
5.30_669.1661m/z	669.166	5.29827	neg	6,8-Diglucosyldiosmetin	HMDB0037410	Phenylpropanoids and polyketides	Flavonoids	Flavonoid glycosides		37.6	3.01	M+FA-H	C28H32O16	-1.8749	1.1313	0.00650738	0.0987006	-31.5366	3.21028e-10	2.36234e-05	73586.8	2.36234e-05	2.36234e-05	2.36234e-05	51893.3	100162	68705.7
5.71_381.1177m/z	381.118	5.71432	pos	Picraquassioside A	HMDB0041285	Organic oxygen compounds	Organooxygen compounds	Carbohydrates and carbohydrate conjugates		40.5	7.62	M+H-H2O	C18H22O10	-0.765633	5.30273	0.00209546	0.0638768	-7.41669	0.00585265	9229.12	1.57691e+06	9273.35	4104.53	14309.5	1.45348e+06	2.00665e+06	1.27061e+06
0.81_162.1126m/z	162.113	0.812533	pos	L-Carnitine	HMDB0000062	Organic nitrogen compounds	Organonitrogen compounds	Quaternary ammonium salts	C00318	38.2	0	M+H	C7H15NO3	0.575079	1.60315	0.000195932	0.0316971	-3.54975	0.0853923	13023.1	152509	9246.87	16116	13706.5	167884	157093	132551
7.08_607.2149m/z	607.215	7.08303	pos	Musabalbisiane C	HMDB0038682	Lipids and lipid-like molecules	Prenol lipids	Diterpenoids		49.7	52.6	M+K	C28H40O12	-0.437796	1.06056	0.00322486	0.0771639	-3.52485	0.086879	6021.7	69311.3	8483.59	8008.72	1572.79	82154.2	75663.5	50116.2
1.17_346.0549m/z	346.055	1.17125	pos	Cyclic GMP	135398570	Nucleosides, nucleotides, and analogues	Purine nucleotides	Cyclic purine nucleotides	C00942	48.9	51.8	M+H	C10H12N5O7P	0.550092	2.62016	0.0193886	0.138757	-3.38523	0.0957074	44113.4	460920	27094	66852.7	38393.6	570047	570887	241825
5.36_595.2044m/z	595.204	5.36038	neg	Tracheloside	HMDB0030557	Lignans, neolignans and related compounds	Lignan glycosides	Unclassified		49.5	58.7	M+FA-H	C27H34O12	2.08831	1.00276	0.0126727	0.119856	-3.35136	0.0979805	6457.82	65909.2	9498.31	6539.05	3336.11	93085.3	55605.6	49036.8
4.99_561.1946m/z	561.195	4.98858	pos	8-Acetoxypinoresinol 4-glucoside	HMDB0033283	Lignans, neolignans and related compounds	Lignan glycosides	Unclassified		38.2	5.44	M+H-H2O	C28H34O13	-3.6242	1.44555	0.0490215	0.190443	-3.33023	0.0994264	15209.3	152971	14235.5	15164	16228.4	242017	144999	71895.8
5.30_591.2049m/z	591.205	5.30307	pos	Citrusin B	HMDB0039231	Lignans, neolignans and related compounds	Lignan glycosides	Unclassified		47	44.3	M+Na	C27H36O13	0.0944191	1.44161	0.0251831	0.15419	-3.05183	0.120589	17613.3	146060	19319.3	16121.3	17399.3	212875	139468	85837.5
12.87_335.2580m/z	335.258	12.8671	pos	1-(3,5-Dihydroxyphenyl)-2-pentadecanone	HMDB0035283	Benzenoids	Phenols	Benzenediols		42.9	19.7	M+H	C21H34O3	-0.0931285	4.19379	0.0318144	0.165505	-3.02463	0.122884	155237	1.26328e+06	111772	72891.7	281047	1.5031e+06	598851	1.68788e+06
0.85_300.0872m/z	300.087	0.846583	pos	Pseudobaptigenin	HMDB0036616	Phenylpropanoids and polyketides	Isoflavonoids	Isoflav-2-enes	C10522	36.2	0	M+NH4	C16H10O5	1.95407	1.34212	0.000107636	0.0271432	-3.01277	0.123898	13780.8	111227	9981.37	11576	19785	121187	110752	101741
0.86_321.0584m/z	321.058	0.863617	pos	Xylobiose	HMDB0029894	Organic oxygen compounds	Organooxygen compounds	Carbohydrates and carbohydrate conjugates	C01630	38.3	0	M+K	C10H18O9	0.695428	1.68176	0.00118737	0.0521006	-2.69911	0.153988	28399.5	184427	30174.1	22049.7	32974.7	217103	152444	183734
5.43_399.1415m/z	399.141	5.42707	pos	2'-Hydroxy-3',4',5',7,8-pentamethoxyflavan	HMDB0033906	Phenylpropanoids and polyketides	Flavonoids	O-methylated flavonoids		39	3.25	M+Na	C20H24O7	0.195508	1.33969	0.00424304	0.0835574	-2.58913	0.166186	20277.5	122017	20598.9	22954.3	17279.3	145724	131976	88349.6
5.77_422.1213n	445.11	5.76677	pos	Rumexoside	HMDB0036398	Organic oxygen compounds	Organooxygen compounds	Carbohydrates and carbohydrate conjugates		39.4	5.94	M+H, M+Na	C20H22O10	0.0565674	1.22664	0.00274042	0.0723307	-2.48141	0.179069	18391.2	102705	21172	18557.6	15444	124938	102151	81025.4
11.54_415.2244m/z	415.224	11.5356	pos	[12]-Gingerdione	HMDB0039278	Benzenoids	Phenols	Methoxyphenols		38.3	0.0842	M+K	C23H36O4	-0.354134	1.83307	0.0120868	0.118606	-2.45705	0.182119	44183	242605	38048.4	54720.3	39780.2	288216	287450	152150
5.78_451.0713m/z	451.071	5.78052	neg	(Z)-Resveratrol 3-(6''-sulfoglucopyranoside)	HMDB0037077	Phenylpropanoids and polyketides	Stilbenes	Stilbene glycosides		46	42.8	M-H2O-H	C20H22O11S	1.78671	1.07242	0.00204306	0.063071	-2.37595	0.19265	15290.1	79367.1	13603.3	17237	15029.9	74659.3	66816.6	96625.5
4.42_242.0793n	243.087	4.41993	pos	Genipinic acid	HMDB0038126	Organic acids and derivatives	Carboxylic acids and derivatives	Dicarboxylic acids and derivatives		51.3	62.7	M+H, M+Na	C11H14O6	1.12334	1.02838	0.00323813	0.0773626	-2.36392	0.194262	14353	73884.7	14916.3	18067.1	10075.6	85994	79721.9	55938.4
5.30_356.1108n	339.107	5.30307	pos	1-O-Feruloylglucose	HMDB0036938	Phenylpropanoids and polyketides	Cinnamic acids and derivatives	Hydroxycinnamic acids and derivatives		47.8	44.1	M+H-H2O, M+Na, M+NH4	C16H20O9	0.116661	1.90613	0.0108689	0.114734	-2.34283	0.197124	52386.9	265756	62122.6	49991.3	45046.6	224840	359893	212535
0.85_176.0919m/z	176.092	0.846583	pos	2-Aminoheptanedioic acid	HMDB0034252	Organic acids and derivatives	Carboxylic acids and derivatives	Amino acids, peptides, and analogues		38.7	0	M+H	C7H13NO4	0.863553	2.0573	2.45188e-05	0.0198462	-2.30358	0.20256	57907.1	285876	53563.1	55791.6	64366.5	267697	288891	301041
5.27_621.2152m/z	621.215	5.26827	pos	Matsutakeside I	HMDB0036746	Phenylpropanoids and polyketides	2-arylbenzofuran flavonoids	Unclassified		40.8	20.7	M+H	C30H36O14	-4.19263	2.47577	0.0092281	0.109814	-2.30054	0.202987	90977.1	448192	82800.6	96454.9	93675.9	558609	482692	303276
1.14_282.0952n	305.084	1.1372	pos	5-O-a-L-Arabinofuranosyl-L-arabinose	HMDB0038880	Organic oxygen compounds	Organooxygen compounds	Carbohydrates and carbohydrate conjugates		40.4	9.34	M+Na, M+K	C10H18O9	0.520298	2.07892	0.000202658	0.0316971	-2.25205	0.209926	62336.8	296947	51455.8	65808.1	69746.3	285543	274570	330727
10.44_579.3062m/z	579.306	10.435	neg	Hordatine B	HMDB0030459	Phenylpropanoids and polyketides	2-arylbenzofuran flavonoids	Unclassified	C08308	37.2	0	M-H	C29H40N8O5	2.27237	1.26901	0.00812161	0.106401	-2.02681	0.245397	30325.8	123578	29827.9	23371.7	37777.6	137849	86648.9	146237
2.51_267.0842m/z	267.084	2.51148	pos	threo-Syringoylglycerol	HMDB0031237	Benzenoids	Phenols	Methoxyphenols		38.3	0	M+Na	C11H16O6	1.05814	1.05092	0.0100805	0.112281	-1.91755	0.264704	23284.3	87963.4	23506.8	28953.6	17392.4	71443.3	115109	77338
0.88_160.1333m/z	160.133	0.880633	pos	2-Hexenyl acetate	HMDB0040212	Organic acids and derivatives	Carboxylic acids and derivatives	Carboxylic acid derivatives		40	3.55	M+NH4	C8H14O2	1.00505	3.76057	4.43154e-05	0.0198462	-1.76999	0.29321	316400	1.07909e+06	288306	289581	371313	1.0397e+06	1.0619e+06	1.13567e+06
1.74_171.0266m/z	171.027	1.73677	pos	L-2-Hydroxyglutaric acid	HMDB0000694	Organic acids and derivatives	Hydroxy acids and derivatives	Short-chain hydroxy acids and derivatives	C03196	39.1	0	M+Na	C5H8O5	1.13468	1.15429	0.00227503	0.0664879	-1.75932	0.295388	31180.4	105558	27146.8	29736	36658.4	105357	87733.8	123581
10.37_542.2510m/z	542.251	10.3738	neg	N1,N10-Diferuloylspermidine	HMDB0033471	Phenylpropanoids and polyketides	Cinnamic acids and derivatives	Hydroxycinnamic acids and derivatives		38.6	0.00566	M+FA-H	C27H35N3O6	0.423105	1.31047	0.000482158	0.0394026	-1.70071	0.307635	41668.6	135448	47675.9	44328.7	33001.3	149570	134310	122465
0.85_261.1811m/z	261.181	0.846583	pos	Germacrenone	HMDB0035887	Lipids and lipid-like molecules	Prenol lipids	Sesquiterpenoids		37.4	0	M+Na	C15H26O2	-5.9911	3.18244	0.000111069	0.0274622	-1.67721	0.312687	249346	797429	219671	234228	294138	791448	848887	751952
5.37_472.3326n	473.34	5.37222	pos	Reticulataxanthin	HMDB0036882	Lipids and lipid-like molecules	Prenol lipids	Triterpenoids		36.7	6.74	M+H, M+Na	C33H44O2	-3.18599	2.04533	0.0466821	0.187608	-1.62785	0.32357	131155	405336	106309	104092	183063	574200	387807	254001
11.34_335.2580m/z	335.258	11.3378	pos	[10]-Paradol	HMDB0040642	Benzenoids	Phenols	Methoxyphenols		42.1	14.7	M+H	C21H34O3	-0.0679259	3.17287	0.00321214	0.0771165	-1.56287	0.338476	289758	856064	269574	282596	317103	1.03016e+06	796825	741205
0.85_143.0948n	144.102	0.846583	pos	3beta,6beta-Dihydroxynortropane	HMDB0038949	Alkaloids and derivatives	Tropane alkaloids	Unclassified		40.4	6.54	M+H, M+NH4	C7H13NO2	0.950131	4.34938	0.000302971	0.0349584	-1.50961	0.351205	557374	1.58703e+06	473872	512497	685753	1.51167e+06	1.70317e+06	1.54626e+06
10.19_699.3559m/z	699.356	10.1886	pos	(15a,20R)-Dihydroxypregn-4-en-3-one 20-[glucosyl-(1->4)-6-acetyl-glucoside]	HMDB0033168	Lipids and lipid-like molecules	Steroids and steroid derivatives	Steroidal glycosides		43.2	25.4	M+H	C35H54O14	-3.96502	1.76885	0.039582	0.178914	-1.46268	0.362818	114716	316182	90314.3	113837	139998	443162	225559	279824
2.22_121.0652m/z	121.065	2.2203	pos	4-Ethoxyphenol	HMDB0032036	Benzenoids	Phenols	4-alkoxyphenols		42.3	18.9	M+H-H2O	C8H10O2	2.70342	1.97937	0.00340359	0.0783126	-1.40247	0.378282	134387	355255	115690	142942	144528	410485	362763	292517
0.83_289.0333m/z	289.033	0.834917	neg	D-Sedoheptulose 7-phosphate	HMDB0001068	Organic oxygen compounds	Organooxygen compounds	Carbohydrates and carbohydrate conjugates	C05382	51.4	64.4	M-H	C7H15O10P	1.16368	3.54702	0.00884447	0.109532	-1.39878	0.37925	447014	1.17868e+06	418988	414671	507384	1.41008e+06	1.22943e+06	896527
0.83_459.1363m/z	459.136	0.834917	neg	beta-D-Xylopyranosyl-(1->5)-alpha-L-arabinofuranosyl-(1->5)-L-arabinose	HMDB0038860	Organic oxygen compounds	Organooxygen compounds	Carbohydrates and carbohydrate conjugates		36	0	M+FA-H	C15H26O13	1.76419	1.70511	0.00123945	0.052435	-1.36919	0.387108	101423	262003	105908	94573	103789	240376	300753	244879
11.17_529.3028m/z	529.303	11.1669	neg	Goshonoside F1	HMDB0038539	Lipids and lipid-like molecules	Prenol lipids	Terpene glycosides		51.2	66.2	M+FA-H	C26H44O8	1.95945	1.23072	0.0434112	0.183203	-1.35965	0.389676	62971.9	161601	56829.5	72341	59745.2	186543	202955	95303.8
10.19_676.3677n	721.367	10.189	neg	(S)-Nerolidol 3-O-[a-L-rhamnopyranosyl-(1->4)-a-L-rhamnopyranosyl-(1->6)-b-D-glucopyranoside]	HMDB0040846	Organic oxygen compounds	Organooxygen compounds	Carbohydrates and carbohydrate conjugates		53.4	69.2	M-H, M+FA-H	C33H56O14	1.08139	1.90014	0.0320128	0.165724	-1.35617	0.390617	145981	373719	119074	143686	175184	484916	248404	387838
0.78_282.0871m/z	282.087	0.778483	pos	Necatorine	HMDB0039035	Lipids and lipid-like molecules	Prenol lipids	Tetraterpenoids	C08594	37	0	M+NH4	C15H8N2O3	-0.808816	1.08851	0.0125548	0.119436	-1.30476	0.404789	47683.3	117798	34795.4	43930.2	64324.4	130408	132623	90363.8
1.15_143.0341m/z	143.034	1.15423	pos	Oxoadipic acid	HMDB0000225	Organic acids and derivatives	Keto acids and derivatives	Medium-chain keto acids and derivatives	C00322	43.8	23	M+H-H2O	C6H8O5	1.06428	2.94955	0.0122843	0.118927	-1.27366	0.41361	362384	876149	332756	332331	422065	1.06906e+06	887027	672358
0.85_158.1177m/z	158.118	0.846583	pos	(S)-Homostachydrine	HMDB0033433	Organic acids and derivatives	Carboxylic acids and derivatives	Amino acids, peptides, and analogues	C08283	41.9	15.4	M+H	C8H15NO2	0.758193	2.16243	0.0011173	0.0512855	-1.20176	0.434743	198362	456274	180035	178814	236238	456688	498210	413924
0.76_266.1599m/z	266.16	0.761467	pos	(E)-2-Methyl-2-buten-1-ol O-beta-D-Glucopyranoside	HMDB0033064	Lipids and lipid-like molecules	Fatty Acyls	Fatty acyl glycosides		47	39.3	M+NH4	C11H20O6	0.148351	1.96955	0.0421427	0.181744	-1.20095	0.434988	193748	445410	159579	211640	210025	402127	327005	607099
0.83_210.0735n	191.056	0.834917	neg	Sedoheptulose	HMDB0003219	Organic oxygen compounds	Organooxygen compounds	Carbohydrates and carbohydrate conjugates	C08355	44.9	27.9	M-H2O-H, M-H	C7H14O7	-2.28782	26.3255	0.00518212	0.091186	-1.18851	0.438757	3.08871e+07	7.03968e+07	2.7927e+07	2.6358e+07	3.83763e+07	7.73482e+07	7.54957e+07	5.83465e+07
0.83_128.0476n	129.055	0.829567	pos	(±)-Furaneol	HMDB0040594	Organoheterocyclic compounds	Dihydrofurans	Furanones		38.4	0	M+H, M+NH4, M+H-H2O	C6H8O3	1.93159	1.98452	0.0103962	0.11339	-1.14624	0.451802	190158	420887	165002	171442	234030	489373	438929	334360
10.22_488.3008m/z	488.301	10.2241	pos	Withanolide	HMDB0003218	Lipids and lipid-like molecules	Glycerophospholipids	Glycerophosphocholines		39.3	0	M+NH4	C28H38O6	0.285824	1.53248	0.0122235	0.118781	-1.13976	0.453836	115273	253997	80411.3	93046	172361	273433	261402	227154
4.74_877.3609m/z	877.361	4.74007	pos	Licoricesaponin G2	HMDB0039318	Lipids and lipid-like molecules	Prenol lipids	Terpene glycosides		36.3	0	M+K	C42H62O17	-1.14239	1.01874	0.00823603	0.107051	-1.13705	0.454689	50227	110465	40551.2	52373.2	57756.8	127697	114470	89226.2
0.83_156.0424n	157.05	0.829567	pos	Ascladiol	HMDB0029610	Organoheterocyclic compounds	Dihydrofurans	Furanones		48.4	47.2	M+H-H2O, M+H	C7H8O4	0.737766	2.42282	0.0152913	0.128629	-1.13225	0.456204	294370	645260	261053	261338	360720	747856	699613	488312
11.23_249.1850m/z	249.185	11.2282	pos	Furanofukinin	HMDB0036640	Lipids and lipid-like molecules	Prenol lipids	Sesquiterpenoids		53.4	71	M+H	C16H24O2	0.43107	1.30273	0.00356116	0.0797164	-1.12314	0.459094	81221.5	176917	80219.9	76031.9	87412.8	203469	176532	150750
10.78_975.5476m/z	975.548	10.7829	neg	Perulactone B	HMDB0030119	Lipids and lipid-like molecules	Steroids and steroid derivatives	Bile acids, alcohols and derivatives		36.9	0	2M-H	C28H40O7	0.0321514	1.02426	0.0426204	0.1825	-1.03416	0.488299	65085.4	133290	75722.6	84300.9	35232.8	104712	165503	129655
7.65_357.0622m/z	357.062	7.6516	neg	3',4,4'-Trihydroxypulvinone	HMDB0030563	Benzenoids	Phenols	Benzenediols		51	60.2	M+FA-H	C17H12O6	1.97842	1.60951	0.0113042	0.116857	-1.03015	0.489659	146034	298237	143163	125967	168973	359900	253276	281534
0.83_193.0709m/z	193.071	0.829567	pos	D-Manno-2-heptulose	HMDB0029935	Unclassified	Unclassified	Unclassified		49.2	49.8	M+H-H2O	C7H14O7	0.944031	3.85306	0.0206565	0.142944	-1.00969	0.496653	893030	1.7981e+06	732262	827524	1.1193e+06	2.07742e+06	1.94017e+06	1.37671e+06
11.44_219.1745m/z	219.174	11.4425	pos	Curdione	HMDB0034714	Lipids and lipid-like molecules	Prenol lipids	Sesquiterpenoids	C17493	54.6	76.3	M+H-H2O	C15H24O2	0.621844	1.16153	0.0146873	0.127192	-0.992815	0.502496	81243.3	161679	74161.1	71306.5	98262.3	188891	167369	128778
0.81_204.0868m/z	204.087	0.812533	pos	Avenic acid B	HMDB0038751	Organic acids and derivatives	Carboxylic acids and derivatives	Amino acids, peptides, and analogues		37.8	0	M+H-H2O	C8H15NO6	0.851107	1.96857	0.0343558	0.169818	-0.990092	0.503446	249268	495123	253540	205923	288340	589062	547599	348708
0.83_147.0653m/z	147.065	0.829567	pos	Adipic acid	HMDB0000448	Lipids and lipid-like molecules	Fatty Acyls	Fatty acids and conjugates	C06104	38.7	0	M+H	C6H10O4	0.618122	1.19988	0.0210354	0.144478	-0.964169	0.512573	92386.6	180241	77675.9	81531.6	117952	205332	194812	140579
9.81_594.1374n	595.145	9.80705	pos	Buddlenoid A	HMDB0040477	Phenylpropanoids and polyketides	Flavonoids	Flavonoid glycosides		48	43.2	M+H, M+Na, M+NH4, M+H-H2O	C30H26O13	0.0742852	2.11002	0.0399846	0.179365	-0.941731	0.520608	311424	598194	313964	281615	338694	764842	590922	438817
0.83_267.0726m/z	267.073	0.834917	neg	Inosine	HMDB0000195	Nucleosides, nucleotides, and analogues	Purine nucleosides	Unclassified	C00294	50.9	65	M-H	C10H12N4O5	-3.37339	2.60334	0.00630102	0.098053	-0.935573	0.522835	426245	815258	381217	386702	510816	895914	853835	696024
15.99_223.0638m/z	223.064	15.9937	pos	Harmalan	HMDB0029834	Alkaloids and derivatives	Harmala alkaloids	Unclassified		40.2	11.6	M+K	C12H12N2	3.17316	1.30723	0.0370661	0.174393	-0.858828	0.5514	134302	243565	123053	118829	161023	301458	241653	187583
0.04_124.0529n	107.05	0.0419667	pos	Mequinol	HMDB0029696	Benzenoids	Phenols	Methoxyphenols		41.4	13.1	M+H-H2O, M+H	C7H8O2	3.86113	1.07233	0.0474321	0.188611	-0.853455	0.553458	93709.8	169317	71779.3	90906.5	118444	210496	166671	130784
0.76_305.1343m/z	305.134	0.761467	pos	Tetraphyllin B	HMDB0029914	Organic oxygen compounds	Organooxygen compounds	Carbohydrates and carbohydrate conjugates		38.9	0	M+NH4	C12H17NO7	0.0501949	1.55312	0.00875525	0.109532	-0.83902	0.559023	177899	318232	159677	184837	189184	369886	310502	274309
1.15_144.1021m/z	144.102	1.15423	pos	L-2-Amino-3-methylenehexanoic acid	HMDB0030410	Organic acids and derivatives	Carboxylic acids and derivatives	Amino acids, peptides, and analogues		45.7	34.7	M+H	C7H13NO2	1.25881	1.00267	0.0064829	0.0987006	-0.823196	0.565188	75143.3	132953	60309.1	69517.7	95603.1	134740	137731	126388
0.78_277.0349m/z	277.035	0.78385	neg	9-Hydroxy-4-methoxypsoralen	HMDB0036628	Phenylpropanoids and polyketides	Coumarins and derivatives	Furanocoumarins		41.7	18	M+FA-H	C12H8O5	-2.14889	2.05562	0.0124013	0.119287	-0.774049	0.584774	351622	601296	315517	320037	419313	680640	604468	518779
15.34_124.0871m/z	124.087	15.3368	pos	L-Histidinol	HMDB0003431	Organic nitrogen compounds	Organonitrogen compounds	Amines	C00860	43.3	24.4	M+H-H2O	C6H11N3O	1.13608	20.0419	0.0488513	0.190049	-0.744623	0.596824	3.91954e+07	6.56733e+07	3.42967e+07	3.56755e+07	4.7614e+07	7.9424e+07	6.73411e+07	5.02549e+07
0.87_363.0343m/z	363.034	0.868967	neg	Xanthylic acid	HMDB0001554	Nucleosides, nucleotides, and analogues	Purine nucleotides	Purine ribonucleotides	C00655	37.7	0	M-H	C10H13N4O9P	-1.30089	1.57542	0.0494575	0.190918	-0.739693	0.598867	244431	408156	200717	186927	345649	455836	414580	354052
9.80_593.1310m/z	593.131	9.79757	neg	Piperitoside	HMDB0037348	Phenylpropanoids and polyketides	Flavonoids	Flavonoid glycosides		51.3	60.3	M-H	C30H26O13	1.58776	1.85187	0.0293843	0.161501	-0.73466	0.60096	323340	538040	307364	320287	342369	664068	492965	457085
1.16_203.0194m/z	203.019	1.16037	neg	Daucic acid	HMDB0031665	Organic acids and derivatives	Hydroxy acids and derivatives	Beta hydroxy acids and derivatives		54.1	73.2	M-H	C7H8O7	-1.50483	1.79755	0.0380728	0.176087	-0.336359	0.792038	789000	996164	736340	744185	886475	1.03285e+06	902319	1.05332e+06
5.08_164.0706m/z	164.071	5.07887	pos	L-Tyrosine	HMDB0000158	Organic acids and derivatives	Carboxylic acids and derivatives	Amino acids, peptides, and analogues	C00082	40	4.16	M+H-H2O	C9H11NO3	-0.155137	1.14441	0.0400576	0.179365	0.3603	1.28369	382833	298228	371710	349744	427045	288685	275876	330123
5.08_123.0443m/z	123.044	5.07887	pos	Furfuryl acetate	HMDB0034246	Organoheterocyclic compounds	Heteroaromatic compounds	Unclassified		51.2	58.4	M+H-H2O	C7H8O3	1.46847	18.0216	0.00604764	0.0970739	0.691899	1.61541	4.88843e+07	3.02613e+07	4.72381e+07	4.65041e+07	5.29108e+07	2.77119e+07	2.70933e+07	3.59786e+07
5.08_118.0654m/z	118.065	5.07887	pos	Indole	HMDB0000738	Organoheterocyclic compounds	Indoles and derivatives	Indoles	C00463	39.4	8.23	M+H	C8H7N	2.46797	4.83052	0.00610921	0.0971052	0.714132	1.6405	3.42856e+06	2.08995e+06	3.3271e+06	3.23904e+06	3.71955e+06	1.88489e+06	1.88463e+06	2.50034e+06
4.08_538.2643m/z	538.264	4.075	pos	Calamin	HMDB0038143	Lipids and lipid-like molecules	Steroids and steroid derivatives	Steroid lactones		39.1	5.28	M+NH4	C27H36O10	-0.739964	1.11714	0.00462808	0.0860574	0.716445	1.64313	181178	110264	170153	171705	201675	98903.9	108950	122938
2.28_272.0902n	317.088	2.27745	neg	Arbutin	HMDB0029943	Organic oxygen compounds	Organooxygen compounds	Carbohydrates and carbohydrate conjugates	C06186	42.2	15	M-H, M+FA-H	C12H16O7	2.33632	1.24386	0.0328056	0.167902	0.717001	1.64376	250029	152108	233174	223719	293192	132739	128583	195000
5.08_123.0807m/z	123.081	5.07887	pos	4-Ethylphenol	HMDB0029306	Benzenoids	Phenols	1-hydroxy-2-unsubstituted benzenoids	C13637	44.6	30.7	M+H	C8H10O	2.0226	1.26283	0.00745304	0.103819	0.757106	1.6901	225708	133547	217899	211417	247807	118083	119827	162732
0.76_120.0658m/z	120.066	0.761467	pos	L-Threonine	HMDB0000167	Organic acids and derivatives	Carboxylic acids and derivatives	Amino acids, peptides, and analogues	C00188	43.6	24.1	M+H	C4H9NO3	2.17073	1.20988	0.00760043	0.104034	0.825134	1.7717	194053	109529	183390	201101	197666	130549	120110	77928.4
0.74_399.1446m/z	399.145	0.744433	pos	8-Acetoxypinoresinol	HMDB0033280	Lignans, neolignans and related compounds	Furanoid lignans	Unclassified	C10544	37.2	0	M+H-H2O	C22H24O8	1.74862	1.23158	0.0180102	0.135529	0.859934	1.81496	203904	112347	179151	186405	246157	120083	125304	91653.3
0.85_133.0743n	116.071	0.846583	pos	L-2-Amino-5-hydroxypentanoic acid	HMDB0031658	Organic acids and derivatives	Carboxylic acids and derivatives	Amino acids, peptides, and analogues		51.3	62.2	M+H-H2O, M+H	C5H11NO3	3.26237	2.52539	0.000523527	0.0399754	0.958931	1.94387	718092	369413	731983	712861	709431	387548	416220	304473
0.78_245.0433m/z	245.043	0.78385	neg	2,3',4,6-Tetrahydroxybenzophenone	440991	Unclassified	Unclassified	Unclassified		36.3	0	M-H	C13H10O5	-9.05426	3.93252	0.00226695	0.0664879	1.07947	2.11326	1.63984e+06	775978	1.59389e+06	1.51679e+06	1.80885e+06	730580	650149	947206
2.42_329.0878m/z	329.088	2.42065	neg	D-Vacciniin	HMDB0038492	Benzenoids	Benzene and substituted derivatives	Benzoic acids and derivatives		45.2	29.5	M+FA-H	C13H16O7	-0.0843763	1.16766	0.00158419	0.0576562	1.09446	2.13533	142024	66511.7	140196	158499	127377	72610.9	58851.6	68072.6
4.04_314.1003n	337.09	4.0404	pos	6-O-Acetylarbutin	HMDB0034060	Organic oxygen compounds	Organooxygen compounds	Carbohydrates and carbohydrate conjugates		39.3	0	M+Na, M+K, M+NH4, M+H	C14H18O8	0.498504	9.39797	0.047725	0.188875	1.12559	2.18191	1.07315e+07	4.91839e+06	9.20898e+06	8.50478e+06	1.44807e+07	6.52264e+06	4.47956e+06	3.75297e+06
4.06_717.1636m/z	717.164	4.05923	neg	Triglochinin	HMDB0030934	Organic oxygen compounds	Organooxygen compounds	Carbohydrates and carbohydrate conjugates		37.6	0	2M-H	C14H17NO10	0.55649	1.56264	0.0355232	0.172113	1.13549	2.19693	285170	129804	212988	268719	373804	147368	97808.4	144235
4.32_146.0602m/z	146.06	4.31752	pos	1H-Indole-3-carboxaldehyde	HMDB0029737	Organoheterocyclic compounds	Indoles and derivatives	Indoles	C08493	47.1	42.8	M+H	C9H7NO	1.10118	1.05507	0.00129072	0.0531835	1.13905	2.20236	112591	51122.6	104543	113944	119285	53211.9	60838.4	39317.7
13.85_620.4289n	638.462	13.8542	pos	Fasciculic acid A	HMDB0036439	Lipids and lipid-like molecules	Prenol lipids	Triterpenoids		38.8	0	M+H-H2O, M+H, M+K, M+NH4	C36H60O8	0.149848	1.04383	0.0390952	0.177964	1.15873	2.23261	127101	56929.2	158379	133347	89576.5	34113.6	72165.8	64508.3
13.85_643.4179m/z	643.418	13.8542	pos	Soyasapogenol B 24-O-b-D-glucoside	HMDB0039520	Lipids and lipid-like molecules	Prenol lipids	Terpene glycosides		48.5	44.8	M+Na	C36H60O8	-0.263421	2.23976	0.0326137	0.16744	1.1735	2.25559	569757	252598	684331	627182	397757	171464	330037	256293
4.32_187.0635n	188.071	4.31752	pos	Indoleacrylic acid	HMDB0000734	Organoheterocyclic compounds	Indoles and derivatives	Indoles		45.5	34.1	M+H, M+NH4, M+H-H2O	C11H9NO2	1.02042	6.43754	0.000837887	0.0480026	1.28636	2.43912	3.85549e+06	1.58069e+06	3.58139e+06	3.95004e+06	4.03503e+06	1.66121e+06	1.89811e+06	1.18274e+06
3.80_219.1111n	220.118	3.79745	pos	Cis-zeatin	HMDB0012204	Unclassified	Unclassified	Unclassified		40.2	9.97	M+H-H2O, M+Na, M+H	C10H13N5O	-4.21464	2.11231	0.00469553	0.0864566	1.33556	2.52373	419895	166379	358955	394694	506036	175213	163015	160907
3.93_329.0884m/z	329.088	3.92608	neg	2-O-Benzoyl-D-glucose	HMDB0034618	Organic oxygen compounds	Organooxygen compounds	Carbohydrates and carbohydrate conjugates		53.7	73.6	M+FA-H	C13H16O7	2.23552	1.22745	0.00309568	0.0761502	1.37022	2.58511	138333	53511.3	142420	120804	151774	48899.5	39633.7	72000.7
3.82_273.1083m/z	273.108	3.81562	pos	Helinorbisabone	HMDB0032116	Lipids and lipid-like molecules	Prenol lipids	Monoterpenoids		37.6	0	M+Na	C14H18O4	-5.81156	1.04472	0.0432359	0.182842	1.45829	2.74782	111241	40483.3	85752.5	125600	122370	15187.2	24995.9	81266.6
4.04_151.0393m/z	151.039	4.04218	neg	3,4-Dihydroxyphenylglycol	HMDB0000318	Benzenoids	Phenols	Benzenediols	C05576	40.8	11.3	M-H2O-H	C8H10O4	-4.74793	1.39613	0.00604182	0.0970739	1.78101	3.43668	157620	45864.1	137734	136072	199054	51239.8	38889	47463.4
4.04_349.0702m/z	349.07	4.04218	neg	12alpha-Hydroxyerosone	HMDB0034141	Phenylpropanoids and polyketides	Isoflavonoids	Rotenoids		37.8	3.56	M-H2O-H	C20H16O7	-4.27773	1.6583	0.00697759	0.101454	1.78849	3.45452	222983	64548.1	188219	197168	283561	74531.8	52704.2	66408.3
0.74_185.0325m/z	185.032	0.744433	pos	L-Glutamine	HMDB0000641	Organic acids and derivatives	Carboxylic acids and derivatives	Amino acids, peptides, and analogues	C00064	40.4	9.02	M+K	C5H10N2O3	1.06969	2.26461	0.0114049	0.116857	1.89352	3.7154	412942	111143	339991	355113	543722	145404	106106	81919.7
0.76_133.0379n	134.045	0.761467	pos	L-Aspartic acid	HMDB0000191	Organic acids and derivatives	Carboxylic acids and derivatives	Amino acids, peptides, and analogues	C00049	47.5	44.2	M+H-H2O, M+H	C4H7NO4	3.29426	2.48803	0.00196566	0.0627441	1.91601	3.77379	468400	124119	403320	475989	525891	184380	112008	75969.7
9.24_460.1369n	483.126	9.24328	pos	Wistin	HMDB0030869	Phenylpropanoids and polyketides	Isoflavonoids	Isoflavonoid O-glycosides		38.8	0	M+H-H2O, M+Na, M+H	C23H24O10	-0.0501535	1.09037	0.000398285	0.037374	1.93748	3.83035	87825.3	22928.8	97061.6	85519.7	80894.7	29373.6	17398.3	22014.4
0.77_325.1258m/z	325.126	0.766817	neg	L-2-Amino-5-(methylthio)pentanoic acid	HMDB0030406	Organic acids and derivatives	Carboxylic acids and derivatives	Amino acids, peptides, and analogues	C17213	38.6	0	2M-H	C6H13NO2S	-0.987729	1.02402	0.0050005	0.0897818	2.06471	4.1835	78710.6	18814.5	94006.3	62432.2	79693.1	27287.1	20880.6	8275.86
4.06_535.1427m/z	535.143	4.05923	neg	Formononetin	HMDB0005808	Phenylpropanoids and polyketides	Isoflavonoids	O-methylated isoflavonoids	C00858	38.1	0	2M-H	C16H12O4	5.24383	2.34134	0.000935863	0.0482596	2.09202	4.26344	394380	92502.6	394292	349069	439778	73974.6	66443.6	137090
4.04_314.1008n	627.194	4.04218	neg	Vanilloside	HMDB0029664	Organic oxygen compounds	Organooxygen compounds	Carbohydrates and carbohydrate conjugates		50.1	57.5	M-H, M+FA-H, 2M-H	C14H18O8	2.02868	14.5173	0.00451356	0.0851183	2.29161	4.89601	1.50437e+07	3.07265e+06	1.31191e+07	1.28676e+07	1.91446e+07	3.55683e+06	2.42491e+06	3.23622e+06
0.76_129.0428n	147.077	0.761467	pos	Pyroglutamic acid	HMDB0000267	Organic acids and derivatives	Carboxylic acids and derivatives	Amino acids, peptides, and analogues	C01879	51.1	63	M+H, M+NH4	C5H7NO3	1.65178	9.16992	0.000236044	0.0316971	2.33169	5.03395	5.69882e+06	1.13208e+06	5.30676e+06	5.57641e+06	6.2133e+06	1.52713e+06	1.19349e+06	675616
4.71_194.0582n	177.055	4.70555	pos	Isoferulic acid	HMDB0000955	Phenylpropanoids and polyketides	Cinnamic acids and derivatives	Hydroxycinnamic acids and derivatives	C10470	52	64.6	M+H-H2O, M+H	C10H10O4	1.40014	1.3599	0.013803	0.123771	2.38469	5.2223	135506	25947.6	84250	155877	166391	32803.8	26703	18336
1.15_307.0839n	308.091	1.15423	pos	Glutathione	HMDB0000125	Organic acids and derivatives	Carboxylic acids and derivatives	Amino acids, peptides, and analogues	C00051	55.1	80.3	M+H, M+Na	C10H17N3O6S	0.251749	7.76878	0.0439245	0.183565	2.50236	5.66613	4.77585e+06	842877	3.73858e+06	3.54321e+06	7.04576e+06	102939	109840	2.31585e+06
1.16_306.0770m/z	306.077	1.16037	neg	Avenanthramide L	HMDB0033193	Benzenoids	Benzene and substituted derivatives	Benzoic acids and derivatives		41	15	M-H2O-H	C18H15NO5	-0.711501	2.71735	0.0376484	0.175216	2.50771	5.68716	574935	101093	506724	402799	815281	8682.99	7681.08	286916
7.17_241.0508m/z	241.051	7.16578	neg	Moracin M	HMDB0033307	Phenylpropanoids and polyketides	2-arylbenzofuran flavonoids	Unclassified		46.6	36.7	M-H	C14H10O4	0.662189	1.00638	0.00296481	0.0747671	2.61052	6.10726	68059.9	11144.1	79851.2	71167	53161.4	8291.78	6106.52	19034
1.15_250.0625n	251.07	1.15423	pos	gamma-Glutamylcysteine	HMDB0001049	Organic acids and derivatives	Carboxylic acids and derivatives	Amino acids, peptides, and analogues	C00669	38.8	0	M+H-H2O, M+H	C8H14N2O5S	0.471047	1.12594	0.00236825	0.068189	2.64563	6.2577	84224	13459.3	80670.7	94037	77964.4	4169.58	4660.11	31548.1
4.71_368.1110n	369.118	4.70555	pos	4-O-feruloyl-D-quinic acid	10177048	Unclassified	Unclassified	Unclassified		54.9	81.1	M+H, M+Na	C17H20O9	0.860933	1.50691	0.0212585	0.144936	2.67475	6.38529	163833	25657.9	91237.7	188418	211844	38066.3	25017.7	13889.8
0.85_308.0911m/z	308.091	0.846583	pos	Aristolodione	HMDB0033247	Benzenoids	Phenols	Benzenediols		43	26.5	M+H	C18H13NO4	-1.91231	7.47795	0.038035	0.176087	2.68279	6.42098	4.25321e+06	662393	3.51939e+06	2.98505e+06	6.2552e+06	55430.6	68614.3	1.86313e+06
5.97_241.0507m/z	241.051	5.96527	neg	Orientalone	HMDB0039616	Benzenoids	Naphthalenes	Naphthoquinones		50.6	56.7	M-H2O-H	C14H12O5	0.447375	1.03962	0.0192679	0.138703	2.8263	7.09253	76376.6	10768.6	99385.2	86128.2	43616.5	7169.97	6212.29	18923.6
4.04_342.1168n	341.109	4.04218	neg	Allolactose	HMDB0038489	Organic oxygen compounds	Organooxygen compounds	Carbohydrates and carbohydrate conjugates		50.7	58.7	M-H, M+FA-H	C12H22O11	1.61485	2.13338	0.00314602	0.0765268	2.89794	7.45363	295908	39699.8	279748	236784	371191	38665.3	27311.6	53122.6
0.78_189.1347m/z	189.135	0.778483	pos	Homo-L-arginine	HMDB0000670	Organic acids and derivatives	Carboxylic acids and derivatives	Amino acids, peptides, and analogues	C01924	38.6	0	M+H	C7H16N4O2	0.393725	1.03728	0.00420893	0.0831542	2.91404	7.53724	70508	9354.62	87814	52944.2	70765.9	5875.53	7544.36	14644
4.04_649.1760m/z	649.176	4.04218	neg	Jaceidin 7-neohesperidoside	44259822	Lipids and lipid-like molecules	Polyketides	Flavonoids		38.8	0	M-H2O-H	C30H36O17	-2.12989	7.37658	0.00559406	0.094306	2.92532	7.59642	3.58265e+06	471624	2.98903e+06	3.03678e+06	4.72215e+06	503428	350939	560504
4.04_472.1468m/z	472.147	4.04218	neg	Lucuminoside	HMDB0029900	Organic oxygen compounds	Organooxygen compounds	Carbohydrates and carbohydrate conjugates	C08335	38.4	0	M+FA-H	C19H25NO10	1.79739	1.33583	0.00147195	0.0566139	3.05693	8.32199	112445	13511.8	110026	92354.1	134955	12576.3	8843.45	19115.7
4.71_367.1041m/z	367.104	4.70802	neg	1-O-Sinapoylglucose	HMDB0041175	Phenylpropanoids and polyketides	Cinnamic acids and derivatives	Hydroxycinnamic acids and derivatives		41.2	12.4	M-H2O-H	C17H22O10	1.67329	3.50023	0.0118085	0.118179	3.20459	9.21887	807122	87551	482104	1.00498e+06	934286	104688	81675.2	76289.8
6.57_491.2870m/z	491.287	6.57448	neg	Dibutyl malate	HMDB0031696	Organic acids and derivatives	Hydroxy acids and derivatives	Beta hydroxy acids and derivatives		41.5	20.1	2M-H	C12H22O5	1.71041	3.33279	0.0164641	0.131136	3.29323	9.80302	744044	75899.5	1.02373e+06	765423	442976	67701.3	85403.7	74593.5
0.74_156.0769m/z	156.077	0.744433	pos	5-Oxo-2(5H)-isoxazolepropanenitrile	HMDB0031338	Organoheterocyclic compounds	Azoles	Isoxazoles		41	13.6	M+NH4	C6H6N2O2	1.20289	3.43326	0.000131395	0.0276535	3.40041	10.5591	704462	66716.3	622928	722385	768074	79153.9	73785.9	47208.9
0.73_154.0615m/z	154.061	0.732667	neg	L-2-Amino-3-(1-pyrazolyl)propanoic acid	HMDB0034267	Organic acids and derivatives	Carboxylic acids and derivatives	Amino acids, peptides, and analogues		52.7	75.9	M-H	C6H9N3O2	-4.73157	2.23837	3.58411e-05	0.0198462	3.51535	11.4347	295897	25877.1	305791	311496	270403	26124.2	32338.8	19168.3
4.36_535.1428m/z	535.143	4.36067	neg	Vaccinoside	HMDB0034733	Lipids and lipid-like molecules	Prenol lipids	Terpene glycosides		37.1	0	M-H	C25H28O13	-5.5051	1.87266	0.0154257	0.128629	3.88792	14.8041	225291	15218.2	202581	150236	323055	9711.08	4569.83	31373.6
0.90_367.0399m/z	367.04	0.903017	neg	5-Hydroxyisourate	HMDB0030097	Organoheterocyclic compounds	Imidazopyrimidines	Purines and purine derivatives	C11821	39.3	0	2M-H	C5H4N4O4	1.92605	1.28769	0.0346639	0.170222	3.95766	15.5372	112728	7255.37	154591	135395	48198.9	2.36234e-05	2.36234e-05	21766.1
2.67_159.0686n	160.076	2.66785	pos	Indoleacetaldehyde	HMDB0001190	Organoheterocyclic compounds	Indoles and derivatives	Indoles	C00637	41.7	13.1	M+H, M+NH4	C10H9NO	1.21741	1.37385	0.0257579	0.154915	5.14145	35.2965	119716	3391.71	72315.3	184564	102267	1730.29	1883.59	6561.25
4.89_609.1835m/z	609.183	4.89235	neg	Hesperetin 7-neohesperidoside	HMDB0030748	Phenylpropanoids and polyketides	Flavonoids	Flavonoid glycosides	C09806	47.8	43.8	M-H	C28H34O15	1.59651	1.1559	0.0128251	0.120347	5.18139	36.2872	81387.8	2242.88	65761.9	60272.7	118129	2340.48	2.36234e-05	4388.15
0.74_133.0609m/z	133.061	0.744433	pos	L-Asparagine	HMDB0000168	Organic acids and derivatives	Carboxylic acids and derivatives	Amino acids, peptides, and analogues	C00152	54	76.3	M+H	C4H8N2O3	1.29204	4.24783	0.00139798	0.0555521	5.20773	36.9558	1.02529e+06	27743.6	812211	1.01401e+06	1.24964e+06	30777.1	34113.3	18340.3
2.30_252.0240m/z	252.024	2.29767	neg	Brassica oleracea Alkaloid	HMDB0033602	Organic acids and derivatives	Carboxylic acids and derivatives	Amino acids, peptides, and analogues		48.3	57.6	M-H2O-H	C13H9N3O2S	1.1512	1.10048	0.00195793	0.0627441	5.67175	50.9762	68596	1345.65	56545.6	86886.5	62355.8	1893.85	2.36234e-05	2143.1
1.15_338.1016m/z	338.102	1.15423	pos	gamma-Glutamylcysteinylserine	HMDB0039733	Organic acids and derivatives	Carboxylic acids and derivatives	Amino acids, peptides, and analogues		54.7	80.2	M+H	C11H19N3O7S	-0.25133	3.37049	0.0378001	0.175555	6.72263	105.612	734153	6951.43	388390	624036	1.19003e+06	2.36234e-05	2254.7	18599.6
4.09_863.1874m/z	863.187	4.09455	neg	Epicatechin-(4beta->6)-epicatechin-(2beta->7,4beta->8)-epicatechin	HMDB0035504	Phenylpropanoids and polyketides	Flavonoids	Biflavonoids and polyflavonoids		36.9	0	M-H	C45H36O18	5.20229	1.42888	0.00274496	0.0723307	7.30456	158.086	115256	729.074	104609	91938.9	149220	1492.87	694.352	2.36234e-05
