# Supplementary material for: Bio-organic fertilizer affects secondary cell wall biosynthesis of Dendrocalamus farinosus by inhibiting the phenylpropanoid metabolic pathway
Source: BMC Plant Biol. 2024 Nov 22;24:1112. doi: 10.1186/s12870-024-05825-8 (PMC11583417; doi:10.1186/s12870-024-05825-8)
Supplement: Supplementary file 3 — Supplementary Material 3 [file 12870_2024_5825_MOESM3_ESM.xlsx]

## Sheet: data matrix
ID	m/z	Retention time (min)	Ion mode	Metabolites	Compound ID	Super Class	Class	Sub Class	kegg	Score	Fragmentation Score	Adducts	Formula	Mass Error (ppm)	QC1	QC2	QC3	Control-1	Control-2	Control-3	OFBa-1	OFBa-2	OFBa-3
14.02_961.6124m/z	961.612	14.0208	neg	Glycerol 2-(9Z,12Z-octadecadienoate) 1-hexadecanoate 3-O-[alpha-D-galactopyranosyl-(1->6)-beta-D-galactopyranoside]	HMDB0041511	Lipids and lipid-like molecules	Glycerolipids	Glycosylglycerols		57	91.5	M+FA-H	C49H88O15	2.02355	354019	315225	304658	791301	179828	232040	865996	813538	1.13046e+06
6.21_137.0235m/z	137.024	6.2089	neg	Salicylic acid	HMDB0001895	Benzenoids	Benzene and substituted derivatives	Benzoic acids and derivatives	C00805	56.5	93.3	M-H	C7H6O3	-6.63785	60111.2	61087.3	58551.8	71233.9	47340	40196.6	65693	66059.7	77890.1
9.73_311.2217m/z	311.222	9.72767	pos	Corchorifatty acid F	HMDB0035919	Lipids and lipid-like molecules	Fatty Acyls	Lineolic acids and derivatives		56.3	87.4	M+H-H2O	C18H32O5	-0.101201	46968.9	45017.8	44514.7	24001.3	27500.1	12498.4	56648.8	73227.7	34724.3
9.61_293.1765m/z	293.176	9.61432	neg	Tanacetol A	HMDB0035722	Lipids and lipid-like molecules	Prenol lipids	Sesquiterpenoids		55.9	84.9	M-H	C17H26O4	2.23356	139213	131351	132917	124555	157162	81209.2	115480	78432	136511
5.28_243.0664m/z	243.066	5.27798	neg	Dorsteniol	HMDB0032838	Phenylpropanoids and polyketides	Coumarins and derivatives	Furanocoumarins		55.8	85.9	M-H2O-H	C14H14O5	0.379695	17153.4	14042.4	15558.1	2.36234e-05	343.944	5032.6	51493.1	40182.5	5732.27
5.40_463.1254m/z	463.125	5.39997	neg	Neoliquiritin	HMDB0037490	Phenylpropanoids and polyketides	Flavonoids	Flavonoid glycosides		55.8	85.7	M+FA-H	C21H22O9	2.05919	35570.8	28267.3	30961.3	2.36234e-05	2.36234e-05	2.36234e-05	2.36234e-05	2.36234e-05	24324.5
10.13_311.2234m/z	311.223	10.1273	neg	9,10,13-TriHOME	HMDB0004710	Lipids and lipid-like molecules	Fatty Acyls	Fatty acids and conjugates	C14835	55.6	83.8	M-H2O-H	C18H34O5	1.94544	224767	213981	243598	62854.9	91602.8	9501.09	117551	234072	29968
6.76_307.1904m/z	307.19	6.7626	pos	Cibaric acid	HMDB0038580	Lipids and lipid-like molecules	Fatty Acyls	Lineolic acids and derivatives		55.6	83.2	M+H-H2O	C18H28O5	0.15186	1062.42	1071.15	754.337	3713.78	5074.56	157.15	389.078	709.24	2.36234e-05
0.77_193.0349m/z	193.035	0.766817	neg	D-Glucuronic acid	HMDB0000127	Organic oxygen compounds	Organooxygen compounds	Carbohydrates and carbohydrate conjugates	C00191	55.4	82.6	M-H	C6H10O7	-2.26918	237559	205581	234467	279504	241232	122528	238797	223510	234597
10.35_297.2425m/z	297.242	10.3496	pos	9,10-DHOME	HMDB0004704	Lipids and lipid-like molecules	Fatty Acyls	Fatty acids and conjugates		55.4	80.9	M+H-H2O	C18H34O4	0.17573	451179	464303	449199	239262	297693	126974	478455	1.43942e+06	763663
1.15_307.0839n	308.091	1.15423	pos	Glutathione	HMDB0000125	Organic acids and derivatives	Carboxylic acids and derivatives	Amino acids, peptides, and analogues	C00051	55.1	80.3	M+H, M+Na	C10H17N3O6S	0.251749	2.11116e+06	2.23236e+06	2.19751e+06	102939	109840	2.31585e+06	3.73858e+06	3.54321e+06	7.04576e+06
11.05_680.3992n	725.398	11.0471	neg	Gingerglycolipid C	HMDB0041095	Lipids and lipid-like molecules	Glycerolipids	Glycosylglycerols		55	80.5	M-H, M+FA-H	C33H60O14	1.26636	89900.3	86199.2	76524.3	125236	64903.8	43007.1	23187.7	26403.1	21766.1
4.37_202.0444m/z	202.044	4.36858	pos	L-Oxalylalbizziine	HMDB0039164	Organic acids and derivatives	Carboxylic acids and derivatives	Amino acids, peptides, and analogues		55	85.5	M+H-H2O	C6H9N3O6	-6.48413	832112	855526	839669	1.76034e+06	1.41941e+06	973241	699269	706681	924924
4.71_368.1110n	369.118	4.70555	pos	4-O-feruloyl-D-quinic acid	10177048	Unclassified	Unclassified	Unclassified		54.9	81.1	M+H, M+Na	C17H20O9	0.860933	88642.1	91487	88837.2	38066.3	25017.7	13889.8	91237.7	188418	211844
6.66_381.1179m/z	381.118	6.66228	pos	Taraxacoside	HMDB0030055	Organic oxygen compounds	Organooxygen compounds	Carbohydrates and carbohydrate conjugates		54.9	82	M+H-H2O	C18H22O10	-0.212612	8639.43	9625.64	9369.81	18050.9	24288.8	16223.3	2.36234e-05	2.36234e-05	2.36234e-05
0.86_365.1055m/z	365.105	0.863617	pos	Inulobiose	HMDB0029898	Organic oxygen compounds	Organooxygen compounds	Carbohydrates and carbohydrate conjugates	C03323	54.8	76.5	M+Na	C12H22O11	0.160155	5.11021e+06	5.62361e+06	5.31959e+06	9.80328e+06	3.47436e+06	3.82594e+06	3.92274e+06	4.16457e+06	8.8744e+06
11.75_219.1745m/z	219.175	11.7501	pos	Tuberonone	HMDB0039688	Lipids and lipid-like molecules	Prenol lipids	Sesquiterpenoids		54.8	77.5	M+H-H2O	C15H24O2	0.695308	106311	88594.7	89376.3	163888	137311	102593	98440.1	90772.7	123720
4.40_241.0720m/z	241.072	4.40227	neg	Elenaic acid	HMDB0039136	Organic acids and derivatives	Carboxylic acids and derivatives	Dicarboxylic acids and derivatives		54.8	77.9	M-H	C11H14O6	0.993269	29192.6	25301.6	25994	43464.5	46940.3	49802	10675	13032.4	10164.2
1.15_338.1016m/z	338.102	1.15423	pos	gamma-Glutamylcysteinylserine	HMDB0039733	Organic acids and derivatives	Carboxylic acids and derivatives	Amino acids, peptides, and analogues		54.7	80.2	M+H	C11H19N3O7S	-0.25133	142882	149971	150047	2.36234e-05	2254.7	18599.6	388390	624036	1.19003e+06
10.22_460.2694m/z	460.269	10.2241	pos	Pectachol	HMDB0039064	Phenylpropanoids and polyketides	Coumarins and derivatives	Unclassified		54.7	74.5	M+NH4	C26H34O6	-0.0134882	2.93733e+06	3.01993e+06	2.96756e+06	4.40215e+06	3.88163e+06	3.28458e+06	1.98968e+06	2.18741e+06	3.50907e+06
10.97_369.2637m/z	369.264	10.9711	pos	Mangalkanyl glucoside	HMDB0036015	Organic oxygen compounds	Organooxygen compounds	Carbohydrates and carbohydrate conjugates		54.6	80.8	M+H-H2O	C21H38O6	0.286605	74371.2	76426.4	73898.7	18593.2	20408.8	12183.1	152585	140420	42849.9
11.44_219.1745m/z	219.174	11.4425	pos	Curdione	HMDB0034714	Lipids and lipid-like molecules	Prenol lipids	Sesquiterpenoids	C17493	54.6	76.3	M+H-H2O	C15H24O2	0.621844	101193	114179	111864	188891	167369	128778	74161.1	71306.5	98262.3
10.70_293.2129m/z	293.213	10.7021	neg	2-Hydroxylinolenic acid	HMDB0031103	Lipids and lipid-like molecules	Fatty Acyls	Lineolic acids and derivatives		54.5	82.6	M-H	C18H30O3	2.35747	11892.2	8856.56	8566.63	6426.68	11038.6	10734.1	15529.3	14072.7	10274.3
5.38_493.1361m/z	493.136	5.38038	neg	Isosakuranin	HMDB0029481	Phenylpropanoids and polyketides	Flavonoids	Flavonoid glycosides		54.4	80.6	M+FA-H	C22H24O10	2.20028	33680.1	32845	33158.7	15849.5	2797.32	7389.47	5800.8	7857.97	15792.7
15.83_151.0393m/z	151.039	15.8278	neg	Vanillin	HMDB0012308	Benzenoids	Phenols	Methoxyphenols	C00755	54.3	80.7	M-H	C8H8O3	-5.30578	10211	9073.22	9411.03	14854.2	13489	13996	7475.24	6895.59	9064.07
11.11_295.2284m/z	295.228	11.107	neg	9,10-Epoxyoctadecenoic acid	HMDB0004701	Lipids and lipid-like molecules	Fatty Acyls	Fatty acids and conjugates	C14825	54.2	77	M-H	C18H32O3	1.6593	42565.9	31878.2	32863.7	21931.6	30848.5	18965	71728.7	82129.5	39333.4
1.16_203.0194m/z	203.019	1.16037	neg	Daucic acid	HMDB0031665	Organic acids and derivatives	Hydroxy acids and derivatives	Beta hydroxy acids and derivatives		54.1	73.2	M-H	C7H8O7	-1.50483	866609	933521	927363	1.03285e+06	902319	1.05332e+06	736340	744185	886475
7.82_212.1414n	195.138	7.82077	pos	Cucurbic acid	HMDB0029388	Lipids and lipid-like molecules	Fatty Acyls	Lineolic acids and derivatives		54.1	72.8	M+H-H2O, M+H	C12H20O3	0.502222	1.08845e+06	1.12165e+06	1.03243e+06	764612	1.11718e+06	432825	1.58891e+06	1.45283e+06	620720
0.74_133.0609m/z	133.061	0.744433	pos	L-Asparagine	HMDB0000168	Organic acids and derivatives	Carboxylic acids and derivatives	Amino acids, peptides, and analogues	C00152	54	76.3	M+H	C4H8N2O3	1.29204	1.11577e+06	1.12004e+06	1.13213e+06	30777.1	34113.3	18340.3	812211	1.01401e+06	1.24964e+06
9.48_432.2382m/z	432.238	9.47765	pos	Clausarinol	HMDB0041407	Phenylpropanoids and polyketides	Coumarins and derivatives	Pyranocoumarins		53.9	73.9	M+NH4	C24H30O6	0.292017	2.23471e+06	2.56059e+06	2.44467e+06	4.04177e+06	3.35882e+06	2.65116e+06	1.51927e+06	1.6609e+06	2.56186e+06
3.93_329.0884m/z	329.088	3.92608	neg	2-O-Benzoyl-D-glucose	HMDB0034618	Organic oxygen compounds	Organooxygen compounds	Carbohydrates and carbohydrate conjugates		53.7	73.6	M+FA-H	C13H16O7	2.23552	118420	116302	116281	48899.5	39633.7	72000.7	142420	120804	151774
10.93_291.1955m/z	291.195	10.9339	pos	Corchorifatty acid D	HMDB0033243	Lipids and lipid-like molecules	Fatty Acyls	Lineolic acids and derivatives		53.6	71.9	M+H-H2O	C18H28O4	0.0589784	58532.8	61222.5	64660.7	88118.1	74495.4	77348.9	27011.9	27459.8	35897.7
3.93_375.0939m/z	375.094	3.92608	neg	Furaneol 4-(6-malonylglucoside)	HMDB0029778	Organic oxygen compounds	Organooxygen compounds	Carbohydrates and carbohydrate conjugates		53.6	77.5	M-H	C15H20O11	1.76732	12155.1	14348.9	15788.8	4335.94	3669	8919.95	15185.8	12876.5	17314.2
1.18_611.1455m/z	611.145	1.1774	neg	Oxidized glutathione	HMDB0003337	Organic acids and derivatives	Carboxylic acids and derivatives	Amino acids, peptides, and analogues	C00127	53.4	79	M-H	C20H32N6O12S2	1.28941	214665	231590	231586	228401	81065.3	81311.8	91751.4	50369.3	56316.4
10.19_676.3677n	721.367	10.189	neg	(S)-Nerolidol 3-O-[a-L-rhamnopyranosyl-(1->4)-a-L-rhamnopyranosyl-(1->6)-b-D-glucopyranoside]	HMDB0040846	Organic oxygen compounds	Organooxygen compounds	Carbohydrates and carbohydrate conjugates		53.4	69.2	M-H, M+FA-H	C33H56O14	1.08139	387545	381828	398496	484916	248404	387838	119074	143686	175184
11.23_249.1850m/z	249.185	11.2282	pos	Furanofukinin	HMDB0036640	Lipids and lipid-like molecules	Prenol lipids	Sesquiterpenoids		53.4	71	M+H	C16H24O2	0.43107	136745	128694	125396	203469	176532	150750	80219.9	76031.9	87412.8
4.01_261.1448m/z	261.145	4.00553	pos	gamma-Glutamylleucine	HMDB0011171	Organic acids and derivatives	Carboxylic acids and derivatives	Amino acids, peptides, and analogues		53.4	71.8	M+H	C11H20N2O5	1.22845	131461	125638	126035	118673	162498	97094.2	158780	145973	109424
12.61_277.2164m/z	277.216	12.6053	pos	Stearidonic acid	HMDB0006547	Lipids and lipid-like molecules	Fatty Acyls	Lineolic acids and derivatives	C16300	53.3	73.6	M+H	C18H28O2	0.591923	41422.4	38924.2	40778.4	10224.6	10114.2	6715.99	57463.4	45548.1	20903.9
13.30_290.2610n	308.295	13.3044	pos	(3S,6E,10E)-1,6,10,14-Phytatetraen-3-ol	HMDB0035083	Lipids and lipid-like molecules	Prenol lipids	Diterpenoids		53.3	69.9	M+H, M+NH4	C20H34O	0.0507563	412001	388603	385673	731845	473182	644491	318723	480870	551382
4.23_243.0867m/z	243.087	4.23157	pos	3-Furanmethanol glucoside	HMDB0032924	Organic oxygen compounds	Organooxygen compounds	Carbohydrates and carbohydrate conjugates		53.3	73.1	M+H-H2O	C11H16O7	1.33514	38562.1	42254.8	43116.6	64959.3	54945.8	68616.9	26241.6	24552.4	32661.5
0.78_148.0605m/z	148.06	0.778483	pos	L-Glutamic acid	HMDB0000148	Organic acids and derivatives	Carboxylic acids and derivatives	Amino acids, peptides, and analogues	C00025	53.2	69.2	M+H	C5H9NO4	0.392989	1.00285e+06	1.01914e+06	998546	1.06801e+06	906964	462376	1.1932e+06	1.18188e+06	1.40447e+06
13.06_212.2010m/z	212.201	13.06	pos	4,7-Megastigmadien-9-ol	HMDB0038731	Lipids and lipid-like molecules	Prenol lipids	Sesquiterpenoids		53.2	76.3	M+NH4	C13H22O	0.512204	166226	171448	153510	321126	214418	196890	159855	192536	218565
13.06_240.2324m/z	240.232	13.06	pos	Shyobunol	HMDB0035811	Lipids and lipid-like molecules	Prenol lipids	Sesquiterpenoids		53.1	78.4	M+NH4	C15H26O	1.04608	140372	147450	163339	281722	201984	190383	134361	184280	190853
5.16_307.1405m/z	307.14	5.16478	neg	Phaseolic acid	HMDB0031897	Organic acids and derivatives	Keto acids and derivatives	Medium-chain keto acids and derivatives		53.1	78	M+FA-H	C12H22O6	2.48539	12490.9	18066.8	19821.3	14781.9	18280.8	15586.4	15407.9	19382.1	22304.8
1.13_323.0291m/z	323.029	1.12562	neg	Uridine 5'-monophosphate	HMDB0000288	Nucleosides, nucleotides, and analogues	Pyrimidine nucleotides	Pyrimidine ribonucleotides	C00105	52.9	70	M-H	C9H13N2O9P	1.51445	214598	226586	209263	322357	263854	308958	227090	264881	446458
0.85_176.0315n	221.03	0.85195	neg	Ascorbic acid	HMDB0000044	Organoheterocyclic compounds	Dihydrofurans	Furanones	C01041	52.8	73	M-H, M+FA-H	C6H8O6	-3.3326	295380	282257	301753	341331	255394	492070	273436	298718	489603
11.50_298.2742m/z	298.274	11.4982	pos	Mangiferic acid	HMDB0029800	Lipids and lipid-like molecules	Fatty Acyls	Lineolic acids and derivatives		52.8	68.7	M+NH4	C18H32O2	0.401041	175476	177214	185463	277192	184883	178290	127740	150047	156952
4.71_193.0498m/z	193.05	4.70802	neg	trans-Ferulic acid	HMDB0000954	Phenylpropanoids and polyketides	Cinnamic acids and derivatives	Hydroxycinnamic acids and derivatives	C01494	52.8	74.2	M-H	C10H10O4	-4.33064	4312.8	4825.71	4585.9	1916.22	1316.48	1578.18	5139.57	9970.31	9744.53
7.75_401.0883m/z	401.088	7.75385	neg	Dihydrohydroxy-O-methylsterigmatocystin	HMDB0033659	Phenylpropanoids and polyketides	Sterigmatocystins	Unclassified		52.8	69.1	M+FA-H	C19H16O7	1.47708	158518	164395	168429	259930	198885	200516	149715	144480	182057
0.73_154.0615m/z	154.061	0.732667	neg	L-2-Amino-3-(1-pyrazolyl)propanoic acid	HMDB0034267	Organic acids and derivatives	Carboxylic acids and derivatives	Amino acids, peptides, and analogues		52.7	75.9	M-H	C6H9N3O2	-4.73157	192240	181807	195074	26124.2	32338.8	19168.3	305791	311496	270403
6.57_559.2743m/z	559.274	6.57448	neg	Cinncassiol D4 2-glucoside	HMDB0035065	Lipids and lipid-like molecules	Prenol lipids	Terpene glycosides		52.7	73.3	M+FA-H	C26H42O10	-3.2311	48437.2	42363.3	44948	6563.23	9921.71	8446.04	95798.1	77873.8	34902.3
4.61_175.0607m/z	175.061	4.60645	neg	Ketoleucine	HMDB0000695	Organic acids and derivatives	Keto acids and derivatives	Short-chain keto acids and derivatives	C00233	52.6	69.2	M+FA-H	C6H10O3	-4.05388	9825.92	10518.1	10668.4	4877.13	4990.9	11947.2	27686.3	27962.7	16091
11.64_358.2141n	341.211	11.6422	pos	Piperoic acid	HMDB0040619	Lipids and lipid-like molecules	Prenol lipids	Sesquiterpenoids		52.5	69	M+H-H2O, M+H	C22H30O4	-0.901842	85731.4	89479.5	83711.3	38943.8	369956	108533	36412.9	88284.9	72603.7
4.92_207.1382m/z	207.138	4.9163	pos	Epoxyeremopetasinorol	HMDB0029670	Organoheterocyclic compounds	Oxanes	Unclassified		52.2	67.1	M+H-H2O	C13H20O3	1.05049	35544.8	30153.4	32033.3	28660.8	20839.4	11978.8	24893.2	22905.8	29229.1
0.85_323.0290m/z	323.029	0.85195	neg	Pseudouridine 5'-phosphate	HMDB0001271	Organic oxygen compounds	Organooxygen compounds	Carbohydrates and carbohydrate conjugates	C01168	52.1	68.5	M-H	C9H13N2O9P	1.22439	628886	560720	595526	963688	770513	780543	507305	677519	1.25176e+06
1.28_244.0698n	243.062	1.28055	neg	Pseudouridine	HMDB0000767	Nucleosides, nucleotides, and analogues	Nucleoside and nucleotide analogues	Unclassified	C02067	52.1	64	M-H, M+FA-H	C9H12N2O6	0.901427	757276	783278	797433	493864	599454	550429	980205	895002	622674
11.75_283.2632m/z	283.263	11.7501	pos	Elaidic acid	HMDB0000573	Lipids and lipid-like molecules	Fatty Acyls	Fatty acids and conjugates	C01712	52.1	66.5	M+H	C18H34O2	0.326496	28610.2	28404.6	28129.7	45579.8	40491.7	30161.9	31559.5	27031.4	35470.3
2.40_282.0850m/z	282.085	2.40028	neg	Guanosine	HMDB0000133	Nucleosides, nucleotides, and analogues	Purine nucleosides	Unclassified	C00387	52	65.9	M-H	C10H13N5O5	1.97525	151149	160169	159444	117254	180302	128312	181902	181050	112008
4.33_267.1341m/z	267.134	4.33453	pos	N5-(4-Methoxybenzyl)glutamine	HMDB0033598	Organic acids and derivatives	Carboxylic acids and derivatives	Amino acids, peptides, and analogues		52	63.9	M+H	C13H18N2O4	0.483616	229926	244244	236760	221717	262538	197343	293077	304076	192766
4.71_194.0582n	177.055	4.70555	pos	Isoferulic acid	HMDB0000955	Phenylpropanoids and polyketides	Cinnamic acids and derivatives	Hydroxycinnamic acids and derivatives	C10470	52	64.6	M+H-H2O, M+H	C10H10O4	1.40014	73177.2	72287.2	74534.7	32803.8	26703	18336	84250	155877	166391
5.40_447.1305m/z	447.13	5.39997	neg	Chrysaloin	HMDB0039379	Benzenoids	Anthracenes	Unclassified		52	63.5	M+FA-H	C21H22O8	1.96988	91060.1	77209.4	76880.7	12490	4048.25	2709.13	8513.94	7148.5	7217.92
0.78_209.0301m/z	209.03	0.78385	neg	Galactaric acid	HMDB0000639	Organic oxygen compounds	Organooxygen compounds	Carbohydrates and carbohydrate conjugates	C00879	51.9	62.5	M-H	C6H10O8	-1.13747	999679	913215	970955	1.54102e+06	1.10786e+06	698493	741696	1.08996e+06	1.06677e+06
6.57_359.1353m/z	359.135	6.57448	neg	Deoxyloganic acid	HMDB0037028	Lipids and lipid-like molecules	Prenol lipids	Terpene glycosides	C11647	51.8	67.4	M-H	C16H24O9	1.63691	8436.05	7282.1	6416.29	2.36234e-05	2.36234e-05	197.062	3734.74	2238	2950.68
6.53_263.1294m/z	263.129	6.53357	neg	Alkhanin	HMDB0036202	Lipids and lipid-like molecules	Prenol lipids	Terpene lactones		51.7	66.9	M-H	C15H20O4	1.84272	4775.46	4285.51	5016.1	8894.51	10179.6	8503.68	2428.83	2179.63	3395.18
3.93_231.1352m/z	231.135	3.92608	neg	3-[(3-Methylbutyl)nitrosoamino]-2-butanone	HMDB0033553	Organic nitrogen compounds	Organonitrogen compounds	Organic nitroso compounds		51.5	59.8	M+FA-H	C9H18N2O2	0.68499	37297.4	35385.6	36116.1	38302.9	47420.9	30176.5	57167.6	57229.3	22093.2
4.91_563.1417m/z	563.142	4.91282	neg	Apigenin 6-C-glucoside 8-C-arabinoside	HMDB0029260	Phenylpropanoids and polyketides	Flavonoids	Flavonoid glycosides		51.5	71.4	M-H	C26H28O14	1.96216	10564	9595.72	12151.6	63163.9	32995.4	23787	2290.66	3559.79	3853.55
0.83_289.0333m/z	289.033	0.834917	neg	D-Sedoheptulose 7-phosphate	HMDB0001068	Organic oxygen compounds	Organooxygen compounds	Carbohydrates and carbohydrate conjugates	C05382	51.4	64.4	M-H	C7H15O10P	1.16368	646115	582250	585823	1.41008e+06	1.22943e+06	896527	418988	414671	507384
11.19_235.1694m/z	235.169	11.1928	pos	Petasalbin	HMDB0035639	Lipids and lipid-like molecules	Prenol lipids	Sesquiterpenoids		51.4	62.9	M+H	C15H22O2	0.565076	352854	328209	328662	531780	451119	337446	269751	272866	346692
0.85_133.0743n	116.071	0.846583	pos	L-2-Amino-5-hydroxypentanoic acid	HMDB0031658	Organic acids and derivatives	Carboxylic acids and derivatives	Amino acids, peptides, and analogues		51.3	62.2	M+H-H2O, M+H	C5H11NO3	3.26237	695812	661913	680783	387548	416220	304473	731983	712861	709431
0.85_440.0939n	439.076	0.85195	neg	3,5-Dihydroxyphenyl 1-O-(6-O-galloyl-beta-D-glucopyranoside)	HMDB0039307	Organic oxygen compounds	Organooxygen compounds	Carbohydrates and carbohydrate conjugates		51.3	75.6	M-H2O-H, M-H	C19H20O12	-3.48678	1.74416e+06	1.61695e+06	1.65499e+06	3.3152e+06	1.55464e+06	1.39132e+06	1.47084e+06	1.63985e+06	2.87041e+06
4.01_461.1311m/z	461.131	4.00805	neg	2-Hydroxybenzaldehyde O-[xylosyl-(1->6)-glucoside]	HMDB0034157	Organic oxygen compounds	Organooxygen compounds	Carbohydrates and carbohydrate conjugates		51.3	64.8	M+FA-H	C18H24O11	2.47957	8143.66	9351.15	9027.56	4278.04	3715.55	5485.78	3517.51	2629.99	2903.31
4.42_242.0793n	243.087	4.41993	pos	Genipinic acid	HMDB0038126	Organic acids and derivatives	Carboxylic acids and derivatives	Dicarboxylic acids and derivatives		51.3	62.7	M+H, M+Na	C11H14O6	1.12334	36089	37986.8	36505	85994	79721.9	55938.4	14916.3	18067.1	10075.6
4.51_147.0443m/z	147.044	4.50792	pos	4-Hydroxycinnamic acid	HMDB0002035	Phenylpropanoids and polyketides	Cinnamic acids and derivatives	Hydroxycinnamic acids and derivatives	C00811	51.3	64.4	M+H-H2O	C9H8O3	1.32468	12895.4	10715.1	10876.3	12276.6	9723.16	8165.65	11861.9	12580.4	14817.4
9.80_593.1310m/z	593.131	9.79757	neg	Piperitoside	HMDB0037348	Phenylpropanoids and polyketides	Flavonoids	Flavonoid glycosides		51.3	60.3	M-H	C30H26O13	1.58776	397400	392430	418009	664068	492965	457085	307364	320287	342369
0.78_195.0506m/z	195.051	0.78385	neg	D-Ribose	HMDB0000283	Organic oxygen compounds	Organooxygen compounds	Carbohydrates and carbohydrate conjugates	C00121	51.2	60.3	M+FA-H	C5H10O5	-3.09264	589872	556751	594301	503104	546764	298866	644288	576994	587249
11.17_529.3028m/z	529.303	11.1669	neg	Goshonoside F1	HMDB0038539	Lipids and lipid-like molecules	Prenol lipids	Terpene glycosides		51.2	66.2	M+FA-H	C26H44O8	1.95945	171053	168100	162832	186543	202955	95303.8	56829.5	72341	59745.2
3.99_259.1304m/z	259.13	3.98773	neg	gamma-Glutamylisoleucine	HMDB0011170	Organic acids and derivatives	Carboxylic acids and derivatives	Amino acids, peptides, and analogues		51.2	62.6	M-H	C11H20N2O5	1.87465	27898.9	27164.6	29056.9	25873.1	37224.2	17224.6	31231.7	31601.8	16917.8
5.08_123.0443m/z	123.044	5.07887	pos	Furfuryl acetate	HMDB0034246	Organoheterocyclic compounds	Heteroaromatic compounds	Unclassified		51.2	58.4	M+H-H2O	C7H8O3	1.46847	5.1498e+07	5.30464e+07	5.47329e+07	2.77119e+07	2.70933e+07	3.59786e+07	4.72381e+07	4.65041e+07	5.29108e+07
0.76_129.0428n	147.077	0.761467	pos	Pyroglutamic acid	HMDB0000267	Organic acids and derivatives	Carboxylic acids and derivatives	Amino acids, peptides, and analogues	C01879	51.1	63	M+H, M+NH4	C5H7NO3	1.65178	3.7038e+06	3.87254e+06	3.80974e+06	1.52713e+06	1.19349e+06	675616	5.30676e+06	5.57641e+06	6.2133e+06
6.15_447.1305m/z	447.13	6.14803	neg	cis-Sinapic acid	HMDB0034069	Phenylpropanoids and polyketides	Cinnamic acids and derivatives	Hydroxycinnamic acids and derivatives		51	64	2M-H	C11H12O5	1.7692	8743	6807.6	5864.52	15466.6	9364.52	5945.87	2644.53	1049.2	2436.62
7.65_357.0622m/z	357.062	7.6516	neg	3',4,4'-Trihydroxypulvinone	HMDB0030563	Benzenoids	Phenols	Benzenediols		51	60.2	M+FA-H	C17H12O6	1.97842	217490	201586	215966	359900	253276	281534	143163	125967	168973
0.83_267.0726m/z	267.073	0.834917	neg	Inosine	HMDB0000195	Nucleosides, nucleotides, and analogues	Purine nucleosides	Unclassified	C00294	50.9	65	M-H	C10H12N4O5	-3.37339	515596	493949	476314	895914	853835	696024	381217	386702	510816
2.30_312.0957m/z	312.096	2.29767	neg	Deoxyguanosine	HMDB0000085	Nucleosides, nucleotides, and analogues	Purine nucleosides	Purine 2'-deoxyribonucleosides	C00330	50.9	59.5	M+FA-H	C10H13N5O4	2.59912	72193.6	130370	99640.5	50192.9	81123.6	161351	175016	259723	48740.9
9.71_293.2111m/z	293.211	9.70813	pos	[7]-Paradol	HMDB0040806	Benzenoids	Phenols	Methoxyphenols		50.9	59.1	M+H	C18H28O3	-0.0988286	107706	108056	105635	69017.3	86062.7	25735	100971	114696	48020
4.87_551.1416m/z	551.142	4.87147	neg	Caryatin glucoside	HMDB0037352	Phenylpropanoids and polyketides	Flavonoids	O-methylated flavonoids		50.8	58.8	M+FA-H	C24H26O12	1.88407	17578.3	17114.7	16881.5	2726.77	1311.71	2123.83	2.36234e-05	466.974	394.813
4.04_342.1168n	341.109	4.04218	neg	Allolactose	HMDB0038489	Organic oxygen compounds	Organooxygen compounds	Carbohydrates and carbohydrate conjugates		50.7	58.7	M-H, M+FA-H	C12H22O11	1.61485	236409	254294	247541	38665.3	27311.6	53122.6	279748	236784	371191
0.74_198.1239m/z	198.124	0.744433	pos	L-Histidine trimethylbetaine	HMDB0029422	Organic acids and derivatives	Carboxylic acids and derivatives	Amino acids, peptides, and analogues	C05575	50.6	64.9	M+H	C9H15N3O2	0.879309	338492	320013	317328	366569	344807	493491	394799	457326	432869
3.27_276.1556m/z	276.156	3.26943	pos	(2S,2'S)-Pyrosaccharopine	HMDB0038676	Organic acids and derivatives	Carboxylic acids and derivatives	Amino acids, peptides, and analogues		50.6	58.1	M+NH4	C11H18N2O5	0.637721	156086	158070	162236	141707	174214	142065	180093	179427	131052
4.92_368.1613m/z	368.161	4.9163	pos	Na-p-Hydroxycoumaroyltryptophan	HMDB0041370	Organic acids and derivatives	Carboxylic acids and derivatives	Amino acids, peptides, and analogues		50.6	62.4	M+NH4	C20H18N2O4	2.45184	128702	130742	131797	142721	165668	121341	163743	148369	94941.8
5.97_241.0507m/z	241.051	5.96527	neg	Orientalone	HMDB0039616	Benzenoids	Naphthalenes	Naphthoquinones		50.6	56.7	M-H2O-H	C14H12O5	0.447375	101179	99556.4	101867	7169.97	6212.29	18923.6	99385.2	86128.2	43616.5
10.29_301.2981n	302.305	10.2949	pos	Sphinganine	HMDB0000269	Organic nitrogen compounds	Organonitrogen compounds	Amines	C00836	50.4	56.2	M+H-H2O, M+H	C18H39NO2	0.213719	170503	165464	157757	172415	192093	249417	221522	200790	99553.5
4.06_381.0810m/z	381.081	4.05923	neg	Sinapinic acid-O-glucuronide isomer	HMDB0060019	Phenylpropanoids and polyketides	Cinnamic acids and derivatives	Hydroxycinnamic acids and derivatives		50.4	60.7	M-H2O-H	C17H20O11	-4.41817	1.04482e+06	1.10181e+06	1.02432e+06	854283	647677	697882	835608	924048	1.29235e+06
8.23_308.1988n	309.206	8.23038	pos	Corchorifatty acid A	HMDB0032664	Lipids and lipid-like molecules	Fatty Acyls	Lineolic acids and derivatives		50.4	58.6	M+H-H2O, M+H	C18H28O4	0.147199	29958.7	29739.9	28770.7	26473.8	30863.5	7940.38	32083.6	31264.5	13955.1
5.36_433.1145m/z	433.115	5.36038	neg	5-Hydroxyauranetin	HMDB0033275	Phenylpropanoids and polyketides	Flavonoids	O-methylated flavonoids		50.2	59	M+FA-H	C20H20O8	1.27525	10546.3	14522.3	11951.7	2.36234e-05	2.36234e-05	2.36234e-05	2.36234e-05	2.36234e-05	1158.04
1.17_157.0134m/z	157.013	1.17125	pos	cis-Aconitic acid	HMDB0000072	Organic acids and derivatives	Carboxylic acids and derivatives	Tricarboxylic acids and derivatives	C00417	50.1	55.2	M+H-H2O	C6H6O6	1.22505	31329.2	31752.8	28508.6	3811.85	8997.67	13880.5	566.642	2516.54	14819.1
4.04_314.1008n	627.194	4.04218	neg	Vanilloside	HMDB0029664	Organic oxygen compounds	Organooxygen compounds	Carbohydrates and carbohydrate conjugates		50.1	57.5	M-H, M+FA-H, 2M-H	C14H18O8	2.02868	1.45618e+07	1.45294e+07	1.42268e+07	3.55683e+06	2.42491e+06	3.23622e+06	1.31191e+07	1.28676e+07	1.91446e+07
4.22_361.1146m/z	361.115	4.21663	neg	Vanilloloside	HMDB0032013	Organic oxygen compounds	Organooxygen compounds	Carbohydrates and carbohydrate conjugates		50.1	59	M+FA-H	C14H20O8	1.95689	8891.4	7643.06	7828.13	7468.94	5739.56	9840.49	9264.99	10138.9	16237.9
1.18_173.0086m/z	173.009	1.1774	neg	Dehydroascorbic acid	HMDB0001264	Organoheterocyclic compounds	Lactones	Gamma butyrolactones	C05422	50	55.1	M-H	C6H6O6	-3.32001	516514	522325	501179	73536.2	112380	168460	78923	74537.9	226968
4.18_187.0608m/z	187.061	4.17613	neg	Homofureanol	HMDB0033736	Organoheterocyclic compounds	Dihydrofurans	Furanones		49.9	54.2	M+FA-H	C7H10O3	-2.48209	4136.88	3581.69	3647.16	3753.67	2999.89	4544.69	2024.74	2421.13	2628.52
12.06_295.2283m/z	295.228	12.0556	neg	12-Hydroxy-8,10-octadecadienoic acid	HMDB0029998	Lipids and lipid-like molecules	Fatty Acyls	Lineolic acids and derivatives		49.8	56.5	M-H	C18H32O3	1.60401	6740.15	7801.56	7944.97	3071.13	4770.62	2352.07	9452.19	11567.9	7208.62
2.68_187.1084m/z	187.108	2.68295	neg	N6-Acetyl-L-lysine	HMDB0000206	Organic acids and derivatives	Carboxylic acids and derivatives	Amino acids, peptides, and analogues	C02727	49.8	61.2	M-H	C8H16N2O3	-2.21057	130953	127991	127857	96846.3	125164	105093	144851	139321	102282
10.82_699.3821m/z	699.382	10.8224	neg	All-trans-heptaprenyl diphosphate	HMDB0012187	Lipids and lipid-like molecules	Prenol lipids	Polyprenols	C04216	49.7	60	M+FA-H	C35H60O7P2	3.72268	55777.5	63906.2	66174.4	119748	93181.7	22674.3	15196.2	24993.2	20463.8
4.62_175.1484m/z	175.148	4.61543	pos	5,7alpha-Dihydro-1,4,4,7a-tetramethyl-4H-indene	HMDB0036683	Hydrocarbons	Unsaturated hydrocarbons	Branched unsaturated hydrocarbons		49.7	55.4	M+H	C13H18	1.66647	10720.7	10416.5	11548	3943.05	2560.23	1843.78	7026.13	8002.69	11322
7.08_607.2149m/z	607.215	7.08303	pos	Musabalbisiane C	HMDB0038682	Lipids and lipid-like molecules	Prenol lipids	Diterpenoids		49.7	52.6	M+K	C28H40O12	-0.437796	26345.8	30856.2	29757.6	82154.2	75663.5	50116.2	8483.59	8008.72	1572.79
10.50_213.1487m/z	213.149	10.4963	pos	Dihydrojasmonic acid	HMDB0033601	Lipids and lipid-like molecules	Fatty Acyls	Lineolic acids and derivatives		49.6	51.7	M+H	C12H20O3	0.744839	32054.1	31553.4	31961.9	14006	20345	30435.1	7960.01	5047.75	8128.22
11.10_278.2247n	279.232	11.1019	pos	Punicic acid	HMDB0030963	Lipids and lipid-like molecules	Fatty Acyls	Lineolic acids and derivatives		49.6	51.7	M+H, M+NH4, M+H-H2O	C18H30O2	0.326077	916476	1.0704e+06	1.04192e+06	694731	679867	476177	1.71944e+06	1.82902e+06	844884
4.59_145.0499m/z	145.05	4.58557	neg	2-O-Methyl-D-xylose	HMDB0033821	Organic oxygen compounds	Organooxygen compounds	Carbohydrates and carbohydrate conjugates		49.6	57.4	M-H2O-H	C6H12O5	-4.55087	5136.56	5057.57	5158.66	6611.31	6876.82	9312.51	3081.32	3412.36	3933.84
2.48_182.0454m/z	182.045	2.482	neg	Trigonelline	HMDB0000875	Alkaloids and derivatives	Unclassified	Unclassified	C01004	49.5	54.1	M+FA-H	C7H7NO2	-3.46559	7962.23	7607.36	8184.01	4359.72	6932.17	3921.48	3370.05	4675.73	1292.4
5.36_595.2044m/z	595.204	5.36038	neg	Tracheloside	HMDB0030557	Lignans, neolignans and related compounds	Lignan glycosides	Unclassified		49.5	58.7	M+FA-H	C27H34O12	2.08831	24866.7	27155.5	22808.4	93085.3	55605.6	49036.8	9498.31	6539.05	3336.11
6.13_219.1017m/z	219.102	6.12952	pos	(R)-Bitalin A	HMDB0040358	Benzenoids	Benzene and substituted derivatives	Acetophenones		49.5	52.1	M+H	C13H14O3	0.574608	16330.5	16316	16369.5	22247	28379.6	15194.4	7378.22	7894.07	5132.93
7.35_515.1549m/z	515.155	7.35158	pos	Sesaminol glucoside	HMDB0041209	Lignans, neolignans and related compounds	Lignan glycosides	Unclassified		49.5	50.1	M+H-H2O	C26H28O12	0.237977	278813	312862	305935	179729	297520	793475	2.36234e-05	2.36234e-05	2.36234e-05
1.16_171.0293m/z	171.029	1.16037	neg	Methyl 2-furoate	HMDB0029750	Organoheterocyclic compounds	Furans	Furoic acid and derivatives		49.4	57.6	M+FA-H	C6H6O3	-4.66456	34947.6	36325.6	38214.9	101324	72408.9	54793.8	32762.7	31897.8	22307.7
14.13_292.2767n	310.31	14.1284	pos	Geranylcitronellol	HMDB0032147	Lipids and lipid-like molecules	Prenol lipids	Diterpenoids		49.3	49.1	M+H, M+NH4, M+H-H2O	C20H36O	0.151003	5.5743e+06	5.62418e+06	5.54597e+06	1.14519e+07	7.53502e+06	1.14285e+07	4.645e+06	7.81747e+06	8.90777e+06
4.52_405.0810m/z	405.081	4.52342	neg	Rosmarinic acid	HMDB0003572	Phenylpropanoids and polyketides	Cinnamic acids and derivatives	Hydroxycinnamic acids and derivatives	C01850	49.3	60	M+FA-H	C18H16O8	-4.76954	5503.36	4910.56	4985.99	1728.9	1111.4	2917.76	2574.07	4336.06	3984.06
0.83_193.0709m/z	193.071	0.829567	pos	D-Manno-2-heptulose	HMDB0029935	Unclassified	Unclassified	Unclassified		49.2	49.8	M+H-H2O	C7H14O7	0.944031	1.17433e+06	1.08892e+06	1.06177e+06	2.07742e+06	1.94017e+06	1.37671e+06	732262	827524	1.1193e+06
11.39_277.1800m/z	277.18	11.3893	pos	Phytuberin	HMDB0035754	Lipids and lipid-like molecules	Prenol lipids	Sesquiterpenoids	C09709	49.1	49.9	M+H-H2O	C17H26O4	0.661649	376472	296021	314368	217266	214493	137651	115955	95420.4	129691
13.84_619.4224m/z	619.422	13.8383	neg	Isofucosterol glucoside	HMDB0029768	Lipids and lipid-like molecules	Steroids and steroid derivatives	Stigmastanes and derivatives		49.1	53.8	M+FA-H	C35H58O6	1.5572	53349.3	45879.5	49105.4	4823.3	5555.64	12515.9	25958.9	23081.9	13969.1
5.32_259.1554m/z	259.155	5.319	neg	(x)-2-Heptanol glucoside	HMDB0035028	Lipids and lipid-like molecules	Fatty Acyls	Fatty acyl glycosides		49.1	55.7	M-H2O-H	C13H26O6	1.15481	14324.2	14519	16130.3	3408.38	5653.89	6456.99	30913.9	33776.2	18280.6
7.73_163.0754m/z	163.075	7.72642	pos	Coniferyl alcohol	HMDB0012915	Benzenoids	Phenols	Methoxyphenols	C00590	49.1	50.6	M+H-H2O	C10H12O3	0.32595	23479.1	20730.5	21177.2	37787.8	30727	25728.1	13783.1	12793.3	17933.2
6.00_249.1121m/z	249.112	5.99757	pos	Sapidolide A	HMDB0041582	Organoheterocyclic compounds	Lactones	Gamma butyrolactones		49	50	M+H-H2O	C14H18O5	-0.137114	23421.9	22608.4	24602.7	5251.05	42085.6	17428.5	18838	18380	10800.5
1.17_346.0549m/z	346.055	1.17125	pos	Cyclic GMP	135398570	Nucleosides, nucleotides, and analogues	Purine nucleotides	Cyclic purine nucleotides	C00942	48.9	51.8	M+H	C10H12N5O7P	0.550092	147063	164651	149998	570047	570887	241825	27094	66852.7	38393.6
11.71_296.2353n	297.243	11.7148	pos	Avenoleic acid	HMDB0029978	Lipids and lipid-like molecules	Fatty Acyls	Lineolic acids and derivatives		48.9	49.6	M+H, M+Na, M+H-H2O	C18H32O3	0.358511	515534	487232	492789	406374	450718	246698	842504	1.09425e+06	550080
7.49_163.0391m/z	163.039	7.48612	pos	3,4-Dihydroxy-trans-cinnamate	HMDB0003501	Phenylpropanoids and polyketides	Cinnamic acids and derivatives	Hydroxycinnamic acids and derivatives	C01481	48.9	50	M+H-H2O	C9H8O4	0.445221	43250.4	41794.6	44204.2	34178.3	27323.4	22289.2	14455.4	14541.3	16472.1
0.85_342.1167n	387.115	0.85195	neg	Trehalose	HMDB0000975	Organic oxygen compounds	Organooxygen compounds	Carbohydrates and carbohydrate conjugates	C01083	48.8	49.3	M-H, M+FA-H	C12H22O11	1.32668	2.52365e+06	2.69207e+06	2.58367e+06	3.81981e+06	817478	1.5712e+06	2.39415e+06	2.24664e+06	5.64431e+06
1.15_130.0865m/z	130.087	1.15423	pos	Pipecolic acid	HMDB0000070	Organic acids and derivatives	Carboxylic acids and derivatives	Amino acids, peptides, and analogues	C00408	48.7	48.1	M+H	C6H11NO2	2.03258	197026	200036	201535	207507	193274	215595	175257	195686	269761
1.31_268.1041m/z	268.104	1.30752	pos	Adenosine	HMDB0000050	Nucleosides, nucleotides, and analogues	Purine nucleosides	Unclassified	C00212	48.7	56.2	M+H	C10H13N5O4	0.334503	5.20939e+06	5.531e+06	5.84361e+06	4.31253e+06	3.63633e+06	2.9528e+06	5.47035e+06	5.4105e+06	3.99922e+06
3.09_175.0607m/z	175.061	3.08725	neg	3-Methyl-2-oxovaleric acid	HMDB0000491	Organic acids and derivatives	Keto acids and derivatives	Short-chain keto acids and derivatives	C03465	48.6	50.4	M+FA-H	C6H10O3	-4.16717	10004.3	10529.4	10259.4	23314.8	18673.5	30514.4	4354.39	5670.78	6950.04
9.57_315.2774n	316.285	9.56998	pos	Dehydrophytosphingosine	HMDB0038057	Organic nitrogen compounds	Organonitrogen compounds	Amines		48.6	46.3	M+H, M+Na, M+H-H2O	C18H37NO3	0.293573	861266	862535	880461	516716	642508	939753	1.01593e+06	733326	569453
0.83_191.0196m/z	191.02	0.834917	neg	Oxoglutaric acid	HMDB0000208	Organic acids and derivatives	Keto acids and derivatives	Gamma-keto acids and derivatives	C00026	48.5	43.6	M+FA-H	C5H6O5	-0.707502	2.96638e+06	2.71131e+06	2.90362e+06	633633	874443	1.32246e+06	441851	565547	1.75419e+06
13.85_643.4179m/z	643.418	13.8542	pos	Soyasapogenol B 24-O-b-D-glucoside	HMDB0039520	Lipids and lipid-like molecules	Prenol lipids	Terpene glycosides		48.5	44.8	M+Na	C36H60O8	-0.263421	911906	993527	1.06877e+06	171464	330037	256293	684331	627182	397757
4.84_237.0639n	238.071	4.84442	pos	N-Benzoylaspartic acid	HMDB0034251	Organic acids and derivatives	Carboxylic acids and derivatives	Amino acids, peptides, and analogues		48.5	49.2	M+H, M+Na	C11H11NO5	0.820526	27476	28252	25806	66261.4	58392.1	44122	15375.1	17800.3	24297.8
0.73_173.1038m/z	173.104	0.732667	neg	L-Arginine	HMDB0000517	Organic acids and derivatives	Carboxylic acids and derivatives	Amino acids, peptides, and analogues	C00062	48.4	53.6	M-H	C6H14N4O2	-3.1896	46649.5	43540.6	43923.6	29816.4	38715.3	28254	62946.1	56849.1	30261.4
0.83_156.0424n	157.05	0.829567	pos	Ascladiol	HMDB0029610	Organoheterocyclic compounds	Dihydrofurans	Furanones		48.4	47.2	M+H-H2O, M+H	C7H8O4	0.737766	394373	368127	360285	747856	699613	488312	261053	261338	360720
6.70_418.1628n	401.159	6.70252	pos	(R)-Byakangelicinn 2'-(3-methylbutanoate)	HMDB0039068	Phenylpropanoids and polyketides	Coumarins and derivatives	Furanocoumarins		48.4	48.6	M+H-H2O, M+H	C22H26O8	-0.0160784	35580	33831.5	34147.1	8774.83	15474.4	10058.4	14515.6	13297.9	6386.52
2.30_252.0240m/z	252.024	2.29767	neg	Brassica oleracea Alkaloid	HMDB0033602	Organic acids and derivatives	Carboxylic acids and derivatives	Amino acids, peptides, and analogues		48.3	57.6	M-H2O-H	C13H9N3O2S	1.1512	35905.3	39620.3	37779.9	1893.85	2.36234e-05	2143.1	56545.6	86886.5	62355.8
7.65_379.0441m/z	379.044	7.6516	neg	Coumarin-4-carboxylic acid	HMDB0032944	Phenylpropanoids and polyketides	Coumarins and derivatives	Unclassified		48.2	53.6	2M-H	C10H6O4	-4.77285	39069.7	35300.5	39172.9	59750.6	43967.7	49077.9	23595	22991	34236.6
2.24_167.0343m/z	167.034	2.23733	neg	5-Methoxysalicylic acid	HMDB0001868	Benzenoids	Benzene and substituted derivatives	Benzoic acids and derivatives		48	45.7	M-H	C8H8O4	-3.81345	263922	255202	258514	1.26686e+06	1.20466e+06	248818	100413	152022	108587
3.72_295.1291m/z	295.129	3.7221	pos	gamma-Glutamylphenylalanine	HMDB0000594	Organic acids and derivatives	Carboxylic acids and derivatives	Amino acids, peptides, and analogues		48	44.8	M+H	C14H18N2O5	0.749504	317971	337352	344757	319149	418765	262095	419240	380130	179753
4.24_403.1254m/z	403.125	4.2367	neg	Oleoside 11-methyl ester	HMDB0041550	Lipids and lipid-like molecules	Prenol lipids	Terpene glycosides		48	44.2	M-H	C17H24O11	1.90077	84559.3	86871.3	87455.2	90651.2	73372.2	135409	58311.8	52477.1	70946.5
4.38_356.0995m/z	356.099	4.38137	neg	Taxiphyllin	HMDB0030704	Organic oxygen compounds	Organooxygen compounds	Carbohydrates and carbohydrate conjugates	C01855	48	45.2	M+FA-H	C14H17NO7	2.40193	29776.2	27733.1	29773.2	19365.6	17812.3	31569.9	36691	34103.7	43479.7
9.81_594.1374n	595.145	9.80705	pos	Buddlenoid A	HMDB0040477	Phenylpropanoids and polyketides	Flavonoids	Flavonoid glycosides		48	43.2	M+H, M+Na, M+NH4, M+H-H2O	C30H26O13	0.0742852	402224	406624	416850	764842	590922	438817	313964	281615	338694
7.65_266.1519n	267.159	7.6453	pos	Arlatin	HMDB0035740	Lipids and lipid-like molecules	Prenol lipids	Terpene lactones		47.9	45.4	M+H-H2O, M+H	C15H22O4	0.276905	14615.2	13814.5	13572.7	7561.82	6875.27	5831.37	6376.96	8024.1	6528.12
4.60_180.1022m/z	180.102	4.59825	pos	Methyl cinnamate	HMDB0033833	Phenylpropanoids and polyketides	Cinnamic acids and derivatives	Cinnamic acid esters		47.8	43.1	M+NH4	C10H10O2	1.75514	63082.5	63702.5	63725	36103.9	37790.7	68177	57037.5	45286.3	91068.2
4.89_609.1835m/z	609.183	4.89235	neg	Hesperetin 7-neohesperidoside	HMDB0030748	Phenylpropanoids and polyketides	Flavonoids	Flavonoid glycosides	C09806	47.8	43.8	M-H	C28H34O15	1.59651	113899	106442	105462	2340.48	2.36234e-05	4388.15	65761.9	60272.7	118129
5.30_356.1108n	339.107	5.30307	pos	1-O-Feruloylglucose	HMDB0036938	Phenylpropanoids and polyketides	Cinnamic acids and derivatives	Hydroxycinnamic acids and derivatives		47.8	44.1	M+H-H2O, M+Na, M+NH4	C16H20O9	0.116661	156163	163224	154373	224840	359893	212535	62122.6	49991.3	45046.6
7.14_268.1676n	269.175	7.14328	pos	3,11,12-Trihydroxy-1(10)-spirovetiven-2-one	HMDB0038154	Lipids and lipid-like molecules	Prenol lipids	Sesquiterpenoids		47.8	42.7	M+H-H2O, M+H	C15H24O4	0.509181	123328	123798	123556	68049.6	93114.9	24526.8	136555	94621.9	23412.2
10.50_180.1152n	181.122	10.4963	pos	Jasmolone	HMDB0030039	Organic oxygen compounds	Organooxygen compounds	Alcohols and polyols		47.7	44.5	M+H-H2O, M+H	C11H16O2	0.716877	38994.2	37502.2	36402	36283.2	35026.4	36364.3	22014.1	22278.5	25693.9
2.60_421.1360m/z	421.136	2.60355	neg	Riboflavin	HMDB0000244	Organoheterocyclic compounds	Pteridines and derivatives	Alloxazines and isoalloxazines	C00255	47.7	46.3	M+FA-H	C17H20N4O6	-1.17703	51863.5	51307.3	55511	37762.3	25995.9	67604.5	32395.4	34212	68483.1
5.05_340.1039m/z	340.104	5.0548	neg	Prunasin	HMDB0034934	Organic oxygen compounds	Organooxygen compounds	Carbohydrates and carbohydrate conjugates	C00844	47.7	43.6	M+FA-H	C14H17NO6	0.268432	3992.11	5842.41	5400.64	2.36234e-05	2.36234e-05	1092.85	8277.33	5693.53	25260.8
0.76_133.0379n	134.045	0.761467	pos	L-Aspartic acid	HMDB0000191	Organic acids and derivatives	Carboxylic acids and derivatives	Amino acids, peptides, and analogues	C00049	47.5	44.2	M+H-H2O, M+H	C4H7NO4	3.29426	394354	393404	380325	184380	112008	75969.7	403320	475989	525891
10.99_699.3822m/z	699.382	10.9851	neg	(1R,2R,4S)-p-Menthane-1,2,8-triol 8-glucoside	HMDB0039894	Organic oxygen compounds	Organooxygen compounds	Carbohydrates and carbohydrate conjugates		47.5	53.5	2M-H	C16H30O8	1.9133	72393.9	66644.7	66073.5	82359.5	53532	49468.1	50922.7	59366	51912.9
4.16_345.1448m/z	345.145	4.16297	pos	N-(4-Hydroxycinnamoyl)tyrosine	HMDB0039502	Organic acids and derivatives	Carboxylic acids and derivatives	Amino acids, peptides, and analogues		47.5	43.2	M+NH4	C18H17NO5	1.02946	122588	130879	123764	123728	151569	116693	134980	136256	94071.9
5.82_187.0971m/z	187.097	5.82193	neg	cis-3-Hexenyl acetate	HMDB0040215	Organic acids and derivatives	Carboxylic acids and derivatives	Carboxylic acid derivatives	C19757	47.5	42.7	M+FA-H	C8H14O2	-3.34549	33973.8	32961.9	34296.1	51563.2	42218.3	33313.3	38683.4	40214.1	35489.3
9.91_276.2091n	277.216	9.90502	pos	4,8,12,15-Octadecatetraenoic acid	HMDB0032672	Lipids and lipid-like molecules	Fatty Acyls	Lineolic acids and derivatives		47.5	43	M+H-H2O, M+H	C18H28O2	0.731889	72137.4	73617.9	73114.3	51221.9	57214.6	24078.1	111702	139437	63588.6
0.85_130.0865m/z	130.086	0.846583	pos	L-Pipecolic acid	HMDB0000716	Organic acids and derivatives	Carboxylic acids and derivatives	Amino acids, peptides, and analogues	C00408	47.4	42.3	M+H	C6H11NO2	1.6648	236175	245830	243995	257375	232540	245542	243955	270660	319922
2.28_245.1146m/z	245.115	2.27745	neg	gamma-Glutamylvaline	HMDB0011172	Organic acids and derivatives	Carboxylic acids and derivatives	Amino acids, peptides, and analogues		47.4	42.5	M-H	C10H18N2O5	1.05426	23491.8	43004.1	35949.2	18846.7	27843.1	33822.3	47627.9	53779.8	14863.1
4.15_298.0972m/z	298.097	4.14542	pos	5'-Methylthioadenosine	HMDB0001173	Nucleosides, nucleotides, and analogues	5'-deoxyribonucleosides	5'-deoxy-5'-thionucleosides	C00170	47.4	44	M+H	C11H15N5O3S	1.28124	211793	221859	214276	277686	236757	199401	242701	277113	307742
4.32_159.0918m/z	159.092	4.31752	pos	Serotonin	HMDB0000259	Organoheterocyclic compounds	Indoles and derivatives	Tryptamines and derivatives	C00780	47.4	40.8	M+H-H2O	C10H12N2O	0.883659	62355.6	62551.3	60054.1	26927.9	31770.9	19997.9	54967.5	61451	62621.6
4.30_346.1269n	345.12	4.29823	neg	Aucubin	HMDB0036562	Lipids and lipid-like molecules	Prenol lipids	Terpene glycosides	C09771	47.3	44.6	M-H, M+FA-H	C15H22O9	1.63781	27734.3	25476.8	26906.9	12515.1	8174.37	17672.8	44011.5	42047.8	69616.6
4.81_165.0187m/z	165.019	4.80903	neg	Phthalic acid	HMDB0002107	Benzenoids	Benzene and substituted derivatives	Benzoic acids and derivatives	C01606	47.3	45.3	M-H	C8H6O4	-3.68483	16907.8	15384.9	15652.2	19407.7	16723.4	18139.6	14171.3	15778.4	15713.8
1.15_192.0272n	215.016	1.15423	pos	Citric acid	HMDB0000094	Organic acids and derivatives	Carboxylic acids and derivatives	Tricarboxylic acids and derivatives	C00158	47.2	38.7	M+Na, M+K, M+NH4, M+H, M+H-H2O	C6H8O7	0.812385	1.31586e+06	1.36853e+06	1.28281e+06	584946	950525	1.48663e+06	358761	492639	1.64995e+06
10.83_677.3716m/z	677.372	10.8263	pos	(S)-Nerolidol 3-O-[a-L-Rhamnopyranosyl-(1->4)-a-L-rhamnopyranosyl-(1->2)-b-D-glucopyranoside]	HMDB0040845	Organic oxygen compounds	Organooxygen compounds	Carbohydrates and carbohydrate conjugates		47.2	51.4	M+H	C33H56O14	-3.92495	62634.4	59072.1	57444.8	146421	108840	23348.3	18950.8	23932.5	22270.5
4.61_293.1249m/z	293.125	4.60645	neg	Ethyl (S)-3-hydroxybutyrate glucoside	HMDB0031693	Lipids and lipid-like molecules	Fatty Acyls	Fatty acyl glycosides		47.2	43.5	M-H	C12H22O8	2.48107	40910.3	40394.4	42039.9	21262.6	21164.1	27952.7	30826.4	32343.9	35042.6
9.48_386.1729n	409.162	9.47765	pos	Porson	HMDB0030810	Phenylpropanoids and polyketides	Diarylheptanoids	Cyclic diarylheptanoids		47.2	39.7	M+H, M+NH4, M+Na, M+H-H2O	C22H26O6	-0.0843461	5.80933e+06	5.61762e+06	5.49519e+06	8.93762e+06	7.28367e+06	5.74572e+06	3.81543e+06	4.1904e+06	6.97105e+06
0.82_371.1199m/z	371.12	0.8179	neg	6-O-b-D-Fructofuranosyl-2-deoxy-D-glucose	HMDB0040154	Organic oxygen compounds	Organooxygen compounds	Carbohydrates and carbohydrate conjugates		47.1	41.8	M+FA-H	C12H22O10	1.15867	682035	721585	536685	1.32839e+06	1.08552e+06	448000	333390	258334	526323
11.60_415.2498m/z	415.25	11.6027	neg	Antibiotic SB 202742	HMDB0041206	Benzenoids	Benzene and substituted derivatives	Benzoic acids and derivatives		47.1	43.7	M+FA-H	C24H34O3	2.16455	67920.9	66781	63567.3	310.212	2962.59	494.906	71543.1	216223	34165.2
2.99_300.0850n	299.078	2.98508	neg	Salicylic acid beta-D-glucoside	HMDB0041271	Organic oxygen compounds	Organooxygen compounds	Carbohydrates and carbohydrate conjugates		47.1	38.5	M-H, M+FA-H	C13H16O8	1.69331	391022	422925	423396	277676	214097	393142	439674	377928	466242
4.32_146.0602m/z	146.06	4.31752	pos	1H-Indole-3-carboxaldehyde	HMDB0029737	Organoheterocyclic compounds	Indoles and derivatives	Indoles	C08493	47.1	42.8	M+H	C9H7NO	1.10118	112352	116665	121762	53211.9	60838.4	39317.7	104543	113944	119285
0.76_266.1599m/z	266.16	0.761467	pos	(E)-2-Methyl-2-buten-1-ol O-beta-D-Glucopyranoside	HMDB0033064	Lipids and lipid-like molecules	Fatty Acyls	Fatty acyl glycosides		47	39.3	M+NH4	C11H20O6	0.148351	357483	366254	349718	402127	327005	607099	159579	211640	210025
4.26_343.1041m/z	343.104	4.25665	neg	Domesticoside	HMDB0029647	Organic oxygen compounds	Organooxygen compounds	Carbohydrates and carbohydrate conjugates		47	40.3	M-H	C15H20O9	1.82202	40996.3	38844.6	41423.3	21724.2	17679.9	27394.9	45967.7	45692.1	59691.5
5.30_591.2049m/z	591.205	5.30307	pos	Citrusin B	HMDB0039231	Lignans, neolignans and related compounds	Lignan glycosides	Unclassified		47	44.3	M+Na	C27H36O13	0.0944191	70420.3	69565.9	60467.5	212875	139468	85837.5	19319.3	16121.3	17399.3
2.56_205.0352m/z	205.035	2.5632	neg	2-Methyl-4-oxopentanedioic acid	HMDB0039447	Organic acids and derivatives	Keto acids and derivatives	Gamma-keto acids and derivatives		46.7	35.6	M+FA-H	C6H8O5	-1.17098	71664.3	71758.8	74391.3	30868.5	38511.2	70017.7	57532.8	56943.3	87489.2
5.42_217.1081m/z	217.108	5.42047	neg	Butyl 3-hydroxy-2-methylidenebutanoate	HMDB0040202	Organic acids and derivatives	Hydroxy acids and derivatives	Beta hydroxy acids and derivatives		46.7	38.5	M+FA-H	C9H16O3	-0.266532	4214.01	4459.79	3957.02	1583.26	1995.47	878.18	2781.2	5012.79	1864.94
0.06_198.1621n	221.154	0.0610833	pos	xi-Dihydro-5-octyl-2(3H)-furanone	HMDB0031683	Organoheterocyclic compounds	Lactones	Gamma butyrolactones		46.6	35.5	M+H, M+Na	C12H22O2	0.85093	178582	164067	161248	304712	247978	189695	121094	146961	188635
10.50_373.2028m/z	373.203	10.4962	neg	11,12-Dimethylrosmanol	HMDB0040525	Lipids and lipid-like molecules	Prenol lipids	Terpene lactones		46.6	43.1	M-H	C22H30O5	1.96135	5711.48	5488.17	5161.93	517.224	37221.7	11658.4	498.115	1432.03	1870.96
6.82_559.2742m/z	559.274	6.8198	neg	Cinncassiol D1 glucoside	HMDB0034677	Lipids and lipid-like molecules	Prenol lipids	Terpene glycosides		46.6	46.5	M+FA-H	C26H42O10	-3.57683	17498.4	16353.4	18144.9	364.695	1739.34	2071.72	49452.6	30748.6	27304.9
7.17_241.0508m/z	241.051	7.16578	neg	Moracin M	HMDB0033307	Phenylpropanoids and polyketides	2-arylbenzofuran flavonoids	Unclassified		46.6	36.7	M-H	C14H10O4	0.662189	123717	123422	127120	8291.78	6106.52	19034	79851.2	71167	53161.4
12.10_306.2196n	329.209	12.0983	pos	[8]-Paradol	HMDB0040640	Benzenoids	Phenols	Methoxyphenols		46.5	37.2	M+H, M+K, M+Na	C19H30O3	0.426402	64430.1	61088	60704	12130.8	11413.9	8838.35	54254.1	43603.5	20822.6
2.31_252.1093m/z	252.109	2.30598	pos	5'-Deoxyadenosine	HMDB0001983	Nucleosides, nucleotides, and analogues	5'-deoxyribonucleosides	Unclassified	C05198	46.5	42.4	M+H	C10H13N5O3	0.60432	220407	218000	128845	98204.6	417051	76390.9	40789.6	95759.1	17163.1
12.55_453.1960m/z	453.196	12.5541	neg	Butyl (S)-3-hydroxybutyrate [arabinosyl-(1->6)-glucoside]	HMDB0039214	Lipids and lipid-like molecules	Fatty Acyls	Fatty acyl glycosides		46.4	44.2	M-H	C19H34O12	-3.92312	34889.4	31502.2	30192.2	18430.9	23201.5	18543.9	75494.3	84226.2	50582.7
7.22_177.0547m/z	177.055	7.22122	pos	Herniarin	HMDB0029758	Phenylpropanoids and polyketides	Coumarins and derivatives	Unclassified	C09268	46.4	39.1	M+H	C10H8O3	0.6866	8606.23	8265.37	8704.79	14889.7	16524.2	23414.3	3290.05	3475.79	5258.11
4.67_294.1583n	295.166	4.67053	pos	Sinapoylputrescine	HMDB0033464	Phenylpropanoids and polyketides	Cinnamic acids and derivatives	Hydroxycinnamic acids and derivatives		46.3	34.8	M+H, M+Na	C15H22N2O4	1.24538	546631	559243	560283	541174	663033	491639	612384	597873	351867
6.84_203.0703m/z	203.07	6.84317	pos	Setarin	HMDB0038115	Phenylpropanoids and polyketides	Coumarins and derivatives	Unclassified		46.3	36.7	M+H	C12H10O3	0.293547	11017.7	10737.7	11167.6	26420.9	19255	13762	2437.65	2339.7	3031.7
8.42_325.2025m/z	325.202	8.4206	neg	Fauronyl acetate	HMDB0036422	Lipids and lipid-like molecules	Prenol lipids	Sesquiterpenoids		46.2	37.8	M+FA-H	C17H28O3	1.55863	7131.61	5665.33	6980.78	2974.18	3126.52	2.36234e-05	4297.57	12233.3	2352.85
15.99_153.1275m/z	153.127	15.9937	pos	(1S,4S)-Dihydrocarvone	HMDB0036080	Lipids and lipid-like molecules	Prenol lipids	Monoterpenoids	C11415	46.1	34.8	M+H	C10H16O	0.589289	33367.1	32052.4	34303.5	60211.1	46491.6	37371.2	30118.8	29438.8	39293.4
5.22_209.0453m/z	209.045	5.21987	neg	3-(3,4-Dihydroxy-5-methoxy)-2-propenoic acid	HMDB0035484	Phenylpropanoids and polyketides	Cinnamic acids and derivatives	Hydroxycinnamic acids and derivatives	C05619	46.1	39.6	M-H	C10H10O5	-1.08883	24844.8	22670.3	22019.5	43775.9	38040.9	31839.4	19428.2	18355.5	23942
5.78_451.0713m/z	451.071	5.78052	neg	(Z)-Resveratrol 3-(6''-sulfoglucopyranoside)	HMDB0037077	Phenylpropanoids and polyketides	Stilbenes	Stilbene glycosides		46	42.8	M-H2O-H	C20H22O11S	1.78671	47896.5	41092.9	42776.7	74659.3	66816.6	96625.5	13603.3	17237	15029.9
8.67_341.2338m/z	341.234	8.66653	neg	12,13-EpOME	HMDB0004702	Lipids and lipid-like molecules	Fatty Acyls	Fatty acids and conjugates	C14826	46	37.7	M+FA-H	C18H32O3	1.67813	20628.1	17251.1	18354.9	9416.42	7964.08	2395.72	26915.5	25683	14510.4
3.31_148.0526n	166.086	3.30563	pos	Cinnamic acid	HMDB0000567	Phenylpropanoids and polyketides	Cinnamic acids and derivatives	Cinnamic acids	C10438	45.9	39.8	M+H, M+NH4, M+H-H2O	C9H8O2	0.846869	3.23739e+06	3.34013e+06	3.38552e+06	3.90041e+06	4.64197e+06	2.97266e+06	4.88568e+06	4.9054e+06	2.7531e+06
1.15_144.1021m/z	144.102	1.15423	pos	L-2-Amino-3-methylenehexanoic acid	HMDB0030410	Organic acids and derivatives	Carboxylic acids and derivatives	Amino acids, peptides, and analogues		45.7	34.7	M+H	C7H13NO2	1.25881	74164	73493.7	66620.2	134740	137731	126388	60309.1	69517.7	95603.1
10.52_335.2580m/z	335.258	10.5152	pos	Isolinderenolide	HMDB0038104	Organoheterocyclic compounds	Tetrahydrofurans	Unclassified		45.7	33.6	M+H	C21H34O3	-0.151408	49732.1	50817.9	48841.6	92457.4	49198.7	88296.5	39162.8	34810.4	42748.3
4.24_340.1043m/z	340.104	4.2367	neg	Sambunigrin	HMDB0034981	Organic oxygen compounds	Organooxygen compounds	Carbohydrates and carbohydrate conjugates	C04273	45.7	42.1	M+FA-H	C14H17NO6	1.8553	173875	164616	173948	80360.6	79224.1	181828	112165	92097.4	127405
5.47_205.0972m/z	205.097	5.46615	pos	(±)-Tryptophan	HMDB0030396	Organoheterocyclic compounds	Indoles and derivatives	Indolyl carboxylic acids and derivatives	C00806	45.7	41.3	M+H	C11H12N2O2	0.195562	15762.3	16869.9	15384.1	19696.6	12458.5	13766.9	20886.6	28253.7	13599.6
0.80_117.0793n	118.087	0.795517	pos	L-Valine	HMDB0000883	Organic acids and derivatives	Carboxylic acids and derivatives	Amino acids, peptides, and analogues	C00183	45.6	36.9	M+H, M+Na, M+K	C5H11NO2	2.93183	5.28766e+07	5.37708e+07	5.37099e+07	8.53538e+07	7.36843e+07	6.32718e+07	4.49919e+07	4.85511e+07	6.85132e+07
10.35_195.1018m/z	195.102	10.3496	pos	Methoxyeugenol	HMDB0041194	Benzenoids	Phenols	Methoxyphenols		45.6	32.6	M+H	C11H14O3	0.951471	206276	172250	167602	319685	280691	201439	191669	190851	245876
1.15_146.0926m/z	146.093	1.15423	pos	4-Guanidinobutanoic acid	HMDB0003464	Organic acids and derivatives	Carboxylic acids and derivatives	Amino acids, peptides, and analogues	C01035	45.5	33.7	M+H	C5H11N3O2	1.03427	122578	116516	119066	107285	105416	104903	102027	194100	163074
10.56_785.1739m/z	785.174	10.559	neg	2'',4''-Bis-O-(4-hydroxycinnamoyl)astragalin	HMDB0037435	Phenylpropanoids and polyketides	Flavonoids	Flavonoid glycosides		45.5	31.7	M+FA-H	C39H32O15	2.13886	189149	173932	191084	307529	216486	210255	147410	136770	182924
4.32_187.0635n	188.071	4.31752	pos	Indoleacrylic acid	HMDB0000734	Organoheterocyclic compounds	Indoles and derivatives	Indoles		45.5	34.1	M+H, M+NH4, M+H-H2O	C11H9NO2	1.02042	3.81463e+06	3.98519e+06	3.88428e+06	1.66121e+06	1.89811e+06	1.18274e+06	3.58139e+06	3.95004e+06	4.03503e+06
7.22_201.1023m/z	201.102	7.22122	pos	Harmalol	HMDB0029838	Alkaloids and derivatives	Harmala alkaloids	Unclassified	C06537	45.5	29.6	M+H	C12H12N2O	0.286265	29710.3	29691	30770.5	1454.69	1355.49	6712.08	45156	43898.6	47650
7.81_749.4444m/z	749.444	7.8114	neg	28-Glucosyloleanolic acid 3-arabinoside	HMDB0036963	Lipids and lipid-like molecules	Prenol lipids	Terpene glycosides		45.4	43.3	M-H	C41H66O12	-4.99108	355741	346832	321521	170858	292760	99395.5	406935	423166	164703
0.81_126.0322n	127.039	0.812533	pos	5-Hydroxymethyl-2-furancarboxaldehyde	HMDB0034355	Organic oxygen compounds	Organooxygen compounds	Carbonyl compounds	C11101	45.3	33.6	M+H-H2O, M+H	C6H6O3	3.89174	902351	976976	1.04287e+06	1.96051e+06	1.6085e+06	1.03934e+06	752377	707849	986383
10.90_415.2499m/z	415.25	10.903	neg	(12S,15S)-15-O-Demethyl-10,29-dideoxy-11,12-dihydro-striatin C	HMDB0033030	Lipids and lipid-like molecules	Prenol lipids	Diterpenoids		45.3	36.7	M-H2O-H	C25H38O6	2.03322	10068.8	9486.63	10655.5	2.36234e-05	946.028	644.695	14706.5	44828.8	5646.82
11.39_262.1439m/z	262.144	11.3893	pos	3-(1,1-Dimethylallyl)herniarin	HMDB0030731	Phenylpropanoids and polyketides	Coumarins and derivatives	Unclassified		45.3	30.1	M+NH4	C15H16O3	0.536386	141811	110861	115377	74234.7	72086.7	46849.8	36782.4	32872.8	41794.9
15.92_143.1068m/z	143.107	15.9175	pos	(R)-3-Hydroxyoctanoic acid	HMDB0010722	Organic acids and derivatives	Hydroxy acids and derivatives	Medium-chain hydroxy acids and derivatives		45.3	31.3	M+H-H2O	C8H16O3	0.828303	42799.9	38447.7	38821.7	70643.1	57727.7	43298	38610.4	39137	48314.6
4.34_427.1487n	472.147	4.33977	neg	(S)-2-Hydroxy-2-phenylacetonitrile O-[b-D-apiosyl-(1->2)-b-D-glucoside]	HMDB0036334	Organic oxygen compounds	Organooxygen compounds	Carbohydrates and carbohydrate conjugates		45.3	32.9	M-H, M+FA-H	C19H25NO10	1.98901	42573.3	43149.6	43097.1	10583.6	9895.59	16967.1	35201.8	30642.1	73898.5
1.31_164.0475n	182.081	1.30752	pos	2-Hydroxycinnamic acid	HMDB0002641	Phenylpropanoids and polyketides	Cinnamic acids and derivatives	Hydroxycinnamic acids and derivatives	C01772	45.2	28	M+H, M+NH4	C9H8O3	1.1085	2.32155e+06	2.43158e+06	2.41272e+06	2.61305e+06	2.86114e+06	1.88145e+06	2.98902e+06	3.14433e+06	2.22099e+06
2.42_329.0878m/z	329.088	2.42065	neg	D-Vacciniin	HMDB0038492	Benzenoids	Benzene and substituted derivatives	Benzoic acids and derivatives		45.2	29.5	M+FA-H	C13H16O7	-0.0843763	133856	161752	149962	72610.9	58851.6	68072.6	140196	158499	127377
6.15_343.2131m/z	343.213	6.14803	neg	2-Methylpropyl 3-hydroxy-2-methylidenebutanoate	HMDB0040203	Organic acids and derivatives	Hydroxy acids and derivatives	Beta hydroxy acids and derivatives		45.2	32.4	2M-H	C9H16O3	1.34154	38121.3	36445.6	36908.3	33120.7	49368.7	11710	47341.7	46236.7	9676
8.47_192.1384m/z	192.138	8.46822	pos	(R)-11,12,13-Trinor-1(5),6,9-guaiatrien-8-one	HMDB0039153	Hydrocarbon derivatives	Tropones	Unclassified		45.2	31.9	M+NH4	C12H14O	0.47818	40730.7	39193.5	36898.4	11568.5	9210.55	6983.23	5974.84	5130.91	7736.98
10.97_314.3418m/z	314.342	10.9711	pos	Phytol	HMDB0002019	Lipids and lipid-like molecules	Prenol lipids	Diterpenoids	C01389	45.1	29.4	M+NH4	C20H40O	0.135881	63176.1	60507.1	59431.7	73779.2	98435.3	71282.3	46591.8	53832.7	82857.2
5.34_581.2247m/z	581.225	5.33993	neg	(7'R)-(+)-Lyoniresinol 9'-glucoside	HMDB0038922	Lignans, neolignans and related compounds	Lignan glycosides	Unclassified		45.1	40.4	M-H	C28H38O13	1.33236	12132.6	14549.8	10418.9	851.622	3781.9	10656	17086.7	10173.2	25773.5
5.40_515.1177m/z	515.118	5.39997	neg	2'',3''-Diacetylcosmosiin	HMDB0037343	Phenylpropanoids and polyketides	Flavonoids	Flavonoid glycosides		45.1	42.2	M-H	C25H24O12	-3.42248	18616.5	16432.8	15624	4380.91	2.36234e-05	2.36234e-05	2.36234e-05	977.17	2.36234e-05
10.25_309.2078m/z	309.208	10.2514	neg	Nerolidyl acetate	HMDB0039630	Lipids and lipid-like molecules	Prenol lipids	Sesquiterpenoids		45	30	M+FA-H	C17H28O2	2.48261	157133	141950	146455	152211	162088	39740	117561	349631	188901
15.34_140.0819m/z	140.082	15.3368	pos	Histidinal	HMDB0012234	Organic nitrogen compounds	Organonitrogen compounds	Amines	C01929	45	28.8	M+H	C6H9N3O	0.399369	414613	401635	384205	780469	586096	430431	345763	353079	477095
0.83_210.0735n	191.056	0.834917	neg	Sedoheptulose	HMDB0003219	Organic oxygen compounds	Organooxygen compounds	Carbohydrates and carbohydrate conjugates	C08355	44.9	27.9	M-H2O-H, M-H	C7H14O7	-2.28782	4.64673e+07	4.52902e+07	4.50935e+07	7.73482e+07	7.54957e+07	5.83465e+07	2.7927e+07	2.6358e+07	3.83763e+07
6.82_219.0662m/z	219.066	6.8198	neg	4-Methoxy-1-naphthol	HMDB0032727	Benzenoids	Naphthalenes	Naphthols and derivatives		44.9	28.1	M+FA-H	C11H10O2	-0.543752	9863.79	10781.3	8989.6	21479.9	15630.2	13469.5	2252.32	1938.72	2723.6
7.35_212.1413n	195.138	7.35158	pos	Vulgarole	HMDB0035085	Lipids and lipid-like molecules	Prenol lipids	Monoterpenoids		44.9	27.4	M+H-H2O, M+H	C12H20O3	0.474014	248595	249278	255586	346768	404357	153326	258703	239888	111272
2.48_239.1028m/z	239.103	2.47693	pos	gamma-Glutaminyl-4-hydroxybenzene	HMDB0029451	Organic acids and derivatives	Carboxylic acids and derivatives	Amino acids, peptides, and analogues		44.8	29	M+H	C11H14N2O4	0.756141	140112	142891	133622	128207	178354	122401	152542	164028	83806.4
4.36_293.1151m/z	293.115	4.36067	neg	L-gamma-Glutamyl-beta-phenyl-beta-L-alanine	HMDB0038514	Organic acids and derivatives	Carboxylic acids and derivatives	Amino acids, peptides, and analogues		44.8	31.8	M-H	C14H18N2O5	2.60998	10769.6	11088	10319.5	11886.4	18185.2	7315.47	14816	15175.3	5556.1
4.09_373.1148m/z	373.115	4.09455	neg	Caryoptosidic acid	HMDB0034249	Lipids and lipid-like molecules	Prenol lipids	Terpene glycosides		44.7	32.8	M-H2O-H	C16H24O11	1.9371	13922.5	16646.6	15670.9	38446.3	17210.1	87685	11007.7	11549.9	13206.8
8.87_395.2057m/z	395.206	8.87252	neg	(4R,5S,7R,11S)-11,12-Dihydroxy-1(10)-spirovetiven-2-one 11-glucoside	HMDB0033150	Lipids and lipid-like molecules	Prenol lipids	Terpene glycosides		44.7	36.3	M-H2O-H	C21H34O8	-4.40593	8765.6	9124.76	7866.16	5108.96	8909.83	2.36234e-05	1050.28	3608.07	492.646
5.08_123.0807m/z	123.081	5.07887	pos	4-Ethylphenol	HMDB0029306	Benzenoids	Phenols	1-hydroxy-2-unsubstituted benzenoids	C13637	44.6	30.7	M+H	C8H10O	2.0226	238424	238684	253049	118083	119827	162732	217899	211417	247807
6.86_269.1748m/z	269.175	6.86292	pos	Bisacurone epoxide	HMDB0038503	Lipids and lipid-like molecules	Prenol lipids	Sesquiterpenoids		44.6	26.7	M+H	C15H24O4	0.127126	54162.3	52176.9	51390.8	60340.9	68806.7	19056.4	51073.2	37404.4	8684.12
0.66_129.0792n	147.113	0.659283	pos	L-trans-4-Methyl-2-pyrrolidinecarboxylic acid	HMDB0029435	Organic acids and derivatives	Carboxylic acids and derivatives	Amino acids, peptides, and analogues		44.4	29.3	M+H, M+NH4	C6H11NO2	1.76592	596857	579891	594158	645417	799355	499143	763806	737361	414789
4.62_411.1994m/z	411.199	4.61543	pos	Icariside B8	HMDB0036846	Lipids and lipid-like molecules	Prenol lipids	Terpene glycosides		44.3	28.4	M+Na	C19H32O8	1.06954	72530.3	74454.3	70328.4	42656.8	31257.8	17284.2	39354.1	40244.4	82323.9
0.06_121.0651m/z	121.065	0.0610833	pos	2-Methoxy-4-methylphenol	HMDB0032136	Benzenoids	Phenols	Methoxyphenols		44.2	25.3	M+H-H2O	C8H10O2	2.57112	61981.7	62510.6	62142.3	115126	93669.7	72613.2	39944.4	48977.5	62986.1
0.81_162.0530n	145.05	0.812533	pos	3-Hydroxymethylglutaric acid	HMDB0000355	Lipids and lipid-like molecules	Fatty Acyls	Fatty acids and conjugates	C03761	44.2	26.7	M+H-H2O, M+NH4	C6H10O5	0.854613	911848	990472	1.13185e+06	2.00055e+06	1.71384e+06	1.01618e+06	764338	685551	890803
4.36_387.1153m/z	387.115	4.36067	neg	Sakebiose	HMDB0029882	Organic oxygen compounds	Organooxygen compounds	Carbohydrates and carbohydrate conjugates	C01518	44.2	30.4	M+FA-H	C12H22O11	2.47848	27137.7	30072.4	29723.1	6481.03	1128.77	8736.88	37909.3	25173.2	86141.3
5.86_273.1714m/z	273.171	5.86298	neg	(S)-3-Octanol glucoside	HMDB0032958	Lipids and lipid-like molecules	Fatty Acyls	Fatty acyl glycosides		44.2	33	M-H2O-H	C14H28O6	2.12777	5516.65	4794.53	5557.95	3874.78	4906.31	3293.28	8348.45	6528.16	5471.03
0.04_157.1588m/z	157.159	0.0419667	pos	Menthol	HMDB0003352	Lipids and lipid-like molecules	Prenol lipids	Monoterpenoids	C00400	44.1	25	M+H	C10H20O	0.952124	28600.7	22234.1	21883.5	40062.5	33824.3	25896.3	27238.3	31253.9	38015.6
2.37_132.1021m/z	132.102	2.37447	pos	L-Isoleucine	HMDB0000172	Organic acids and derivatives	Carboxylic acids and derivatives	Amino acids, peptides, and analogues	C00407	44.1	29.1	M+H	C6H13NO2	1.77615	4.08968e+06	4.32984e+06	4.36695e+06	4.36071e+06	5.16157e+06	3.12352e+06	5.78599e+06	5.69682e+06	3.09964e+06
5.27_406.2215n	407.229	5.26827	pos	Kiwiionoside	HMDB0038691	Lipids and lipid-like molecules	Prenol lipids	Terpene glycosides		44.1	29.8	M+H, M+Na	C19H34O9	2.94218	466100	476090	493276	443876	545903	427004	494742	473296	478899
0.00_148.0394m/z	148.039	0.0024	pos	Agrocybin	HMDB0030481	Organic acids and derivatives	Carboxylic acids and derivatives	Carboxylic acid derivatives		44	30.2	M+H	C8H5NO2	0.921778	80450.3	71255.7	70389.6	135678	110313	81689	63470.2	72229.8	94800.8
5.13_111.1172m/z	111.117	5.12995	pos	1,3-Octadiene	HMDB0040966	Hydrocarbons	Unsaturated hydrocarbons	Olefins		43.9	29.8	M+H	C8H14	3.54521	49175.4	47313.6	47033	17285	12278.8	7864.28	4006.03	11052.2	7058.01
7.97_215.0704m/z	215.07	7.97123	pos	4'-Hydroxy-2-biphenylcarboxylic acid	HMDB0032583	Benzenoids	Benzene and substituted derivatives	Biphenyls and derivatives		43.9	24.2	M+H	C13H10O3	0.4979	7669.69	7351.66	7404.44	561.034	472.241	1268.49	7300.14	6091.34	3246.75
1.15_143.0341m/z	143.034	1.15423	pos	Oxoadipic acid	HMDB0000225	Organic acids and derivatives	Keto acids and derivatives	Medium-chain keto acids and derivatives	C00322	43.8	23	M+H-H2O	C6H8O5	1.06428	447863	578095	650391	1.06906e+06	887027	672358	332756	332331	422065
15.18_113.0714m/z	113.071	15.1829	pos	L-cis-3-Amino-2-pyrrolidinecarboxylic acid	HMDB0029396	Organic acids and derivatives	Carboxylic acids and derivatives	Amino acids, peptides, and analogues		43.8	27.1	M+H-H2O	C5H10N2O2	3.25488	20659.3	12432.9	15569.5	24732.7	20294.9	12695.9	8125.93	3648.27	12101.1
8.58_251.0928m/z	251.093	8.58412	neg	Verimol I	HMDB0035071	Benzenoids	Phenol ethers	Anisoles		43.8	23.4	M+FA-H	C12H14O3	1.59161	36297.2	40569	41683.9	50128.6	41057.4	36972.2	32002.2	34158.8	42991
13.39_270.2792m/z	270.279	13.391	pos	Capsiamide	HMDB0040940	Organic acids and derivatives	Carboxylic acids and derivatives	Carboxylic acid derivatives	C17515	43.7	21.6	M+H	C17H35NO	0.322647	147158	135109	125927	266352	174618	308834	134767	234648	258492
4.32_144.0809m/z	144.081	4.31752	pos	Tryptophanol	HMDB0003447	Organoheterocyclic compounds	Indoles and derivatives	Indoles	C00955	43.7	22.4	M+H-H2O	C10H11NO	1.08166	59381.7	58919.1	56985.7	23062.3	28754.5	18069.9	51914.5	58582.9	57460.8
5.29_528.2707n	546.293	5.28568	pos	Ganoderenic acid E	HMDB0035797	Lipids and lipid-like molecules	Prenol lipids	Triterpenoids		43.7	28.6	M+H, M+NH4	C30H40O8	-2.97852	114945	128751	115792	92753.4	110845	114177	81159.3	53181.4	83712
0.76_120.0658m/z	120.066	0.761467	pos	L-Threonine	HMDB0000167	Organic acids and derivatives	Carboxylic acids and derivatives	Amino acids, peptides, and analogues	C00188	43.6	24.1	M+H	C4H9NO3	2.17073	173888	169446	179508	130549	120110	77928.4	183390	201101	197666
10.72_276.1728n	277.18	10.7208	pos	[8]-Shogaol	HMDB0031463	Benzenoids	Phenols	Methoxyphenols	C10494	43.6	23.2	M+H-H2O, M+H	C17H24O3	0.927763	159452	141953	142945	264341	217977	166336	160506	156851	196564
6.15_448.1368n	471.126	6.14955	pos	Chalconosakuranetin	HMDB0037509	Phenylpropanoids and polyketides	Flavonoids	Flavonoid glycosides		43.6	24.8	M+H, M+Na	C22H24O10	-0.287222	42760.1	37162.8	37087.1	86504.3	49679.6	28942.4	16700.6	15211.9	16014.1
11.39_277.1450m/z	277.145	11.3862	neg	Germacrone-13-al	HMDB0036881	Lipids and lipid-like molecules	Prenol lipids	Sesquiterpenoids		43.5	24.1	M+FA-H	C15H20O2	2.1704	14246	12572.5	11782.7	22378.4	17836.9	16359.1	9360.15	10155.1	15474
4.46_337.1148m/z	337.115	4.46237	neg	4-O-Methylgalactinol	HMDB0033558	Organic oxygen compounds	Organooxygen compounds	Carbohydrates and carbohydrate conjugates		43.5	24	M-H2O-H	C13H24O11	2.05253	17678	18438.5	17256.7	27128	13706.6	21105.5	17618.2	13130.3	32129.1
5.64_399.1415m/z	399.142	5.63892	pos	Carissanol	HMDB0030081	Lignans, neolignans and related compounds	Furanoid lignans	Tetrahydrofuran lignans		43.5	25.6	M+Na	C20H24O7	0.333298	8507.71	9909.91	9376.51	44290.3	40917.1	24670.4	3031.58	751.526	2.36234e-05
9.72_377.1953m/z	377.195	9.71655	neg	Eremopetasitenin C1	HMDB0032770	Lipids and lipid-like molecules	Prenol lipids	Terpene lactones		43.5	31.2	M-H	C21H30O6	-4.47116	6405.22	6311.42	6678.32	2508.94	4179.88	2.36234e-05	1472.22	2881.73	2.36234e-05
3.97_269.1611m/z	269.161	3.97102	pos	Hesperaline	HMDB0029560	Benzenoids	Benzene and substituted derivatives	Benzoic acids and derivatives		43.4	29.6	M+H	C14H22NO4+	-3.97335	70773.8	65793.7	64483.8	15848.1	24005.8	23030.7	43220.2	47918.2	64902.8
4.85_327.1093m/z	327.109	4.85063	neg	Dihydromelilotoside	HMDB0038334	Organic oxygen compounds	Organooxygen compounds	Carbohydrates and carbohydrate conjugates		43.4	22.8	M-H	C15H20O8	2.20324	17448	16846.6	18303.3	13355.4	13888.5	18641.1	12853.5	13624	15410.1
4.91_386.1949n	431.193	4.91282	neg	Corchoionol C 9-glucoside	HMDB0029772	Lipids and lipid-like molecules	Fatty Acyls	Fatty acyl glycosides		43.4	23.2	M-H, M+FA-H	C19H30O8	2.07296	165811	160889	154614	108978	77044.1	60520.7	87879.5	89705.4	122026
4.99_241.1196m/z	241.12	4.9949	neg	L-alpha-Amino-1H-pyrrole-1-hexanoic acid	HMDB0040551	Organic acids and derivatives	Carboxylic acids and derivatives	Amino acids, peptides, and analogues		43.4	21.9	M+FA-H	C10H16N2O2	1.13063	4195.05	3801.31	3868.55	3731.38	5951.09	3103.64	7065.33	8532.78	2023.15
0.59_111.0445m/z	111.044	0.591083	pos	3-Hydroxy-4,5-dimethyl-2(5H)-furanone	HMDB0031306	Organoheterocyclic compounds	Dihydrofurans	Furanones		43.3	27.4	M+H-H2O	C6H8O3	3.3958	41418.1	43375.4	44879.4	83033.2	66942.9	52275.3	26780.5	32951.1	42256.2
15.15_312.3261m/z	312.326	15.1482	pos	Phytal	HMDB0035654	Lipids and lipid-like molecules	Prenol lipids	Diterpenoids		43.3	19.8	M+NH4	C20H38O	-0.0328471	242284	261974	211816	381079	280655	307135	269977	460374	472484
15.34_124.0871m/z	124.087	15.3368	pos	L-Histidinol	HMDB0003431	Organic nitrogen compounds	Organonitrogen compounds	Amines	C00860	43.3	24.4	M+H-H2O	C6H11N3O	1.13608	4.60755e+07	4.25922e+07	4.46275e+07	7.9424e+07	6.73411e+07	5.02549e+07	3.42967e+07	3.56755e+07	4.7614e+07
3.61_115.0394m/z	115.039	3.60772	pos	2-C-Methyl-1,4-erythrono-D-lactone	HMDB0029884	Organoheterocyclic compounds	Lactones	Gamma butyrolactones		43.3	23.4	M+H-H2O	C5H8O4	3.23958	69149.3	61117.2	59038	120285	94338.4	69991	71666.5	67123	89293.1
10.19_699.3559m/z	699.356	10.1886	pos	(15a,20R)-Dihydroxypregn-4-en-3-one 20-[glucosyl-(1->4)-6-acetyl-glucoside]	HMDB0033168	Lipids and lipid-like molecules	Steroids and steroid derivatives	Steroidal glycosides		43.2	25.4	M+H	C35H54O14	-3.96502	321343	299997	305650	443162	225559	279824	90314.3	113837	139998
9.74_571.0866m/z	571.087	9.73673	neg	Norartocarpetin	HMDB0030543	Phenylpropanoids and polyketides	Flavonoids	Flavones		43.2	30.9	2M-H	C15H10O6	-2.76434	73948.4	85841.4	73476.7	122887	90258.8	90256.6	68651.1	61274	74462.9
11.64_357.2078m/z	357.208	11.6409	neg	11,12-Dimethoxy-8,11,13-abietatrien-20,7-olide	HMDB0035856	Lipids and lipid-like molecules	Prenol lipids	Terpene lactones		43.1	22.3	M-H	C22H30O4	1.91342	109234	113574	108189	39613.3	388223	147746	28822.5	96732.3	94552.7
13.51_208.1465n	226.18	13.512	pos	3-Hydroxy-beta-ionone	HMDB0036821	Lipids and lipid-like molecules	Prenol lipids	Sesquiterpenoids		43.1	20.2	M+H, M+NH4, M+H-H2O	C13H20O2	0.716585	160495	161926	144804	201422	172098	112337	98962.3	104861	141356
4.25_146.1178m/z	146.118	4.24877	pos	cis-3-Hexenyl formate	HMDB0040214	Organic acids and derivatives	Carboxylic acids and derivatives	Carboxylic acid derivatives		43.1	18.9	M+NH4	C7H12O2	1.58245	129988	128480	132347	80381.7	80294.1	143972	127402	103148	188256
4.97_329.0310m/z	329.031	4.97398	neg	Repensol	HMDB0034138	Phenylpropanoids and polyketides	Isoflavonoids	Coumestans		43.1	21.5	M+FA-H	C15H8O6	2.37634	18376.4	20396	18962	32392.6	26897.6	22205.2	14873.1	16119.3	21886.3
0.85_308.0911m/z	308.091	0.846583	pos	Aristolodione	HMDB0033247	Benzenoids	Phenols	Benzenediols		43	26.5	M+H	C18H13NO4	-1.91231	1.79795e+06	1.82749e+06	1.73382e+06	55430.6	68614.3	1.86313e+06	3.51939e+06	2.98505e+06	6.2552e+06
4.26_401.1096m/z	401.11	4.25665	neg	1-O-2'-Hydroxy-4'-methoxycinnamoyl-b-D-glucose	HMDB0040866	Phenylpropanoids and polyketides	Cinnamic acids and derivatives	Hydroxycinnamic acids and derivatives		43	20.6	M+FA-H	C16H20O9	1.81171	14469.6	16013.9	15795.4	1263.96	501.889	917.088	16356.3	12923.5	29333.3
6.43_241.0508m/z	241.051	6.43112	neg	Benzoyl peroxide	HMDB0032040	Benzenoids	Benzene and substituted derivatives	Benzoyl peroxides	C19346	43	25.8	M-H	C14H10O4	0.801005	1154.64	1348.87	983.349	2.36234e-05	2.36234e-05	2.36234e-05	382.461	458.77	2.36234e-05
11.33_529.3027m/z	529.303	11.3274	neg	Goshonoside F2	HMDB0038540	Lipids and lipid-like molecules	Prenol lipids	Terpene glycosides		42.9	18.8	M+FA-H	C26H44O8	1.89336	69921.6	58432.3	64349.4	66557.3	78796.4	46650.2	23731.2	33332.8	26258.9
12.87_335.2580m/z	335.258	12.8671	pos	1-(3,5-Dihydroxyphenyl)-2-pentadecanone	HMDB0035283	Benzenoids	Phenols	Benzenediols		42.9	19.7	M+H	C21H34O3	-0.0931285	485013	423325	390436	1.5031e+06	598851	1.68788e+06	111772	72891.7	281047
3.99_331.1040m/z	331.104	3.98773	neg	3-Hydroxy-4,6-heptadiyne-1-yl 1-glucoside	HMDB0038964	Lipids and lipid-like molecules	Fatty Acyls	Fatty acyl glycosides		42.9	21	M+FA-H	C13H18O7	1.83258	13540.7	12454.6	12476.6	3118.32	4042.84	10718.9	23752.6	18414.5	26657.3
6.49_201.1129m/z	201.113	6.49253	neg	Dihydro-5-pentyl-2(3H)-furanone	HMDB0031531	Organoheterocyclic compounds	Lactones	Gamma butyrolactones		42.9	19.2	M+FA-H	C9H16O2	-1.91984	9768.82	9493.89	9167.93	14933.8	11414.6	9082.39	8072.14	9945.68	9093.62
7.51_257.1858m/z	257.186	7.50602	pos	3alpha-Tigloyloxytropane N-oxide	HMDB0033454	Alkaloids and derivatives	Tropane alkaloids	Unclassified		42.9	20.2	M+NH4	C13H21NO3	-0.614499	11056.5	10741.4	11634	12683.8	7780.51	8257.95	10148	13970.9	8050.61
9.55_172.1697m/z	172.17	9.55098	pos	beta-Geraniol	HMDB0035155	Lipids and lipid-like molecules	Prenol lipids	Monoterpenoids	C01500	42.8	16.3	M+NH4	C10H18O	0.586509	42663.2	45224.4	43479.6	64191.4	33791.1	36802	24158.3	30593.4	34251.2
0.04_142.0996n	143.107	0.0419667	pos	Cyclohexyl acetate	HMDB0031352	Organic acids and derivatives	Carboxylic acids and derivatives	Carboxylic acid derivatives	C12297	42.7	17.1	M+H-H2O, M+H	C8H14O2	1.74319	99018.3	92009.5	88797.1	171294	138168	105742	69080.5	87416.5	111682
15.99_135.0806m/z	135.081	15.9937	pos	Cinnamyl alcohol	HMDB0029697	Phenylpropanoids and polyketides	Cinnamyl alcohols	Unclassified	C02394	42.7	20.2	M+H	C9H10O	1.19335	28550.9	27134.3	27140	50579.4	37200.9	30129.2	25010.2	25106.2	32026.3
11.09_325.2391m/z	325.239	11.0869	neg	Linoleic acid	HMDB0000673	Lipids and lipid-like molecules	Fatty Acyls	Lineolic acids and derivatives	C01595	42.6	23.9	M+FA-H	C18H32O2	2.26543	6045.72	6826.5	7355.64	588.675	2.36234e-05	178.477	2653.92	8330.02	6226.46
2.74_251.1041m/z	251.104	2.7424	neg	Hypoglycin B	HMDB0029428	Organic acids and derivatives	Carboxylic acids and derivatives	Amino acids, peptides, and analogues	C08280	42.6	18	M-H2O-H	C12H18N2O5	1.35288	63216.5	65764.7	65397.7	46935.6	56983.5	52170.2	69128.3	64971.3	47098
7.82_166.1358n	149.133	7.82077	pos	Dihydrojasmone	HMDB0031565	Organic oxygen compounds	Organooxygen compounds	Carbonyl compounds		42.5	14.5	M+H-H2O, M+H	C11H18O	0.498536	262506	273448	257648	179920	261969	106890	373654	350615	151382
3.90_281.1499m/z	281.15	3.90265	pos	Feruloyl-2-hydroxyputrescine	HMDB0033465	Phenylpropanoids and polyketides	Cinnamic acids and derivatives	Hydroxycinnamic acids and derivatives		42.4	15.8	M+H	C14H20N2O4	1.08816	329960	329770	330607	295839	412403	226569	294175	294452	161183
9.48_105.0702m/z	105.07	9.47765	pos	3,4-Dimethylphenol	HMDB0032151	Benzenoids	Phenols	Cresols		42.4	17.4	M+H-H2O	C8H10O	3.05135	16102.5	15750.1	15597.8	24043.4	20029.6	16607.5	10526.5	10685.5	19733.1
11.77_291.2319m/z	291.232	11.7675	pos	Annosquamosin B	HMDB0031379	Lipids and lipid-like molecules	Prenol lipids	Diterpenoids		42.3	16.6	M+H-H2O	C19H32O3	0.12157	38595.4	38939.8	37979.4	13359.8	12808.5	9410.7	29039.9	23083.4	16937.9
2.22_121.0652m/z	121.065	2.2203	pos	4-Ethoxyphenol	HMDB0032036	Benzenoids	Phenols	4-alkoxyphenols		42.3	18.9	M+H-H2O	C8H10O2	2.70342	165692	160686	158638	410485	362763	292517	115690	142942	144528
4.47_114.0918m/z	114.092	4.47278	pos	L-Leucine	HMDB0000687	Organic acids and derivatives	Carboxylic acids and derivatives	Amino acids, peptides, and analogues	C00123	42.3	18	M+H-H2O	C6H13NO2	3.63634	26160.7	24500.8	25209.9	42457.3	32322.9	25822	29452.6	28350.1	34767.7
1.94_113.0238m/z	113.024	1.94323	pos	2-Furoic acid	HMDB0000617	Organoheterocyclic compounds	Furans	Furoic acid and derivatives	C01546	42.2	17.5	M+H	C5H4O3	3.90338	251136	241970	251680	472264	398713	270083	255835	228689	278328
2.28_272.0902n	317.088	2.27745	neg	Arbutin	HMDB0029943	Organic oxygen compounds	Organooxygen compounds	Carbohydrates and carbohydrate conjugates	C06186	42.2	15	M-H, M+FA-H	C12H16O7	2.33632	247981	229648	236559	132739	128583	195000	233174	223719	293192
11.34_335.2580m/z	335.258	11.3378	pos	[10]-Paradol	HMDB0040642	Benzenoids	Phenols	Methoxyphenols		42.1	14.7	M+H	C21H34O3	-0.0679259	510593	509841	526555	1.03016e+06	796825	741205	269574	282596	317103
7.20_141.1275m/z	141.127	7.20117	pos	Heptyl acetate	HMDB0031480	Organic acids and derivatives	Carboxylic acids and derivatives	Carboxylic acid derivatives		42	17.4	M+H-H2O	C9H18O2	0.420895	4542.02	4523.25	4606.74	4912.73	4470.64	4733.94	5765.62	5933.23	9033.52
0.44_173.1538m/z	173.154	0.444017	pos	Isooctyl acetate	HMDB0032070	Organic acids and derivatives	Carboxylic acids and derivatives	Carboxylic acid derivatives		41.9	13.8	M+H	C10H20O2	0.989019	35028.1	28199.9	27247.2	54190.9	43385.8	33948.4	35269.8	38030.5	49619.4
0.85_158.1177m/z	158.118	0.846583	pos	(S)-Homostachydrine	HMDB0033433	Organic acids and derivatives	Carboxylic acids and derivatives	Amino acids, peptides, and analogues	C08283	41.9	15.4	M+H	C8H15NO2	0.758193	112267	129448	124918	456688	498210	413924	180035	178814	236238
4.48_138.0308n	137.024	4.48268	neg	3,4-Dihydroxybenzaldehyde	HMDB0059965	Organic oxygen compounds	Organooxygen compounds	Carbonyl compounds	C16700	41.9	18.1	M-H, 2M-H	C7H6O3	-6.26896	277201	272127	277390	35739.6	59649.5	233733	334536	302074	189790
4.67_329.1499m/z	329.15	4.67053	pos	(S)-Nandigerine	HMDB0033362	Alkaloids and derivatives	Aporphines	Unclassified		41.9	15.3	M+NH4	C18H17NO4	1.06427	96449.9	105596	101290	94093.4	109157	77551.5	84505.1	68913.9	58227.1
15.84_124.0529n	107.05	15.8432	pos	Guaiacol	HMDB0001398	Benzenoids	Phenols	Methoxyphenols	C15572	41.8	16.9	M+H-H2O, M+H	C7H8O2	3.85688	116763	111451	118492	202618	167878	131840	101167	105072	137411
7.27_215.1288m/z	215.129	7.2669	neg	Citronellic acid	HMDB0035837	Lipids and lipid-like molecules	Prenol lipids	Monoterpenoids	C16462	41.8	13.3	M+FA-H	C10H18O2	-0.692087	8765.14	8332.1	8441.75	13446.7	11807.7	9645.88	7510.96	7419.73	9953.66
8.91_135.0806m/z	135.081	8.91013	pos	trans-Cinnamyl alcohol	HMDB0029698	Phenylpropanoids and polyketides	Cinnamyl alcohols	Unclassified	C02394	41.8	13.1	M+H	C9H10O	1.04288	43797.2	42008	41526.7	84659.4	73558.2	58961.5	34629.8	29931.6	41486.7
9.74_549.1048m/z	549.105	9.73673	neg	Chrysophanol 8-(6-galloylglucoside)	HMDB0037087	Benzenoids	Anthracenes	Anthraquinones		41.8	13.1	M-H2O-H	C28H24O13	1.61862	470180	506052	448883	767419	548498	560131	433225	390174	453464
0.78_277.0349m/z	277.035	0.78385	neg	9-Hydroxy-4-methoxypsoralen	HMDB0036628	Phenylpropanoids and polyketides	Coumarins and derivatives	Furanocoumarins		41.7	18	M+FA-H	C12H8O5	-2.14889	293220	252719	268471	680640	604468	518779	315517	320037	419313
10.02_377.1952m/z	377.195	10.0236	neg	Eremopetasitenin D1	HMDB0032773	Lipids and lipid-like molecules	Prenol lipids	Terpene lactones		41.7	24.4	M-H	C21H30O6	-4.59967	9888.62	10599	9599.27	2661.7	4200.54	1221.67	10807.9	18240.7	7297.5
10.11_183.0808m/z	183.081	10.113	pos	Benzophenone	HMDB0032049	Benzenoids	Benzene and substituted derivatives	Benzophenones	C06354	41.7	17.9	M+H	C13H10O	1.83014	40930.5	33154.1	35442.8	40661.5	35019.3	25210.1	19036.4	19508.5	25602.8
2.67_159.0686n	160.076	2.66785	pos	Indoleacetaldehyde	HMDB0001190	Organoheterocyclic compounds	Indoles and derivatives	Indoles	C00637	41.7	13.1	M+H, M+NH4	C10H9NO	1.21741	102614	102333	100938	1730.29	1883.59	6561.25	72315.3	184564	102267
6.29_179.0344m/z	179.034	6.28823	neg	3-(3,5-Dihydroxyphenyl)-2-propenoic acid	HMDB0032131	Phenylpropanoids and polyketides	Cinnamic acids and derivatives	Hydroxycinnamic acids and derivatives		41.7	17.7	M-H	C9H8O4	-3.18463	5392.33	5276.13	5176.13	4070.45	2666.9	3325.32	5014.37	5432.5	5433.96
4.08_177.0548m/z	177.055	4.075	pos	4-Methylumbelliferone	HMDB0059622	Phenylpropanoids and polyketides	Coumarins and derivatives	Hydroxycoumarins	C03081	41.5	14.3	M+H	C10H8O3	1.0887	16604.6	16901.1	15404.5	6169.56	5036.59	5080.82	12460.9	12164.4	17116.4
4.22_356.0994m/z	356.099	4.21663	neg	HMBOA-Glc	HMDB0037263	Organic oxygen compounds	Organooxygen compounds	Carbohydrates and carbohydrate conjugates		41.5	26.8	M-H	C15H19NO9	1.88656	10879.7	9719.6	9603.12	849.722	1308.82	2951.5	14478.6	10038.1	40827.5
6.57_491.2870m/z	491.287	6.57448	neg	Dibutyl malate	HMDB0031696	Organic acids and derivatives	Hydroxy acids and derivatives	Beta hydroxy acids and derivatives		41.5	20.1	2M-H	C12H22O5	1.71041	465527	432619	455762	67701.3	85403.7	74593.5	1.02373e+06	765423	442976
0.04_124.0529n	107.05	0.0419667	pos	Mequinol	HMDB0029696	Benzenoids	Phenols	Methoxyphenols		41.4	13.1	M+H-H2O, M+H	C7H8O2	3.86113	115314	113434	111833	210496	166671	130784	71779.3	90906.5	118444
13.84_381.1745m/z	381.175	13.8383	neg	S-Japonin	HMDB0035802	Lipids and lipid-like molecules	Prenol lipids	Sesquiterpenoids		41.4	15.9	M+FA-H	C19H28O3S	1.23212	80767.9	67050.5	68802	53154.4	73277	36523.3	140523	199640	67083
4.61_433.2089m/z	433.209	4.60645	neg	5a,6a-Epoxy-7E-megastigmene-3a,9e-diol 3-glucoside	HMDB0031676	Organic oxygen compounds	Organooxygen compounds	Carbohydrates and carbohydrate conjugates		41.4	18.4	M+FA-H	C19H32O8	2.59973	51885.5	49617.7	55556.9	21037.4	13436.8	12237.7	36324	38431.2	56569.3
9.61_361.1640m/z	361.164	9.61432	neg	Cinncassiol C	HMDB0035166	Organic oxygen compounds	Organooxygen compounds	Carbohydrates and carbohydrate conjugates		41.4	19	M-H2O-H	C20H28O7	-4.42339	24970	24415.8	22224.5	20703.4	27478.7	14376	20056.9	12639.3	22087.1
4.46_374.1219n	419.12	4.46237	neg	Geniposidic acid	HMDB0034942	Lipids and lipid-like molecules	Prenol lipids	Terpene glycosides	C11673	41.3	13.5	M-H, M+FA-H	C16H22O10	1.51242	24013.6	24649.3	25242	1089.03	28271.3	39275.4	22400.6	18343.1	21774.7
2.81_325.0895m/z	325.09	2.8097	pos	dCMP	HMDB0001202	Nucleosides, nucleotides, and analogues	Pyrimidine nucleotides	Pyrimidine deoxyribonucleotides	C00239	41.2	13.2	M+NH4	C9H14N3O7P	-4.05876	157047	158492	154562	131167	133230	153963	176862	189872	268679
4.71_367.1041m/z	367.104	4.70802	neg	1-O-Sinapoylglucose	HMDB0041175	Phenylpropanoids and polyketides	Cinnamic acids and derivatives	Hydroxycinnamic acids and derivatives		41.2	12.4	M-H2O-H	C17H22O10	1.67329	418343	426868	424339	104688	81675.2	76289.8	482104	1.00498e+06	934286
4.85_148.0760m/z	148.076	4.85063	neg	p-Synephrine	HMDB0004826	Benzenoids	Phenols	1-hydroxy-2-unsubstituted benzenoids	C04548	41.2	15.2	M-H2O-H	C9H13NO2	-4.79796	4542.95	4128.36	4289.53	8845.59	7610.41	7728.81	3109.02	3725.42	3794.22
5.39_153.0548m/z	153.055	5.38973	pos	Phenoxyacetic acid	HMDB0031609	Benzenoids	Benzene and substituted derivatives	Phenoxyacetic acid derivatives	C02181	41.2	11.2	M+H	C8H8O3	1.01067	47824.7	55222.5	52134.8	25573.2	14031.6	7715	8179.6	8266.11	7775.5
5.41_448.1371n	471.126	5.40752	pos	Aromadendrin 4'-methyl ether 7-rhamnoside	HMDB0040561	Phenylpropanoids and polyketides	Flavonoids	Flavonoid glycosides		41.2	12.5	M+Na, M+K, M+NH4	C22H24O10	0.442837	84465.8	79187.5	80672	8693.54	2920.34	2.36234e-05	6773.01	5604.71	2045.62
10.22_414.2042n	437.194	10.2241	pos	Armillaripin	HMDB0030404	Lipids and lipid-like molecules	Prenol lipids	Sesquiterpenoids		41.1	9.87	M+H, M+NH4, M+Na, M+H-H2O	C24H30O6	0.02404	4.50637e+06	4.43031e+06	4.37608e+06	6.0601e+06	5.14712e+06	4.48473e+06	2.67998e+06	3.06234e+06	5.35486e+06
4.13_210.0441m/z	210.044	4.13443	neg	Methionine sulfoxide	HMDB0002005	Organic acids and derivatives	Carboxylic acids and derivatives	Amino acids, peptides, and analogues	C02989	41.1	14.4	M+FA-H	C5H11NO3S	-0.551819	1307.97	1158	1533.33	634.875	506.926	547.953	337.423	643.427	450.265
4.69_187.1444m/z	187.144	4.68802	pos	Homoarecoline	HMDB0038321	Alkaloids and derivatives	Unclassified	Unclassified		41.1	17.3	M+NH4	C9H15NO2	1.7277	47021.8	51184.8	49017.6	58112.2	72456.1	43318.7	56056.9	57376.4	32410.1
5.43_388.2110n	389.218	5.42707	pos	Dihydroroseoside	HMDB0040614	Lipids and lipid-like molecules	Fatty Acyls	Fatty acyl glycosides		41.1	13.5	M+H, M+Na	C19H32O8	3.37013	135180	141339	135045	91426.8	97663	117892	178727	170696	116546
0.04_125.0236m/z	125.024	0.0419667	pos	5-Hydroxymaltol	HMDB0032988	Organoheterocyclic compounds	Pyrans	Pyranones and derivatives		41	10.5	M+H-H2O	C6H6O4	1.92334	26646.9	26029.7	25930.1	51440.3	39869.5	30610.7	19763.4	23312.9	29471.1
0.74_156.0769m/z	156.077	0.744433	pos	5-Oxo-2(5H)-isoxazolepropanenitrile	HMDB0031338	Organoheterocyclic compounds	Azoles	Isoxazoles		41	13.6	M+NH4	C6H6N2O2	1.20289	473448	451211	482104	79153.9	73785.9	47208.9	622928	722385	768074
1.16_306.0770m/z	306.077	1.16037	neg	Avenanthramide L	HMDB0033193	Benzenoids	Benzene and substituted derivatives	Benzoic acids and derivatives		41	15	M-H2O-H	C18H15NO5	-0.711501	230772	270061	255784	8682.99	7681.08	286916	506724	402799	815281
4.99_583.2040m/z	583.204	4.9949	neg	Citrusin A	HMDB0039230	Lignans, neolignans and related compounds	Lignan glycosides	Unclassified		40.9	13.6	M+FA-H	C26H34O12	1.50582	21790.5	19071.1	16274.1	62078.9	40721.2	40939.7	9877.19	10716.5	9691.81
8.68_195.1017m/z	195.102	8.68335	pos	Zingerone	HMDB0032590	Benzenoids	Phenols	Methoxyphenols	C17497	40.9	9.89	M+H	C11H14O3	0.830741	20553.3	18095.9	17611.2	32834.7	26476.7	20141	22270.8	20130.2	22912.8
10.42_199.1694m/z	199.169	10.4227	pos	(±)-Menthyl acetate	HMDB0041264	Lipids and lipid-like molecules	Prenol lipids	Monoterpenoids	C09870	40.8	12.5	M+H	C12H22O2	0.813902	28904.8	25878.9	26202.4	31191	23080.9	17478.1	16043.5	15301.2	17740.9
2.44_137.0459m/z	137.046	2.44267	pos	Hypoxanthine	HMDB0000157	Organoheterocyclic compounds	Imidazopyrimidines	Purines and purine derivatives	C00262	40.8	12.1	M+H	C5H4N4O	1.14726	72997.1	74440.2	71151.1	20281	42725.3	49305.9	94618.3	66367.1	50398.4
2.56_144.0658m/z	144.066	2.5632	neg	2-Amino-4-ethoxy-3-hydroxybutanoic acid	HMDB0032862	Organic acids and derivatives	Carboxylic acids and derivatives	Amino acids, peptides, and analogues		40.8	14.4	M-H2O-H	C6H13NO4	-4.90988	9368.5	8630.31	9080.08	15107.6	12829.4	17704.9	6204.68	7502.5	9280.77
4.04_151.0393m/z	151.039	4.04218	neg	3,4-Dihydroxyphenylglycol	HMDB0000318	Benzenoids	Phenols	Benzenediols	C05576	40.8	11.3	M-H2O-H	C8H10O4	-4.74793	156991	155796	152877	51239.8	38889	47463.4	137734	136072	199054
5.27_621.2152m/z	621.215	5.26827	pos	Matsutakeside I	HMDB0036746	Phenylpropanoids and polyketides	2-arylbenzofuran flavonoids	Unclassified		40.8	20.7	M+H	C30H36O14	-4.19263	260121	235581	277566	558609	482692	303276	82800.6	96454.9	93675.9
8.11_229.1446m/z	229.145	8.11198	neg	(x)-1-Nonen-3-yl acetate	HMDB0037106	Organic acids and derivatives	Carboxylic acids and derivatives	Carboxylic acid derivatives		40.8	7.46	M+FA-H	C11H20O2	0.269619	8369.9	8739.63	9132.55	12368.1	12090.1	10265.8	7216.51	7031	8514.34
10.44_334.2128n	379.211	10.435	neg	Crispanone	HMDB0035286	Lipids and lipid-like molecules	Prenol lipids	Sesquiterpenoids		40.7	16.2	M-H, M+FA-H	C20H30O4	-4.9178	50703.4	41914.7	38986.7	2214.5	7963.55	5668.13	66290.4	97842.4	36695.2
4.15_281.0992m/z	281.099	4.14542	pos	Ascorbalamic acid	HMDB0029944	Organic acids and derivatives	Carboxylic acids and derivatives	Amino acids, peptides, and analogues		40.7	15	M+NH4	C9H13NO8	4.64815	76270.2	75467	76160.9	64126.9	81627.3	53450.6	55070.1	51151.5	45685
8.56_207.1025m/z	207.102	8.56353	neg	Isoelemicin	HMDB0029867	Benzenoids	Phenol ethers	Anisoles	C16975	40.7	8.22	M-H	C12H16O3	-0.941258	18480.1	18200.9	19968.2	25924.8	20477.8	18970.3	15420.3	16685.5	19626.5
3.97_423.2370m/z	423.237	3.9672	neg	Annoglabasin F	HMDB0035508	Lipids and lipid-like molecules	Prenol lipids	Diterpenoids		40.5	15.7	M+FA-H	C22H34O5	-4.72748	19541.5	16452.8	17051.8	272.616	805.227	1362.06	10078.8	11025.5	17761.7
5.71_381.1177m/z	381.118	5.71432	pos	Picraquassioside A	HMDB0041285	Organic oxygen compounds	Organooxygen compounds	Carbohydrates and carbohydrate conjugates		40.5	7.62	M+H-H2O	C18H22O10	-0.765633	659121	681995	659924	1.45348e+06	2.00665e+06	1.27061e+06	9273.35	4104.53	14309.5
0.74_185.0325m/z	185.032	0.744433	pos	L-Glutamine	HMDB0000641	Organic acids and derivatives	Carboxylic acids and derivatives	Amino acids, peptides, and analogues	C00064	40.4	9.02	M+K	C5H10N2O3	1.06969	332560	324830	342745	145404	106106	81919.7	339991	355113	543722
0.85_143.0948n	144.102	0.846583	pos	3beta,6beta-Dihydroxynortropane	HMDB0038949	Alkaloids and derivatives	Tropane alkaloids	Unclassified		40.4	6.54	M+H, M+NH4	C7H13NO2	0.950131	367170	375979	385334	1.51167e+06	1.70317e+06	1.54626e+06	473872	512497	685753
1.14_282.0952n	305.084	1.1372	pos	5-O-a-L-Arabinofuranosyl-L-arabinose	HMDB0038880	Organic oxygen compounds	Organooxygen compounds	Carbohydrates and carbohydrate conjugates		40.4	9.34	M+Na, M+K	C10H18O9	0.520298	105861	104189	100939	285543	274570	330727	51455.8	65808.1	69746.3
11.19_321.2418m/z	321.242	11.1928	pos	Sterebin E	HMDB0035379	Lipids and lipid-like molecules	Prenol lipids	Diterpenoids		40.4	10.7	M+H-H2O	C20H34O4	-1.72874	71677.4	73090.8	69140.2	65912.4	55941.6	32417.1	33808.9	30818.5	37263.3
5.50_410.2095m/z	410.21	5.50367	pos	3-Hydroxytamoxifen (Droloxifene)	HMDB0013868	Phenylpropanoids and polyketides	Stilbenes	Unclassified	C14296	40.4	10.6	M+Na	C26H29NO2	1.24356	168962	166663	164708	124547	167760	152771	192733	179162	123192
3.99_380.1569m/z	380.157	3.98773	neg	Cis-zeatin-O-glucoside	HMDB0012203	Lipids and lipid-like molecules	Fatty Acyls	Fatty acyl glycosides	C15546	40.3	7.74	M-H	C16H23N5O6	-1.6388	29544	27373.1	27605.7	8139.82	8674.73	12145.2	15882.9	16043.7	20397.5
4.21_275.1104m/z	275.11	4.21445	pos	2,3-Butanediol glucoside	HMDB0040822	Organic oxygen compounds	Organooxygen compounds	Carbohydrates and carbohydrate conjugates		40.3	6.34	M+Na	C10H20O7	1.12639	178794	211627	198239	3992.5	4137	5355.8	5451.7	3124.19	3951.78
15.99_223.0638m/z	223.064	15.9937	pos	Harmalan	HMDB0029834	Alkaloids and derivatives	Harmala alkaloids	Unclassified		40.2	11.6	M+K	C12H12N2	3.17316	158316	162283	169739	301458	241653	187583	123053	118829	161023
3.80_219.1111n	220.118	3.79745	pos	Cis-zeatin	HMDB0012204	Unclassified	Unclassified	Unclassified		40.2	9.97	M+H-H2O, M+Na, M+H	C10H13N5O	-4.21464	413161	386298	376285	175213	163015	160907	358955	394694	506036
4.32_198.0769m/z	198.077	4.31893	neg	Dopamine	HMDB0000073	Benzenoids	Phenols	Benzenediols	C03758	40.2	4.74	M+FA-H	C8H11NO2	-1.56053	10061.8	9563.09	9882.08	36215.4	30601.2	38616.5	4052.95	4005.32	5736.41
4.81_251.1392m/z	251.139	4.80932	pos	4-Coumaroyl-2-hydroxyputrescine	HMDB0033462	Phenylpropanoids and polyketides	Cinnamic acids and derivatives	Hydroxycinnamic acids and derivatives		40.2	5.99	M+H	C13H18N2O3	0.653636	28518	28743.6	27990.3	11745.6	12779.6	27066.1	28810.8	20841.4	52275.7
7.85_446.1215n	469.111	7.85497	pos	Prunitrin	HMDB0034149	Phenylpropanoids and polyketides	Isoflavonoids	Isoflavonoid O-glycosides		40.2	8.34	M+H-H2O, M+H, M+Na	C22H22O10	0.397034	123406	118967	111041	190345	182723	121628	144373	131448	181011
9.92_311.2234m/z	311.223	9.92043	neg	cis-3-Hexenyl propanoate	HMDB0038275	Organic acids and derivatives	Carboxylic acids and derivatives	Carboxylic acid derivatives		40.2	11	2M-H	C9H16O2	2.00888	108877	101100	106912	67237.3	87239.4	32956.7	125011	205528	100584
10.19_293.1762m/z	293.176	10.189	neg	Nordihydrocapsiate	HMDB0034779	Benzenoids	Phenols	Methoxyphenols		40.1	9.33	M-H	C17H26O4	1.14827	8155.8	8057.15	9312.45	9275.72	9044.3	6990.68	7608.93	4778.19	9827.11
4.28_335.1579m/z	335.158	4.27738	neg	N2-Fructopyranosylarginine	HMDB0041541	Organic acids and derivatives	Carboxylic acids and derivatives	Amino acids, peptides, and analogues		40.1	18	M-H	C12H24N4O7	1.97609	13535.3	14929	16117.8	2814.97	4093.28	5664.57	25494.9	27070.1	8836.19
4.56_264.1477n	265.155	4.56287	pos	Subaphylline	HMDB0033463	Phenylpropanoids and polyketides	Cinnamic acids and derivatives	Hydroxycinnamic acids and derivatives	C10497	40.1	4.17	M+H, M+Na	C14H20N2O3	1.15284	287833	290507	294975	267819	349995	264720	355314	409304	252373
0.88_160.1333m/z	160.133	0.880633	pos	2-Hexenyl acetate	HMDB0040212	Organic acids and derivatives	Carboxylic acids and derivatives	Carboxylic acid derivatives		40	3.55	M+NH4	C8H14O2	1.00505	223038	230439	228961	1.0397e+06	1.0619e+06	1.13567e+06	288306	289581	371313
10.15_149.0962m/z	149.096	10.1501	pos	Perillic acid	HMDB0004586	Lipids and lipid-like molecules	Prenol lipids	Monoterpenoids	C11924	40	3.52	M+H-H2O	C10H14O2	0.675468	55270.5	48412	45908.9	90977.8	76040.6	55058.6	53593.8	53704.2	65127.1
5.08_164.0706m/z	164.071	5.07887	pos	L-Tyrosine	HMDB0000158	Organic acids and derivatives	Carboxylic acids and derivatives	Amino acids, peptides, and analogues	C00082	40	4.16	M+H-H2O	C9H11NO3	-0.155137	403676	420613	419265	288685	275876	330123	371710	349744	427045
6.86_349.2373m/z	349.237	6.86292	pos	[10]-Gingerdione	HMDB0029475	Benzenoids	Phenols	Methoxyphenols		40	4.96	M+H	C21H32O4	-0.147189	83440.4	81633.2	86609.6	96777.7	117997	27111.5	78872.9	58697.6	13450.6
3.21_242.0905n	287.089	3.20978	neg	Thymidine	HMDB0000273	Nucleosides, nucleotides, and analogues	Pyrimidine nucleosides	Pyrimidine 2'-deoxyribonucleosides	C00214	39.9	4.17	M-H, M+FA-H	C10H14N2O5	0.854386	48352.1	51333.4	51905.5	21910.2	53991.5	17566.3	37232.9	36860.2	12118.9
4.99_172.0974m/z	172.097	4.9949	neg	Nor-psi-tropine	HMDB0031667	Alkaloids and derivatives	Tropane alkaloids	Unclassified		39.9	8.1	M+FA-H	C7H13NO	-4.43492	5378.34	5391.92	6495.79	3641.48	3233.52	4662.82	5117.24	5597.96	6553.09
7.04_199.0873m/z	199.087	7.04373	neg	N-Acetylserotonin	HMDB0001238	Organoheterocyclic compounds	Indoles and derivatives	Hydroxyindoles	C00978	39.9	4.5	M-H2O-H	C12H14N2O2	-1.65031	3738.17	3344.34	3233.75	502.655	578.633	1262.09	6075.37	6016.6	5622.7
0.83_342.1162n	381.079	0.829567	pos	Glucinol	HMDB0039237	Organic oxygen compounds	Organooxygen compounds	Carbohydrates and carbohydrate conjugates		39.8	1.62	M+NH4, M+K, M+H	C12H22O11	0.0211332	7.96674e+06	8.1175e+06	7.74254e+06	1.79186e+07	7.30614e+06	6.49698e+06	6.20461e+06	5.84624e+06	1.17621e+07
4.45_285.1246m/z	285.125	4.45487	pos	Heptyl cinnamate	HMDB0037705	Phenylpropanoids and polyketides	Cinnamic acids and derivatives	Cinnamic acid esters		39.8	10.2	M+K	C16H22O2	-2.25602	28914.7	27689.9	28915.7	19013	23143.9	18096	27475.2	27769.6	15853.3
9.40_214.2530m/z	214.253	9.4012	pos	Cyclotetradecane	HMDB0033567	Hydrocarbons	Saturated hydrocarbons	Cycloalkanes		39.8	4.12	M+NH4	C14H28	0.495593	30272.2	30684.3	31280.5	25356.8	20853.2	12667.5	8232.13	5659.45	12826.6
0.00_163.1119m/z	163.112	0.0024	pos	Dihydroactinidiolide	HMDB0035240	Organoheterocyclic compounds	Benzofurans	Unclassified		39.7	0	M+H-H2O	C11H16O2	0.613519	30330.7	30543.4	29653	54788.1	46794.4	35478.7	22053.5	25997.9	34584.6
0.20_233.1546m/z	233.155	0.19715	neg	(4R,5S,7R,11R)-11,12-Dihydroxy-1(10)-spirovetiven-2-one	HMDB0033149	Lipids and lipid-like molecules	Prenol lipids	Sesquiterpenoids		39.7	2.66	M-H2O-H	C15H24O3	-0.212661	25463.6	26165.2	29544.6	37974.7	32948.1	26464.5	27065.8	28082.7	28944
3.94_270.1490m/z	270.149	3.9367	pos	Feruperine	HMDB0040699	Benzenoids	Phenols	Methoxyphenols		39.7	16.3	M+H-H2O	C17H21NO3	0.65791	43281	42393.8	44406.7	1013.4	1975.08	1249.95	38349.6	35929.3	32260.5
5.62_407.2153m/z	407.215	5.62153	neg	N6-Acetyl-5S-hydroxy-L-lysine	HMDB0033891	Organic acids and derivatives	Carboxylic acids and derivatives	Amino acids, peptides, and analogues		39.7	2.29	2M-H	C8H16N2O4	1.29331	10496.7	10705.7	11080.9	2230.85	2778.39	9538.18	11914.1	9206.08	15887.3
9.59_370.2587m/z	370.259	9.58925	pos	Cinncassiol D4	HMDB0035064	Lipids and lipid-like molecules	Prenol lipids	Sesquiterpenoids		39.7	9.66	M+NH4	C20H32O5	-0.283216	23283.3	22479.5	22562.9	1475.31	3298.71	1832.85	51927.8	44969.4	13300.5
0.85_128.0588n	146.092	0.846583	pos	L-Cyclo(alanylglycyl)	HMDB0031547	Organic acids and derivatives	Carboxylic acids and derivatives	Amino acids, peptides, and analogues		39.6	4.56	M+H, M+NH4	C5H8N2O2	1.94565	209495	204864	215633	311653	294951	344316	175178	266473	279404
2.51_171.1130m/z	171.113	2.51148	pos	(3xi,6xi)-Cyclo(alanylvalyl)	HMDB0033926	Organic acids and derivatives	Carboxylic acids and derivatives	Amino acids, peptides, and analogues		39.6	0	M+H	C8H14N2O2	0.992502	28750.6	30601.8	28092.7	24323.2	34925.1	27435.7	31247.2	35882.5	19270
2.82_186.0404m/z	186.04	2.82295	neg	1-(Malonylamino)cyclopropanecarboxylic acid	HMDB0031700	Organic acids and derivatives	Carboxylic acids and derivatives	Amino acids, peptides, and analogues		39.6	5.22	M-H	C7H9NO5	-2.34447	10399	11257.4	11844.4	1887.93	3975.32	12192.1	4108.02	3518.03	11889.2
3.25_199.1443m/z	199.144	3.25088	pos	2,5-Dimethyl-4-(1-pyrrolidinyl)-3(2H)-furanone	HMDB0039784	Organoheterocyclic compounds	Dihydrofurans	Furanones		39.6	2.91	M+NH4	C10H15NO2	0.813438	142929	130492	128929	264960	197568	182417	214053	200486	237616
4.32_323.1355m/z	323.135	4.31893	neg	3-Mercapto-3-methyl-1-butyl acetate	HMDB0039227	Organic acids and derivatives	Carboxylic acids and derivatives	Carboxylic acid derivatives		39.6	5.74	2M-H	C7H14O2S	-0.465341	34739.3	35772.7	36761.9	20118.5	17536.5	23810.3	53030.3	51007.6	49297.3
6.15_243.0664m/z	243.066	6.14803	neg	Salicylaldehyde	6998	Organic oxygen compounds	Organooxygen compounds	Carbonyl compounds	C06202	39.6	0	2M-H	C7H6O2	0.591424	3188.09	2962.49	3402.42	2.36234e-05	130.621	1333.58	8762.01	7444.09	1963.96
7.81_482.1992m/z	482.199	7.8114	neg	Chitotriose	HMDB0006578	Organic oxygen compounds	Organooxygen compounds	Carbohydrates and carbohydrate conjugates		39.6	4.3	M-H2O-H	C18H35N3O13	0.0403953	163098	166524	162480	147532	173194	97869.2	181535	171926	125457
8.83_249.1611m/z	249.161	8.83118	neg	6-Acetyl-1,2,3,4-tetrahydropyridine	HMDB0030345	Organoheterocyclic compounds	Pyridines and derivatives	Hydropyridines		39.6	0	2M-H	C7H11NO	1.14103	1638.1	1205.24	1301.09	2.36234e-05	2.36234e-05	93.1807	2396.59	2213.45	778.711
10.00_195.1387m/z	195.139	10.0029	neg	Cystophorene	HMDB0030944	Hydrocarbons	Unsaturated hydrocarbons	Olefins		39.5	2.56	M+FA-H	C11H18	-2.22507	8105.25	7166.27	7570.8	10935.2	10185.1	7846.61	7121.18	4987.82	6972.36
11.57_304.1543m/z	304.154	11.572	pos	4'-Hydroxy-5,7-dimethoxyflavan	HMDB0030152	Phenylpropanoids and polyketides	Flavonoids	O-methylated flavonoids		39.5	0	M+NH4	C17H18O4	-0.26522	12773.9	14114.4	16273.2	24995	19252.5	17802.9	11707	9811.18	15363.8
3.49_205.1224m/z	205.122	3.49282	pos	cis-3-Hexenyl benzoate	HMDB0033379	Benzenoids	Benzene and substituted derivatives	Benzoic acids and derivatives		39.5	0	M+H	C13H16O2	0.584802	14929.1	10340.6	9601.47	22553.5	18066	11766.7	17149.8	16458.8	20485.1
5.50_447.2240m/z	447.224	5.50367	pos	Linalool oxide D 3-[apiosyl-(1->6)-glucoside]	HMDB0031367	Organic oxygen compounds	Organooxygen compounds	Carbohydrates and carbohydrate conjugates		39.5	4.62	M+H-H2O	C21H36O11	3.3589	37919.1	40651.5	41539.4	51557.1	48512.2	39471	41942.4	41461.7	30701.1
9.48_425.1361m/z	425.136	9.47765	pos	Isogingerenone B	HMDB0035404	Phenylpropanoids and polyketides	Diarylheptanoids	Linear diarylheptanoids		39.5	0	M+K	C22H26O6	-0.00921449	1.03482e+06	1.03647e+06	1.0101e+06	1.77366e+06	1.46927e+06	1.15208e+06	721724	797530	1.24135e+06
9.92_338.9891m/z	338.989	9.92043	neg	D-Glyceraldehyde 3-phosphate	HMDB0001112	Organic oxygen compounds	Organooxygen compounds	Carbohydrates and carbohydrate conjugates	C00118	39.5	0	2M-H	C3H7O6P	0.954332	15933.4	17719.4	19168.3	23654.4	20723.6	17418.4	14349.8	14017.3	17439.4
0.00_152.1203n	153.127	0.0024	pos	(-)-trans-Carveol	HMDB0003450	Lipids and lipid-like molecules	Prenol lipids	Monoterpenoids	C00964	39.4	0	M+H-H2O, M+H	C10H16O	1.15189	88426.8	86098.6	83155.5	159345	129291	100809	64421.2	75638	97970
0.47_219.1753m/z	219.175	0.4692	neg	2,6-Di-tert-butyl-4-methylphenol	HMDB0033826	Benzenoids	Benzene and substituted derivatives	Phenylpropanes	C14693	39.4	0	M-H	C15H24O	-0.551037	34950.4	32939.4	38248.6	60033.8	53949.6	43968.5	35297.1	36989.1	39416.2
0.47_255.2333m/z	255.233	0.4692	neg	1-Pentadecene	HMDB0031082	Hydrocarbons	Unsaturated hydrocarbons	Unsaturated aliphatic hydrocarbons		39.4	0	M+FA-H	C15H30	1.51418	28745.4	27194.8	31107.6	46808.1	41703.5	33536.1	28765.4	29474.9	32801.6
10.22_453.1675m/z	453.167	10.2241	pos	Armillarin	HMDB0039380	Lipids and lipid-like molecules	Prenol lipids	Sesquiterpenoids		39.4	0	M+K	C24H30O6	0.227593	891813	895017	888804	1.41108e+06	1.19109e+06	1.00807e+06	582335	640873	1.05787e+06
2.19_151.0391m/z	151.039	2.18563	pos	4-Hydroxyphthalide	HMDB0032598	Organoheterocyclic compounds	Isocoumarans	Isobenzofuranones		39.4	0	M+H	C8H6O3	0.935381	198020	204401	203523	1.02572e+06	902002	184426	99928.5	126597	109876
5.08_118.0654m/z	118.065	5.07887	pos	Indole	HMDB0000738	Organoheterocyclic compounds	Indoles and derivatives	Indoles	C00463	39.4	8.23	M+H	C8H7N	2.46797	3.68264e+06	3.71899e+06	3.85049e+06	1.88489e+06	1.88463e+06	2.50034e+06	3.3271e+06	3.23904e+06	3.71955e+06
5.76_421.1150m/z	421.115	5.76013	neg	Ginkgolide C	HMDB0036860	Lipids and lipid-like molecules	Prenol lipids	Terpene lactones	C07603	39.4	7.65	M-H2O-H	C20H24O11	2.14889	14188.3	11870.6	13805.1	27364.4	22800.5	20864	4177.43	2783.11	3115.4
5.77_422.1213n	445.11	5.76677	pos	Rumexoside	HMDB0036398	Organic oxygen compounds	Organooxygen compounds	Carbohydrates and carbohydrate conjugates		39.4	5.94	M+H, M+Na	C20H22O10	0.0565674	63862.8	60862.3	60215.6	124938	102151	81025.4	21172	18557.6	15444
7.61_123.1170m/z	123.117	7.60542	pos	Santene	HMDB0038140	Hydrocarbons	Unsaturated hydrocarbons	Branched unsaturated hydrocarbons		39.4	0	M+H	C9H14	1.65603	4712.45	4305.43	4212.89	7721.43	6640.61	4397.51	4265.43	4508.57	5458.02
9.96_467.2658m/z	467.266	9.96157	neg	4-Coumaroylputrescine	HMDB0033461	Phenylpropanoids and polyketides	Cinnamic acids and derivatives	Hydroxycinnamic acids and derivatives		39.4	0	2M-H	C13H18N2O2	-1.26263	3059.52	2993.65	4216.28	2.36234e-05	1319.34	2.36234e-05	314.95	1047.2	852.595
0.04_139.0391m/z	139.039	0.0419667	pos	4-Hydroxybenzoic acid	HMDB0000500	Benzenoids	Benzene and substituted derivatives	Benzoic acids and derivatives	C00156	39.3	0	M+H	C7H6O3	1.06773	32726.4	31831.9	30659.3	61340.6	47073.4	36456	23951.6	28589.5	35981
0.13_195.0659m/z	195.066	0.134317	neg	4-Coumaryl alcohol	HMDB0003654	Phenylpropanoids and polyketides	Cinnamyl alcohols	Unclassified	C02646	39.3	0	M+FA-H	C9H10O2	-2.33238	4018.12	4540.93	4278.1	6114.12	6592.91	4562.27	4434.4	4036.79	4775.28
0.90_367.0399m/z	367.04	0.903017	neg	5-Hydroxyisourate	HMDB0030097	Organoheterocyclic compounds	Imidazopyrimidines	Purines and purine derivatives	C11821	39.3	0	2M-H	C5H4N4O4	1.92605	37151	28708.9	43000	2.36234e-05	2.36234e-05	21766.1	154591	135395	48198.9
1.17_159.1130m/z	159.113	1.17125	pos	L-Hypoglycin A	HMDB0029427	Organic acids and derivatives	Carboxylic acids and derivatives	Amino acids, peptides, and analogues	C08287	39.3	0	M+NH4	C7H11NO2	1.22351	9302.33	10112.3	13322.2	13928.4	9358.74	10585.5	12296.8	6592.53	8477.15
1.29_136.0619m/z	136.062	1.2905	pos	Adenine	HMDB0000034	Organoheterocyclic compounds	Imidazopyrimidines	Purines and purine derivatives	C00147	39.3	3.1	M+H	C5H5N5	1.14955	279423	287509	333762	293522	214234	175446	291318	255718	245976
10.19_335.2580m/z	335.258	10.1886	pos	Lycopersiconol	HMDB0029583	Lipids and lipid-like molecules	Steroids and steroid derivatives	Pregnane steroids		39.3	0	M+H	C21H34O3	-0.308409	49524	51749.2	47441.1	109764	75123.1	73393.3	30180.7	30051.9	27130.8
10.22_488.3008m/z	488.301	10.2241	pos	Withanolide	HMDB0003218	Lipids and lipid-like molecules	Glycerophospholipids	Glycerophosphocholines		39.3	0	M+NH4	C28H38O6	0.285824	146025	179752	174416	273433	261402	227154	80411.3	93046	172361
10.92_265.2164m/z	265.216	10.9166	pos	Shyobunyl acetate	HMDB0036153	Lipids and lipid-like molecules	Prenol lipids	Sesquiterpenoids		39.3	0	M+H	C17H28O2	0.806156	8005.43	7379.41	6708.22	10174	7313.09	5535.98	4943.25	6618.88	4742.64
10.93_276.1596m/z	276.16	10.9339	pos	Strobilurin A	HMDB0030420	Benzenoids	Benzene and substituted derivatives	Styrenes		39.3	0	M+NH4	C16H18O3	0.739498	27697.8	27524.3	27057.1	39572.6	34892.9	34202.9	9080.53	10551.5	12790.7
15.92_169.0496m/z	169.05	15.9175	pos	Homogentisic acid	HMDB0000130	Benzenoids	Benzene and substituted derivatives	Phenylacetic acids	C00544	39.3	0	M+H	C8H8O4	0.443393	9629.8	8703.6	8531.07	13907.4	12268.5	9047.65	9112.94	8918.1	10054
15.95_233.1547m/z	233.155	15.9529	neg	Valerenic acid	HMDB0030016	Lipids and lipid-like molecules	Prenol lipids	Sesquiterpenoids	C09743	39.3	0	M-H	C15H22O2	-0.0781448	21251.5	20912.2	20500	31566.6	26627.6	23056.4	18775.1	18577.7	23482.9
2.42_201.0878m/z	201.088	2.42065	neg	1-Aminocyclopropanecarboxylic acid	HMDB0036458	Organic acids and derivatives	Carboxylic acids and derivatives	Amino acids, peptides, and analogues	C01234	39.3	0	2M-H	C4H7NO2	-1.35013	2472.21	2702.7	2533.91	768.417	1093.44	1330.05	1902.5	1894.88	1756.22
4.04_314.1003n	337.09	4.0404	pos	6-O-Acetylarbutin	HMDB0034060	Organic oxygen compounds	Organooxygen compounds	Carbohydrates and carbohydrate conjugates		39.3	0	M+Na, M+K, M+NH4, M+H	C14H18O8	0.498504	1.10868e+07	1.08399e+07	1.02375e+07	6.52264e+06	4.47956e+06	3.75297e+06	9.20898e+06	8.50478e+06	1.44807e+07
4.20_211.0612m/z	211.061	4.19652	neg	Valtrate	HMDB0034493	Lipids and lipid-like molecules	Prenol lipids	Monoterpenoids	C09801	39.3	0	M-H	C10H12O5	-0.190207	9229.81	8467.27	8609.19	55954.4	52798.9	55142.2	2758.35	2695.04	2717.11
4.52_463.2169m/z	463.217	4.52342	neg	Linalool 3,7-oxide beta-primeveroside	HMDB0036571	Organic oxygen compounds	Organooxygen compounds	Carbohydrates and carbohydrate conjugates		39.3	8.35	M-H	C21H36O11	-3.36018	102419	108159	108626	67765.3	84418.6	92613.4	108079	126660	112671
7.82_178.1358n	179.143	7.82077	pos	Quinceoxepine	HMDB0038107	Organic oxygen compounds	Organooxygen compounds	Ethers		39.3	0	M+H-H2O, M+H	C12H18O	0.19708	58805.5	59587.9	58719.9	48117.1	61856.1	27108.8	85171.3	76868.9	37322.7
8.13_175.0755m/z	175.076	8.13245	pos	Methyl trans-p-methoxycinnamate	HMDB0030752	Phenylpropanoids and polyketides	Cinnamic acids and derivatives	Cinnamic acid esters		39.3	0	M+H-H2O	C11H12O3	0.825056	3938.22	3373.59	3693.05	6788.07	5035.8	4187.92	2951.53	2668.18	3652.02
9.26_258.2429m/z	258.243	9.26287	pos	Auberganol	HMDB0039715	Lipids and lipid-like molecules	Prenol lipids	Sesquiterpenoids		39.3	0.0945	M+NH4	C15H28O2	0.46063	73377.4	65190.7	62151.8	122450	98561.9	73367.5	75650.2	71497.9	88873.3
1.22_197.0059m/z	197.006	1.22233	pos	trans-Aconitic acid	HMDB0000958	Organic acids and derivatives	Carboxylic acids and derivatives	Tricarboxylic acids and derivatives	C02341	39.2	0	M+Na	C6H6O6	1.43202	17307.6	18156.3	16395.6	12.5245	2.36234e-05	1668.76	2.36234e-05	2.36234e-05	1050.15
10.15_300.2898m/z	300.29	10.1501	pos	Palmitoylethanolamide	HMDB0002100	Organic acids and derivatives	Carboximidic acids and derivatives	Carboximidic acids	C16512	39.2	0	M+H	C18H37NO2	0.239522	10609.5	11166.4	10567.8	15115.5	16360.6	10465.2	22030.9	17180.1	10045.3
2.79_339.1931m/z	339.193	2.79152	pos	Phytocassane E	HMDB0031773	Lipids and lipid-like molecules	Prenol lipids	Diterpenoids		39.2	11.3	M+Na	C20H28O3	0.150003	141009	149615	147518	101153	97442.2	204242	138852	172155	274589
2.98_301.1412m/z	301.141	2.98332	pos	Dibutyl phthalate	HMDB0033244	Benzenoids	Benzene and substituted derivatives	Benzoic acids and derivatives	C14214	39.2	0	M+Na	C16H22O4	0.479844	5.61081e+06	5.49831e+06	5.37419e+06	1.11062e+07	8.8601e+06	6.55958e+06	5.1134e+06	5.00628e+06	6.57179e+06
4.01_403.1841m/z	403.184	4.00805	neg	L-Coprine	HMDB0034266	Organic acids and derivatives	Carboxylic acids and derivatives	Amino acids, peptides, and analogues	C08271	39.2	0	2M-H	C8H14N2O4	1.6007	39917.4	32677.1	32521.8	18214.8	21945.9	21027.5	41499.3	41165.1	25301.3
4.34_319.0975m/z	319.097	4.33977	neg	Moracin H	HMDB0033315	Phenylpropanoids and polyketides	2-arylbenzofuran flavonoids	Unclassified		39.2	5.36	M-H2O-H	C20H18O5	-0.336888	46093.3	48971.3	48485.3	25762	25069.1	35221	65873.6	61290.4	46583.6
4.52_337.0936m/z	337.094	4.52342	neg	trans-Grandmarin	HMDB0039030	Phenylpropanoids and polyketides	Coumarins and derivatives	Pyranocoumarins		39.2	1.91	M+FA-H	C15H16O6	2.54106	31896.3	32883.7	35791.3	11787.3	11077.8	17534.9	19592.9	31431.8	30324.1
6.07_257.1360m/z	257.136	6.06955	pos	Decarbamoylsaxitoxin	HMDB0038319	Phenylpropanoids and polyketides	Saxitoxins, gonyautoxins, and derivatives	Unclassified		39.2	1.75	M+H	C9H16N6O3	1.40705	60642	62272.6	63913.3	6019.59	5675.61	1810.63	1480.25	1792.64	2155.29
7.13_234.0408m/z	234.041	7.12565	neg	N-Salicyloylaspartic acid	HMDB0039506	Organic acids and derivatives	Carboxylic acids and derivatives	Amino acids, peptides, and analogues		39.2	0	M-H2O-H	C11H11NO6	0.186499	3390.36	2741.52	3743	606.273	1133.68	1722.9	4956.75	5143.8	4582.53
7.35_235.1693m/z	235.169	7.35158	pos	Curcumenone	HMDB0033253	Lipids and lipid-like molecules	Prenol lipids	Sesquiterpenoids	C17492	39.2	0	M+H	C15H22O2	0.0414696	59931.6	62733.2	61682.7	93086.8	108938	43826.4	68764.2	61074	33116.5
8.91_186.2218m/z	186.222	8.91013	pos	1-Dodecene	HMDB0059874	Hydrocarbons	Unsaturated hydrocarbons	Unsaturated aliphatic hydrocarbons		39.2	0	M+NH4	C12H24	0.756431	19156.1	19130.2	19475.9	35114.1	24592.8	23760.1	10138.4	9211.36	25591.9
9.76_287.2234m/z	287.223	9.75677	neg	Hexyl acetate	HMDB0029980	Organic acids and derivatives	Carboxylic acids and derivatives	Carboxylic acid derivatives		39.2	0	2M-H	C8H16O2	2.07397	4863.17	4001.13	4759.49	8169.24	6326.17	6064.6	3254.36	4157.33	5141.8
0.00_209.1538m/z	209.154	0.0024	pos	(5alpha,8beta,9beta)-5,9-Epoxy-3,6-megastigmadien-8-ol	HMDB0034672	Organoheterocyclic compounds	Benzopyrans	Unclassified		39.1	0	M+H	C13H20O2	0.738485	47410.5	44002.7	42430.1	81110	66206.5	50341.7	35937.2	39484	52699.2
1.12_194.0792n	217.068	1.1198	pos	Methyl beta-D-glucopyranoside	HMDB0029965	Organic oxygen compounds	Organooxygen compounds	Carbohydrates and carbohydrate conjugates		39.1	0	M+NH4, M+Na	C7H14O6	0.739075	101280	104888	95649.5	107993	100561	105758	55334.2	48718.6	85077.4
1.33_221.0303m/z	221.03	1.33328	neg	1,2,3-Propanetricarboxylic acid	HMDB0031193	Organic acids and derivatives	Carboxylic acids and derivatives	Tricarboxylic acids and derivatives	C19806	39.1	0	M+FA-H	C6H8O6	0.21534	5686.83	6020.01	6344.5	9598.18	8104.94	4698.99	5398.73	4318.24	5492.35
1.74_171.0266m/z	171.027	1.73677	pos	L-2-Hydroxyglutaric acid	HMDB0000694	Organic acids and derivatives	Hydroxy acids and derivatives	Short-chain hydroxy acids and derivatives	C03196	39.1	0	M+Na	C5H8O5	1.13468	56702.9	61829.4	63392.5	105357	87733.8	123581	27146.8	29736	36658.4
10.13_286.2741m/z	286.274	10.1314	pos	2,4-Heptadecanedione	HMDB0040888	Organooxygen compounds	Carbonyl compounds	1,3-dicarbonyl compounds		39.1	0	M+NH4	C17H32O2	0.202971	28606.8	27666.8	29665.5	50967.1	44877.5	31707.4	21774.3	23155.2	30437.4
10.50_193.0497m/z	193.05	10.4963	pos	Scopoletin	HMDB0034344	Phenylpropanoids and polyketides	Coumarins and derivatives	Hydroxycoumarins	C01752	39.1	0	M+H	C10H8O4	0.958539	13260.7	13348.8	13905.5	29653.6	19245.2	14289.3	13495.5	12305.7	15297.5
2.64_204.0875m/z	204.088	2.64367	neg	Betonicine	HMDB0029412	Organic acids and derivatives	Carboxylic acids and derivatives	Amino acids, peptides, and analogues	C08269	39.1	0	M+FA-H	C7H13NO3	-1.30137	11362.6	11181.7	11157.9	6505.93	6345.93	7384.66	9412.76	9434.53	12230.7
3.10_127.0505m/z	127.05	3.09842	pos	Imidazoleacetic acid	HMDB0002024	Organoheterocyclic compounds	Azoles	Imidazoles	C02835	39.1	2.72	M+H	C5H6N2O2	2.22964	19422.6	18836.9	20135.2	16877.4	25179.2	10574.6	13092.5	13126.6	9882.15
3.93_251.0564m/z	251.056	3.92608	neg	2-O-(Z-p-Hydroxycinnamoyl)-(x)-glyceric acid	HMDB0041195	Phenylpropanoids and polyketides	Cinnamic acids and derivatives	Hydroxycinnamic acids and derivatives		39.1	0	M-H	C12H12O6	1.33003	20590.9	20018.8	20161.1	28252.5	17266.8	16487	22237.8	21808.9	28623.9
4.08_538.2643m/z	538.264	4.075	pos	Calamin	HMDB0038143	Lipids and lipid-like molecules	Steroids and steroid derivatives	Steroid lactones		39.1	5.28	M+NH4	C27H36O10	-0.739964	123616	136609	153558	98903.9	108950	122938	170153	171705	201675
4.48_401.1095m/z	401.11	4.48268	neg	Veranisatin B	HMDB0040664	Lipids and lipid-like molecules	Prenol lipids	Terpene lactones		39.1	0.942	M+FA-H	C16H20O9	1.67519	27871.5	27006.4	28412.3	2942.32	1572.02	4488.61	36656.7	34839.1	70612.9
4.76_488.2721m/z	488.272	4.75752	pos	(R)-1-O-[b-D-Glucopyranosyl-(1->6)-b-D-glucopyranoside]-1,3-octanediol	HMDB0032799	Lipids and lipid-like molecules	Fatty Acyls	Fatty acyl glycosides		39.1	4.76	M+NH4	C20H38O12	4.11939	371930	364767	387879	309721	414511	354113	439032	476249	290634
8.68_175.1483m/z	175.148	8.68335	pos	gamma-Ionone	HMDB0034979	Lipids and lipid-like molecules	Prenol lipids	Sesquiterpenoids		39.1	0	M+H-H2O	C13H20O	0.757326	20162.4	17365.9	18950.5	33362.9	27123.4	20556.2	19368.4	18800.8	23809.1
8.69_193.0866m/z	193.087	8.68685	neg	Cuminaldehyde	HMDB0002214	Lipids and lipid-like molecules	Prenol lipids	Monoterpenoids	C06577	39.1	0	M+FA-H	C10H12O	-2.71466	50791.4	52589.3	53242	67156.4	58319.4	51042.3	42835.4	45271	59505.9
9.61_221.1546m/z	221.155	9.61432	neg	(6E,8E)-4,6,8-Megastigmatriene	HMDB0035180	Hydrocarbons	Unsaturated hydrocarbons	Branched unsaturated hydrocarbons		39.1	0	M+FA-H	C13H20	-0.769569	5893.72	5122.31	4670.91	4231.49	6217.5	2661.24	4040.77	2574.06	5412.01
9.68_191.1074m/z	191.107	9.67543	neg	Jasmonic acid	HMDB0032797	Lipids and lipid-like molecules	Fatty Acyls	Lineolic acids and derivatives	C08491	39.1	0	M-H2O-H	C12H18O3	-1.82476	736.43	709.177	537.135	173.99	79.0469	148.086	2.36234e-05	2.36234e-05	2.36234e-05
0.04_154.1359n	137.133	0.0419667	pos	Eucalyptol	HMDB0004472	Organoheterocyclic compounds	Oxanes	Unclassified	C09844	39	0	M+H-H2O, M+H	C10H18O	0.979763	48577.2	44905.1	44682.6	85856.2	67875.7	53395.8	35471.1	41057.7	54057.9
0.36_221.0819m/z	221.082	0.364633	neg	Cinnamyl acetate	HMDB0029699	Benzenoids	Benzene and substituted derivatives	Styrenes	C12299	39	0	M+FA-H	C11H12O2	-0.17537	10100.8	10462.5	11403.1	15078.8	14290.2	10929.3	10432.1	10430.4	11655
1.07_157.0109m/z	157.011	1.06822	pos	L-Malic acid	HMDB0000156	Organic acids and derivatives	Hydroxy acids and derivatives	Beta hydroxy acids and derivatives	C00149	39	0	M+Na	C4H6O5	1.01113	52080	61679.7	57156	80139.7	73951.6	56070.2	44538.8	66520	79622.1
1.12_255.0978m/z	255.098	1.1198	pos	L-Agaridoxin	HMDB0029445	Organic acids and derivatives	Carboxylic acids and derivatives	Amino acids, peptides, and analogues		39	0	M+H	C11H14N2O5	0.815882	6097.85	3351.38	5019.27	1070.53	2.36234e-05	2.36234e-05	2.36234e-05	2.36234e-05	2.36234e-05
1.14_150.0530n	173.042	1.1372	pos	L-Arabinose	HMDB0000646	Organic oxygen compounds	Organooxygen compounds	Carbohydrates and carbohydrate conjugates	C02479	39	1.23	M+NH4, M+Na, M+H-H2O	C5H10O5	1.37193	270816	284181	268619	421133	328545	448307	231582	307458	329875
1.15_175.1079m/z	175.108	1.15423	pos	N-Acetylornithine	HMDB0003357	Organic acids and derivatives	Carboxylic acids and derivatives	Amino acids, peptides, and analogues	C00437	39	0	M+H	C7H14N2O3	1.30388	78463.6	86849	86552.9	72320.3	94653.6	71648.2	85498.8	84293.7	71656.8
10.42_135.1170m/z	135.117	10.4227	pos	p-Cymene	HMDB0005805	Lipids and lipid-like molecules	Prenol lipids	Monoterpenoids	C06575	39	0	M+H	C10H14	1.25374	9440.48	8838.3	8335.89	31227.3	50939.7	22093.4	11467.8	30512.6	27271.7
10.45_338.9888m/z	338.989	10.455	neg	Dihydroxyacetone phosphate	HMDB0001473	Organic oxygen compounds	Organooxygen compounds	Carbohydrates and carbohydrate conjugates	C00111	39	0	2M-H	C3H7O6P	0.195404	3078.69	3629.8	3677.11	3867.04	2752.66	3114.13	3079.5	2776.82	4217.27
11.21_233.1549m/z	233.155	11.2068	neg	6alpha-Carissanol	HMDB0035309	Lipids and lipid-like molecules	Prenol lipids	Sesquiterpenoids		39	0	M-H2O-H	C15H24O3	0.601971	46000.4	47262.2	48693.7	58185.4	48420.2	42603.7	28990.4	30669.1	40396.1
11.82_233.1901m/z	233.19	11.8228	pos	Norambreinolide	HMDB0035293	Organoheterocyclic compounds	Naphthofurans	Unclassified		39	0	M+H-H2O	C16H26O2	0.537953	14152.4	12397.4	12170.9	22484.8	17360.5	14060	12332.9	12589.3	16506.7
11.90_349.2737m/z	349.274	11.8967	pos	2-Hydroxy-6-pentadecylbenzoic acid	HMDB0029683	Benzenoids	Benzene and substituted derivatives	Benzoic acids and derivatives	C10759	39	0	M+H	C22H36O3	0.0381243	53941.3	56960.9	51982.6	108604	70870.3	35737.2	21112.7	20754.3	20153.2
12.33_170.1540m/z	170.154	12.3284	pos	Perillyl alcohol	HMDB0003634	Lipids and lipid-like molecules	Prenol lipids	Monoterpenoids	C02452	39	0	M+NH4	C10H16O	0.302368	50846.7	53900	53671.4	94104.9	55081.4	59779.9	39985	52390.4	59075.5
15.34_193.0867m/z	193.087	15.3447	neg	1-Methoxy-4-(2-propenyl)benzene	HMDB0034121	Benzenoids	Phenol ethers	Anisoles	C10452	39	0	M+FA-H	C10H12O	-2.34971	3870.42	3847.84	3900.38	5835.24	5234.32	4083.03	3488.8	3316.41	4554.07
15.97_183.1021m/z	183.102	15.9737	neg	Oxalic acid dibutyl ester	HMDB0040196	Organic acids and derivatives	Carboxylic acids and derivatives	Dicarboxylic acids and derivatives		39	0	M-H2O-H	C10H18O4	-2.8121	1227.94	1088.24	1263.1	1992.2	1906.9	1335.8	1130.02	1107.43	1358.66
2.58_183.1130m/z	183.113	2.58117	pos	L-Phenylalanine	HMDB0000159	Organic acids and derivatives	Carboxylic acids and derivatives	Amino acids, peptides, and analogues	C00079	39	0	M+NH4	C9H11NO2	1.3349	6645.56	7419.25	6954.36	2162.54	3433.46	8468.51	6298.42	5694.58	7523.36
2.69_269.1134m/z	269.113	2.68512	pos	N-Phenylacetylaspartic acid	HMDB0029355	Organic acids and derivatives	Carboxylic acids and derivatives	Amino acids, peptides, and analogues		39	0	M+NH4	C12H13NO5	0.720188	79684.5	81700	83330.7	94163.7	121686	71040.2	115411	112897	51118.3
3.65_114.0918m/z	114.092	3.64645	pos	2-Acetylpyrrolidine	HMDB0037293	Organoheterocyclic compounds	Pyrrolidines	Unclassified		39	0	M+H	C6H11NO	3.72114	12009.9	10922	10293.9	20464.3	15462.1	11825.2	12680.6	11762.4	16068.8
3.76_261.0736m/z	261.074	3.76018	pos	Isopropyl beta-D-glucoside	HMDB0032705	Organic oxygen compounds	Organooxygen compounds	Carbohydrates and carbohydrate conjugates		39	0	M+K	C9H18O6	0.654745	10254.6	9626.85	10182.9	40031.8	29226.1	20944.5	3647.03	4549.58	2382.4
3.78_225.0881m/z	225.088	3.78285	neg	L-2-Amino-3-(4-aminophenyl)propanoic acid	HMDB0030397	Organic acids and derivatives	Carboxylic acids and derivatives	Amino acids, peptides, and analogues		39	0	M+FA-H	C9H12N2O2	0.295567	1927.8	1711.87	1236.17	908.691	1033.28	1379.55	1518.87	1455.15	2113.12
4.01_219.0510m/z	219.051	4.00805	neg	2-Isopropyl-3-oxosuccinate	HMDB0012149	Organic acids and derivatives	Keto acids and derivatives	Short-chain keto acids and derivatives	C04236	39	0	M+FA-H	C7H10O5	-0.188649	16047.5	12476.9	14839.8	22620.6	17785.1	19396.5	11023	11592.6	14831.2
4.22_445.1361m/z	445.136	4.21663	neg	Lucuminic acid	HMDB0035007	Organic oxygen compounds	Organooxygen compounds	Carbohydrates and carbohydrate conjugates		39	0	M-H	C19H26O12	2.1078	162842	161446	163177	98533	92515.7	126148	68663.3	116830	126052
4.42_235.1695m/z	235.169	4.41993	pos	Acorusdiol	HMDB0030919	Lipids and lipid-like molecules	Prenol lipids	Sesquiterpenoids		39	0	M+H-H2O	C15H24O3	0.840435	6478.91	8105.51	5095.39	17025.9	13489.8	7886.9	7164.9	4680.05	6689.44
4.84_309.0584m/z	309.058	4.84442	pos	D-erythro-L-galacto-Nonulose	HMDB0029955	Organic oxygen compounds	Organooxygen compounds	Carbohydrates and carbohydrate conjugates		39	0	M+K	C9H18O9	0.632313	6662.72	6203.68	6336.75	20304.5	12651.4	8628.89	2092.61	3869.01	5109.22
5.43_399.1415m/z	399.141	5.42707	pos	2'-Hydroxy-3',4',5',7,8-pentamethoxyflavan	HMDB0033906	Phenylpropanoids and polyketides	Flavonoids	O-methylated flavonoids		39	3.25	M+Na	C20H24O7	0.195508	41607	38082.2	39758.7	145724	131976	88349.6	20598.9	22954.3	17279.3
5.68_313.0934m/z	313.093	5.68142	neg	2-Hydroxyphenylacetic acid O-b-D-glucoside	HMDB0038333	Organic oxygen compounds	Organooxygen compounds	Carbohydrates and carbohydrate conjugates		39	0	M-H	C14H18O8	1.59858	3577.73	3858.95	3425.47	2.36234e-05	2.36234e-05	2.36234e-05	1630.95	1969.22	839.957
5.70_711.1766m/z	711.177	5.7014	neg	6''-O-Malonylnaringin	HMDB0039776	Phenylpropanoids and polyketides	Flavonoids	Flavonoid glycosides		39	5.82	M+FA-H	C30H34O17	-1.76944	169239	156870	169933	362332	481458	354568	2.36234e-05	2.36234e-05	2.36234e-05
7.33_677.4255m/z	677.426	7.32647	neg	Momordicoside G	HMDB0035821	Organic oxygen compounds	Organooxygen compounds	Carbohydrates and carbohydrate conjugates		39	0.337	M+FA-H	C37H60O8	-2.35422	199353	185957	202296	206708	389472	96790	280522	224666	44105.6
7.67_197.1537m/z	197.154	7.66545	pos	alpha-Terpineol acetate	HMDB0032051	Lipids and lipid-like molecules	Prenol lipids	Monoterpenoids	C12300	39	0	M+H	C12H20O2	0.722676	4471.15	4195.19	3729.28	6542.43	5636.94	4079.7	3071.56	3550.53	4318.19
7.80_105.0703m/z	105.07	7.80372	pos	2,6-Dimethylphenol	HMDB0032150	Benzenoids	Phenols	Cresols		39	0	M+H-H2O	C8H10O	3.6025	4330.31	4480.05	4189.41	4787.67	5013.02	2746.53	5450.04	5560.26	3385.11
8.37_269.1749m/z	269.175	8.37095	pos	4,11,13,15-Tetrahydroridentin B	HMDB0036150	Lipids and lipid-like molecules	Prenol lipids	Terpene lactones		39	0	M+H	C15H24O4	0.453025	4467.78	4212.45	4378.31	3508.75	2828.37	1285.41	6535.81	4360.93	2909.01
8.59_246.1465m/z	246.147	8.58837	pos	Tigloidine	HMDB0029875	Alkaloids and derivatives	Tropane alkaloids	Unclassified	C10868	39	0	M+Na	C13H21NO2	0.364475	2007.55	2087.09	1800.11	2.36234e-05	2.36234e-05	2.36234e-05	4683.87	4935.78	926.092
9.10_225.1486m/z	225.149	9.10223	pos	Methyl jasmonate	HMDB0036583	Lipids and lipid-like molecules	Fatty Acyls	Lineolic acids and derivatives	C11512	39	0	M+H	C13H20O3	0.41518	24311.8	23322	21196.8	38185.7	31630.3	24019.4	21376.7	20850.8	27227.1
0.54_112.0873m/z	112.087	0.54	pos	Histamine	HMDB0000870	Organic nitrogen compounds	Organonitrogen compounds	Amines	C00388	38.9	0	M+H	C5H9N3	3.28568	6054.07	5668.38	9035.41	3075.27	14970.2	7406.81	1935.19	2256.77	6305.2
0.76_305.1343m/z	305.134	0.761467	pos	Tetraphyllin B	HMDB0029914	Organic oxygen compounds	Organooxygen compounds	Carbohydrates and carbohydrate conjugates		38.9	0	M+NH4	C12H17NO7	0.0501949	207119	222207	208510	369886	310502	274309	159677	184837	189184
1.15_169.0740n	187.108	1.15423	pos	Norepinephrine	HMDB0000216	Benzenoids	Phenols	Benzenediols	C00547	38.9	0	M+H-H2O, M+NH4, M+H	C8H11NO3	0.875848	148676	143244	141553	120479	137276	103255	130662	133987	74215.3
1.15_174.0763m/z	174.076	1.15423	pos	N-Acetyl-L-glutamate 5-semialdehyde	HMDB0006488	Organic acids and derivatives	Carboxylic acids and derivatives	Amino acids, peptides, and analogues	C01250	38.9	0	M+H	C7H11NO4	1.1159	45397.2	46656.2	42399.3	40824.8	38106.2	52899.9	37079.3	35756.7	45643.7
1.15_233.1133m/z	233.113	1.15423	pos	L-N-(3-Carboxypropyl)glutamine	HMDB0029393	Organic acids and derivatives	Carboxylic acids and derivatives	Amino acids, peptides, and analogues		38.9	0	M+H	C9H16N2O5	0.405381	39695.4	35088	39838.7	31002.9	33781.6	25055.1	32831.3	31248.8	35055.7
11.21_282.2792m/z	282.279	11.2105	pos	Sphingosine	HMDB0000252	Organic nitrogen compounds	Organonitrogen compounds	Amines	C00319	38.9	0	M+H-H2O	C18H37NO2	0.207031	389192	444942	420203	738496	626310	432281	357257	344433	503130
11.23_301.2027m/z	301.203	11.2267	neg	Ipomeatetrahydrofuran	HMDB0040904	Lipids and lipid-like molecules	Prenol lipids	Sesquiterpenoids		38.9	0	M+FA-H	C15H28O3	2.49469	1164.11	1945.86	1480.45	2799.63	2609.28	1286.68	818.089	670.197	1102.24
14.75_295.2633m/z	295.263	14.7488	pos	Methyl linoleate	HMDB0034381	Lipids and lipid-like molecules	Fatty Acyls	Lineolic acids and derivatives		38.9	0	M+H	C19H34O2	0.60797	25814.6	28221.3	25510.3	47573.2	25518.1	64031.1	17121.4	18685.6	16470.5
15.18_154.0976m/z	154.098	15.1829	pos	N-Acetylhistamine	HMDB0013253	Organic acids and derivatives	Carboxylic acids and derivatives	Carboxylic acid derivatives	C05135	38.9	0	M+H	C7H11N3O	0.812978	8410.6	5133.11	7643.17	11727.6	7079.26	4756.36	2600.83	1996.18	4825.02
2.53_159.1130m/z	159.113	2.52895	pos	Arecaidine	HMDB0030352	Alkaloids and derivatives	Unclassified	Unclassified	C10128	38.9	0	M+NH4	C7H11NO2	1.53752	16423.7	15235.9	13876.8	17145.1	22133.3	14558.4	17598.1	19928.5	9857.88
2.62_399.1264m/z	399.126	2.6161	pos	(1x,2x)-Guaiacylglycerol 3-glucoside	HMDB0040600	Lipids and lipid-like molecules	Fatty Acyls	Fatty acyl glycosides		38.9	0	M+Na	C16H24O10	0.585417	214726	224167	223524	207891	140497	354764	148174	155202	307358
2.82_356.0994m/z	356.099	2.82295	neg	Cyclodopa glucoside	HMDB0029833	Organic oxygen compounds	Organooxygen compounds	Carbohydrates and carbohydrate conjugates		38.9	0	M-H	C15H19NO9	1.87133	10221.2	12022.8	12837.8	3537.07	3540.03	6093.76	15126.8	13213	16409.1
3.56_222.0772m/z	222.077	3.55722	neg	5-Hydroxytryptophol	HMDB0001855	Organoheterocyclic compounds	Indoles and derivatives	Hydroxyindoles		38.9	0	M+FA-H	C10H11NO2	0.0618668	6325.88	6423.18	6404.19	9397.13	10071.2	17361.7	2504.31	2544.98	2971.21
4.08_402.1987m/z	402.199	4.075	pos	2,3-Butanediol apiosylglucoside	HMDB0033063	Organic oxygen compounds	Organooxygen compounds	Carbohydrates and carbohydrate conjugates		38.9	11.9	M+NH4	C15H28O11	4.48552	97467.5	113637	107738	173740	119557	139117	84312.5	98023.2	124033
4.42_509.2241m/z	509.224	4.42277	neg	Linalool 3,6-oxide primeveroside	HMDB0035489	Organic oxygen compounds	Organooxygen compounds	Carbohydrates and carbohydrate conjugates		38.9	0	M+FA-H	C21H36O11	0.230077	25088.7	25794.5	24936.7	12900.9	19341.3	19990	33149.8	29142.4	24643.6
4.77_159.0656m/z	159.066	4.76877	neg	Diethyl malonate	HMDB0029573	Organic acids and derivatives	Carboxylic acids and derivatives	Dicarboxylic acids and derivatives		38.9	2.52	M-H	C7H12O4	-4.22278	9496.98	8550.38	8351.2	30177.8	26026.1	32815	3692.67	4566.52	5734.21
4.83_197.0454m/z	197.045	4.82973	neg	p-Hydroxyphenylacetic acid	HMDB0000020	Benzenoids	Phenols	1-hydroxy-2-unsubstituted benzenoids	C00642	38.9	0	M+FA-H	C8H8O3	-1.25719	1214.03	1349.19	1478.36	2294	1505.34	1734.99	790.793	727.996	779.482
5.04_208.0736n	209.081	5.04418	pos	3-(3,4-Dimethoxyphenyl)-2-propenoic acid	HMDB0034315	Phenylpropanoids and polyketides	Cinnamic acids and derivatives	Hydroxycinnamic acids and derivatives		38.9	0	M+H-H2O, M+H	C11H12O4	0.0785648	6847.71	6867.57	7098.05	17028.8	17034.3	8806.31	3412.54	5247.79	4094.22
7.33_329.2243m/z	329.224	7.32647	neg	Hordenine	HMDB0004366	Benzenoids	Benzene and substituted derivatives	Phenethylamines	C06199	38.9	0	2M-H	C10H15NO	2.53022	94998.7	90583.1	93274.1	109976	141981	59344.9	101142	87936.6	43227.6
7.59_180.1748m/z	180.175	7.5862	pos	Pregeijerene	HMDB0036759	Hydrocarbons	Unsaturated hydrocarbons	Branched unsaturated hydrocarbons		38.9	0	M+NH4	C12H18	0.461909	4963.86	4653.09	4314.84	5523.05	4929.5	4144.09	4003.13	3249.9	4072.34
7.81_329.0742m/z	329.074	7.8114	neg	Xanthosine	HMDB0000299	Nucleosides, nucleotides, and analogues	Purine nucleosides	Unclassified	C01762	38.9	0	M+FA-H	C10H12N4O6	0.97168	27374.6	20518.5	17955.7	11029.2	20816.7	8451.14	35965.3	29839.9	8399.76
7.82_135.1169m/z	135.117	7.82077	pos	2-Pinen-10-ol	HMDB0035100	Lipids and lipid-like molecules	Prenol lipids	Monoterpenoids	C11938	38.9	0	M+H-H2O	C10H16O	0.74182	20882.3	23434	20943.8	19290.6	24110.4	10753.5	31986.7	28124	13730.6
7.82_150.1046n	151.112	7.82077	pos	Perillyl aldehyde	HMDB0003647	Lipids and lipid-like molecules	Prenol lipids	Monoterpenoids	C02576	38.9	0	M+H-H2O, M+H	C10H14O	0.99361	115233	108213	96949.1	116212	126514	66069.5	146175	138889	96917.8
9.85_460.2695m/z	460.269	9.8456	pos	3-O-Acetylepisamarcandin	HMDB0031958	Phenylpropanoids and polyketides	Coumarins and derivatives	Unclassified		38.9	0	M+NH4	C26H34O6	0.244857	21730.3	24390.6	23058.3	44276.8	40582.2	23557.4	12489.6	12913.1	25308.5
0.04_114.0554m/z	114.055	0.0419667	pos	4-Hydroxyproline	HMDB0000725	Organic acids and derivatives	Carboxylic acids and derivatives	Amino acids, peptides, and analogues	C01157	38.8	0	M+H-H2O	C5H9NO3	3.19309	23487	23245.6	22959.4	44647.5	35890.5	27039.6	14553.7	18501.5	23750.2
0.97_155.0427m/z	155.043	0.965767	pos	Ureidopropionic acid	HMDB0000026	Organic acids and derivatives	Organic carbonic acids and derivatives	Ureas	C02642	38.8	0	M+Na	C4H8N2O3	0.142714	12690.9	11142.8	12626.6	2.36234e-05	2.36234e-05	2.36234e-05	6234.58	8289.99	8892.61
1.15_141.0184m/z	141.018	1.15423	pos	2-Methylene-4-oxopentanedioic acid	HMDB0037759	Organic acids and derivatives	Keto acids and derivatives	Gamma-keto acids and derivatives	C06035	38.8	0	M+H-H2O	C6H6O5	0.895896	17897.4	17197.7	17898.9	24599.9	21238.4	23459.5	11898	13423.4	18071.2
1.15_173.0559m/z	173.056	1.15423	pos	L-alpha-Amino-5-oxo-2(5H)-isoxazolepropanoic acid	HMDB0034322	Organic acids and derivatives	Carboxylic acids and derivatives	Amino acids, peptides, and analogues		38.8	0	M+H	C6H8N2O4	1.17177	19263.2	17693.1	17381.4	792.248	2.36234e-05	2.36234e-05	29241.7	34004.3	46655.4
1.15_250.0625n	251.07	1.15423	pos	gamma-Glutamylcysteine	HMDB0001049	Organic acids and derivatives	Carboxylic acids and derivatives	Amino acids, peptides, and analogues	C00669	38.8	0	M+H-H2O, M+H	C8H14N2O5S	0.471047	42077.5	40157.9	40790.4	4169.58	4660.11	31548.1	80670.7	94037	77964.4
1.22_245.0770m/z	245.077	1.22233	pos	Uridine	HMDB0000296	Nucleosides, nucleotides, and analogues	Pyrimidine nucleosides	Unclassified	C00299	38.8	0	M+H	C9H12N2O6	0.696311	78963.3	87600.4	80346.5	69679.9	67087.7	63150.2	105003	91542.9	74720.5
1.65_142.0500m/z	142.05	1.6509	pos	L-2-Amino-4-methylenepentanedioic acid	HMDB0029433	Organic acids and derivatives	Carboxylic acids and derivatives	Amino acids, peptides, and analogues	C00651	38.8	0	M+H-H2O	C6H9NO4	1.05474	60488.4	62202.1	69119.8	73986.8	55480.8	66216.6	69975.6	67436.8	98367.4
1.89_118.0422n	136.076	1.89138	pos	Benzofuran	HMDB0032929	Organoheterocyclic compounds	Benzofurans	Unclassified	C14512	38.8	0.238	M+H, M+NH4	C8H6O	3.06	469933	507665	514758	551010	599907	404953	573952	597391	437553
10.29_351.2530m/z	351.253	10.2949	pos	(S)-[10]-Gingerol	HMDB0033616	Benzenoids	Phenols	Methoxyphenols	C17496	38.8	0	M+H	C21H34O4	0.0425677	78018	75795.5	76370.7	34187.4	32015.2	21230.5	98703.7	113064	42860.5
10.37_412.3209m/z	412.321	10.3672	pos	Imperialine	442977	Unclassified	Unclassified	Unclassified		38.8	0	M+H-H2O	C27H43NO3	-0.1655	73094.5	65347.1	69591.6	124391	109313	75136.8	69921.3	68550.3	85646.2
10.50_763.1294m/z	763.129	10.4962	neg	(+)-12a-Hydroxypachyrrhizone	HMDB0030774	Phenylpropanoids and polyketides	Isoflavonoids	Rotenoids		38.8	9.12	2M-H	C20H14O8	-1.43476	44974.2	40744.3	35180.6	65499.3	47302.2	49363.8	40218	37898.5	51180.1
10.72_164.0474n	147.044	10.7208	pos	m-Coumaric acid	HMDB0001713	Phenylpropanoids and polyketides	Cinnamic acids and derivatives	Hydroxycinnamic acids and derivatives	C12621	38.8	0	M+H-H2O, M+H	C9H8O3	0.625827	26452.3	22225.8	22147	41395.5	29904.8	24971.8	29612.3	27119.8	33914.3
10.93_223.1694m/z	223.169	10.9339	pos	2,6-Di-tert-butyl-1,4-benzenediol	HMDB0040178	Benzenoids	Benzene and substituted derivatives	Phenylpropanes		38.8	0	M+H	C14H22O2	0.473638	3943.08	3121.31	3580.6	5489.67	5337.99	3633.61	3036.71	6684.16	8876.5
12.40_378.2770n	417.24	12.3965	pos	[12]-Gingerol	HMDB0036356	Benzenoids	Phenols	Methoxyphenols		38.8	0.198	M+NH4, M+K	C23H38O4	-0.034142	1.33776e+06	1.32268e+06	1.32584e+06	2.22729e+06	2.32105e+06	1.14512e+06	772335	1.14828e+06	725532
12.45_255.2334m/z	255.233	12.4527	neg	(E)-7-Pentadecene	HMDB0031083	Hydrocarbons	Unsaturated hydrocarbons	Unsaturated aliphatic hydrocarbons		38.8	0	M+FA-H	C15H30	1.94544	2277.77	1778.96	1904.44	979.182	367.333	1277.87	5081.79	7824.62	5839.48
12.71_398.2327m/z	398.233	12.7088	pos	Norbixin	HMDB0035832	Lipids and lipid-like molecules	Prenol lipids	Diterpenoids	C08608	38.8	0	M+NH4	C24H28O4	0.21743	41718.1	37553.1	40727.2	59804.4	50976.9	41483	32360.3	35244.3	45790.3
13.85_620.4289n	638.462	13.8542	pos	Fasciculic acid A	HMDB0036439	Lipids and lipid-like molecules	Prenol lipids	Triterpenoids		38.8	0	M+H-H2O, M+H, M+K, M+NH4	C36H60O8	0.149848	256933	266898	291800	34113.6	72165.8	64508.3	158379	133347	89576.5
15.96_137.1326m/z	137.133	15.9552	pos	(+)-Limonene	HMDB0004321	Lipids and lipid-like molecules	Prenol lipids	Monoterpenoids	C06099	38.8	0	M+H	C10H16	1.15521	17599.3	15287.6	16655.5	29490.6	22698.8	18466	14869.3	15739.6	17899.9
15.99_135.1170m/z	135.117	15.9937	pos	Pulegone	HMDB0035604	Lipids and lipid-like molecules	Prenol lipids	Monoterpenoids	C09893	38.8	0	M+H-H2O	C10H16O	1.06915	15010.2	13012.9	13636.3	25786.2	20338.5	15017.1	13362.2	13734.4	16485.5
2.00_215.0164m/z	215.016	1.99507	pos	Isocitric acid	HMDB0000193	Organic acids and derivatives	Carboxylic acids and derivatives	Tricarboxylic acids and derivatives	C00311	38.8	0	M+Na	C6H8O7	1.1019	5656.33	7045.67	5866.71	1833.66	2566.58	6385.58	1263.04	1802.26	6129.85
2.43_152.0568m/z	152.057	2.42563	pos	Guanine	HMDB0000132	Organoheterocyclic compounds	Imidazopyrimidines	Purines and purine derivatives	C00242	38.8	16	M+H	C5H5N5O	0.947986	366587	360563	349980	367608	543013	290056	352460	368455	256752
3.59_173.1287m/z	173.129	3.58827	pos	Arecoline	HMDB0030353	Alkaloids and derivatives	Unclassified	Unclassified	C10129	38.8	0	M+NH4	C8H13NO2	1.70483	13669.9	13770.9	13558.5	13533.3	16463.6	12438.2	18125.9	17922.9	10051.8
3.92_417.2115m/z	417.211	3.91967	pos	Ethyl 7-epi-12-hydroxyjasmonate glucoside	HMDB0036340	Lipids and lipid-like molecules	Fatty Acyls	Fatty acyl glycosides		38.8	0	M+H	C20H32O9	-1.06984	4041.99	3409.2	2191.07	1104.52	3491.72	1755.81	1219.66	3457.86	2158.49
3.94_196.0972m/z	196.097	3.9367	pos	4-Methoxycinnamic acid	HMDB0002040	Phenylpropanoids and polyketides	Cinnamic acids and derivatives	Cinnamic acids		38.8	0	M+NH4	C10H10O3	1.87305	45965.8	44382.6	44174.8	29279.3	27556.8	48464.4	47141.1	37374.9	71766
3.94_365.1811m/z	365.181	3.9367	pos	1,2,10-Trihydroxydihydro-trans-linalyl oxide 7-O-beta-D-glucopyranoside	HMDB0033237	Organic oxygen compounds	Organooxygen compounds	Carbohydrates and carbohydrate conjugates		38.8	0	M+H-H2O	C16H30O10	1.28748	159666	155867	159688	134310	151518	155459	166052	151435	191207
4.04_649.1760m/z	649.176	4.04218	neg	Jaceidin 7-neohesperidoside	44259822	Lipids and lipid-like molecules	Polyketides	Flavonoids		38.8	0	M-H2O-H	C30H36O17	-2.12989	3.5185e+06	3.57363e+06	3.34717e+06	503428	350939	560504	2.98903e+06	3.03678e+06	4.72215e+06
4.65_367.1969m/z	367.197	4.65212	pos	(1S,2S,4R,8S)-p-Menthane-1,2,8,9-tetrol 2-glucoside	HMDB0039975	Lipids and lipid-like molecules	Prenol lipids	Terpene glycosides		38.8	0	M+H	C16H30O9	1.70803	91967.9	87117.5	90722.1	99857	106727	96392	89279.1	101700	80084.7
4.79_171.1130m/z	171.113	4.7922	pos	Vanillylamine	HMDB0012309	Benzenoids	Phenols	Methoxyphenols	C16666	38.8	0	M+NH4	C8H11NO2	1.23499	32510.5	29811.3	31106.8	35058.2	37030	25549.7	37353.7	42722.1	22004.6
5.47_178.0863m/z	178.086	5.46615	pos	6-Methylcoumarin	HMDB0032394	Phenylpropanoids and polyketides	Coumarins and derivatives	Unclassified		38.8	0	M+NH4	C10H8O2	0.534486	8107.39	8345.57	8651.27	10579.4	6975.11	7632.13	9692.19	15914.1	6869.6
5.81_399.1415m/z	399.141	5.80507	pos	1,2-Anhydridoniveusin	HMDB0032105	Lipids and lipid-like molecules	Fatty Acyls	Fatty acid esters		38.8	0	M+Na	C20H24O7	0.113687	6272.29	5771.26	6042.77	29125	23480.2	16950.8	2.36234e-05	854.145	523.799
5.88_174.1854m/z	174.185	5.88385	pos	D-Citronellol	HMDB0035093	Lipids and lipid-like molecules	Prenol lipids	Monoterpenoids	C09849	38.8	0	M+NH4	C10H20O	1.29936	5373.47	4705.2	5386.89	14602.2	12674.2	4181.61	1179.59	1232.63	1735.14
6.13_343.1387m/z	343.139	6.12952	pos	Coniferin	HMDB0013682	Organic oxygen compounds	Organooxygen compounds	Carbohydrates and carbohydrate conjugates	C00761	38.8	0	M+H	C16H22O8	-0.066744	5256.85	5799.6	5846.51	441.244	366.322	124.054	2309.28	2471.55	4071.57
6.17_199.0973m/z	199.097	6.16852	neg	Tiglic acid	HMDB0001470	Lipids and lipid-like molecules	Fatty Acyls	Fatty acids and conjugates	C08279	38.8	0	2M-H	C5H8O2	-1.66043	3474.81	3549.94	3644.08	3841.54	3538.17	4645.5	2266.5	2633.18	2863.43
6.34_233.0786m/z	233.079	6.3403	pos	Sinapyl alcohol	HMDB0013070	Benzenoids	Phenols	Methoxyphenols	C02325	38.8	0	M+Na	C11H14O4	0.630105	4982.19	4996.18	5011.63	1153.59	1288.48	504.278	254.144	430.582	268.681
6.48_222.1852m/z	222.185	6.48127	pos	2-Benzylidene-1-heptanol	HMDB0036170	Phenylpropanoids and polyketides	Cinnamyl alcohols	Unclassified		38.8	0	M+NH4	C14H20O	-0.0406746	753.033	789.363	1001.94	2.36234e-05	2.36234e-05	2131.42	3416.29	2582.2	1865.71
6.60_384.1653m/z	384.165	6.60193	pos	7-beta-D-Glucopyranosyloxybutylidenephthalide	HMDB0034752	Organic oxygen compounds	Organooxygen compounds	Carbohydrates and carbohydrate conjugates		38.8	0	M+NH4	C18H22O8	0.111899	1825.97	2511.59	2611.55	2.36234e-05	2.36234e-05	2.36234e-05	1294.98	2.36234e-05	252.764
7.61_199.0973m/z	199.097	7.61067	neg	Angelic acid	HMDB0029608	Lipids and lipid-like molecules	Fatty Acyls	Fatty acids and conjugates		38.8	0	2M-H	C5H8O2	-1.61841	1943.09	2319.74	2097.94	3559.93	2345.4	2067.99	1900.33	1967.13	2802.19
7.82_488.3499n	489.357	7.82077	pos	Pitheduloside I	HMDB0034036	Lipids and lipid-like molecules	Prenol lipids	Triterpenoids		38.8	0	M+H-H2O, M+H	C30H48O5	-0.615513	129559	161066	135388	45105.5	97247.6	22435.2	279998	248401	42343.8
9.24_227.1643m/z	227.164	9.24328	pos	Methyl dihydrojasmonate	HMDB0031740	Lipids and lipid-like molecules	Fatty Acyls	Lineolic acids and derivatives		38.8	0	M+H	C13H22O3	0.354857	8057.54	7565.32	7929.53	6919.4	6551.49	3702.47	12616.7	10167.2	6724.51
9.24_460.1369n	483.126	9.24328	pos	Wistin	HMDB0030869	Phenylpropanoids and polyketides	Isoflavonoids	Isoflavonoid O-glycosides		38.8	0	M+H-H2O, M+Na, M+H	C23H24O10	-0.0501535	14054	14784.3	13543.1	29373.6	17398.3	22014.4	97061.6	85519.7	80894.7
0.78_144.0656m/z	144.066	0.778483	pos	Maltol	HMDB0030776	Organoheterocyclic compounds	Pyrans	Pyranones and derivatives	C11918	38.7	0	M+NH4	C6H6O3	0.705255	108593	124939	125179	150088	145999	85029.7	98867.7	75262.2	114638
0.83_147.0653m/z	147.065	0.829567	pos	Adipic acid	HMDB0000448	Lipids and lipid-like molecules	Fatty Acyls	Fatty acids and conjugates	C06104	38.7	0	M+H	C6H10O4	0.618122	105376	104688	105467	205332	194812	140579	77675.9	81531.6	117952
0.85_176.0919m/z	176.092	0.846583	pos	2-Aminoheptanedioic acid	HMDB0034252	Organic acids and derivatives	Carboxylic acids and derivatives	Amino acids, peptides, and analogues		38.7	0	M+H	C7H13NO4	0.863553	114526	119028	122186	267697	288891	301041	53563.1	55791.6	64366.5
1.15_227.1029m/z	227.103	1.15423	pos	Porphobilinogen	HMDB0000245	Organic nitrogen compounds	Organonitrogen compounds	Amines	C00931	38.7	0	M+H	C10H14N2O4	1.09553	6872.85	5914.94	6512.11	5830.67	7764.87	5137.79	6846.87	5701.21	4213.93
1.21_121.0400m/z	121.04	1.2053	pos	Urocanic acid	HMDB0000301	Organoheterocyclic compounds	Azoles	Imidazoles	C00785	38.7	0	M+H-H2O	C6H6N2O2	2.55877	23552	25605.2	23529.2	24265.5	24171	16292.1	11213.6	16491.8	24821.8
1.21_204.0875m/z	204.088	1.21153	neg	Calystegine A6	HMDB0031345	Alkaloids and derivatives	Tropane alkaloids	Unclassified		38.7	0	M+FA-H	C7H13NO3	-1.41705	9503.25	10692.4	11280.5	19854.4	16152.8	18466.8	7994.86	9183.46	8398.44
10.22_135.0805m/z	135.081	10.2241	pos	Chavicol	HMDB0034107	Benzenoids	Phenols	1-hydroxy-2-unsubstituted benzenoids	C16930	38.7	0	M+H	C9H10O	0.638214	11633.4	10733.4	10197.4	16398.9	13113.5	10304.2	7767.5	9011.87	14228.3
10.70_275.1659m/z	275.166	10.7021	neg	Gingerol	HMDB0005783	Benzenoids	Phenols	Methoxyphenols	C10462	38.7	0	M-H2O-H	C17H26O4	2.24877	43615.2	47617.3	50177.7	64340.2	50768.9	46970.5	40200.5	39099.1	47884.5
11.21_369.1665m/z	369.166	11.2105	pos	Epirosmanol	HMDB0035812	Lipids and lipid-like molecules	Prenol lipids	Terpene lactones		38.7	0	M+Na	C20H26O5	-2.15233	1283.99	1607.18	1856.39	2917.46	2.36234e-05	1281.27	537.641	2.36234e-05	562.239
11.62_371.2446m/z	371.245	11.6219	neg	(E)-10-Hydroxy-8-decenoic acid	HMDB0039533	Organic acids and derivatives	Hydroxy acids and derivatives	Medium-chain hydroxy acids and derivatives		38.7	0	2M-H	C10H18O3	1.81919	2922.17	1996.31	2376.61	5020.5	4314.47	3417.86	1633.37	2068.68	2223.26
11.77_324.2897m/z	324.29	11.7675	pos	Sagittariol	HMDB0036835	Lipids and lipid-like molecules	Prenol lipids	Diterpenoids		38.7	0	M+NH4	C20H34O2	0.125379	3675.41	3793.44	3339.58	4512.34	3148.34	2558.32	2345.56	1898.48	1638.72
12.66_326.3055m/z	326.305	12.6564	pos	Sclareol	HMDB0036827	Lipids and lipid-like molecules	Prenol lipids	Diterpenoids	C09183	38.7	0	M+NH4	C20H36O2	0.309845	18179.1	18030.3	19952.7	41135.9	31302.8	27974.6	7639.64	5514.8	9621.69
13.34_425.3414m/z	425.341	13.3389	pos	Alpha-Tocotrienol	HMDB0006327	Lipids and lipid-like molecules	Prenol lipids	Quinone and hydroquinone lipids	C14153	38.7	0	M+H	C29H44O2	-0.0841578	64013.3	61280.3	64393.8	282742	196432	59285.1	74740.9	86656.2	71798.1
15.18_138.0663m/z	138.066	15.1829	pos	L-Histidine	HMDB0000177	Organic acids and derivatives	Carboxylic acids and derivatives	Amino acids, peptides, and analogues	C00135	38.7	0	M+H-H2O	C6H9N3O2	1.03525	5822.15	3817.05	7147.45	6163.55	6314.11	3776.59	1690.68	940.375	1535.75
15.56_181.0712m/z	181.071	15.5582	neg	2-Methylerythritol	HMDB0011659	Organic oxygen compounds	Organooxygen compounds	Carbohydrates and carbohydrate conjugates		38.7	0	M+FA-H	C5H12O4	-3.94769	16197.5	21397.2	21794.4	19923.2	15569.8	13206.3	17024.9	17139.8	20612.2
15.92_139.0391m/z	139.039	15.9175	pos	3-Hydroxybenzoic acid	HMDB0002466	Benzenoids	Benzene and substituted derivatives	Benzoic acids and derivatives	C00587	38.7	0	M+H	C7H6O3	0.731416	30927.9	27356.6	27258.2	47254	39357.4	30960.5	27186.9	27927.5	34027
15.97_145.1224m/z	145.122	15.9742	pos	3-Methylbutyl propanoate	HMDB0034164	Organic acids and derivatives	Carboxylic acids and derivatives	Carboxylic acid derivatives		38.7	0	M+H	C8H16O2	0.997016	7108.83	6378.13	6619.18	12655.7	8946.47	6860.86	6526.46	6622.36	7233.1
15.97_221.0819m/z	221.082	15.9737	neg	Ethyl cinnamate	HMDB0033834	Phenylpropanoids and polyketides	Cinnamic acids and derivatives	Cinnamic acid esters		38.7	0	M+FA-H	C11H12O2	-0.0897795	6788.83	7217.63	7049.99	10549.7	9087.59	7724.85	6332.74	6330.13	8284.05
15.99_219.1753m/z	219.175	15.9945	neg	beta-Kessyl alcohol	HMDB0031384	Lipids and lipid-like molecules	Prenol lipids	Sesquiterpenoids		38.7	0	M-H2O-H	C15H26O2	-0.610801	3716.44	2359.17	2386.33	5755.07	5447.45	4576.25	2551.55	2309.54	3236.95
2.03_100.0399m/z	100.04	2.02957	pos	L-Aspartate-semialdehyde	HMDB0012249	Organic acids and derivatives	Carboxylic acids and derivatives	Amino acids, peptides, and analogues	C00441	38.7	0	M+H-H2O	C4H7NO3	4.78312	13804.9	12871.4	13916.1	20922.8	14385.3	11496	12987.1	14547.3	17869.3
2.12_115.0394m/z	115.039	2.11638	pos	Glutaric acid	HMDB0000661	Organic acids and derivatives	Carboxylic acids and derivatives	Dicarboxylic acids and derivatives	C00489	38.7	0	M+H-H2O	C5H8O4	3.14196	320056	276757	281175	540418	446210	320576	333054	314114	400654
2.28_204.0875m/z	204.088	2.27745	neg	Calystegin A3	HMDB0038593	Alkaloids and derivatives	Tropane alkaloids	Unclassified		38.7	0	M+FA-H	C7H13NO3	-1.3735	6827.68	9709.81	8426.67	5977.32	5526.92	11325.6	8758.18	10740.9	8022.45
2.56_349.1000m/z	349.1	2.5632	neg	Vicine	HMDB0034073	Organic oxygen compounds	Organooxygen compounds	Carbohydrates and carbohydrate conjugates	C08437	38.7	0	M+FA-H	C10H16N4O7	-0.370878	16531.1	15418.2	16856.3	12888.1	20571.2	13550.3	20334.2	18799.3	10691.1
2.78_387.0794m/z	387.079	2.78262	neg	Pectic acid	HMDB0003363	Organic oxygen compounds	Organooxygen compounds	Carbohydrates and carbohydrate conjugates	C00470	38.7	0	2M-H	C6H10O7	3.45963	5333.16	5857.91	5467.66	3204.9	4073.84	3669.64	5302.8	5455.38	2978.49
3.89_355.1002m/z	355.1	3.88545	pos	Leonuriside A	HMDB0031721	Organic oxygen compounds	Organooxygen compounds	Carbohydrates and carbohydrate conjugates		38.7	0	M+Na	C14H20O9	0.613255	48185.7	51061.1	49872.2	131076	88820.3	71541.5	32521.7	35427.5	56640.2
3.94_354.1657m/z	354.166	3.9367	pos	Semilepidinoside A	HMDB0033107	Organic oxygen compounds	Organooxygen compounds	Carbohydrates and carbohydrate conjugates		38.7	0	M+NH4	C16H20N2O6	-0.875823	145276	140032	137461	120108	130879	107267	159578	158083	114915
4.30_501.1611m/z	501.161	4.29823	neg	Citrusin F	HMDB0039235	Organic oxygen compounds	Organooxygen compounds	Carbohydrates and carbohydrate conjugates		38.7	0	M-H2O-H	C22H32O14	-0.455983	2157.65	2882.68	1832.9	2003.61	2030.79	2028.4	2143.23	1481.65	1598.76
4.73_385.1148m/z	385.115	4.72843	neg	Linocinnamarin	HMDB0030678	Organic oxygen compounds	Organooxygen compounds	Carbohydrates and carbohydrate conjugates		38.7	0.0804	M+FA-H	C16H20O8	2.3555	27699.8	29231.4	28123.1	7248.39	28955.9	34766.4	19732.9	23493.2	35394.4
4.81_221.0667m/z	221.067	4.80903	neg	D-glycero-L-galacto-Octulose	HMDB0029954	Organic oxygen compounds	Organooxygen compounds	Carbohydrates and carbohydrate conjugates		38.7	0	M-H2O-H	C8H16O8	0.254831	1510.36	1331	1242.05	464.178	362.579	669.25	1163.67	1130.17	1293.51
5.06_339.0709m/z	339.071	5.06185	pos	AICAR	HMDB0001517	Nucleosides, nucleotides, and analogues	Imidazole ribonucleosides and ribonucleotides	1-ribosyl-imidazolecarboxamides	C04677	38.7	0	M+H	C9H15N4O8P	2.69899	11299.5	11876.3	8881.29	62109.5	37596.7	30736.7	2.36234e-05	849.741	1503.5
5.30_397.0783m/z	397.078	5.29827	neg	Decarbamoylgonyautoxin III	HMDB0040137	Phenylpropanoids and polyketides	Saxitoxins, gonyautoxins, and derivatives	Unclassified		38.7	0.796	M+FA-H	C9H16N6O7S	-0.0228574	7374.4	7193.89	7452.26	2.36234e-05	2.36234e-05	2.36234e-05	2.36234e-05	2.36234e-05	2.36234e-05
5.34_495.2448m/z	495.245	5.33805	pos	Ustiloxin D	HMDB0041054	Organic acids and derivatives	Carboxylic acids and derivatives	Amino acids, peptides, and analogues		38.7	0	M+H	C23H34N4O8	-0.188178	101246	95730.9	86058.1	76282.4	96099.3	61382.9	129572	139877	74727.5
6.09_427.1364m/z	427.136	6.08925	pos	beta-D-Glucopyranosyl-11-hydroxyjasmonic acid	HMDB0039964	Lipids and lipid-like molecules	Fatty Acyls	Fatty acyl glycosides		38.7	0	M+K	C18H28O9	-0.262267	14413.4	12506.6	11682.7	23922.9	15798.7	13694.5	12803.8	8792	8905.8
6.66_795.3071m/z	795.307	6.65607	neg	Methyl 3,4-dihydroxy-5-prenylbenzoate 3-glucoside	HMDB0040121	Phenylpropanoids and polyketides	Tannins	Hydrolyzable tannins		38.7	0	2M-H	C19H26O9	-1.21739	5949.98	6907.99	4089.85	2251.81	3222.69	5623.27	1392.86	531.459	1497.6
6.68_241.0508m/z	241.051	6.67658	neg	Pratenol A	HMDB0040630	Organoheterocyclic compounds	Benzopyrans	1-benzopyrans		38.7	0	M-H2O-H	C14H12O5	0.615876	2974.8	2753.76	2782.2	2.36234e-05	2.36234e-05	109.006	1576.57	694.96	824.851
7.61_137.1326m/z	137.133	7.60542	pos	(+)-alpha-Carene	HMDB0034697	Lipids and lipid-like molecules	Prenol lipids	Monoterpenoids	C09839	38.7	0	M+H	C10H16	1.0815	2290.5	2339.8	2434.58	4125.32	3737.4	2355.46	2038.96	2267.07	2313.66
8.81_213.1132m/z	213.113	8.81058	neg	Geranic acid	HMDB0036103	Lipids and lipid-like molecules	Prenol lipids	Monoterpenoids	C16461	38.7	0	M+FA-H	C10H16O2	-0.169595	2377.72	2622.93	2328.66	4828.9	3658.6	2754.6	1174.81	1257.46	2180.42
8.95_240.2322m/z	240.232	8.94633	pos	Farnesol	HMDB0004305	Lipids and lipid-like molecules	Prenol lipids	Sesquiterpenoids	C06081	38.7	0	M+NH4	C15H26O	0.174086	3978.22	4877.34	3572.23	3551.32	2369.69	4088.92	6625.69	2993.94	5202.34
9.48_121.0651m/z	121.065	9.47765	pos	Tyrosol	HMDB0004284	Benzenoids	Phenols	Tyrosols and derivatives	C06044	38.7	0	M+H-H2O	C8H10O2	2.12054	13660.5	13475.8	12350.9	21425.5	16975	14269.2	9477.71	9965.16	16435
9.61_309.2425m/z	309.242	9.60898	pos	Obtusilactone A	HMDB0030960	Organoheterocyclic compounds	Tetrahydrofurans	Unclassified		38.7	0	M+H	C19H32O3	0.238422	14912	14442	13606.8	5732.12	7886.84	4021.23	13981.2	10741.4	7272.02
9.84_309.1714m/z	309.171	9.83813	neg	12-Oxo-2,3-dinor-10,15-phytodienoic acid	HMDB0032090	Lipids and lipid-like molecules	Fatty Acyls	Eicosanoids		38.7	0	M+FA-H	C16H24O3	2.47173	24344.6	23996.2	23797.1	34263.3	28294.1	25264.8	21520.1	19208.9	23793.6
0.12_205.1953m/z	205.195	0.118467	pos	beta-Selinene	HMDB0034997	Lipids and lipid-like molecules	Prenol lipids	Sesquiterpenoids	C09723	38.6	0	M+H	C15H24	0.847292	22648.5	20657.1	19853.6	36343.5	31542.5	23789.1	18786.8	21214.4	27758.4
0.77_325.1258m/z	325.126	0.766817	neg	L-2-Amino-5-(methylthio)pentanoic acid	HMDB0030406	Organic acids and derivatives	Carboxylic acids and derivatives	Amino acids, peptides, and analogues	C17213	38.6	0	2M-H	C6H13NO2S	-0.987729	68667.7	61655.6	64351.4	27287.1	20880.6	8275.86	94006.3	62432.2	79693.1
0.78_189.1347m/z	189.135	0.778483	pos	Homo-L-arginine	HMDB0000670	Organic acids and derivatives	Carboxylic acids and derivatives	Amino acids, peptides, and analogues	C01924	38.6	0	M+H	C7H16N4O2	0.393725	50102.6	57727.5	59002.1	5875.53	7544.36	14644	87814	52944.2	70765.9
0.83_159.0401m/z	159.04	0.829567	pos	L-Dihydroorotic acid	HMDB0003349	Organic acids and derivatives	Carboxylic acids and derivatives	Amino acids, peptides, and analogues	C00337	38.6	0	M+H	C5H6N2O4	0.278283	7764.67	6778.78	9245.63	2.36234e-05	2.36234e-05	2.36234e-05	24114.6	26505.6	37498.2
1.15_124.0396m/z	124.04	1.15423	pos	2-Hydroxy-4-imino-2,5-cyclohexadienone	HMDB0031713	Organic nitrogen compounds	Organonitrogen compounds	Quinonimines		38.6	0	M+H	C6H5NO2	2.49647	48260.5	50846.9	51031.9	78455.5	69663.2	52892.6	46777.2	50189.2	53593.1
1.15_276.1556m/z	276.156	1.15423	pos	gamma-L-Glutamyl-L-pipecolic acid	HMDB0038614	Organic acids and derivatives	Carboxylic acids and derivatives	Amino acids, peptides, and analogues		38.6	0	M+NH4	C11H18N2O5	0.658288	33135.8	34062.4	35905	26227.4	43628.5	30208.3	43103	37774	23764.8
10.09_225.1486m/z	225.149	10.0935	pos	13-Oxo-9,11-tridecadienoic acid	HMDB0034564	Lipids and lipid-like molecules	Fatty Acyls	Fatty acids and conjugates		38.6	0	M+H	C13H20O3	0.442667	11060.6	9373.85	10093.5	19871.4	14702.3	11822.8	10872.7	11059.7	13782.9
10.19_152.1203n	153.127	10.1886	pos	cis-Citral	HMDB0035092	Lipids and lipid-like molecules	Prenol lipids	Monoterpenoids	C09847	38.6	0	M+H-H2O, M+H	C10H16O	1.04754	16795.9	15885.4	15199.9	28432	24323.8	12129.6	13062	12895.2	20693.8
10.37_542.2510m/z	542.251	10.3738	neg	N1,N10-Diferuloylspermidine	HMDB0033471	Phenylpropanoids and polyketides	Cinnamic acids and derivatives	Hydroxycinnamic acids and derivatives		38.6	0.00566	M+FA-H	C27H35N3O6	0.423105	50382.1	42003.8	45169.4	149570	134310	122465	47675.9	44328.7	33001.3
10.74_423.2332m/z	423.233	10.7424	neg	11,12-Dihydrolactaroviolin	HMDB0035736	Lipids and lipid-like molecules	Prenol lipids	Sesquiterpenoids		38.6	0	2M-H	C15H16O	0.5938	21961.8	22592.3	25325.3	2.36234e-05	2.36234e-05	778.952	97817.7	254198	18453.8
10.84_291.1609m/z	291.161	10.8422	neg	1H-Indole-3-methanamine	HMDB0029740	Organoheterocyclic compounds	Indoles and derivatives	Indoles		38.6	0	2M-H	C9H10N2	-2.28599	14897	18056.8	16469.6	22671.5	20191.6	21379.4	14896.9	15047.5	17114.5
11.03_213.1275m/z	213.128	11.0276	pos	Cyclohexyl cinnamate	HMDB0037706	Phenylpropanoids and polyketides	Cinnamic acids and derivatives	Cinnamic acid esters		38.6	0	M+H-H2O	C15H18O2	0.606851	992.551	1034.4	1105.97	1953.52	1489.88	1019.18	1821.27	2065.36	2548.96
11.14_400.3422m/z	400.342	11.138	pos	Lepidiumterpenyl ester	HMDB0036865	Lipids and lipid-like molecules	Prenol lipids	Sesquiterpenoids		38.6	0	M+NH4	C23H42O4	0.174016	37541.2	37243.9	34546.7	67372.3	62826.8	42727.9	38178.3	34702.9	44408.7
11.26_179.1432m/z	179.143	11.2643	pos	Linalyl acetate	HMDB0039522	Lipids and lipid-like molecules	Prenol lipids	Monoterpenoids	C09863	38.6	0	M+H-H2O	C12H20O2	0.684047	5619.75	5129.83	5907.12	6862.6	6446.23	4437.95	7946.06	8975.37	6985.29
11.34_261.2215m/z	261.221	11.3378	pos	Alpha-Linolenic acid	HMDB0001388	Lipids and lipid-like molecules	Fatty Acyls	Lineolic acids and derivatives	C06427	38.6	0	M+H-H2O	C18H30O2	0.621656	19669.1	20409.9	22379.7	43059.3	39164.8	21537.1	11184.7	11622.8	9007.12
11.70_326.1966m/z	326.197	11.6972	pos	Dihydrocumambrin A	HMDB0036489	Lipids and lipid-like molecules	Prenol lipids	Terpene lactones		38.6	0	M+NH4	C17H24O5	1.42973	14366.8	13466.2	12538.2	24181.3	16401.3	14237.7	6960.29	5930.55	7641.57
11.84_276.1610m/z	276.161	11.8374	neg	Dinorcapsaicin	HMDB0036325	Benzenoids	Phenols	Methoxyphenols		38.6	0	M-H	C16H23NO3	1.86467	12821	11475.6	13154.9	16442.3	13438.4	10919.8	9706.64	9957.07	11949.4
12.33_192.1515n	210.185	12.3284	pos	beta-Ionone	HMDB0036565	Lipids and lipid-like molecules	Prenol lipids	Sesquiterpenoids	C12287	38.6	0	M+H-H2O, M+H, M+NH4	C13H20O	0.556553	119605	124193	124587	222832	142080	141485	100915	115001	149741
13.72_101.0714m/z	101.071	13.7177	pos	L-2,4-diaminobutyric acid	HMDB0006284	Organic acids and derivatives	Carboxylic acids and derivatives	Amino acids, peptides, and analogues	C03283	38.6	0	M+H-H2O	C4H10N2O2	4.07318	3220.51	3289.7	2923.64	6931.91	5671.73	3812.28	3331.04	3365.61	4399
14.35_212.2010m/z	212.201	14.3513	pos	Geranylacetone	HMDB0031846	Lipids and lipid-like molecules	Prenol lipids	Monoterpenoids	C13297	38.6	0	M+NH4	C13H22O	0.533284	6887.12	7293.51	8120.13	13549.4	12199.3	17429.2	6629.98	10679.4	12731.3
15.25_240.2322m/z	240.232	15.2516	pos	(-)-alpha-Bisabolol	HMDB0036197	Lipids and lipid-like molecules	Prenol lipids	Sesquiterpenoids	C09621	38.6	0	M+NH4	C15H26O	-0.149342	17386.3	15285.7	13653.4	28528.2	15378.3	16243.8	14543.8	19988.5	22186.5
2.12_117.0550m/z	117.055	2.11638	pos	alpha-Ketoisovaleric acid	HMDB0000019	Organic acids and derivatives	Keto acids and derivatives	Short-chain keto acids and derivatives	C00141	38.6	0	M+H	C5H8O3	3.4569	178977	130888	134567	264820	214162	160123	198596	185728	230762
2.42_202.0719m/z	202.072	2.42065	neg	N-Acetyl-D-glucosamine	HMDB0000215	Organic oxygen compounds	Organooxygen compounds	Carbohydrates and carbohydrate conjugates	C00140	38.6	0	M-H2O-H	C8H15NO6	-0.907886	5028.49	5863.43	5933.37	11340.8	11144.4	12938.7	3184	3810.1	5815.05
2.64_337.1000m/z	337.1	2.64367	neg	Canavaninosuccinate	HMDB0012197	Organic acids and derivatives	Carboxylic acids and derivatives	Amino acids, peptides, and analogues		38.6	0	M+FA-H	C9H16N4O7	-0.222095	14471.2	15109.1	14791.7	11239.4	14288.9	11575.9	12465.6	12170.9	11076.3
2.76_239.1028m/z	239.103	2.75557	pos	Methyl 5-hydroxyoxindole-3-acetate	HMDB0038990	Organoheterocyclic compounds	Indoles and derivatives	Indolyl carboxylic acids and derivatives		38.6	0	M+NH4	C11H11NO4	0.802317	31780.9	39481.8	36179.1	38588.2	55874.8	30048	47586.6	47448.3	18931
4.13_382.0915n	383.095	4.12738	pos	7-Hydroxy-2-methyl-4-oxo-4H-1-benzopyran-5-carboxylic acid 7-glucoside	HMDB0036377	Organic oxygen compounds	Organooxygen compounds	Carbohydrates and carbohydrate conjugates		38.6	5.2	M+H-H2O, M+H	C17H18O10	3.92443	40974.8	44283.8	43245.7	80036.7	44791.9	43244	27720	19026.3	38656.5
4.24_539.1006m/z	539.101	4.2367	neg	Apigenin	HMDB0002124	Phenylpropanoids and polyketides	Flavonoids	Flavones	C01477	38.6	0	2M-H	C15H10O5	4.06348	2528.25	1777.37	2687.46	4667.82	2809.47	5875.48	1027.62	1001.72	2047.41
4.27_455.2406m/z	455.241	4.26635	pos	Erinacine E	HMDB0029656	Lipids and lipid-like molecules	Prenol lipids	Diterpenoids		38.6	0	M+Na	C25H36O6	0.332979	32616.8	27437.7	34140.7	36782.8	43997.3	29734.1	26763.5	26216.7	23850
4.40_134.0449m/z	134.045	4.40275	pos	Fumaric acid	HMDB0000134	Organic acids and derivatives	Carboxylic acids and derivatives	Dicarboxylic acids and derivatives	C00122	38.6	0	M+NH4	C4H4O4	1.41819	1099.74	1197.56	1088.25	502.664	994.75	873.538	1558.25	1789.5	1251.16
4.63_459.1107m/z	459.111	4.6271	neg	Coriandrin	HMDB0033329	Phenylpropanoids and polyketides	Isocoumarins and derivatives	Unclassified		38.6	0	2M-H	C13H10O4	4.64901	2885.42	2029.76	2907.3	2878.06	1746.9	3575.21	1160.73	1687.1	2522.78
4.67_136.0759m/z	136.076	4.67053	pos	p-Octopamine	HMDB0004825	Benzenoids	Phenols	1-hydroxy-2-unsubstituted benzenoids	C04227	38.6	0	M+H-H2O	C8H11NO2	1.08081	10855.9	10328.1	11930.9	10743.1	13292.9	9363.8	11117.2	12005.5	8196.65
4.84_192.0657m/z	192.066	4.84442	pos	5-Hydroxyindoleacetic acid	HMDB0000763	Organoheterocyclic compounds	Indoles and derivatives	Indolyl carboxylic acids and derivatives	C05635	38.6	0	M+H	C10H9NO3	0.933791	8039.01	7125.55	7934.52	18367.4	16687.2	11889.4	4891.01	5135.71	7783.58
4.93_327.0729m/z	327.073	4.93293	neg	Methyl 6-O-galloyl-beta-D-glucopyranoside	HMDB0039354	Benzenoids	Benzene and substituted derivatives	Benzoic acids and derivatives		38.6	0	M-H2O-H	C14H18O10	2.04995	5587.12	5254.67	6761.63	212.826	2.36234e-05	2.36234e-05	639.604	741.54	840.41
5.03_251.1391m/z	251.139	5.02617	pos	Paucine	HMDB0029876	Benzenoids	Phenols	Benzenediols	C03002	38.6	0	M+H	C13H18N2O3	0.33731	9496.04	8744.2	9428.38	3738.11	2911.44	9514.57	10860.5	7649.89	20860.2
5.30_207.0654m/z	207.065	5.30307	pos	Sinapic acid	HMDB0032616	Phenylpropanoids and polyketides	Cinnamic acids and derivatives	Hydroxycinnamic acids and derivatives	C00482	38.6	0	M+H-H2O	C11H12O5	1.11441	3253.19	3253.94	2706.6	4446.1	2547.37	604.987	2.36234e-05	781.68	404.529
5.41_400.1868m/z	400.187	5.40752	pos	(E)-Casimiroedine	HMDB0030274	Organic oxygen compounds	Organooxygen compounds	Carbohydrates and carbohydrate conjugates	C10577	38.6	1.59	M+H-H2O	C21H27N3O6	0.128322	47245.2	52856	53367.8	34886.1	36496.1	39582.7	57512	57585	44672.1
5.43_313.0919m/z	313.092	5.42707	pos	N2-Succinoylarginine	HMDB0032764	Organic acids and derivatives	Carboxylic acids and derivatives	Amino acids, peptides, and analogues		38.6	0	M+K	C10H18N4O5	3.84722	5575.36	5666.04	7011.22	2.36234e-05	2.36234e-05	2.36234e-05	2.36234e-05	2.36234e-05	3377.95
6.07_325.1283m/z	325.128	6.06955	pos	Sphalleroside A	HMDB0032767	Organic oxygen compounds	Organooxygen compounds	Carbohydrates and carbohydrate conjugates		38.6	0	M+H-H2O	C16H22O8	0.413547	3193.75	4048.67	2364.99	2.36234e-05	2.36234e-05	2.36234e-05	352.306	2.36234e-05	395.774
6.07_384.1655m/z	384.165	6.06955	pos	Niazimin A	HMDB0038630	Organic oxygen compounds	Organooxygen compounds	Carbohydrates and carbohydrate conjugates		38.6	0	M+H	C18H25NO8	0.493972	3658.14	6086.53	5094.27	2.36234e-05	2.36234e-05	2.36234e-05	532.768	940.978	2.36234e-05
6.13_232.0617m/z	232.062	6.12748	neg	N-Carboxyacetyl-D-phenylalanine	HMDB0039102	Organic acids and derivatives	Carboxylic acids and derivatives	Amino acids, peptides, and analogues		38.6	0	M-H2O-H	C12H13NO5	0.740515	585.979	484.556	594.89	5238.19	1325.55	578.567	2.36234e-05	2.36234e-05	2.36234e-05
6.17_311.1277m/z	311.128	6.16965	pos	Artocarbene	HMDB0031744	Phenylpropanoids and polyketides	Stilbenes	Unclassified		38.6	0	M+H	C19H18O4	-0.235572	7904.94	6850.11	7933.23	17982.5	16534.1	9552.18	5233.83	4629.22	3010.63
6.54_264.1362n	247.133	6.54147	pos	(S)-Abscisic acid	HMDB0035140	Lipids and lipid-like molecules	Prenol lipids	Sesquiterpenoids	C06082	38.6	0	M+H-H2O, M+Na	C15H20O4	0.336998	11434.7	11074.4	11645.2	25786.2	21912.1	17638.8	6980.16	7860.03	8730.33
7.00_543.2755m/z	543.275	7.00287	neg	(S)-Verimol F	HMDB0036558	Benzenoids	Benzene and substituted derivatives	Diphenylmethanes		38.6	0	2M-H	C17H20O3	0.478493	7843.46	5726.63	8108.64	418.683	4078.89	10085.9	3638.64	11427.6	3305.83
7.26_195.1147m/z	195.115	7.26153	pos	(+)-Neomenthol	HMDB0035763	Lipids and lipid-like molecules	Prenol lipids	Monoterpenoids	C00553	38.6	0	M+K	C10H20O	0.659765	7550.03	7442.57	7457.51	2.36234e-05	227.052	292.274	2.36234e-05	475.793	484.905
7.59_297.1961m/z	297.196	7.5862	pos	Hydrocinchonine	HMDB0030283	Alkaloids and derivatives	Cinchona alkaloids	Unclassified		38.6	0	M+H	C19H24N2O	-0.0424895	3382.3	2885.99	2921	2.36234e-05	2.36234e-05	2.36234e-05	9646.18	10345.4	392.37
8.09_215.1287m/z	215.129	8.09142	neg	1-Octen-3-yl acetate	HMDB0032452	Organic acids and derivatives	Carboxylic acids and derivatives	Carboxylic acid derivatives		38.6	0	M+FA-H	C10H18O2	-0.846185	1801.09	1786.98	2123.67	2918.91	2399.42	2319.91	1702.57	1712.53	2287.28
8.11_151.0755m/z	151.075	8.1123	pos	4-Ethoxybenzaldehyde	HMDB0033970	Benzenoids	Phenol ethers	Unclassified		38.6	0	M+H	C9H10O2	0.641967	20703.7	17153.7	17728.6	34644.3	28880	19885.1	20558.6	19767.4	25779.2
8.82_324.2169m/z	324.217	8.81727	pos	Capsiate	HMDB0034780	Benzenoids	Phenols	Methoxyphenols	C20203	38.6	0	M+NH4	C18H26O4	-0.168637	12326.5	13248.9	12650.5	39748.6	38098.5	23931.8	2001.19	3173.01	4235.83
9.18_200.2374m/z	200.237	9.18305	pos	1-Tridecene	HMDB0030930	Hydrocarbons	Unsaturated hydrocarbons	Unsaturated aliphatic hydrocarbons		38.6	1.39	M+NH4	C13H26	0.706623	15425.9	14396.5	14904.6	26188.6	23438.2	20621.7	11556.2	10343.5	9681.5
9.22_479.2246m/z	479.225	9.22207	neg	Obtustyrene	HMDB0030672	Phenylpropanoids and polyketides	Linear 1,3-diarylpropanoids	Cinnamylphenols		38.6	0	2M-H	C16H16O2	3.74099	6687.71	6993.21	5724.1	646.182	569.736	2.36234e-05	12969.5	11556.5	3788.49
9.53_155.1431m/z	155.143	9.53115	pos	Fenchol	HMDB0034932	Lipids and lipid-like molecules	Prenol lipids	Monoterpenoids	C02344	38.6	0	M+H	C10H18O	0.590703	1337.26	1684.49	1291.99	1096.56	1216	451.985	2264.29	2387.19	1305.78
9.53_267.1593m/z	267.159	9.53115	pos	Blennin D	HMDB0031902	Lipids and lipid-like molecules	Prenol lipids	Terpene lactones		38.6	0	M+H	C15H22O4	0.896	1878.14	1832.74	1484.25	409.061	627.516	736.548	812.91	392.056	755.511
9.61_262.1439m/z	262.144	9.60898	pos	Batatasin III	HMDB0030636	Phenylpropanoids and polyketides	Stilbenes	Unclassified		38.6	0	M+NH4	C15H16O3	0.516457	8812.91	9008.63	6780.71	7425.61	12075.7	4477.13	9308.32	4756.26	7664.38
0.00_166.1228m/z	166.123	0.0024	pos	Anethole	HMDB0030837	Benzenoids	Phenol ethers	Anisoles		38.5	0	M+NH4	C10H12O	1.3328	16703.6	18444.9	17377.2	37240.9	28923.6	22309.4	10649.6	11729.9	16335.2
0.04_135.0442m/z	135.044	0.0419667	pos	p-Anisic acid	HMDB0001101	Benzenoids	Benzene and substituted derivatives	Benzoic acids and derivatives	C02519	38.5	0	M+H-H2O	C8H8O3	1.21556	17639.8	16266.9	16263.7	29081.9	24728.6	19761.4	12886.9	15606.9	19572.5
0.85_143.0816m/z	143.082	0.846583	pos	D-Alanyl-D-alanine	HMDB0003459	Organic acids and derivatives	Carboxylic acids and derivatives	Amino acids, peptides, and analogues	C00993	38.5	0	M+H-H2O	C6H12N2O3	0.69972	44578.9	43343.3	47301.8	5184.44	12302.3	11921	56585.4	57350.8	66068.7
0.85_203.1505m/z	203.15	0.846583	pos	Asymmetric dimethylarginine	HMDB0001539	Organic acids and derivatives	Carboxylic acids and derivatives	Amino acids, peptides, and analogues	C03626	38.5	0	M+H	C8H18N4O2	1.13186	78349.2	81601.2	87562.3	45857.8	55583.1	32886.2	98365.4	87079.3	96017.8
0.95_230.9904m/z	230.99	0.948733	pos	D-threo-Isocitric acid	HMDB0001874	Organic acids and derivatives	Carboxylic acids and derivatives	Tricarboxylic acids and derivatives	C00451	38.5	0	M+K	C6H8O7	1.13513	45931.5	49698.2	54120.7	11366.6	16120.5	45243.6	16527.2	10718	77464.3
1.17_251.1062m/z	251.106	1.17125	pos	Eugenyl benzoate	HMDB0032056	Phenylpropanoids and polyketides	Depsides and depsidones	Unclassified		38.5	0	M+H-H2O	C17H16O3	-1.80513	42689.6	45830.7	47554.8	34691.6	42450.9	22871.8	32883.4	29056.2	19968.1
1.91_153.1275m/z	153.127	1.90863	pos	(+)-cis-Carveol	HMDB0035622	Lipids and lipid-like molecules	Prenol lipids	Monoterpenoids	C11408	38.5	0	M+H	C10H16O	0.681023	62430.4	55776.2	55150.6	99456.3	85189.2	63628.4	57346.1	56781.4	73194.8
10.00_235.2057m/z	235.206	10.0003	pos	2,6-Di-tert-butyl-4-ethylphenol	HMDB0040179	Benzenoids	Benzene and substituted derivatives	Phenylpropanes		38.5	0	M+H	C16H26O	0.392727	77279.6	68708.7	64682.6	124708	98565.8	77256.2	74831.3	72791.1	93237.9
10.19_367.1508m/z	367.151	10.1886	pos	2-(4-Allyl-2-methoxyphenoxy)-1-(4-hydroxy-3-methoxyphenyl)-1-propanol	HMDB0031753	Lignans, neolignans and related compounds	Unclassified	Unclassified		38.5	0	M+Na	C20H24O5	-2.34505	4912.6	3517.87	4068.32	5235.93	3073.14	3958.91	554.382	1470.55	1164.75
10.50_577.1340m/z	577.134	10.4963	pos	Proanthocyanidin A2	HMDB0037655	Phenylpropanoids and polyketides	Flavonoids	Biflavonoids and polyflavonoids	C10237	38.5	0	M+H	C30H24O12	-0.0330395	23125.1	22344.2	23871.1	50076.9	30639.5	28065.4	22126.2	20540.2	26290.3
10.65_197.0963m/z	197.096	10.6491	pos	(+)-(1R,2R)-1,2-Diphenylethane-1,2-diol	HMDB0012111	Phenylpropanoids and polyketides	Stilbenes	Unclassified	C16015	38.5	0	M+H-H2O	C14H14O2	1.11955	5487.39	4719.98	5504.83	3877.28	9249.71	2240.41	2402.94	1262.04	3671.21
10.79_553.2773m/z	553.277	10.7921	pos	Cavipetin A	HMDB0030363	Lipids and lipid-like molecules	Prenol lipids	Diterpenoids		38.5	0	M+Na	C30H42O8	0.115745	66541.3	69538.8	57266.2	88505.5	47731.3	106057	31871.9	40114.1	22924.6
10.86_277.1451m/z	277.145	10.8625	neg	Costunolide	HMDB0036688	Lipids and lipid-like molecules	Prenol lipids	Terpene lactones	C09382	38.5	0	M+FA-H	C15H20O2	2.35443	9471.23	9660.74	7866.32	12402	12588.9	9763.96	6978.89	8333.05	9051.02
10.95_402.3943m/z	402.394	10.9524	pos	Cerebronic acid	HMDB0039540	Lipids and lipid-like molecules	Fatty Acyls	Fatty acids and conjugates	C17873	38.5	0	M+NH4	C24H48O3	0.280454	16386.3	16723.2	16377.9	23398.7	24545.5	19248	16869.8	14219.2	18230.7
11.19_209.1537m/z	209.154	11.1928	pos	4,5-Dihydrovomifoliol	HMDB0040615	Lipids and lipid-like molecules	Prenol lipids	Sesquiterpenoids		38.5	0	M+H-H2O	C13H22O3	0.609103	25757.8	22859.9	23226.3	39159	31897.8	25322.3	28092.5	27202	30711.8
11.44_322.2741m/z	322.274	11.4425	pos	Oryzalexin E	HMDB0039702	Benzenoids	Phenanthrenes and derivatives	Hydrophenanthrenes		38.5	0	M+NH4	C20H32O2	0.144829	9499.39	8775.65	9528.64	24839.4	16907.6	22033	2730.63	1415.11	3184.11
12.04_279.2334m/z	279.233	12.0357	neg	(5Z,8Z)-1,5,8-Heptadecatriene	HMDB0041082	Hydrocarbons	Unsaturated hydrocarbons	Olefins		38.5	0	M+FA-H	C17H30	1.69675	2417.91	2923.42	3375.36	363.355	437.255	1097.12	5731.46	7457.19	5910.52
12.33_142.1228m/z	142.123	12.3284	pos	Physoperuvine	HMDB0030338	Alkaloids and derivatives	Tropane alkaloids	Unclassified	C10864	38.5	0	M+H	C8H15NO	0.864213	26250.9	28163.9	30188.4	51465.1	33800.1	36843.5	21772.3	29398.3	34554.1
12.33_168.1384m/z	168.138	12.3284	pos	Cuminyl alcohol	HMDB0031817	Lipids and lipid-like molecules	Prenol lipids	Monoterpenoids	C06576	38.5	0	M+NH4	C10H14O	0.565056	13772.9	16989.6	15486.4	33014.5	20387	18196.5	13094.6	16004.3	21602.6
12.33_212.2009m/z	212.201	12.3284	pos	4-(2,6,6-Trimethyl-1-cyclohexen-1-yl)-2-butanone	HMDB0032913	Lipids and lipid-like molecules	Prenol lipids	Sesquiterpenoids	C03527	38.5	0	M+NH4	C13H22O	0.201425	42826.3	37565.8	34550.2	64334.3	38279	44677.9	29131.4	38274.2	39582.9
12.64_166.0483n	149.045	12.6394	pos	7-Methylxanthine	HMDB0001991	Organoheterocyclic compounds	Imidazopyrimidines	Purines and purine derivatives	C16353	38.5	0	M+H-H2O, M+H	C6H6N4O2	-4.6671	20337.6	19136.7	20197.4	508.916	457.283	506.469	329.384	347.358	102.636
12.92_353.1432m/z	353.143	12.9222	neg	O-Ureidohomoserine	HMDB0012271	Organic acids and derivatives	Carboxylic acids and derivatives	Amino acids, peptides, and analogues		38.5	0	2M-H	C5H11N3O4	1.59119	3881.76	3089.25	3530.23	2491.38	3864.92	3803.38	3001.94	2756.38	4089.49
14.35_240.2322m/z	240.232	14.3513	pos	Pogostol	HMDB0033239	Lipids and lipid-like molecules	Prenol lipids	Sesquiterpenoids		38.5	0	M+NH4	C15H26O	0.244944	13964.6	13715.1	12216.3	25459.7	21107.2	28517	10685.6	19662.7	25671.1
14.92_441.3364m/z	441.336	14.9213	pos	Camelledionol	HMDB0035730	Lipids and lipid-like molecules	Prenol lipids	Triterpenoids		38.5	0	M+H	C29H44O3	0.100693	3606.09	3374.76	3569.85	2.36234e-05	2.36234e-05	1981.11	6171.56	9667.76	10460.4
15.11_140.1184m/z	140.118	15.1141	pos	Na,Na-Dimethylhistamine	HMDB0033438	Organic nitrogen compounds	Organonitrogen compounds	Amines		38.5	0	M+H	C7H13N3	0.984786	7285.02	6432.82	5937.89	5710.42	9147.17	6497.69	2954.49	2934.1	3687.36
15.84_114.0554m/z	114.055	15.8432	pos	5-Aminolevulinic acid	HMDB0001149	Organic acids and derivatives	Carboxylic acids and derivatives	Amino acids, peptides, and analogues	C00430	38.5	0	M+H-H2O	C5H9NO3	3.1219	12506.6	12573.2	12030.4	22082.3	16725.6	12421.6	10433.3	10258.5	12962.6
15.94_144.0657m/z	144.066	15.9363	pos	Aminoadipic acid	HMDB0000510	Organic acids and derivatives	Carboxylic acids and derivatives	Amino acids, peptides, and analogues	C00956	38.5	0	M+H-H2O	C6H11NO4	0.901132	10783.6	13503.2	13190.5	25381.6	17712.8	11518.1	6407.26	6802.36	8029.81
15.97_103.0395m/z	103.039	15.9742	pos	2-Ketobutyric acid	HMDB0000005	Organic acids and derivatives	Keto acids and derivatives	Short-chain keto acids and derivatives	C00109	38.5	0	M+H	C4H6O3	4.80743	7908.5	8471.44	9479.48	16414.6	13097.5	9235.63	5934.65	5831.35	7367.66
2.30_134.0464m/z	134.046	2.29767	neg	(+)-threo-2-Amino-3,4-dihydroxybutanoic acid	HMDB0029389	Organic acids and derivatives	Carboxylic acids and derivatives	Amino acids, peptides, and analogues		38.5	0	M-H	C4H9NO4	3.57619	20005.7	25692.3	22496	24461.5	23840.1	29749.3	27545	35460.8	19469.6
3.06_117.0550m/z	117.055	3.06017	pos	2-Oxovaleric acid	HMDB0001865	Organic acids and derivatives	Keto acids and derivatives	Short-chain keto acids and derivatives	C06255	38.5	0	M+H	C5H8O3	3.38438	57519.2	40018.9	40213.2	88389.4	70228.2	48634.6	65405	62518.7	81531.1
3.99_277.1198m/z	277.12	3.98773	neg	Melatonin	HMDB0001389	Organoheterocyclic compounds	Indoles and derivatives	Indoles	C01598	38.5	0	M+FA-H	C13H16N2O2	1.75316	7644.68	7526.23	6880.96	7248.06	10568.2	6926.2	8014.09	8964.8	2727.13
3.99_309.0948m/z	309.095	3.98823	pos	Salicin	HMDB0003546	Organic oxygen compounds	Organooxygen compounds	Carbohydrates and carbohydrate conjugates	C01451	38.5	0	M+Na	C13H18O7	1.241	27957.6	29003.3	24221.9	16125.7	20156.8	27091.8	42649.5	29676.9	50000.2
4.04_306.1455m/z	306.145	4.0404	pos	3-Carboxy-2,3,4,9-tetrahydro-1H-pyrido[3,4-b]indole-1-propanoic acid	HMDB0034881	Alkaloids and derivatives	Harmala alkaloids	Unclassified		38.5	0	M+NH4	C15H16N2O4	2.29117	65310.6	67639.2	67676.8	46995.5	67519.1	42678.1	92626.4	83630.9	45647.8
4.32_130.0654m/z	130.065	4.31752	pos	Indole-3-carbinol	HMDB0005785	Organoheterocyclic compounds	Indoles and derivatives	Indoles		38.5	0	M+H-H2O	C9H9NO	1.56915	13782.5	15744	15896.2	9084.26	10294.8	5178.85	12012.1	11587.2	13233.4
4.40_651.2660m/z	651.266	4.40227	neg	1-Methoxy-3-(4-hydroxyphenyl)-2E-propenal 4'-glucoside	HMDB0034755	Organic oxygen compounds	Organooxygen compounds	Carbohydrates and carbohydrate conjugates		38.5	0	2M-H	C16H22O7	0.300425	3413.45	3693.9	3649.68	1584.89	2836.42	5396.56	3376.13	4606.16	1294.73
4.69_431.1905m/z	431.191	4.68802	pos	Phenethyl rutinoside	HMDB0032622	Organic oxygen compounds	Organooxygen compounds	Carbohydrates and carbohydrate conjugates		38.5	0	M+H	C20H30O10	-1.46216	9915.45	6739.96	9702.8	11365.6	12264.6	10826.8	7017.46	4076.65	7843.35
5.48_287.1465m/z	287.147	5.48442	pos	Hexyl glucoside	HMDB0031688	Lipids and lipid-like molecules	Fatty Acyls	Fatty acyl glycosides		38.5	0	M+Na	C12H24O6	-0.0172496	9686.46	8025.89	8985.99	18017.7	12591.9	13077.3	13208.7	11197.9	8117.14
5.62_339.1075m/z	339.108	5.619	pos	3-O-p-Coumaroylquinic acid	HMDB0029681	Organic oxygen compounds	Organooxygen compounds	Alcohols and polyols		38.5	0	M+H	C16H18O8	0.209455	15353.8	16282.1	14037.6	13208.5	38392	15910.6	2.36234e-05	2.36234e-05	2.36234e-05
5.96_327.1595m/z	327.159	5.96267	pos	(+)-Galeon	HMDB0031534	Phenylpropanoids and polyketides	Diarylheptanoids	Cyclic diarylheptanoids		38.5	0	M+H	C20H22O4	1.21813	1894.57	1762.94	1899.3	1257.62	3297.71	707.62	163.477	34.7336	105.216
7.22_209.0810m/z	209.081	7.22122	pos	Genipin	HMDB0035830	Lipids and lipid-like molecules	Prenol lipids	Monoterpenoids	C09780	38.5	0	M+H-H2O	C11H14O5	0.628587	2791.71	3259.4	3419.89	6665.34	6939.81	10891.5	351.733	483.773	292.396
7.35_133.1013m/z	133.101	7.35158	pos	(+)-(S)-Carvone	HMDB0004487	Lipids and lipid-like molecules	Prenol lipids	Monoterpenoids	C11383	38.5	0	M+H-H2O	C10H14O	0.830417	12348.5	11337.8	10856	19154.8	18212.9	9631.56	12683.3	14311	11162.2
8.63_125.0599m/z	125.06	8.62677	pos	4-Methylcatechol	HMDB0000873	Benzenoids	Phenols	Benzenediols	C06730	38.5	0	M+H	C7H8O2	1.67388	5955.86	5005.38	5232.18	7196.18	5901.74	5387.69	4527.62	4109.4	4784.41
8.72_395.2042m/z	395.204	8.7219	pos	Blumenol C glucoside	HMDB0040668	Lipids and lipid-like molecules	Fatty Acyls	Fatty acyl glycosides		38.5	0	M+Na	C19H32O7	0.437122	5334.89	5227.29	3802.7	2.36234e-05	2.36234e-05	2.36234e-05	1239.62	392.153	2.36234e-05
9.10_172.1697m/z	172.17	9.10223	pos	(-)-Menthone	HMDB0035162	Lipids and lipid-like molecules	Prenol lipids	Monoterpenoids	C00843	38.5	0	M+NH4	C10H18O	0.540895	4633	3997.97	3993.32	6090.11	4834.11	3789.55	2601.66	2737.77	3657.06
9.12_225.1963m/z	225.196	9.12243	pos	Cuscohygrine	HMDB0030290	Alkaloids and derivatives	Unclassified	Unclassified	C06521	38.5	0	M+H	C13H24N2O	0.599457	2949.6	2881.92	2707.03	5312.71	4604.97	3194.77	2113.59	2565.98	2929.02
9.24_137.1327m/z	137.133	9.24328	pos	(-)-alpha-Carene	HMDB0035087	Lipids and lipid-like molecules	Prenol lipids	Monoterpenoids	C09839	38.5	0	M+H	C10H16	1.28198	3925.8	4332.8	4496.76	7177.84	5378.73	4168.87	2887.61	2783.82	3658.37
9.48_281.1020m/z	281.102	9.47765	pos	Gravolenic acid	HMDB0033884	Phenylpropanoids and polyketides	Cinnamic acids and derivatives	Hydroxycinnamic acids and derivatives		38.5	0	M+H	C14H16O6	0.141257	15417.5	14003.7	14555.7	20904.8	19015.7	14671.5	8194.15	10157.5	18795.5
9.48_418.2224m/z	418.222	9.47765	pos	Melleolide	HMDB0035689	Lipids and lipid-like molecules	Prenol lipids	Sesquiterpenoids		38.5	0	M+NH4	C23H28O6	-0.0353277	21507.8	19382	19100	31143.3	24896.5	22136.1	22215.9	23472.9	35321
0.00_131.1069m/z	131.107	0.0024	pos	Isopentyl acetate	HMDB0031528	Organic acids and derivatives	Carboxylic acids and derivatives	Carboxylic acid derivatives	C12296	38.4	0	M+H	C7H14O2	1.79579	1685.77	1406.14	1465.85	2426.44	1859.46	1520.26	1380.06	1763.11	2057.96
0.00_167.0340m/z	167.034	0.0024	pos	4-O-Methylgallic acid	HMDB0013198	Benzenoids	Benzene and substituted derivatives	Benzoic acids and derivatives		38.4	0	M+H-H2O	C8H8O5	0.810725	4766.39	4403.99	4069.83	8519.8	6929.44	4844.02	4391.02	4746.12	5854.58
0.24_185.1178m/z	185.118	0.239017	neg	2-Methylbutyl 3-hydroxy-2-methylidenebutanoate	HMDB0040204	Organic acids and derivatives	Hydroxy acids and derivatives	Beta hydroxy acids and derivatives		38.4	0	M-H	C10H18O3	-2.85083	2685.6	2562.91	2722.51	4283.22	3749.97	3229.68	2945.46	2815.11	3289.23
0.78_184.9852m/z	184.985	0.78385	neg	2-Phospho-D-glyceric acid	HMDB0003391	Organic oxygen compounds	Organooxygen compounds	Carbohydrates and carbohydrate conjugates	C00631	38.4	0	M-H	C3H7O7P	-2.61073	14325.6	14640.1	11873.3	38943.4	12328.7	26569.2	4081.54	6418.7	48563.1
0.83_128.0476n	129.055	0.829567	pos	(±)-Furaneol	HMDB0040594	Organoheterocyclic compounds	Dihydrofurans	Furanones		38.4	0	M+H, M+NH4, M+H-H2O	C6H8O3	1.93159	229771	220875	220958	489373	438929	334360	165002	171442	234030
0.85_145.0609m/z	145.061	0.846583	pos	L-4-Hydroxyglutamine	HMDB0029424	Organic acids and derivatives	Carboxylic acids and derivatives	Amino acids, peptides, and analogues		38.4	0	M+H-H2O	C5H10N2O4	0.770337	6398.91	7576.89	5420.59	2460.29	2.36234e-05	2075.46	733.748	9680.08	10503.5
0.85_254.0937n	255.098	0.846583	pos	3,6-Dimethoxy-4-phenanthrenol	HMDB0029687	Benzenoids	Phenanthrenes and derivatives	Phenanthrols		38.4	0	M+H-H2O, M+H	C16H14O3	-2.41262	39887.7	46688.3	49575.2	31582.9	46368.5	43676.1	21613	20766.7	7711.74
0.93_207.0798m/z	207.08	0.931717	pos	4-Hydroxychalcone	HMDB0032584	Phenylpropanoids and polyketides	Linear 1,3-diarylpropanoids	Chalcones and dihydrochalcones	C14231	38.4	0	M+H-H2O	C15H12O2	-2.71223	6179.22	8509.5	8528.11	4483.03	9241.89	5161.06	4684.19	5567.08	1465.31
1.15_113.0238m/z	113.024	1.15423	pos	2,3-Dihydroxy-2,4-cyclopentadien-1-one	HMDB0039437	Organic acids and derivatives	Vinylogous acids	Unclassified		38.4	0	M+H	C5H4O3	4.06461	70925.4	73698.4	67580.6	121298	110357	79336.8	65157.5	65248.8	75894.3
10.37_593.0438m/z	593.044	10.3738	neg	UDP-4-dehydro-6-deoxy-D-glucose	HMDB0012300	Nucleosides, nucleotides, and analogues	Pyrimidine nucleotides	Pyrimidine nucleotide sugars	C04089	38.4	0	M+FA-H	C15H22N2O16P2	2.0414	19006.3	27996.3	28805.1	26331.5	30604.8	27064.9	20492.1	18202.5	29722.6
10.52_339.1956m/z	339.196	10.5152	pos	gamma-Crocetin	HMDB0035099	Lipids and lipid-like molecules	Prenol lipids	Diterpenoids		38.4	0	M+H-H2O	C22H28O4	0.432476	3512.82	3324.12	2771.74	2.36234e-05	21731.3	4707.17	305.436	719.109	813.17
11.48_641.2330m/z	641.233	11.4826	neg	Niazirinin	HMDB0032808	Organic oxygen compounds	Organooxygen compounds	Carbohydrates and carbohydrate conjugates		38.4	0	2M-H	C16H19NO6	-3.36609	13496.4	11892.8	13287.9	5509.36	2041.05	1711.12	7696.9	4787.41	10571.9
11.68_205.1952m/z	205.195	11.6788	pos	(+)-1(10),4-Cadinadiene	HMDB0035084	Lipids and lipid-like molecules	Prenol lipids	Sesquiterpenoids	C06394	38.4	0	M+H	C15H24	0.751544	3973.76	3832.32	4235.2	3484.23	3784.21	2473.06	3222.95	2583.35	3160.23
13.43_367.2648m/z	367.265	13.4288	neg	12'-Apo-b-carotene-3,12'-diol	HMDB0036054	Lipids and lipid-like molecules	Prenol lipids	Diterpenoids		38.4	0	M-H	C25H36O2	1.46321	21378.3	26315	25582.1	39887.9	31613.8	27548.4	20969.9	24020.1	30916.1
13.48_273.2578m/z	273.258	13.4776	pos	alpha-Camphorene	HMDB0036852	Lipids and lipid-like molecules	Prenol lipids	Sesquiterpenoids		38.4	0	M+H	C20H32	0.521661	9744.33	11007.4	9828.37	4027.86	4569.45	5450.9	9666.66	8436.59	9265.43
13.70_435.2525m/z	435.252	13.6951	neg	(R)-Pterosin B	HMDB0030759	Benzenoids	Indanes	Indanones		38.4	1.18	2M-H	C14H18O2	-3.69759	565370	753553	718668	677000	1.03694e+06	319347	228428	349171	202225
13.86_549.0875m/z	549.087	13.8585	neg	3-Methylellagic acid 8-(2-acetylrhamnoside)	HMDB0037080	Lignans, neolignans and related compounds	Lignan glycosides	Unclassified		38.4	0	M+FA-H	C23H20O13	-2.21386	11262.2	11637.9	13894.3	8790.69	9994.89	4687.84	15040.4	18000.2	13891.4
14.40_442.3448n	443.352	14.4026	pos	Camellenodiol	HMDB0035735	Lipids and lipid-like molecules	Prenol lipids	Triterpenoids		38.4	0	M+H-H2O, M+H	C29H46O3	0.193194	158592	146031	147002	38248.9	28671.2	165435	180207	239134	335936
14.78_395.3674m/z	395.367	14.7829	pos	Stigmasterol	HMDB0000937	Lipids and lipid-like molecules	Steroids and steroid derivatives	Stigmastanes and derivatives	C05442	38.4	0	M+H-H2O	C29H48O	0.326304	27754.2	26567.3	19188.9	29472.2	26646.8	29112.6	32514.3	37215.1	29224.6
15.94_129.0660m/z	129.066	15.9363	pos	Ureidoisobutyric acid	HMDB0002031	Organic acids and derivatives	Organic carbonic acids and derivatives	Ureas	C05100	38.4	0	M+H-H2O	C5H10N2O3	1.23607	4961.62	5967.92	5712.49	9088.41	7764.83	6743.43	3213.13	3330.42	4617.75
15.96_121.0652m/z	121.065	15.9552	pos	3-Ethyl-1,2-benzenediol	HMDB0040177	Benzenoids	Phenols	Benzenediols	C06728	38.4	0	M+H-H2O	C8H10O2	3.06155	48254.8	45491.8	47252.1	84189.6	68040.9	56367.2	39059.4	39779.4	51315.5
15.97_172.1464n	173.154	15.9742	pos	(±)-3-Octyl acetate	HMDB0040167	Organic acids and derivatives	Carboxylic acids and derivatives	Carboxylic acid derivatives		38.4	0	M+H-H2O, M+H	C10H20O2	0.498106	15510.1	13711	14352.7	25039.8	20640.6	14788.6	16334.2	15178.3	18019.7
2.54_175.0243m/z	175.024	2.5431	neg	Galacturonic acid	HMDB0002545	Organic oxygen compounds	Organooxygen compounds	Carbohydrates and carbohydrate conjugates	C08348	38.4	0	M-H2O-H	C6H10O7	-2.59704	4687.38	4781.41	4397.15	9757.83	8087.7	8600.56	3170.08	3873.27	5283.69
3.49_304.1504m/z	304.15	3.49282	pos	N5-Acetyl-N2-gamma-L-glutamyl-L-ornithine	HMDB0039423	Organic acids and derivatives	Carboxylic acids and derivatives	Amino acids, peptides, and analogues		38.4	0	M+H	C12H21N3O6	0.176363	39595.2	40393.7	44091	30423.4	39674.5	32284	54587.8	48848.2	23691.6
3.70_187.1331m/z	187.133	3.70328	pos	3-Methylbutyl 3-hydroxy-2-methylidenebutanoate	HMDB0040205	Organic acids and derivatives	Hydroxy acids and derivatives	Beta hydroxy acids and derivatives		38.4	0	M+H	C10H18O3	1.07189	4946.59	5242.68	3287.01	11887.3	9556.74	7079.66	4982.53	4569.72	7361.67
3.70_249.1269m/z	249.127	3.70328	pos	Dienestrol	HMDB0015027	Phenylpropanoids and polyketides	Stilbenes	Unclassified	C08090	38.4	2.52	M+H-H2O	C18H18O2	-1.71284	222650	230772	236861	221301	270334	178704	244241	228855	146850
3.92_299.1840m/z	299.184	3.91967	pos	Neryl glucoside	HMDB0029346	Lipids and lipid-like molecules	Prenol lipids	Terpene glycosides		38.4	0	M+H-H2O	C16H28O6	-4.19879	6261.64	5131.03	5390.22	9180.59	8591.81	2190.55	409.171	2054.68	803.261
3.97_679.1089m/z	679.109	3.9672	neg	Grevilline B	HMDB0033240	Benzenoids	Phenols	Benzenediols		38.4	0	2M-H	C18H12O7	-0.625696	4445.65	5208.07	4853.76	2.36234e-05	2.36234e-05	2.36234e-05	2869.24	3929.77	5130.93
4.04_472.1468m/z	472.147	4.04218	neg	Lucuminoside	HMDB0029900	Organic oxygen compounds	Organooxygen compounds	Carbohydrates and carbohydrate conjugates	C08335	38.4	0	M+FA-H	C19H25NO10	1.79739	87190.4	102463	96693.4	12576.3	8843.45	19115.7	110026	92354.1	134955
4.15_199.0606m/z	199.061	4.14542	pos	Syringic acid	HMDB0002085	Benzenoids	Benzene and substituted derivatives	Benzoic acids and derivatives	C10833	38.4	0	M+H	C9H10O5	2.27705	1806.44	2796.93	2081.69	2973.45	1766.55	1931.42	1563.31	1527.17	2118.04
4.21_221.1540m/z	221.154	4.21445	pos	Hexyl phenylacetate	HMDB0037714	Benzenoids	Benzene and substituted derivatives	Unclassified		38.4	0	M+H	C14H20O2	1.62616	4888.22	3736.59	4175.01	10585.1	8633.85	4707.46	2893.19	1857.57	3879.71
4.34_355.0679m/z	355.068	4.33977	neg	Mono-trans-p-coumaroylmesotartaric acid	HMDB0029783	Phenylpropanoids and polyketides	Cinnamic acids and derivatives	Hydroxycinnamic acids and derivatives		38.4	0	M+FA-H	C14H14O8	2.74209	1142.48	1990.21	1756.36	2.36234e-05	2.36234e-05	2.36234e-05	2.36234e-05	2.36234e-05	2.36234e-05
4.35_352.1504m/z	352.15	4.35157	pos	Cappariloside A	HMDB0034937	Organic oxygen compounds	Organooxygen compounds	Carbohydrates and carbohydrate conjugates		38.4	0	M+NH4	C16H18N2O6	0.278103	52673.2	57440.9	55587.8	37642	55908.4	39403.4	69387.6	77062.6	29857
4.35_405.2116m/z	405.212	4.35157	pos	1-Octen-3-yl primeveroside	HMDB0032960	Lipids and lipid-like molecules	Fatty Acyls	Fatty acyl glycosides		38.4	0	M+H-H2O	C19H34O10	-0.823486	78377	63217.1	65314.5	100642	103365	70217.4	72836.7	69707.4	39312.3
4.42_457.1921m/z	457.192	4.42277	neg	Isopentyl gentiobioside	HMDB0041512	Lipids and lipid-like molecules	Fatty Acyls	Fatty acyl glycosides		38.4	0	M+FA-H	C17H32O11	-1.2738	2528.26	2400.46	2851.32	2871.34	3277.26	2559.27	2266.97	2560.29	754.71
4.69_324.1241m/z	324.124	4.68828	neg	(E,E)-N-4-Methoxystyrylcinnamide	HMDB0030194	Benzenoids	Phenol ethers	Anisoles		38.4	0	M+FA-H	C18H17NO2	-0.0101412	4041.57	5045.22	4489.19	892.444	891.582	1650.17	2932.26	3244.36	1566.84
4.92_461.1424m/z	461.142	4.9163	pos	7-Hydroxy-5-(4-hydroxy-2-oxopentyl)-2-methylchromone 7-glucoside	HMDB0034698	Organic oxygen compounds	Organooxygen compounds	Carbohydrates and carbohydrate conjugates		38.4	0	M+Na	C21H26O10	1.2242	5786.86	6338.19	7396.74	45186.8	41336.8	19522.2	2.36234e-05	845.259	2.36234e-05
5.02_156.0658m/z	156.066	5.01518	neg	Calystegine B2	HMDB0038594	Alkaloids and derivatives	Tropane alkaloids	Unclassified	C10851	38.4	1.97	M-H2O-H	C7H13NO4	-4.61063	5177.16	4384.14	4164.41	1090.06	1506.68	3210.44	10144	12610.8	4368.42
5.36_249.1122m/z	249.112	5.35508	pos	3',4',5'-Trimethoxycinnamyl alcohol acetate	HMDB0040891	Benzenoids	Phenol ethers	Anisoles		38.4	0	M+H-H2O	C14H18O5	0.356981	8421.34	7920.52	9107.94	2290.44	4715.2	7242.16	7479.3	8444.05	15509.9
5.41_427.1971m/z	427.197	5.40752	pos	11,13-Dihydrotaraxinic acid glucosyl ester	HMDB0035867	Lipids and lipid-like molecules	Saccharolipids	Unclassified		38.4	0	M+H	C21H30O9	2.01929	41264	45915.7	46040.6	22164.3	35340.9	40471.8	50794.4	50258.2	34692.9
5.43_499.2549m/z	499.255	5.42707	pos	Eriojaposide B	HMDB0038029	Lipids and lipid-like molecules	Fatty Acyls	Fatty acyl glycosides		38.4	0	M+H-H2O	C25H40O11	2.15076	12012	11464.5	13968.5	14613.3	13257.8	18111.5	11353.8	20738	16767.5
5.54_171.0656m/z	171.066	5.54187	neg	Diethyl L-malate	HMDB0040220	Organic acids and derivatives	Hydroxy acids and derivatives	Beta hydroxy acids and derivatives		38.4	0.355	M-H2O-H	C8H14O5	-3.48269	13745.8	13769.1	14052.8	19866	18161.6	15102.9	12436.6	12256.4	14047.5
5.79_371.1126m/z	371.113	5.7854	pos	2'-Hydroxy-3,4',5',7,8-pentamethoxyflavone	HMDB0029979	Phenylpropanoids and polyketides	Flavonoids	O-methylated flavonoids		38.4	0	M+H-H2O	C20H20O8	0.219656	3860.88	6864	5551.11	10991.8	8258.02	5363.75	1238.47	1435.51	593.533
6.11_371.1489m/z	371.149	6.10947	pos	Fragransol D	HMDB0030439	Phenylpropanoids and polyketides	2-arylbenzofuran flavonoids	Unclassified		38.4	0	M+H	C21H22O6	-0.0177718	4834.16	5389.02	5926.03	6317.3	9646.09	6362.78	4509.19	5011.56	1297.73
6.39_611.3293m/z	611.329	6.38992	neg	1-(beta-D-Glucopyranosyloxy)-3-octanone	HMDB0031315	Lipids and lipid-like molecules	Fatty Acyls	Fatty acyl glycosides		38.4	0	2M-H	C14H26O7	1.44756	3377.25	3027.92	3908.71	2.36234e-05	2.36234e-05	2.36234e-05	8463.85	5752.37	3400.53
6.39_735.2154m/z	735.215	6.38992	neg	3-O-Caffeoyl-1-O-methylquinic acid	HMDB0039959	Organic oxygen compounds	Organooxygen compounds	Alcohols and polyols		38.4	0	2M-H	C17H20O9	1.58005	4978.07	3006.56	4651.87	1625.03	10715.3	27949.9	2.36234e-05	2.36234e-05	2.36234e-05
7.33_135.1169m/z	135.117	7.33455	pos	Pinocarveol	HMDB0035743	Lipids and lipid-like molecules	Prenol lipids	Monoterpenoids	C11941	38.4	0	M+H-H2O	C10H16O	0.701449	7192.22	6958.44	6888.68	10523.3	10080.9	5352.32	7194.89	7139.42	5472.31
8.19_707.2567m/z	707.257	8.19472	neg	Methyl helianthenoate F glucoside	HMDB0040797	Lipids and lipid-like molecules	Fatty Acyls	Fatty acyl glycosides		38.4	0	2M-H	C17H22O8	1.50098	1972.63	1888.02	2900.07	2.36234e-05	2.36234e-05	2.36234e-05	5733.49	16015	19548.4
0.00_155.0339m/z	155.034	0.0024	pos	Gentisic acid	HMDB0000152	Benzenoids	Benzene and substituted derivatives	Benzoic acids and derivatives	C00628	38.3	0	M+H	C7H6O4	0.155964	738.746	825.892	667.271	1278.18	1093	753.06	603.256	819.304	749.691
0.61_115.0394m/z	115.039	0.608217	pos	(S)-2-Acetolactate	HMDB0006855	Organic acids and derivatives	Keto acids and derivatives	Short-chain keto acids and derivatives	C06010	38.3	0	M+H-H2O	C5H8O4	2.93382	5607.05	6511.01	9333.67	16677.3	12093.9	10128.2	4985.73	3900.23	7212.77
0.68_129.1024m/z	129.102	0.676317	pos	L-Lysine	HMDB0000182	Organic acids and derivatives	Carboxylic acids and derivatives	Amino acids, peptides, and analogues	C00047	38.3	0	M+H-H2O	C6H14N2O2	0.796214	2540.04	1659.96	2645.37	2142.49	3424.16	1767.91	2068.21	1760.76	1818.54
0.73_324.0721m/z	324.072	0.732667	neg	Caffeoyl aspartic acid	HMDB0029294	Organic acids and derivatives	Carboxylic acids and derivatives	Amino acids, peptides, and analogues		38.3	0	M+FA-H	C13H13NO6	-1.2479	6179.85	7795.62	7857.44	2.36234e-05	2.36234e-05	2.36234e-05	8009.37	13853	11777
0.86_321.0584m/z	321.058	0.863617	pos	Xylobiose	HMDB0029894	Organic oxygen compounds	Organooxygen compounds	Carbohydrates and carbohydrate conjugates	C01630	38.3	0	M+K	C10H18O9	0.695428	48350.4	67345	49659.5	217103	152444	183734	30174.1	22049.7	32974.7
1.14_160.0606m/z	160.061	1.1372	pos	L-trans-alpha-Amino-2-carboxycyclopropaneacetic acid	HMDB0034442	Organic acids and derivatives	Carboxylic acids and derivatives	Amino acids, peptides, and analogues		38.3	0	M+H	C6H9NO4	0.913505	15158.2	15745.6	13250.4	10046	4359.44	5999.68	16610.5	20283.1	22918.6
1.15_261.1326n	244.129	1.15423	pos	Gamma glutamyl ornithine	HMDB0002248	Organic acids and derivatives	Carboxylic acids and derivatives	Amino acids, peptides, and analogues		38.3	0	M+H-H2O, M+H	C10H19N3O5	0.668281	53141.5	58119.8	56643.3	42446.2	47810.1	39650.1	54395.8	54830.3	46143.9
1.28_367.0887m/z	367.089	1.28055	neg	Lepidimoic acid	HMDB0041096	Organic oxygen compounds	Organooxygen compounds	Carbohydrates and carbohydrate conjugates		38.3	0	M+FA-H	C12H18O10	1.63364	24519.8	19645.2	21249.8	27854	24116.1	18227.9	16544.4	15485.2	31955.8
1.77_143.1068m/z	143.107	1.77115	pos	Ethyl (±)-3-hydroxyhexanoate	HMDB0031509	Organic acids and derivatives	Hydroxy acids and derivatives	Beta hydroxy acids and derivatives		38.3	0	M+H-H2O	C8H16O3	0.898739	78353.6	65266.1	66364.7	130097	102578	77864.7	71689.9	70197.7	93565.6
1.84_128.0709m/z	128.071	1.83977	pos	Hydroquinone	HMDB0002434	Benzenoids	Phenols	Benzenediols	C00530	38.3	0	M+NH4	C6H6O2	2.34981	29981.5	29897.2	28604.5	30120.4	22048.5	20734.1	22547.1	34991.8	30131.5
10.19_256.2272m/z	256.227	10.1886	pos	Calamendiol	HMDB0034673	Lipids and lipid-like molecules	Prenol lipids	Sesquiterpenoids		38.3	0	M+NH4	C15H26O2	0.43394	23924.1	22012.9	20800.2	40896.9	34118.7	24554.5	24387.1	22462.4	28265.6
10.31_251.1644m/z	251.164	10.3128	pos	Blennin A	HMDB0031901	Lipids and lipid-like molecules	Prenol lipids	Terpene lactones		38.3	0	M+H	C15H22O3	1.05401	7008.63	7474.88	7406	4434.93	2850.37	2588.96	2401.31	2275.3	2500.49
10.31_480.3086m/z	480.309	10.3128	pos	Cyanidin 3-gentiobioside	HMDB0041637	Phenylpropanoids and polyketides	Flavonoids	Flavonoid glycosides		38.3	0	M+K	C25H47NO5	0.00751205	19863.1	20470.5	19618.3	92183.2	69028.8	27832.3	23453.8	20722.1	19693.4
10.79_187.1484m/z	187.148	10.7921	pos	7-Ethyl-5,6-dihydro-1,4-dimethylazulene	HMDB0035759	Hydrocarbons	Unsaturated hydrocarbons	Branched unsaturated hydrocarbons		38.3	0	M+H	C14H18	1.65265	3822.7	4225.07	3549.53	7318.6	5755.63	4609.7	1363.86	908.173	1415.31
10.84_289.1350m/z	289.135	10.844	pos	Nb-p-Coumaroyltryptamine	HMDB0041518	Phenylpropanoids and polyketides	Cinnamic acids and derivatives	Hydroxycinnamic acids and derivatives		38.3	0	M+H-H2O	C19H18N2O2	4.86069	4007.98	4142.02	4121.66	14441.9	11548.9	11599.3	6251	4985.56	6838.86
10.90_337.1798m/z	337.18	10.8985	pos	Acetylsalvipisone	HMDB0031877	Benzenoids	Naphthalenes	Naphthoquinones		38.3	0	M+H-H2O	C22H26O4	-0.178208	1858.14	2003	1739.43	2.36234e-05	17148.5	3731.16	379.873	1180.96	592.462
11.25_490.2932n	513.283	11.2461	pos	Macrocarpal I	HMDB0041587	Lipids and lipid-like molecules	Prenol lipids	Sesquiterpenoids		38.3	0	M+H, M+Na	C28H42O7	0.221142	19509.4	19829.5	21120.2	2.36234e-05	1136.79	2.36234e-05	26804.9	113436	4933.48
11.41_233.1168m/z	233.117	11.4065	pos	Marindinin	HMDB0029504	Phenylpropanoids and polyketides	Kavalactones	Unclassified		38.3	0	M+H	C14H16O3	-1.65881	2183.58	2246.51	2015.09	563.918	2.36234e-05	2.36234e-05	839.696	2660.52	2432.53
11.54_415.2244m/z	415.224	11.5356	pos	[12]-Gingerdione	HMDB0039278	Benzenoids	Phenols	Methoxyphenols		38.3	0.0842	M+K	C23H36O4	-0.354134	106818	106010	114250	288216	287450	152150	38048.4	54720.3	39780.2
12.04_452.3004m/z	452.3	12.0446	pos	Erinacine C	HMDB0040389	Lipids and lipid-like molecules	Prenol lipids	Diterpenoids		38.3	0	M+NH4	C25H38O6	-0.708691	5350.3	7721.95	6462.79	1041.86	1548.19	5702.12	25508.5	30468.4	26398
12.88_162.0762m/z	162.076	12.8842	pos	Acetylhomoserine	HMDB0029423	Organic acids and derivatives	Carboxylic acids and derivatives	Amino acids, peptides, and analogues		38.3	0	M+H	C6H11NO4	0.817033	1549.99	1518.94	1348.56	2763.5	2159.65	1659.64	1630.25	1838.01	1823.47
13.63_238.2166m/z	238.217	13.6325	pos	alpha-Cyperol	HMDB0035026	Lipids and lipid-like molecules	Prenol lipids	Sesquiterpenoids	C16945	38.3	0	M+NH4	C15H24O	0.351505	2386.31	2569.97	1654.18	4298.68	3734.21	4818.41	1004.91	3320.83	4753.73
14.13_310.1642m/z	310.164	14.1284	pos	11,12-Dimethoxydihydrokawain	HMDB0030767	Phenylpropanoids and polyketides	Kavalactones	Unclassified		38.3	0	M+NH4	C16H20O5	-2.25742	14614.5	13988.2	15220.2	29050	17714.9	29697.4	10008.3	23634.4	27703
14.73_551.1033m/z	551.103	14.7258	neg	Quercetin 3-O-(6''-acetyl-glucoside)	HMDB0029271	Phenylpropanoids and polyketides	Flavonoids	Flavonoid glycosides		38.3	0	M+FA-H	C23H22O13	-1.93088	5577.21	8484.56	6875.42	4644.17	2731.89	4710.26	7942.48	5533.37	10329.8
15.99_163.0754m/z	163.075	15.9937	pos	3-(4-Methoxyphenyl)-2-propenal	HMDB0032611	Phenylpropanoids and polyketides	Cinnamaldehydes	Unclassified	C10475	38.3	0	M+H	C10H10O2	0.481966	9200.24	8633.22	7768.24	16977.8	11828.2	9047.96	8543.86	8785.88	9677.42
2.51_267.0842m/z	267.084	2.51148	pos	threo-Syringoylglycerol	HMDB0031237	Benzenoids	Phenols	Methoxyphenols		38.3	0	M+Na	C11H16O6	1.05814	47472.6	50594.7	50438.5	71443.3	115109	77338	23506.8	28953.6	17392.4
2.76_335.1867m/z	335.187	2.75557	pos	[4]-Gingerdiol 3,5-diacetate	HMDB0039132	Benzenoids	Phenols	Methoxyphenols		38.3	0	M+H-H2O	C19H28O6	4.11094	23901.1	23544.9	22735.3	2.36234e-05	2.36234e-05	480.95	2.36234e-05	54502.9	22224.7
3.97_399.2733m/z	399.273	3.9672	neg	(S)-9-Hydroxy-10-undecenoic acid	HMDB0032662	Organic acids and derivatives	Hydroxy acids and derivatives	Medium-chain hydroxy acids and derivatives		38.3	0	2M-H	C11H20O3	-4.78671	1914.01	2009.63	1697.27	188.279	2.36234e-05	2630.46	1125.07	1068.37	5554.99
3.99_404.1531m/z	404.153	3.98823	pos	(R)-Pantothenic acid 4'-O-b-D-glucoside	HMDB0033965	Lipids and lipid-like molecules	Fatty Acyls	Fatty acyl glycosides		38.3	0	M+Na	C15H27NO10	1.04319	35370.8	36802	34636.3	12681	10640.6	12841.7	12799.6	13086.3	24876.8
4.15_207.1131m/z	207.113	4.14542	pos	Indole-3-propionic acid	HMDB0002302	Organoheterocyclic compounds	Indoles and derivatives	Indolyl carboxylic acids and derivatives		38.3	0	M+NH4	C11H11NO2	1.68113	8527.31	9367.92	8663.4	8978.24	12096.3	8260.12	9781.38	10520.9	6852.45
4.16_411.1182m/z	411.118	4.15522	neg	N-Caffeoyltryptophan	HMDB0029830	Organic acids and derivatives	Carboxylic acids and derivatives	Amino acids, peptides, and analogues		38.3	0	M+FA-H	C20H18N2O5	-4.19498	4463.24	5424.83	5881.2	5155.24	5456.46	5356.27	7965.33	8486.62	5129.3
4.85_563.2344m/z	563.234	4.85063	neg	6S,9R-Dihydroxy-4,7E-megastigmadien-3-one 9-[apiosyl-(1->6)-glucoside]	HMDB0029773	Lipids and lipid-like molecules	Fatty Acyls	Fatty acyl glycosides		38.3	0	M+FA-H	C24H38O12	-0.323565	9261.21	10499.3	9943.04	8810.43	4684.68	4205.19	4741.22	4888.76	9458.13
4.86_323.1105m/z	323.111	4.86232	pos	2-(3-Hydroxyphenyl)ethanol 1'-glucoside	HMDB0038332	Organic oxygen compounds	Organooxygen compounds	Carbohydrates and carbohydrate conjugates		38.3	0	M+Na	C14H20O7	1.41129	1186.53	1314.56	1604.85	15622	10036.6	5781.02	4285.8	2796.89	2.36234e-05
4.90_289.1427m/z	289.143	4.89857	pos	Naematolone	HMDB0035781	Lipids and lipid-like molecules	Prenol lipids	Sesquiterpenoids		38.3	9.21	M+H-H2O	C17H22O5	-2.51308	8116.22	8549.48	7176.09	2169.86	2774.97	807.506	2.36234e-05	2.36234e-05	690.077
4.90_360.1948m/z	360.195	4.89857	pos	Norendoxifen	HMDB0060615	Phenylpropanoids and polyketides	Stilbenes	Unclassified		38.3	0	M+H	C24H25NO2	-2.79644	70926.6	60799.1	72980.2	66362.1	83526.1	53559.7	99906	95818.9	38817.8
5.16_285.1334m/z	285.133	5.1643	pos	Garcinia lactone dibutyl ester	HMDB0040462	Organic acids and derivatives	Carboxylic acids and derivatives	Tricarboxylic acids and derivatives		38.3	0	M+H-H2O	C14H22O7	0.43921	6274.1	3426.21	4780.04	21339.3	19589.8	12943.2	1377.84	2.36234e-05	2.36234e-05
5.32_481.2634m/z	481.263	5.32093	pos	Citronellyl beta-sophoroside	HMDB0032839	Lipids and lipid-like molecules	Prenol lipids	Terpene glycosides		38.3	0	M+H	C22H40O11	-1.9229	24199.4	16853.3	22640.1	9342.95	17611.7	7389.09	25787.6	25955.3	13141.4
6.05_287.0518m/z	287.052	6.0458	neg	Orotidine	HMDB0000788	Nucleosides, nucleotides, and analogues	Pyrimidine nucleosides	Unclassified	C01103	38.3	0	M-H	C10H12N2O8	-0.979539	1911.61	2452.55	1990.42	752.582	474.524	1169.72	1123.73	1420.03	1929.32
6.57_490.1726m/z	490.173	6.57448	neg	Narceine	HMDB0030246	Alkaloids and derivatives	Aporphines	Unclassified	C09591	38.3	0	M+FA-H	C23H27NO8	1.63708	8079.05	9014.59	7085.22	2.36234e-05	2.36234e-05	2.36234e-05	4591.5	5027.21	3311.54
7.00_207.1025m/z	207.102	7.00287	neg	gamma-Asarone	HMDB0029872	Benzenoids	Phenol ethers	Anisoles	C17821	38.3	0	M-H	C12H16O3	-0.880695	786.947	477.915	498.92	2.36234e-05	793.169	896.457	2.36234e-05	2.36234e-05	2.36234e-05
7.43_209.1182m/z	209.118	7.42563	neg	Sedanonic acid	HMDB0032871	Organic acids and derivatives	Keto acids and derivatives	Gamma-keto acids and derivatives		38.3	0	M-H	C12H18O3	-0.578887	1026.59	1020.39	1098.82	3622.35	4118.66	2446.19	2.36234e-05	141.792	297.176
7.45_223.0976m/z	223.098	7.4462	neg	Acoramone	HMDB0032663	Benzenoids	Benzene and substituted derivatives	Phenylpropanes		38.3	0	M-H	C12H16O4	-0.0780945	1786.56	1794.2	1692.45	2667.65	1850.45	1858.78	1490.11	1596.69	2349.39
7.99_251.0927m/z	251.093	7.9883	neg	Ethyl trans-p-methoxycinnamate	HMDB0030762	Phenylpropanoids and polyketides	Cinnamic acids and derivatives	Cinnamic acid esters	C10476	38.3	0	M+FA-H	C12H14O3	1.0794	2102.62	2161.16	2103.22	1996.18	1943.22	2227.2	1970.57	1534.2	2401.97
9.08_291.1955m/z	291.195	9.08202	pos	Octyl 4-methoxycinnamic acid	HMDB0061861	Phenylpropanoids and polyketides	Cinnamic acids and derivatives	Cinnamic acid esters		38.3	0	M+H	C18H26O3	0.000961184	9997.21	10393.6	9476.94	8206.37	8740.08	4059.35	10499.1	10377.4	6938.3
9.22_155.1431m/z	155.143	9.22342	pos	(R)-Citronellal	HMDB0035820	Lipids and lipid-like molecules	Prenol lipids	Monoterpenoids	C09848	38.3	0	M+H	C10H18O	0.60789	2584.72	2753.14	2416.85	2467.71	2049.55	1426.83	4470.46	3958.69	2308.33
9.45_371.0778m/z	371.078	9.44898	neg	Demethoxykanugin	HMDB0037570	Phenylpropanoids and polyketides	Flavonoids	O-methylated flavonoids		38.3	0	M+FA-H	C18H14O6	1.79064	8096.88	7393.39	7829.81	15367.8	10689.1	16368.2	7513.56	7189.78	9734.53
9.51_479.2246m/z	479.225	9.51118	neg	Phenethyl phenylacetate	HMDB0035009	Benzenoids	Benzene and substituted derivatives	Unclassified		38.3	0	2M-H	C16H16O2	3.84704	2603.6	2583.43	2450.85	2.36234e-05	272.906	2.36234e-05	5591.24	4379.16	913.85
9.73_551.1185m/z	551.119	9.72767	pos	Neobignonoside	HMDB0033006	Phenylpropanoids and polyketides	Flavonoids	Flavonoid glycosides		38.3	0	M+H-H2O	C28H24O13	0.239197	17383	19411.9	16149.8	32418.6	19783.7	21877.9	16651.8	16366	15890.1
0.00_243.2320m/z	243.232	0.0024	pos	7(14)-Farnesene-9,12-diol	HMDB0040998	Lipids and lipid-like molecules	Prenol lipids	Sesquiterpenoids		38.2	0	M+H	C15H30O2	0.475023	15539.8	14142.1	13596.2	25722.8	20398.2	16310.3	12906.5	14160.3	18452.6
0.74_172.0718m/z	172.072	0.744433	pos	Glycylglycylglycine	HMDB0029419	Organic acids and derivatives	Carboxylic acids and derivatives	Amino acids, peptides, and analogues		38.2	0	M+H-H2O	C6H11N3O4	0.489693	3860.16	5720.55	4247.25	2027.2	2.36234e-05	2455.16	5291.79	3854.99	2256.43
0.81_162.1126m/z	162.113	0.812533	pos	L-Carnitine	HMDB0000062	Organic nitrogen compounds	Organonitrogen compounds	Quaternary ammonium salts	C00318	38.2	0	M+H	C7H15NO3	0.575079	55041	63073.3	61042.1	167884	157093	132551	9246.87	16116	13706.5
0.85_175.1080m/z	175.108	0.846583	pos	L-Theanine	HMDB0034365	Organic acids and derivatives	Carboxylic acids and derivatives	Amino acids, peptides, and analogues	C01047	38.2	0	M+H	C7H14N2O3	1.49534	44726.1	48201.1	51855.6	47567.6	60777.4	34678.8	40379.5	35562.7	34395.2
1.19_158.0449m/z	158.045	1.18828	pos	D-N-(Carboxyacetyl)alanine	HMDB0039163	Organic acids and derivatives	Carboxylic acids and derivatives	Amino acids, peptides, and analogues		38.2	0	M+H-H2O	C6H9NO5	0.837864	8543.51	7777.13	7678.12	11585.4	11079.9	16805.4	3360.64	6875.61	8878.98
1.21_633.1276m/z	633.128	1.21153	neg	Lettowianthine	HMDB0034923	Alkaloids and derivatives	Aporphines	Unclassified		38.2	0	2M-H	C19H11NO4	-4.34041	41010.8	66304.9	63512.3	61193.2	17342.7	21633.6	24579.5	13965.8	2799.66
10.28_413.0731m/z	413.073	10.2765	pos	Portulacaxanthin II	HMDB0012281	Organic acids and derivatives	Carboxylic acids and derivatives	Amino acids, peptides, and analogues		38.2	0	M+K	C18H18N2O7	-3.92849	19147.3	19900	17660.5	13397.3	10297.6	9530.16	3914.48	4697.97	6339.2
10.41_263.1659m/z	263.166	10.4144	neg	Furanoeremophilane	HMDB0035835	Lipids and lipid-like molecules	Prenol lipids	Sesquiterpenoids	C09685	38.2	0	M+FA-H	C15H22O	2.92828	1636.67	1606.74	1739.87	2806.17	2119.05	1999.3	1086.02	827.864	829.242
11.05_369.1665m/z	369.166	11.0468	pos	Verimol G	HMDB0036474	Benzenoids	Benzene and substituted derivatives	Phenylpropanes		38.2	0	M+Na	C20H26O5	-2.27062	1035.44	767.416	1342.75	1875.47	631.947	587.292	205.022	2.36234e-05	222.696
11.10_237.1849m/z	237.185	11.1019	pos	Capsidiol	HMDB0002352	Lipids and lipid-like molecules	Prenol lipids	Sesquiterpenoids	C09627	38.2	0	M+H	C15H24O2	0.0454525	5056.7	3771.98	4408.9	6071.78	5699.74	4108.21	5378.74	4612.14	4623.54
11.48_195.1745m/z	195.175	11.4792	pos	Dihydro-alpha-ionone	HMDB0038026	Lipids and lipid-like molecules	Prenol lipids	Sesquiterpenoids		38.2	0	M+H	C13H22O	0.950984	16896.7	12830.3	13294.5	24013.8	18928.5	14403.3	15171.8	14586.7	20649.5
11.76_311.2023m/z	311.202	11.7575	neg	[10]-Dehydroshogaol	HMDB0033126	Phenylpropanoids and polyketides	Cinnamic acids and derivatives	Hydroxycinnamic acids and derivatives		38.2	0	M-H2O-H	C21H30O3	2.09166	9458.39	8458.83	9158.92	14000	10879.5	11361.1	7063.52	7101.21	9576.99
13.13_248.1401m/z	248.14	13.1282	pos	(1xi,3xi)-1,2,3,4-Tetrahydro-1-methyl-beta-carboline-3-carboxylic acid	HMDB0037942	Alkaloids and derivatives	Harmala alkaloids	Unclassified		38.2	0	M+NH4	C13H14N2O2	3.36938	2646.06	1821.19	2138.72	730.163	8298.4	2.36234e-05	8257.91	5413.18	1468.44
13.16_279.2320m/z	279.232	13.1634	pos	Gamma-Linolenic acid	HMDB0003073	Lipids and lipid-like molecules	Fatty Acyls	Lineolic acids and derivatives	C06426	38.2	0	M+H	C18H30O2	0.692343	12479.3	10507.3	11036.4	8669.19	7543.39	7133.43	8976.48	10453.3	4381.32
14.75_263.2370m/z	263.237	14.7488	pos	Linoelaidic acid	HMDB0006270	Lipids and lipid-like molecules	Fatty Acyls	Lineolic acids and derivatives		38.2	0	M+H-H2O	C18H32O2	0.217057	14638.7	12970.3	12463.5	22511.1	16218	21957.4	10996.2	11131.1	12220.9
15.13_125.1075m/z	125.108	15.1311	pos	3-Ethylpyridine	HMDB0029734	Organoheterocyclic compounds	Pyridines and derivatives	Unclassified		38.2	0	M+NH4	C7H9N	1.91453	4651.59	3649.3	3883.38	3192.26	5284.67	3265.72	1406.01	2142.72	2293.5
15.73_140.0707m/z	140.071	15.7335	pos	Benzoic acid	HMDB0001870	Benzenoids	Benzene and substituted derivatives	Benzoic acids and derivatives	C00539	38.2	0	M+NH4	C7H6O2	1.16735	6843.93	6941.86	7373.21	10770.9	9776.92	8173.17	6093.26	6604.75	9710.69
15.90_113.0601m/z	113.06	15.8986	pos	Ethyl acetoacetate	HMDB0031216	Organic acids and derivatives	Keto acids and derivatives	Beta-keto acids and derivatives	C03500	38.2	0	M+H-H2O	C6H10O3	3.17801	29011.1	27876.6	25753.6	47864.6	40882.7	31464.5	25805.6	27546.6	33573.1
2.53_197.0812m/z	197.081	2.52895	pos	(S)-Batatic acid	HMDB0035721	Lipids and lipid-like molecules	Fatty Acyls	Fatty acids and conjugates		38.2	0	M+H	C10H12O4	1.80222	4217.12	3619.57	4738.55	5956.76	4617.1	4387.9	3856.97	4422	6723.93
2.67_153.0410m/z	153.041	2.66785	pos	Xanthine	HMDB0000292	Organoheterocyclic compounds	Imidazopyrimidines	Purines and purine derivatives	C00385	38.2	0	M+H	C5H4N4O2	1.75549	6859.97	6363.99	6623.45	1701.22	3526.89	4289.39	7320.61	6380.53	5954.09
2.70_243.0512m/z	243.051	2.70262	neg	Ethyl gallate	HMDB0033836	Benzenoids	Benzene and substituted derivatives	Benzoic acids and derivatives		38.2	0	M+FA-H	C9H10O5	0.875332	4177.59	4676.12	4737.55	4055.28	3402.91	4420.26	3742.35	3392.79	4648.05
3.83_300.1795m/z	300.18	3.83335	pos	Dihydrophaseic acid	HMDB0038660	Lipids and lipid-like molecules	Prenol lipids	Sesquiterpenoids	C15971	38.2	0	M+NH4	C15H22O5	-3.70874	6173.5	8470.81	8005.1	5760.83	11337.4	4234.17	15262.2	10482.6	7740.87
4.04_369.0271m/z	369.027	4.0404	pos	(-)-Epigallocatechin sulfate	HMDB0012468	Phenylpropanoids and polyketides	Flavonoids	Sulfated flavonoids		38.2	1.96	M+H-H2O	C15H14O10S	-1.09951	144523	156765	146632	136437	101048	81605.9	100646	108208	166199
4.44_261.1284m/z	261.128	4.44302	neg	Alnustone	HMDB0031664	Phenylpropanoids and polyketides	Diarylheptanoids	Linear diarylheptanoids		38.2	0	M-H	C19H18O	-0.514366	90547.5	94339.7	93846.5	62532.5	79095.5	64135.4	82313.4	77131.6	61292.6
4.53_338.1004n	361.09	4.52552	pos	Hydrojuglone glucoside	HMDB0041191	Organic oxygen compounds	Organooxygen compounds	Carbohydrates and carbohydrate conjugates		38.2	0	M+H, M+Na	C16H18O8	0.689881	10480.8	9319.1	9481.3	3137.54	2229.12	3599.5	2155.18	9224.21	8085.8
4.93_337.0574m/z	337.057	4.93293	neg	Cordeauxione	HMDB0034310	Organic acids and derivatives	Vinylogous acids	Unclassified		38.2	0	M+FA-H	C14H12O7	2.89641	1164.87	851.951	700.21	5660.04	3160.05	3737.84	2.36234e-05	2.36234e-05	2.36234e-05
4.99_561.1946m/z	561.195	4.98858	pos	8-Acetoxypinoresinol 4-glucoside	HMDB0033283	Lignans, neolignans and related compounds	Lignan glycosides	Unclassified		38.2	5.44	M+H-H2O	C28H34O13	-3.6242	37901.5	37673.7	43287.7	242017	144999	71895.8	14235.5	15164	16228.4
5.30_401.1598m/z	401.16	5.30307	pos	Hemiariensin	HMDB0029869	Lignans, neolignans and related compounds	Dibenzylbutane lignans	Unclassified		38.2	0	M+H	C22H24O7	0.798192	11424.2	9317.89	8821.19	22739.4	46980.6	5694.19	2.36234e-05	1016.39	1202.61
5.56_391.1764m/z	391.176	5.56163	pos	Rosmic acid	HMDB0032082	Lipids and lipid-like molecules	Prenol lipids	Terpene lactones		38.2	0.169	M+H	C21H26O7	3.28949	46129.9	43936.8	46333.8	43501.8	67088.9	45113.6	36077.2	31787.3	16971.4
5.64_454.1110m/z	454.111	5.63892	pos	Ribosylzeatin phosphate	HMDB0034811	Nucleosides, nucleotides, and analogues	Purine nucleotides	Purine ribonucleotides		38.2	0	M+Na	C15H22N5O8P	2.79917	7874.45	8170.48	8793.72	3269.59	2.36234e-05	2606.52	2791.94	1380.51	2381.54
5.88_362.1597m/z	362.16	5.88385	pos	Dehydrocyanaropicrin	HMDB0035029	Lipids and lipid-like molecules	Prenol lipids	Terpene lactones		38.2	0	M+NH4	C19H20O6	-0.3447	5945.38	5595.17	5831.86	4243.08	2950.49	4184.4	2122.66	2053.4	3415.48
6.25_307.0780m/z	307.078	6.24813	neg	gamma-Glutamylaspartic acid	HMDB0030419	Organic acids and derivatives	Carboxylic acids and derivatives	Amino acids, peptides, and analogues		38.2	0	M+FA-H	C9H14N2O7	-1.03047	5316.83	4642.79	4377.85	1461.13	2452.26	1550.68	6259.09	7514.49	2190.27
6.39_559.2192m/z	559.219	6.38992	neg	Nomilin	HMDB0035772	Lipids and lipid-like molecules	Prenol lipids	Triterpenoids	C08773	38.2	0	M+FA-H	C28H34O9	1.40288	4947.17	6923.98	6077.46	2.36234e-05	2.36234e-05	2.36234e-05	2740.21	1367.88	4392.11
6.40_583.2149m/z	583.215	6.40087	pos	Cinncassiol A 19-glucoside	HMDB0035165	Lipids and lipid-like molecules	Prenol lipids	Terpene glycosides		38.2	0	M+K	C26H40O12	-0.347585	1460.23	2265.82	2199.88	2.36234e-05	2.36234e-05	2.36234e-05	1397.99	967.979	1054.89
7.28_251.1642m/z	251.164	7.28058	pos	(6beta,8alpha)-6-Hydroxy-7(11)-eremophilen-12,8-olide	HMDB0035148	Lipids and lipid-like molecules	Prenol lipids	Terpene lactones		38.2	0	M+H	C15H22O3	0.206811	6665.68	6360.04	5270.38	4355.19	5810.31	2280.03	6490	5597.71	3457.31
8.87_386.1729n	409.162	8.873	pos	Gingerenone B	HMDB0035405	Phenylpropanoids and polyketides	Diarylheptanoids	Linear diarylheptanoids		38.2	0	M+Na, M+K, M+H	C22H26O6	-0.181091	26905.3	24680.3	23150.8	30561.4	35901.3	22401.3	17786.9	20838.1	43035.5
8.93_307.1921m/z	307.192	8.93445	neg	Ginsenoyne D	HMDB0039358	Lipids and lipid-like molecules	Fatty Acyls	Fatty alcohols		38.2	0	M+FA-H	C17H26O2	2.48063	4307.55	3459.7	3164.01	3671.68	4047.73	1827.81	1362.07	1326.96	917.951
8.95_308.1989n	291.196	8.94633	pos	Methylgingerol	HMDB0029852	Benzenoids	Benzene and substituted derivatives	Methoxybenzenes		38.2	0	M+H-H2O, M+Na, M+H	C18H28O4	0.425624	18132.3	19035.3	19608.4	22433.4	20635.4	5375.18	9903.53	12807.9	6335.35
0.54_139.0754m/z	139.075	0.54	pos	2,6-Dimethyl-1,4-benzenediol	HMDB0032137	Benzenoids	Phenols	Benzenediols		38.1	0	M+H	C8H10O2	0.587746	30356.2	32185.3	25804.4	52448.3	47265.4	33514.2	20792.4	27599.3	33726.7
1.14_281.0883m/z	281.088	1.14313	neg	Arabinopyranobiose	HMDB0029619	Organic oxygen compounds	Organooxygen compounds	Carbohydrates and carbohydrate conjugates		38.1	0	M-H	C10H18O9	1.66148	18021.3	21271.9	20356.6	55800.9	42321.3	51436.8	14157	12988.8	15464.2
1.16_335.0990m/z	335.099	1.16037	neg	Osmundalin	HMDB0031304	Organic oxygen compounds	Organooxygen compounds	Carbohydrates and carbohydrate conjugates		38.1	0	M+FA-H	C12H18O8	2.29515	9123.27	13860.7	9038.87	23671.9	24823	17683.3	3169.55	1294.68	1066.6
1.21_160.0608m/z	160.061	1.21153	neg	Glucosamine	HMDB0001514	Organic oxygen compounds	Organooxygen compounds	Carbohydrates and carbohydrate conjugates	C00329	38.1	0	M-H2O-H	C6H13NO5	-4.00049	9037.16	12942.3	9918.61	9823.83	9560.37	11811.9	12451.5	12784.3	15782.1
10.15_383.0780m/z	383.078	10.1477	neg	Ovalitenone	HMDB0030619	Phenylpropanoids and polyketides	Linear 1,3-diarylpropanoids	Chalcones and dihydrochalcones		38.1	0	M+FA-H	C19H14O6	2.18626	7629.89	7303.36	6149.79	13412.4	9858.57	7901.56	6002.35	5718.63	8096.81
10.22_295.1177m/z	295.118	10.2241	pos	Moringyne	HMDB0031724	Organic oxygen compounds	Organooxygen compounds	Carbohydrates and carbohydrate conjugates		38.1	0	M+H-H2O	C15H20O7	0.328885	6491.62	7673.31	5964.72	7796.53	7365.85	5979.64	2897.13	3873.61	8632.2
10.69_207.0654m/z	207.065	10.6854	pos	Vinyl caffeate	HMDB0029775	Phenylpropanoids and polyketides	Cinnamic acids and derivatives	Hydroxycinnamic acids and derivatives		38.1	0	M+H	C11H10O4	1.07729	3601.42	3324.18	3245.73	5747.23	4812.54	3409.24	2641.75	2433.78	2842.97
11.76_411.1278m/z	411.128	11.7575	neg	Methylpicraquassioside A	HMDB0038347	Organic oxygen compounds	Organooxygen compounds	Carbohydrates and carbohydrate conjugates		38.1	0	M-H	C19H24O10	-4.43788	1430.22	1478.74	1687.18	2420.89	2545.35	2895.83	1259.7	1075.27	1949.63
12.01_205.1953m/z	205.195	12.0074	pos	alpha-Farnesene	HMDB0036065	Lipids and lipid-like molecules	Prenol lipids	Sesquiterpenoids	C09665	38.1	0	M+H	C15H24	1.16818	5714.56	5113.85	5549.48	4933.55	3436.85	3264.21	3336.23	2765.74	3182.38
12.33_238.2167m/z	238.217	12.3284	pos	(3S,6E)-6-Caryophyllen-15-al	HMDB0036118	Lipids and lipid-like molecules	Prenol lipids	Sesquiterpenoids		38.1	0	M+NH4	C15H24O	0.562943	40002.1	39302.7	41270.4	72139	40075.2	47281.7	31478	36591.9	47695.8
14.35_238.2166m/z	238.217	14.3513	pos	Isocyperol	HMDB0035718	Lipids and lipid-like molecules	Prenol lipids	Sesquiterpenoids	C16974	38.1	0	M+NH4	C15H24O	0.470469	6012.81	8066.02	6649.48	13190.1	9674.69	15852	6042.78	10187.2	13294.4
14.37_613.4436m/z	613.444	14.3683	pos	Jurubine	HMDB0034194	Lipids and lipid-like molecules	Steroids and steroid derivatives	Steroidal glycosides		38.1	0	M+NH4	C33H57NO8	2.28327	3249.88	4099.22	4644.13	2.36234e-05	2.36234e-05	2.36234e-05	3305.1	23015.8	2.36234e-05
15.94_205.1952m/z	205.195	15.9363	pos	Valencene	HMDB0035688	Lipids and lipid-like molecules	Prenol lipids	Sesquiterpenoids	C17277	38.1	0	M+H	C15H24	0.68403	7002.65	6810.13	6503.36	12199	9495.63	6541.58	6475.42	6008.14	7597.78
15.95_199.0973m/z	199.097	15.9529	neg	(±)-Camphoric acid	HMDB0034491	Organic acids and derivatives	Carboxylic acids and derivatives	Dicarboxylic acids and derivatives		38.1	0	M-H	C10H16O4	-1.53016	1992.7	1790.49	1951.35	3464.11	2645.39	2227.55	1728.7	1931.36	2149.01
15.97_131.1068m/z	131.107	15.9742	pos	Hexyl formate	HMDB0032874	Organic acids and derivatives	Carboxylic acids and derivatives	Carboxylic acid derivatives		38.1	0	M+H	C7H14O2	1.37283	4934.4	4258.02	4615.08	8575.91	6847.57	5039.07	4427.89	4304.84	4715.81
15.97_209.0818m/z	209.082	15.9737	neg	Eugenol	HMDB0005809	Benzenoids	Phenols	Methoxyphenols	C10453	38.1	0	M+FA-H	C10H12O2	-1.03994	1106.78	1006.31	1166.43	1605.97	1361.21	1075.3	902.608	986.009	1032.54
2.96_311.1238m/z	311.124	2.96378	pos	gamma-Glutamyltyrosine	HMDB0011741	Organic acids and derivatives	Carboxylic acids and derivatives	Amino acids, peptides, and analogues		38.1	0	M+H	C14H18N2O6	0.253472	19900	21016.9	21085.3	23559.7	35230.2	13031	18892	20266.4	8161.44
2.99_367.0652m/z	367.065	2.98508	neg	L-gamma-Glutamyl-S-allylthio-L-cysteine	HMDB0038515	Organic acids and derivatives	Carboxylic acids and derivatives	Amino acids, peptides, and analogues		38.1	0.449	M+FA-H	C11H18N2O5S2	4.06983	87866.5	91689.3	92315.4	64213.1	50710.5	91224.8	99651	82432	103322
3.53_153.1275m/z	153.128	3.53078	pos	(R)-Carvotanacetone	HMDB0034974	Lipids and lipid-like molecules	Prenol lipids	Monoterpenoids		38.1	0	M+H	C10H16O	0.752458	15069.6	14137.8	14142.6	29311.7	24475.4	16881	14218.9	13588	18506
3.74_181.0502m/z	181.05	3.7418	neg	Methyl benzoate	HMDB0033968	Benzenoids	Benzene and substituted derivatives	Benzoic acids and derivatives		38.1	0	M+FA-H	C8H8O2	-2.90208	1577.84	1344.95	1332.26	8363.35	6757.22	5258.02	164.712	339.216	337.601
3.80_283.1402m/z	283.14	3.79745	pos	Agaritinal	HMDB0040694	Organic acids and derivatives	Carboxylic acids and derivatives	Amino acids, peptides, and analogues		38.1	0	M+NH4	C12H15N3O4	0.261509	25017.2	28177.8	26357.2	9139.28	16294.4	18457.2	28584.7	28630.3	13672.4
3.92_342.1562m/z	342.156	3.91967	pos	Mycotoxin T 2	HMDB0032864	Organic oxygen compounds	Organooxygen compounds	Carbohydrates and carbohydrate conjugates		38.1	0	M+H	C16H23NO7	4.38686	44910.3	42703.2	43226.3	98940.8	123997	50535.8	75753.6	73455.5	27229.3
4.03_335.0754m/z	335.075	4.02512	neg	Vanillic acid	HMDB0000484	Benzenoids	Benzene and substituted derivatives	Benzoic acids and derivatives	C06672	38.1	0	2M-H	C8H8O4	-5.49234	16644.5	19083.9	15848.9	15886.1	13783.9	13567.7	14754.2	14055.5	20675.6
4.04_219.0655m/z	219.065	4.0404	pos	Liqcoumarin	HMDB0029518	Phenylpropanoids and polyketides	Coumarins and derivatives	Hydroxycoumarins		38.1	0	M+H	C12H10O4	1.25104	11856.2	13849.6	11572.9	5178.52	4603.8	3111.77	9542.93	9961.32	15465.8
4.04_369.1745m/z	369.174	4.0404	pos	(2S)-2-Butanol O-[b-D-Apiofuranosyl-(1->6)-b-D-glucopyranoside]	HMDB0041255	Organic oxygen compounds	Organooxygen compounds	Carbohydrates and carbohydrate conjugates		38.1	0	M+H	C15H28O10	-2.83884	98584.5	87498.5	88077.7	81229.3	84337.5	77754.3	110612	82616.9	108374
4.06_535.1427m/z	535.143	4.05923	neg	Formononetin	HMDB0005808	Phenylpropanoids and polyketides	Isoflavonoids	O-methylated isoflavonoids	C00858	38.1	0	2M-H	C16H12O4	5.24383	337668	346989	321794	73974.6	66443.6	137090	394292	349069	439778
4.13_262.0839m/z	262.084	4.13443	neg	N2-(gamma-Glutamyl)-4-carboxyphenylhydrazine	HMDB0040693	Organic acids and derivatives	Carboxylic acids and derivatives	Amino acids, peptides, and analogues		38.1	0	M-H2O-H	C12H15N3O5	1.97329	524.329	670.27	554.55	2.36234e-05	2.36234e-05	2.36234e-05	321.99	836.889	1064.14
4.26_311.0991m/z	311.099	4.25665	neg	Serotinose	HMDB0029897	Organic oxygen compounds	Organooxygen compounds	Carbohydrates and carbohydrate conjugates		38.1	0	M-H	C11H20O10	2.35311	10701.2	10881.9	10981.9	2214.83	1733.79	3773.22	6759.28	6496.68	12491.3
4.26_479.0792m/z	479.079	4.25665	neg	Dantron	HMDB0029752	Benzenoids	Anthracenes	Anthraquinones	C10312	38.1	0	2M-H	C14H8O4	4.09699	6910.33	5420.87	5638.61	2309.37	2312.68	2847.23	5121.7	6332.05	9716.02
4.30_158.0816m/z	158.082	4.29823	neg	Medicanine	HMDB0038625	Organic acids and derivatives	Carboxylic acids and derivatives	Amino acids, peptides, and analogues		38.1	0	M-H	C7H13NO3	-4.32535	4335.78	4751.55	4680.74	3634.87	3367.29	3602.95	4469.28	5612.86	5060.92
4.30_299.1142m/z	299.114	4.29823	neg	4-Methoxybenzyl glucoside	HMDB0041405	Organic oxygen compounds	Organooxygen compounds	Carbohydrates and carbohydrate conjugates		38.1	0	M-H	C14H20O7	1.93374	4001.42	3731.01	2820.99	853.572	357.588	1886.82	5453.47	5234.23	10463.3
4.34_469.1359m/z	469.136	4.33977	neg	Ginkgolide J	HMDB0029605	Lipids and lipid-like molecules	Prenol lipids	Terpene lactones	C07604	38.1	0	M+FA-H	C20H24O10	1.65766	4872.06	4855.17	4235.72	1514.14	2.36234e-05	1426.1	1480.94	2311.64	1768.62
4.37_354.1118m/z	354.112	4.36858	pos	N'-Hydroxyneosaxitoxin	HMDB0033665	Phenylpropanoids and polyketides	Saxitoxins, gonyautoxins, and derivatives	Unclassified		38.1	0	M+Na	C10H17N7O6	-4.45418	11130.8	14114.1	12929.6	2.36234e-05	2.36234e-05	6737.98	39739.6	35693	11072.6
4.44_455.1527m/z	455.153	4.44302	neg	Resveratrol	HMDB0003747	Phenylpropanoids and polyketides	Stilbenes	Unclassified	C03582	38.1	0	2M-H	C14H12O3	5.97779	6562.93	6846.07	5662.61	2.36234e-05	278.872	2.36234e-05	1416.56	1461.03	1576.52
4.63_417.1049m/z	417.105	4.6271	neg	Veranisatin C	HMDB0031756	Lipids and lipid-like molecules	Prenol lipids	Terpene lactones		38.1	0	M+FA-H	C16H20O10	2.69966	8324.38	8425.63	7904.34	8366.23	6123.51	7030.65	6510.72	7706	7974.61
4.67_247.1333m/z	247.133	4.67053	pos	2-Oxo-5,11(13)-eudesmadien-12,8-olide	HMDB0030911	Lipids and lipid-like molecules	Prenol lipids	Terpene lactones		38.1	0	M+H	C15H18O3	1.81872	7894.04	8767.96	9922.54	3208.24	2173.6	914.777	5133.87	6563.83	8969.22
4.88_120.0659m/z	120.066	4.88028	pos	L-Homoserine	HMDB0000719	Organic acids and derivatives	Carboxylic acids and derivatives	Amino acids, peptides, and analogues	C00263	38.1	0	M+H	C4H9NO3	3.51757	3093.07	3840.76	3242.07	2826.2	1663.79	2682.75	2980.85	3030.86	3759.32
4.99_411.0941m/z	411.094	4.9949	neg	Furocoumarinic acid glucoside	HMDB0029601	Organic oxygen compounds	Organooxygen compounds	Carbohydrates and carbohydrate conjugates		38.1	0	M+FA-H	C17H18O9	2.28379	2476.66	2411.65	1597.61	5598.31	6796.69	11942	204.205	2.36234e-05	2.36234e-05
4.99_659.3267m/z	659.327	4.9949	neg	Picrocrocin	HMDB0005796	Organic oxygen compounds	Organooxygen compounds	Carbohydrates and carbohydrate conjugates		38.1	0	2M-H	C16H26O7	-2.55867	19927.8	20128.8	21656.9	24378.4	28839.8	21504.7	19581.6	18592.2	8665.71
5.03_363.1092m/z	363.109	5.03482	neg	4',7-Di-O-methylcatechin	HMDB0030663	Phenylpropanoids and polyketides	Flavonoids	Flavans		38.1	0	M+FA-H	C17H18O6	2.12413	3680.27	3846.66	2132.21	30044.1	17023.1	13002.4	903.086	2736.86	1079.51
5.30_403.1369m/z	403.137	5.30307	pos	(S)-Bitalin A 12-glucoside	HMDB0038328	Organic oxygen compounds	Organooxygen compounds	Carbohydrates and carbohydrate conjugates		38.1	0	M+Na	C19H24O8	1.5277	11353	11090.6	6552.22	22774.2	21625.1	17951.7	4330.11	3233.85	2202.3
5.39_517.1320m/z	517.132	5.38973	pos	Kelampayoside A	HMDB0038714	Organic oxygen compounds	Organooxygen compounds	Carbohydrates and carbohydrate conjugates		38.1	0	M+K	C20H30O13	0.371034	14993.6	15911.1	17154.7	11374.8	1551.39	3857.51	4730.08	5424.78	10549.8
5.41_297.0971m/z	297.097	5.40752	pos	2-O-Acetylarbutin	HMDB0040720	Organic oxygen compounds	Organooxygen compounds	Carbohydrates and carbohydrate conjugates		38.1	0	M+H-H2O	C14H18O8	0.668553	3745.29	5077.5	2969.34	846.515	2.36234e-05	2.36234e-05	2.36234e-05	2.36234e-05	2.36234e-05
5.56_392.1108n	415.1	5.56163	pos	Garcimangosone D	HMDB0038066	Organic oxygen compounds	Organooxygen compounds	Carbohydrates and carbohydrate conjugates		38.1	0	M+H, M+Na	C19H20O9	0.111192	7951.43	11026.1	8109.32	24397.2	21503.6	17278.1	3489.91	4463.14	3311.53
5.64_283.0814m/z	283.081	5.63892	pos	Dimethyl fukiic acid	HMDB0029497	Benzenoids	Phenols	Benzenediols		38.1	0	M+H-H2O	C13H16O8	0.593529	2088.53	1509.31	1572.71	302.407	2.36234e-05	264.486	266.739	2.36234e-05	918.266
6.15_308.1987n	309.206	6.14955	pos	Dihydrocapsiate	HMDB0034781	Benzenoids	Phenols	Methoxyphenols		38.1	0	M+H-H2O, M+H	C18H28O4	-0.150651	15758.9	15440.3	15383.1	18767.4	24481.5	4020.52	24025.2	20971.1	6130.35
6.32_342.1103n	343.118	6.32025	pos	Zapotin	HMDB0029461	Phenylpropanoids and polyketides	Flavonoids	O-methylated flavonoids		38.1	0	M+H-H2O, M+H	C19H18O6	-0.14998	9899.85	9379.12	7866.3	24852.3	20424.7	8732.37	1227.6	3076.95	2302.65
6.50_538.2451m/z	538.245	6.50133	pos	Divanillyltetrahydrofuran ferulate	HMDB0032730	Lignans, neolignans and related compounds	Furanoid lignans	Tetrahydrofuran lignans		38.1	0	M+NH4	C30H32O8	2.97292	2597.39	3391.9	2539.05	1101.91	1080.37	1152.75	3037.17	1302.86	2.36234e-05
7.33_565.1616m/z	565.162	7.32647	neg	Avenanthramide 1p	HMDB0029282	Phenylpropanoids and polyketides	Cinnamic acids and derivatives	Hydroxycinnamic acids and derivatives		38.1	0	2M-H	C16H13NO4	-0.0766306	7723.7	7790.03	10504.6	16174.8	15469.9	8543.13	12919.6	9188.86	6397.61
7.35_352.2474m/z	352.247	7.35158	pos	(ent-16betaOH)-16,17-Dihydroxy-9(11)-kauren-19-oic acid	HMDB0036760	Phenylpropanoids and polyketides	Stilbenes	Unclassified		38.1	0	M+NH4	C20H30O4	-2.59012	40199.1	46429.2	40256.5	55781.1	77279.8	24265.3	46426	40507.6	19533.8
7.82_131.0857m/z	131.086	7.82077	pos	Duryl aldehyde	HMDB0032015	Benzenoids	Benzene and substituted derivatives	Benzoyl derivatives		38.1	0	M+H-H2O	C10H12O	1.26638	13741.3	12673	12039.1	12420.6	14895.7	7049.33	16955.2	15820.5	8885.97
8.63_153.1275m/z	153.127	8.62677	pos	(-)-cis-Carveol	HMDB0036082	Lipids and lipid-like molecules	Prenol lipids	Monoterpenoids	C11395	38.1	0	M+H	C10H16O	0.517586	7831.38	7153.73	7412.25	12047.5	9613.18	7311.09	7124.71	6936.91	7919.79
9.74_634.0826m/z	634.083	9.73673	neg	ADP-glucose	HMDB0006557	Nucleosides, nucleotides, and analogues	Purine nucleotides	Purine nucleotide sugars	C00498	38.1	0	M+FA-H	C16H25N5O15P2	3.70985	10498.7	9550.59	7805.19	14189.3	12426.7	12552.8	7479.43	8810.41	8444.5
0.54_117.0663m/z	117.066	0.54	pos	L-Canaline	HMDB0012251	Organic acids and derivatives	Carboxylic acids and derivatives	Amino acids, peptides, and analogues	C08270	38	0	M+H-H2O	C4H10N2O3	3.65566	306.313	285.348	337.911	284.042	727.8	294.266	132.535	109.318	268.447
0.85_173.0923m/z	173.092	0.846583	pos	Diaminopimelic acid	HMDB0001370	Organic acids and derivatives	Carboxylic acids and derivatives	Amino acids, peptides, and analogues	C00666	38	0	M+H-H2O	C7H14N2O4	0.996492	24702.2	22070.9	24060	20317.3	27155	13520.3	20920.6	18685	15594.2
1.17_215.1392m/z	215.139	1.17125	pos	2,4,5,7alpha-Tetrahydro-1,4,4,7a-tetramethyl-1H-inden-2-ol	HMDB0036684	Organic oxygen compounds	Organooxygen compounds	Alcohols and polyols		38	0	M+Na	C13H20O	-7.22049	12557.7	13455.7	14365.4	38599.1	31237.1	35932.5	5037.58	4096.91	8786.17
10.21_547.0219m/z	547.022	10.2097	neg	Ferulic acid 4-sulfate	HMDB0029200	Phenylpropanoids and polyketides	Cinnamic acids and derivatives	Hydroxycinnamic acids and derivatives		38	0	2M-H	C10H10O7S	-0.429629	83541	103189	101763	121119	105576	91265.6	76644.9	81819	97991.3
10.42_352.1518m/z	352.152	10.4227	pos	(S)-Reticuline	HMDB0003601	Organoheterocyclic compounds	Isoquinolines and derivatives	Benzylisoquinolines	C02105	38	0	M+Na	C19H23NO4	-0.267707	2537.28	2651.87	2208	2.36234e-05	2.36234e-05	3976.7	435.101	222.079	678.189
10.70_366.3369m/z	366.337	10.7035	pos	5-Heptadecyl-1,3-benzenediol	HMDB0038530	Benzenoids	Phenols	Benzenediols		38	0	M+NH4	C23H40O2	0.61785	2816.48	3746.39	3026.35	5830.83	22280.9	1412.49	360.744	3269.97	359.158
10.76_289.1411m/z	289.141	10.7561	pos	Absindiol	HMDB0033229	Lipids and lipid-like molecules	Prenol lipids	Terpene lactones		38	0	M+Na	C15H22O4	0.398568	2111.86	2214.53	2163.36	4527.26	3610.41	2303.71	2736.44	1699.13	3712.16
11.33_373.2028m/z	373.203	11.3274	neg	12-Methoxy-8,11,13-abietatrien-20,11-olide	HMDB0038391	Benzenoids	Phenanthrenes and derivatives	Unclassified		38	0	M+FA-H	C21H28O3	2.14479	6526.53	7482.05	6622.26	792.699	39765.9	14920.1	735.982	3688.73	3765.38
11.50_435.1027m/z	435.103	11.503	neg	Dopaxanthin	HMDB0012221	Organic acids and derivatives	Carboxylic acids and derivatives	Amino acids, peptides, and analogues	C08543	38	0	M+FA-H	C18H18N2O8	-4.61028	7708.15	7286.75	6259.36	2240.26	332.86	4383.11	1211.79	35851.7	10287.5
11.68_314.1966m/z	314.197	11.6788	pos	Methyl dihydrophaseate	HMDB0039376	Lipids and lipid-like molecules	Prenol lipids	Sesquiterpenoids		38	0	M+NH4	C16H24O5	1.46343	7264.03	7395.87	6009.93	13922.6	12159	7051.66	1847.87	2012.35	1566.26
11.70_239.2007m/z	239.201	11.6972	pos	1,6,9-Farnesatriene-3,11-diol	HMDB0036880	Lipids and lipid-like molecules	Prenol lipids	Sesquiterpenoids		38	0	M+H	C15H26O2	0.540297	4643.46	4569.8	3702.52	7523.32	6409.56	4056.9	4714.72	4442.93	5540.75
13.04_355.1588m/z	355.159	13.0419	neg	2-O-Methyl-L-fucose	HMDB0033789	Organic oxygen compounds	Organooxygen compounds	Carbohydrates and carbohydrate conjugates		38	0	2M-H	C7H14O5	-6.04919	7350.9	6807.75	6095	9483.53	6441.23	7348.36	5808.07	5077.22	4756.08
13.30_618.4129n	641.402	13.3044	pos	19-Methoxypomolic acid 3-arabinoside	HMDB0034374	Lipids and lipid-like molecules	Prenol lipids	Triterpenoids		38	0	M+NH4, M+Na, M+H-H2O	C36H58O8	-0.382935	79245.9	74882.4	76619.6	15160	28858	28649	40049.6	41355.7	22966.8
14.40_427.3575m/z	427.357	14.4026	pos	7-Oxostigmasterol	HMDB0030015	Lipids and lipid-like molecules	Steroids and steroid derivatives	Stigmastanes and derivatives		38	0	M+H	C29H46O2	0.989968	30351.8	26170.6	29614	1810.55	3034.73	38577.9	33308.7	52261.3	70509.4
14.58_416.3523m/z	416.352	14.576	pos	Tomatidine	HMDB0034731	Lipids and lipid-like molecules	Steroids and steroid derivatives	Steroidal alkaloids	C10826	38	0	M+H	C27H45NO2	-0.0669372	13896.1	14234.1	16272.7	34402.2	23893.3	19232.1	17170.4	13922.5	14364.6
15.99_157.1588m/z	157.159	15.9937	pos	L-Citronellol	HMDB0035094	Lipids and lipid-like molecules	Prenol lipids	Monoterpenoids	C11386	38	0	M+H	C10H20O	0.990564	10885.9	9222.8	9528.24	17407.8	14458.9	10707.5	13567.8	11871.5	14209
2.70_326.1345m/z	326.134	2.70273	pos	Indicaxanthin	HMDB0029386	Organic acids and derivatives	Carboxylic acids and derivatives	Amino acids, peptides, and analogues	C08549	38	0	M+NH4	C14H16N2O6	-0.613073	47032.8	50764	49380.8	34374.3	53773.2	38847	58690.5	59766.2	37413
3.80_189.1347m/z	189.135	3.79745	pos	L-Targinine	HMDB0029416	Organic acids and derivatives	Carboxylic acids and derivatives	Amino acids, peptides, and analogues	C03884	38	0	M+H	C7H16N4O2	0.702716	6518.31	6682.83	6154.26	1522.23	2720.81	4228.99	3850.54	3682.09	4391.69
3.82_587.3171m/z	587.317	3.82302	neg	Longistylin A	HMDB0038543	Phenylpropanoids and polyketides	Stilbenes	Unclassified		38	0	2M-H	C20H22O2	0.697329	3525.37	4953.51	4351.96	968.796	636.555	4106.81	3049.11	1386.18	3801.25
3.85_384.1755m/z	384.176	3.85082	pos	Tetrahydropentoxyline	HMDB0029992	Alkaloids and derivatives	Harmala alkaloids	Unclassified		38	0	M+NH4	C17H22N2O7	-2.73367	14783.6	18317.5	13874.7	14505.7	23760.3	10489.5	20249.8	25562	5544.71
3.93_503.1630m/z	503.163	3.92608	neg	Deoxyinosine	HMDB0000071	Nucleosides, nucleotides, and analogues	Purine nucleosides	Purine 2'-deoxyribonucleosides	C05512	38	0	2M-H	C10H12N4O4	-2.86262	1680.75	1449.04	1695.11	2.36234e-05	2.36234e-05	2.36234e-05	1227.59	560.527	753.053
3.99_249.1271m/z	249.127	3.98823	pos	3-Phenylpropyl cinnamate	HMDB0036387	Phenylpropanoids and polyketides	Cinnamic acids and derivatives	Cinnamic acid esters		38	0	M+H-H2O	C18H18O2	-1.1218	24108.2	15202.4	20673.9	26536.4	23164	10277.7	17412.9	22576.7	9189.24
4.04_180.0870m/z	180.087	4.0404	pos	beta-D-Glucosamine	HMDB0030091	Organic oxygen compounds	Organooxygen compounds	Carbohydrates and carbohydrate conjugates	C08349	38	0	M+H	C6H13NO5	2.02756	20487	19467.7	17787.5	11244	6352.21	13870.9	18260.3	17672.3	28378.1
4.04_269.1036m/z	269.104	4.04218	neg	3',4',5'-Trimethoxycinnamyl alcohol	HMDB0040890	Phenylpropanoids and polyketides	Cinnamyl alcohols	Unclassified		38	0	M+FA-H	C12H16O4	2.24903	25925.6	24372.6	23105.6	6491.3	4829.33	6837.52	23099.9	22049.7	34897.3
4.21_339.1055m/z	339.106	4.21445	pos	Hydroxytyrosol 1-O-glucoside	HMDB0041024	Organic oxygen compounds	Organooxygen compounds	Carbohydrates and carbohydrate conjugates		38	0	M+Na	C14H20O8	1.54601	5174.68	5298.01	6368.67	16646.9	6763.17	9469.78	5395.08	7643.39	11661.4
4.30_407.0456m/z	407.046	4.29823	neg	2-O-Galloylgalactaric acid	HMDB0036932	Organic oxygen compounds	Organooxygen compounds	Carbohydrates and carbohydrate conjugates		38	0	M+FA-H	C13H14O12	-2.99418	3034.77	3575.53	3039.6	2377.8	2080.99	1578.64	2377.46	2628.85	4819.88
4.36_518.1524m/z	518.152	4.36067	neg	Dhurrin 6'-glucoside	HMDB0029776	Organic oxygen compounds	Organooxygen compounds	Carbohydrates and carbohydrate conjugates		38	0	M+FA-H	C20H27NO12	1.82594	18737.2	19219.2	17428.1	1103.22	2.36234e-05	3253.8	24840.9	19388.6	51060.4
4.37_137.0599m/z	137.06	4.36858	pos	4-Hydroxy-3-methoxybenzenemethanol	HMDB0032012	Benzenoids	Phenols	Methoxyphenols	C06317	38	0	M+H-H2O	C8H10O3	1.21751	16703.2	13773	13201.4	19916.7	17454.5	13796.1	13148.6	12725.9	14247.7
4.49_197.1288m/z	197.129	4.49027	pos	Maltoxazine	HMDB0030372	Organoheterocyclic compounds	Pyrrolidines	Unclassified		38	2.39	M+NH4	C10H13NO2	1.73998	20136.3	19977.3	21548.7	21524.8	33950	23606.1	19464.1	20388.5	8959.38
4.59_277.1233m/z	277.123	4.58557	neg	(E)-Arachidin II	HMDB0038784	Phenylpropanoids and polyketides	Stilbenes	Unclassified		38	2.87	M-H2O-H	C19H20O3	-0.33258	4300.77	3599.43	4510.94	753.113	446.138	3546.75	6249.81	5352.7	5043.13
4.69_491.2287m/z	491.229	4.68802	pos	Deacetylnomilinic acid	HMDB0035073	Lipids and lipid-like molecules	Steroids and steroid derivatives	Steroid lactones		38	0	M+H	C26H34O9	2.33703	36542	37788.5	40604.8	31060.5	29179.4	37590.9	47870.6	49602.7	52866.7
4.83_687.2857m/z	687.286	4.82973	neg	(-)-erythro-Anethole glycol 1-glucoside	HMDB0033066	Organic oxygen compounds	Organooxygen compounds	Carbohydrates and carbohydrate conjugates		38	0	2M-H	C16H24O8	-1.86992	16305.7	15800.2	13653.7	6487.06	5924.07	13836.6	15168.8	18519.4	12539.9
4.87_381.1456m/z	381.146	4.87147	neg	Nb-Feruloyltryptamine	HMDB0041519	Phenylpropanoids and polyketides	Cinnamic acids and derivatives	Hydroxycinnamic acids and derivatives		38	0	M+FA-H	C20H20N2O3	0.12255	7716.07	7175.31	8640.46	2225.2	3176.83	4045.8	14350.6	14581.5	7223.28
4.93_298.0938m/z	298.094	4.93293	neg	beta-D-Glucopyranosyl anthranilate	HMDB0041517	Organic oxygen compounds	Organooxygen compounds	Carbohydrates and carbohydrate conjugates		38	0	M-H	C13H17NO7	2.03034	3826.21	3083.93	2884.35	1867.27	1900.76	2943.44	7860.15	7985.54	9307.06
4.93_647.3075m/z	647.308	4.93293	neg	Blumealactone C	HMDB0035357	Lipids and lipid-like molecules	Prenol lipids	Terpene lactones		38	0	2M-H	C17H24O6	0.330679	5495.88	7202.31	8327.48	2127.38	5363.09	3909.6	7890.82	7734.74	3508.86
5.44_365.0883m/z	365.088	5.44093	neg	3-p-Coumaroyl-1,5-quinolactone	HMDB0029292	Phenylpropanoids and polyketides	Cinnamic acids and derivatives	Hydroxycinnamic acids and derivatives		38	0	M+FA-H	C16H16O7	1.50176	6631.62	6545.68	6934.51	5014.96	3562.28	5479.53	7838.06	9729.47	15363.3
5.80_519.0592m/z	519.059	5.8012	neg	Urolithin D	HMDB0029219	Phenylpropanoids and polyketides	Coumarins and derivatives	Hydroxycoumarins		38	0	2M-H	C13H8O6	4.39149	3214.8	4395.47	2582.14	5854.17	7319.2	7068.52	2.36234e-05	2.36234e-05	2.36234e-05
5.88_360.1459m/z	360.146	5.88348	neg	Erythratine	HMDB0030181	Alkaloids and derivatives	Erythrina alkaloids	Erythrinanes		38	0	M+FA-H	C18H21NO4	2.08586	4082.02	3343.6	2843.28	3472.2	2815.8	4447.54	1315.52	2744.48	2927.81
5.88_427.1364m/z	427.136	5.88385	pos	7-Epi-12-hydroxyjasmonic acid glucoside	HMDB0040706	Lipids and lipid-like molecules	Fatty Acyls	Fatty acyl glycosides		38	0	M+K	C18H28O9	-0.125055	6505.56	8907.12	6817.12	16027.8	10391.5	8847.57	5780.85	5638.08	4364.56
6.53_509.2398m/z	509.24	6.53357	neg	Erinacine G	HMDB0029655	Organic oxygen compounds	Organooxygen compounds	Carbohydrates and carbohydrate conjugates		38	0	M+FA-H	C25H36O8	1.19068	10456.9	9063	8988.53	5264.14	3381.8	6163.83	3798.77	6400.34	4362.31
7.17_271.0618m/z	271.062	7.16578	neg	Oroselone	HMDB0033925	Phenylpropanoids and polyketides	Coumarins and derivatives	Furanocoumarins		38	0	M+FA-H	C14H10O3	2.58823	2022.18	2134.59	2066.1	405.494	260.599	213.424	1236.15	740.866	326.311
7.57_445.1148m/z	445.115	7.56978	neg	5-Hydroxyflavone	HMDB0040556	Phenylpropanoids and polyketides	Flavonoids	Flavonoid glycosides		38	0	M+FA-H	C21H20O8	1.96144	9014.73	7310.63	8581.02	12314.2	8023.49	9831.41	8103.15	6951.27	8674.29
7.99_237.1486m/z	237.149	7.99138	pos	Eremopetasidione	HMDB0040778	Lipids and lipid-like molecules	Prenol lipids	Sesquiterpenoids		38	0	M+H	C14H20O3	0.227652	3971.69	3977.65	4291	4428.45	5330.1	3885.42	2062.61	1580.88	3253.71
8.59_253.1071m/z	253.107	8.58837	pos	Methyl 3,4,5-trimethoxycinnamate	HMDB0038551	Phenylpropanoids and polyketides	Cinnamic acids and derivatives	Hydroxycinnamic acids and derivatives		38	0	M+H	C13H16O5	0.282101	2910.99	2460.71	2450.96	5268.42	4395.85	2502.21	3080.69	3334.57	3655.15
8.84_278.1863m/z	278.186	8.83598	pos	Baptifoline	HMDB0033481	Alkaloids and derivatives	Lupin alkaloids	Anagyrine-type alkaloids	C10755	38	0	M+NH4	C15H20N2O2	-0.0925554	3946.66	4912.7	4287.25	2.36234e-05	2.36234e-05	203.115	10120.4	10310.3	2672
9.73_385.0917m/z	385.092	9.72767	pos	Tetraphyllin B sulfate	HMDB0038486	Organic oxygen compounds	Organooxygen compounds	Carbohydrates and carbohydrate conjugates		38	0	M+NH4	C12H17NO10S	1.53354	11604	12929	11304.6	24177	14921.1	11865.5	9359.28	8920.61	11456.8
0.57_143.0341m/z	143.034	0.570917	neg	D-1,5-Anhydrofructose	HMDB0041561	Organoheterocyclic compounds	Oxanes	Unclassified		37.9	0	M-H2O-H	C6H10O5	-5.15371	2839.83	1572.15	2636.19	4755.99	3347.46	3409.97	2346.25	2153.21	2464.91
0.59_172.0970m/z	172.097	0.591083	pos	Hydroxytyrosol	HMDB0005784	Benzenoids	Phenols	Tyrosols and derivatives		37.9	0	M+NH4	C8H10O3	1.11998	3251.35	4102.78	4188.59	7697.7	5967.14	5283.62	2481.7	2791.26	4313.39
1.87_145.1225m/z	145.122	1.87418	pos	Isobutyl isobutyrate	HMDB0040252	Organic acids and derivatives	Carboxylic acids and derivatives	Carboxylic acid derivatives		37.9	0	M+H	C8H16O2	1.3272	17189	15835.6	16113.7	30848.9	25454.1	20886.5	13147.6	12059.2	19227.6
10.37_382.2951m/z	382.295	10.3672	pos	6-O-Acetylaustroinulin	HMDB0036803	Lipids and lipid-like molecules	Prenol lipids	Diterpenoids		37.9	0	M+NH4	C22H36O4	-0.246278	3652.04	4678.74	5642.91	2.36234e-05	2.36234e-05	10413	14541.5	918.666	2.36234e-05
10.42_375.2278m/z	375.228	10.4227	pos	5-hydroxypropafenone	HMDB0060988	Phenylpropanoids and polyketides	Linear 1,3-diarylpropanoids	Cinnamylphenols		37.9	0	M+NH4	C21H27NO4	-0.193534	3811.6	4742.6	4314.96	2.36234e-05	2.36234e-05	3657.8	1634.85	953.571	1455.86
10.46_423.2311m/z	423.231	10.4596	pos	Persicaxanthin	HMDB0034952	Lipids and lipid-like molecules	Prenol lipids	Diterpenoids		37.9	0.316	M+K	C25H36O3	3.90963	20815.9	21538.2	21643	2.36234e-05	2.36234e-05	494.325	80613.3	207069	20021.7
10.94_933.1906m/z	933.191	10.9436	neg	Tricin 7-[sinapoyl-(->2)-glucuronyl-(1->2)-glucuronide]	HMDB0039907	Phenylpropanoids and polyketides	Flavonoids	Flavonoid glycosides		37.9	0	M+FA-H	C40H40O23	-4.14628	51124.6	50331.9	48465.1	89700.1	63506.2	58623.5	42206.3	34984.4	53884.1
11.03_565.0476m/z	565.048	11.0265	neg	Uridine diphosphate glucose	HMDB0000286	Nucleosides, nucleotides, and analogues	Pyrimidine nucleotides	Pyrimidine nucleotide sugars	C00029	37.9	0	M-H	C15H24N2O17P2	-0.202569	14487.4	10777.9	9992.41	11637.1	16312	7564.14	11002.3	9361.88	12055.3
11.94_623.4537m/z	623.454	11.9361	neg	Squamocin K	HMDB0029957	Lipids and lipid-like molecules	Fatty Acyls	Fatty alcohols		37.9	0	M+FA-H	C35H62O6	1.47631	9967.66	9168.62	10506.7	487.483	2056.61	2.36234e-05	7425.01	23799.7	575.81
13.06_170.1540m/z	170.154	13.06	pos	Piperitone	HMDB0034975	Lipids and lipid-like molecules	Prenol lipids	Monoterpenoids		37.9	0	M+NH4	C10H16O	0.344773	48703.4	54917.2	45977	104931	54845.8	64193.7	44704.7	52516.1	62270.1
14.20_249.1479m/z	249.148	14.1966	pos	(S)-Pterosin A	HMDB0030757	Benzenoids	Indanes	Indanones		37.9	0	M+H	C15H20O3	-2.66647	8712.27	7001.59	5800.18	13791.4	7281.4	5830.71	10315.4	7631.66	9023.41
2.89_397.2056m/z	397.206	2.88533	pos	1-Hexanol arabinosylglucoside	HMDB0031689	Lipids and lipid-like molecules	Fatty Acyls	Fatty acyl glycosides		37.9	0	M+H	C17H32O10	-3.13177	3815.37	4902.27	4134.93	1340.22	1653.69	4636.7	9083.35	5907.75	8279.02
4.26_442.1365m/z	442.136	4.25665	neg	4-(2-Nitroethyl)phenyl primeveroside	HMDB0031742	Organic oxygen compounds	Organooxygen compounds	Carbohydrates and carbohydrate conjugates		37.9	0	M-H2O-H	C19H27NO12	2.18801	4319.32	4169.03	4808.41	285.058	2.36234e-05	1431.07	2096.74	2278.47	4541.22
4.36_784.1515m/z	784.151	4.36067	neg	FAD	HMDB0001248	Nucleosides, nucleotides, and analogues	Flavin nucleotides	Unclassified	C00016	37.9	0	M-H	C27H33N9O15P2	2.03067	37743.6	39046.9	41775.3	31122.9	31024.3	34958.7	35346.9	46227.4	58281
4.59_340.1189m/z	340.119	4.58557	neg	4-Hydroxynornantenine	HMDB0033366	Alkaloids and derivatives	Aporphines	Unclassified		37.9	0	M-H	C19H19NO5	-0.380887	19322.7	19092.1	20617.6	2374.46	2185.54	15915.7	33472.6	32139.4	21633
4.63_391.1234m/z	391.123	4.6271	neg	Di-O-methylcrenatin	HMDB0032742	Organic oxygen compounds	Organooxygen compounds	Carbohydrates and carbohydrate conjugates		37.9	0	M+FA-H	C15H22O9	-3.55842	11225.4	11911.4	12036	11433.8	8118.76	10888	10794.7	10740.1	11321
4.81_342.1322n	341.125	4.80903	neg	4-Hydroxy-3-(2-hydroxyethyl)acetophenone 4-glucoside	HMDB0037552	Organic oxygen compounds	Organooxygen compounds	Carbohydrates and carbohydrate conjugates		37.9	0	M-H, M+FA-H	C16H22O8	2.16707	20534.5	20537.3	17995.2	10946.6	10757.4	10479.4	19368.1	17854.3	23774.8
4.91_523.1467m/z	523.147	4.91282	neg	4'-O-methyl-(-)-epicatechin-5-O-beta-glucuronide	HMDB0029181	Phenylpropanoids and polyketides	Flavonoids	Flavonoid glycosides		37.9	0	M+FA-H	C23H26O11	1.96289	970.901	1461.11	1370.38	2127.92	826.061	1140.51	2.36234e-05	2.36234e-05	1120.89
4.93_389.2171m/z	389.217	4.93383	pos	9,13-Dihydroxy-4-megastigmen-3-one 9-glucoside	HMDB0036318	Lipids and lipid-like molecules	Fatty Acyls	Fatty acyl glycosides		37.9	0	M+H	C19H32O8	0.227147	43968.7	32490.9	37727	28478.4	17535.8	22590.7	29801.7	51557.1	42132.9
5.02_504.1522m/z	504.152	5.01518	neg	Narceinone	HMDB0038598	Phenylpropanoids and polyketides	Stilbenes	Unclassified		37.9	0	M+FA-H	C23H25NO9	2.39257	13802.3	13090.1	13482.8	25431	20058.9	25754.4	17998	15727.4	20762
5.47_204.0868m/z	204.087	5.46615	pos	N-Acetylgalactosamine	HMDB0000212	Organic oxygen compounds	Organooxygen compounds	Carbohydrates and carbohydrate conjugates	C01074	37.9	0	M+H-H2O	C8H15NO6	0.465595	2439.73	2320.96	2522.63	3859.16	3890.44	2491.46	1357.73	858.64	1603.21
6.24_155.0469m/z	155.047	6.24327	pos	Cinnamaldehyde	HMDB0003441	Phenylpropanoids and polyketides	Cinnamaldehydes	Unclassified	C00903	37.9	0	M+Na	C9H8O	0.872212	4573.21	4191.9	4557.66	9199.47	6838.74	5483.09	998.22	1498	881.861
6.38_515.1549m/z	515.155	6.38067	pos	2'',6''-Di-O-acetylononin	HMDB0039925	Phenylpropanoids and polyketides	Isoflavonoids	Isoflavonoid O-glycosides		37.9	0	M+H	C26H26O11	0.237695	4381.75	5152.03	3874.97	3557.25	10139.1	22594	2.36234e-05	2.36234e-05	2.36234e-05
7.99_513.1370m/z	513.137	7.99138	pos	6-Feruloylglucose 2,3,4-trihydroxy-3-methylbutylglycoside	HMDB0036214	Lipids and lipid-like molecules	Fatty Acyls	Fatty acyl glycosides		37.9	0	M+K	C21H30O12	0.182525	8016.2	6589.14	7495.22	12804.9	10002.4	8231.9	9742.12	12660.1	11379.3
8.03_260.2585m/z	260.259	8.03172	pos	2,6,10-Trimethyldodecanoic acid	HMDB0041588	Lipids and lipid-like molecules	Prenol lipids	Sesquiterpenoids		37.9	0	M+NH4	C15H30O2	0.592171	2705.35	3356.83	2995.54	5477.51	3988.6	4542.54	2261.65	1761.24	2016.62
9.74_307.1921m/z	307.192	9.73673	neg	Ginsenoyne I	HMDB0040374	Lipids and lipid-like molecules	Fatty Acyls	Fatty alcohols		37.9	0	M+FA-H	C17H26O2	2.41955	1489.19	981.128	958.396	2.36234e-05	442.941	2.36234e-05	1497.03	1479.83	2.36234e-05
9.77_253.1799m/z	253.18	9.76723	pos	1-Hydroxyepiacorone	HMDB0030918	Organic oxygen compounds	Organooxygen compounds	Carbonyl compounds		37.9	0	M+H	C15H24O3	0.213745	8208.49	7872.23	7896.75	15598.1	12336.6	8623.25	7751.42	7142.1	9018.89
0.00_203.1796m/z	203.18	0.0024	pos	beta-Santalol	HMDB0036716	Lipids and lipid-like molecules	Prenol lipids	Sesquiterpenoids	C09720	37.8	0	M+H-H2O	C15H24O	0.738734	2090.49	2465.64	1993.4	4063.37	3308.41	2392.9	1984.39	2335.63	2752.97
0.57_104.0711m/z	104.071	0.57405	pos	gamma-Aminobutyric acid	HMDB0000112	Organic acids and derivatives	Carboxylic acids and derivatives	Amino acids, peptides, and analogues	C00334	37.8	0	M+H	C4H9NO2	4.90005	9331.1	11914.5	14334.4	22185.8	19531.6	14845.3	3543	4769.26	7132.03
0.81_204.0868m/z	204.087	0.812533	pos	Avenic acid B	HMDB0038751	Organic acids and derivatives	Carboxylic acids and derivatives	Amino acids, peptides, and analogues		37.8	0	M+H-H2O	C8H15NO6	0.851107	267241	300519	284887	589062	547599	348708	253540	205923	288340
0.85_134.0272m/z	134.027	0.846583	pos	(S)C(S)S-S-Methylcysteine sulfoxide	HMDB0029432	Organic acids and derivatives	Carboxylic acids and derivatives	Amino acids, peptides, and analogues		37.8	0	M+H-H2O	C4H9NO3S	0.92734	14310.3	11580.1	16064.2	2.36234e-05	2.36234e-05	31826.4	23372.5	25354.2	18486.2
0.85_195.0878m/z	195.088	0.846583	pos	Caffeine	HMDB0001847	Organoheterocyclic compounds	Imidazopyrimidines	Purines and purine derivatives	C07481	37.8	0	M+H	C8H10N4O2	0.949912	37352.8	38368	35117.8	20909.2	17975.4	6366.58	43935.5	60868.9	72048.1
0.85_219.0977m/z	219.098	0.846583	pos	N-gamma-L-Glutamyl-D-alanine	HMDB0036301	Organic acids and derivatives	Carboxylic acids and derivatives	Amino acids, peptides, and analogues		37.8	0	M+H	C8H14N2O5	0.645456	36066.3	32562.7	36199.9	18734.9	40382.3	22289.6	16348.3	17114.2	18543
0.91_203.0527m/z	203.053	0.914683	pos	Theobromine	HMDB0002825	Organoheterocyclic compounds	Imidazopyrimidines	Purines and purine derivatives	C07480	37.8	0	M+Na	C7H8N4O2	-6.75117	4.29767e+06	4.35091e+06	4.31721e+06	9.78749e+06	1.00199e+07	4.39276e+06	3.64903e+06	2.93679e+06	3.38167e+06
10.94_575.1206m/z	575.121	10.9436	neg	Eriodictyol	HMDB0005810	Phenylpropanoids and polyketides	Flavonoids	Flavans	C05631	37.8	0	2M-H	C15H12O6	1.95658	12221.5	14545.1	13856.9	19551.3	12987.7	11113.6	10140.8	9199.25	12868
11.14_297.1467m/z	297.147	11.138	pos	[6]-Dehydroshogaol	HMDB0033090	Phenylpropanoids and polyketides	Cinnamic acids and derivatives	Hydroxycinnamic acids and derivatives		37.8	0	M+Na	C17H22O3	2.31131	1252.49	1269.81	1156.47	5341	6626.71	3014.89	1228.74	887.748	1212.51
11.27_413.2342m/z	413.234	11.2668	neg	Erinacine A	HMDB0040291	Lipids and lipid-like molecules	Prenol lipids	Diterpenoids		37.8	0	M-H2O-H	C25H36O6	2.0154	10395.6	10075.9	8949.78	350.51	266.618	2.36234e-05	8955.55	27940.1	2987.8
11.35_394.1458n	393.138	11.3477	neg	1-(3-Methyl-2-butenoyl)-6-apiosylglucose	HMDB0039952	Lipids and lipid-like molecules	Fatty Acyls	Fatty acyl glycosides		37.8	0	M-H, 2M-H	C16H26O11	-4.46691	4826.41	4212.56	6722.26	10044	11206.5	10037.8	10973.2	10486.4	5006.09
12.54_251.0470m/z	251.047	12.5365	pos	Benzyl Benzoate	HMDB0014814	Benzenoids	Benzene and substituted derivatives	Benzoic acids and derivatives	C12537	37.8	0	M+K	C14H12O2	0.630913	2607.69	2923.98	3179.54	5940.51	4020.66	3619.77	2660.25	3126.03	3801.84
13.91_101.0714m/z	101.071	13.9058	pos	Gyromitrin	HMDB0033952	Organic nitrogen compounds	Organonitrogen compounds	Hydrazines and derivatives	C08305	37.8	0	M+H	C4H8N2O	4.87871	3284.17	3265.2	3431.68	6385.04	4824.41	3988.46	3145.06	2777.02	3898.14
14.09_334.2741m/z	334.274	14.0941	pos	Pregnenolone	HMDB0000253	Lipids and lipid-like molecules	Steroids and steroid derivatives	Pregnane steroids	C01953	37.8	0	M+NH4	C21H32O2	0.0181631	4021.98	4991.89	4625	9865	3804.26	7800.35	1016.8	1513.51	2020.59
14.49_622.4455n	645.434	14.4893	pos	(20R)-Ginsenoside Rh2	HMDB0039544	Lipids and lipid-like molecules	Prenol lipids	Triterpenoids		37.8	0	M+NH4, M+Na	C36H62O8	1.67054	57697.8	60965.3	72944.3	11059.6	25591.1	27214.4	44211.7	40886.9	15442
15.90_113.0965m/z	113.097	15.8986	pos	2-Methylbutyl acetate	HMDB0034166	Organic acids and derivatives	Carboxylic acids and derivatives	Carboxylic acid derivatives		37.8	0	M+H-H2O	C7H14O2	3.36582	8796.89	7751.26	8800.02	15956.6	11851.6	9317.18	7506.24	7620.53	9698.94
2.12_235.1695m/z	235.17	2.11638	pos	alpha-Carissanol	HMDB0035597	Lipids and lipid-like molecules	Prenol lipids	Sesquiterpenoids		37.8	0	M+H-H2O	C15H24O3	0.974331	48128.7	41254.5	42474.9	76997.5	64575.1	51095.6	40911.5	40406.7	52636.4
2.88_391.2107m/z	391.211	2.8834	neg	Dihydrofukinolide	HMDB0034662	Lipids and lipid-like molecules	Prenol lipids	Terpene lactones		37.8	0	M-H	C22H32O6	-4.87106	2042.24	2463.35	2494.89	258.194	781.632	1394.58	2213.23	2170.2	2401.03
2.98_235.1695m/z	235.17	2.98332	pos	Dehydrocurdione	HMDB0035407	Lipids and lipid-like molecules	Prenol lipids	Sesquiterpenoids	C16949	37.8	0	M+H	C15H22O2	1.05917	38714.3	36820.8	34801.1	71012.1	57011.8	43783.2	31501.8	33036.1	46021.3
4.04_349.0702m/z	349.07	4.04218	neg	12alpha-Hydroxyerosone	HMDB0034141	Phenylpropanoids and polyketides	Isoflavonoids	Rotenoids		37.8	3.56	M-H2O-H	C20H16O7	-4.27773	204671	236926	235278	74531.8	52704.2	66408.3	188219	197168	283561
4.21_292.1095n	293.117	4.21445	pos	N-gamma-Glutamyl-S-propylcysteine	HMDB0039096	Organic acids and derivatives	Carboxylic acids and derivatives	Amino acids, peptides, and analogues		37.8	0	M+H, M+Na	C11H20N2O5S	0.679586	19234.3	20961.2	19510.3	4065.21	2872.55	14918.7	20582.5	13520.2	30679.8
4.26_529.2636m/z	529.264	4.25665	neg	Cinncassiol D2 glucoside	HMDB0034679	Lipids and lipid-like molecules	Prenol lipids	Terpene glycosides		37.8	0	M-H	C26H42O11	-3.36972	46411.4	45539.7	52343.3	26180.7	22944.3	55994.5	57535.4	53845.1	71701.3
4.54_396.1774m/z	396.177	4.54375	pos	N-Jasmonoyltyrosine	HMDB0039503	Organic acids and derivatives	Carboxylic acids and derivatives	Amino acids, peptides, and analogues		37.8	0	M+Na	C21H27NO5	-2.08885	14111.1	15681	14027.2	13080.2	19730.2	9946.95	13093.2	15192.9	5893.65
4.63_325.0936m/z	325.094	4.6271	neg	Bilobalide A	HMDB0036735	Lipids and lipid-like molecules	Prenol lipids	Terpene lactones	C07605	37.8	0	M-H	C15H18O8	2.10601	2406.63	2910.24	1897.17	2178.28	1683.25	1365.56	2046.02	2242.4	2747.81
4.90_610.1899n	633.179	4.89857	pos	Hesperidin	HMDB0003265	Phenylpropanoids and polyketides	Flavonoids	Flavonoid glycosides	C09755	37.8	0	M+NH4, M+Na	C28H34O15	0.277089	73706.8	68222.4	70702.6	1484.42	2.36234e-05	2.36234e-05	37513	22552.5	71150.7
4.97_843.4130m/z	843.413	4.97398	neg	2',4,4'-Trihydroxy-6'-methoxy-3',5'-diprenylchalcone	HMDB0035066	Phenylpropanoids and polyketides	Linear 1,3-diarylpropanoids	Chalcones and dihydrochalcones		37.8	0	2M-H	C26H30O5	1.91519	8429.31	9996.37	8116.05	3637.6	677.039	10231.2	16544.6	21951.8	43473.6
5.66_321.1309m/z	321.131	5.65908	pos	Gynocardin	HMDB0029913	Organic oxygen compounds	Organooxygen compounds	Carbohydrates and carbohydrate conjugates	C08331	37.8	0	M+NH4	C12H17NO8	5.40765	7457.8	6739.18	6909.63	10311.2	8489.97	9518.59	7786.23	8520.33	13319.8
5.66_393.1882m/z	393.188	5.65908	pos	(3S,7E,9S)-9-Hydroxy-4,7-megastigmadien-3-one 9-glucoside	HMDB0036822	Lipids and lipid-like molecules	Fatty Acyls	Fatty acyl glycosides		37.8	0	M+Na	C19H30O7	-0.507441	8672.27	5490.49	6728.96	2470.72	2720.34	3844.96	1136.04	1105.93	1052.49
5.83_683.1578m/z	683.158	5.82528	pos	NADH	HMDB0001487	Nucleosides, nucleotides, and analogues	(5'->5')-dinucleotides	Unclassified	C00004	37.8	0	M+NH4	C21H29N7O14P2	-1.20561	11685.6	18450.2	16449.6	12179.9	23344.6	26495.1	2.36234e-05	2.36234e-05	2.36234e-05
6.56_343.1385m/z	343.139	6.56158	pos	1-(3,4-Dimethoxyphenyl)-1,2-ethanediol 2-O-b-D-glucoside	HMDB0034627	Organic oxygen compounds	Organooxygen compounds	Carbohydrates and carbohydrate conjugates		37.8	0	M+H-H2O	C16H24O9	-0.58147	2709.96	2280.48	1786.27	2.36234e-05	2.36234e-05	2.36234e-05	460.785	1108.27	1090.12
6.86_799.2080m/z	799.208	6.86057	neg	Spinosin C	HMDB0037463	Phenylpropanoids and polyketides	Flavonoids	Flavonoid glycosides		37.8	0	M+FA-H	C37H38O17	-1.46278	22351.9	24180.4	23063.4	17100.4	51978.3	84631.1	2.36234e-05	2.36234e-05	2.36234e-05
7.02_209.1174m/z	209.117	7.0227	pos	trans-Isoasarone	HMDB0031469	Benzenoids	Phenol ethers	Anisoles	C17846	37.8	0	M+H	C12H16O3	1.01637	3251.93	2660.55	2807.37	4029.22	4155.35	3659.41	2627.02	2264.06	2053.62
7.10_368.1605m/z	368.161	7.1031	pos	Moschamindole	HMDB0033431	Phenylpropanoids and polyketides	2-arylbenzofuran flavonoids	Unclassified		37.8	0	M+NH4	C20H18N2O4	0.0752203	3350.04	2542.38	2651.32	2.36234e-05	2.36234e-05	210.277	1827.39	2546.03	1622.28
7.11_369.2400m/z	369.24	7.10505	neg	9-(Methylthio)nonanenitrile	HMDB0038437	Organic nitrogen compounds	Organonitrogen compounds	Organic cyanides		37.8	0	2M-H	C10H19NS	-1.09808	1412.48	1613.75	1350.44	2.36234e-05	2.36234e-05	897.523	1464.85	2.36234e-05	2.36234e-05
8.03_238.9950m/z	238.995	8.02955	neg	6-Phosphonoglucono-D-lactone	HMDB0001127	Organic oxygen compounds	Organooxygen compounds	Carbohydrates and carbohydrate conjugates	C01236	37.8	0	M-H2O-H	C6H11O9P	-4.81505	5574.92	5713.74	6493.46	7370.61	6987.77	5364.68	5247.89	5300.96	7070.89
8.61_449.2183m/z	449.218	8.60763	pos	Cubebinin	HMDB0033273	Lignans, neolignans and related compounds	Furanoid lignans	Tetrahydrofuran lignans		37.8	0	M+H	C24H32O8	2.83639	10521.3	9462.74	9089.64	2.36234e-05	2.36234e-05	1704.84	17170.9	15496.6	7061.56
9.87_340.2119m/z	340.212	9.86528	pos	Zeranol	HMDB0032702	Phenylpropanoids and polyketides	Macrolides and analogues	Unclassified	C14752	37.8	0	M+NH4	C18H26O5	0.0870608	4923.62	4929.16	4934.36	5686.06	4398.06	3063.37	2621.85	1583.4	3746.84
0.77_303.1202m/z	303.12	0.766817	neg	Avenic acid A	HMDB0030416	Organic acids and derivatives	Carboxylic acids and derivatives	Amino acids, peptides, and analogues		37.7	0	M-H2O-H	C12H22N2O8	1.40998	32789.1	35460	38682.4	57253.5	51853.5	50060.4	35960.1	38495.2	40137.9
0.80_367.1057m/z	367.106	0.800867	neg	Berberrubine	HMDB0030266	Alkaloids and derivatives	Protoberberine alkaloids and derivatives	Unclassified		37.7	0	M+FA-H	C19H16NO4+	-1.49413	111428	109699	121131	227431	268415	72861.9	200786	90858.8	89141.6
0.87_363.0343m/z	363.034	0.868967	neg	Xanthylic acid	HMDB0001554	Nucleosides, nucleotides, and analogues	Purine nucleotides	Purine ribonucleotides	C00655	37.7	0	M-H	C10H13N4O9P	-1.30089	306675	283727	285443	455836	414580	354052	200717	186927	345649
1.09_198.0763m/z	198.076	1.08537	pos	L-Dopa	HMDB0000181	Organic acids and derivatives	Carboxylic acids and derivatives	Amino acids, peptides, and analogues	C00355	37.7	0	M+H	C9H11NO4	1.01559	5029.16	7410.09	5480.48	14532.6	13982.7	10074.2	3273.04	1682.17	2740.45
10.92_405.2634m/z	405.263	10.9166	pos	Lucidone C	HMDB0038152	Lipids and lipid-like molecules	Steroids and steroid derivatives	Oxosteroids		37.7	0	M+H	C24H36O5	-0.34602	4351.99	3035	4185.84	7294.14	3716.56	1411.49	1372.89	2.36234e-05	287.347
11.25_576.1268n	577.134	11.2461	pos	Proanthocyanidin A1	HMDB0037656	Phenylpropanoids and polyketides	Flavonoids	Biflavonoids and polyflavonoids		37.7	0	M+H, M+Na, M+K	C30H24O12	0.0282352	14819.8	14658.8	22661.4	33845.8	36990.3	15742.5	11858.1	61783.8	6781.24
11.26_499.3395m/z	499.34	11.2643	pos	Homodolichosterone	HMDB0034079	Lipids and lipid-like molecules	Steroids and steroid derivatives	Stigmastanes and derivatives		37.7	0	M+Na	C29H48O5	0.319426	15028.7	12298.4	13910	53545.3	61882.5	28863.1	4043.63	4703.35	2231.43
12.08_283.1920m/z	283.192	12.0754	neg	2,10-Bisaboladiene-1,4-diol	HMDB0037279	Lipids and lipid-like molecules	Prenol lipids	Sesquiterpenoids		37.7	0	M+FA-H	C15H26O2	2.32694	3023.79	2988.43	2739.73	5985.75	3652.37	4106.29	1891.67	2454.68	2531.87
14.35_170.1541m/z	170.154	14.3513	pos	Darwinol	HMDB0035125	Lipids and lipid-like molecules	Prenol lipids	Monoterpenoids		37.7	0	M+NH4	C10H16O	0.958297	2649.09	2446.53	2613.21	5964.24	3865.31	5407.33	2434.5	4013.81	4286.75
15.20_383.3673m/z	383.367	15.2003	pos	4-alpha-Methyl-5-alpha-cholest-7-en-3-beta-ol	HMDB0011605	Lipids and lipid-like molecules	Steroids and steroid derivatives	Cholestane steroids	C08825	37.7	0	M+H-H2O	C28H48O	0.268128	16076.7	17977	14878.1	20619	22349.9	17172.5	38215	32138.9	17870.7
15.97_103.0759m/z	103.076	15.9742	pos	Ethylmethylacetic acid	HMDB0002176	Lipids and lipid-like molecules	Fatty Acyls	Fatty acids and conjugates	C18319	37.7	0	M+H	C5H10O2	4.87739	3966.56	3411.8	3718.78	6914.19	5381.58	4135.27	3387.49	3346.3	3994.2
2.34_611.1456m/z	611.146	2.33857	neg	(-)-Epigallocatechin	HMDB0038361	Phenylpropanoids and polyketides	Flavonoids	Flavans	C12136	37.7	0	2M-H	C15H14O7	8.1351	18204.7	27224.4	22510.6	13895.7	3911.33	12397.2	11404.5	9487.11	3081.69
2.72_405.1410m/z	405.141	2.72235	neg	1-(3,4-Dimethoxyphenyl)-1,2-ethanediol 1-O-b-D-glucoside	HMDB0034626	Organic oxygen compounds	Organooxygen compounds	Carbohydrates and carbohydrate conjugates		37.7	0	M+FA-H	C16H24O9	2.04	8634.97	9041.73	9297.53	561.321	775.647	7071.11	8740.76	9913.48	16002.1
3.00_361.1986m/z	361.199	3.00263	pos	[6]-Gingerdiol 5-acetate	HMDB0040567	Benzenoids	Phenols	Methoxyphenols		37.7	0	M+Na	C19H30O5	0.256744	41860.5	37409.2	34038.9	21572.7	32627.9	33834.8	64118.6	57345.2	23357.7
3.55_121.0652m/z	121.065	3.54982	pos	4-Ethyl-1,2-benzenediol	HMDB0040174	Benzenoids	Phenols	Benzenediols		37.7	0	M+H-H2O	C8H10O2	2.68784	21952.1	19410.1	20485.7	39061.8	33367.4	23815.6	20438.9	20611.4	24557.3
3.70_235.1695m/z	235.17	3.70328	pos	Epioxylubimin	HMDB0035613	Lipids and lipid-like molecules	Prenol lipids	Sesquiterpenoids		37.7	0	M+H-H2O	C15H24O3	1.05725	26591.5	24181	23523.1	51832.7	39285.3	29090.3	23410.1	23082.9	31775.7
3.91_467.0788m/z	467.079	3.9053	neg	Trehalose 6-phosphate	HMDB0001124	Organic oxygen compounds	Organooxygen compounds	Carbohydrates and carbohydrate conjugates	C00689	37.7	0	M+FA-H	C12H23O14P	-4.58044	2219.16	1229.11	1588.28	1.1469	188.592	2.36234e-05	15072.7	14019.7	749.528
4.20_543.1341m/z	543.134	4.19652	neg	Naringenin	HMDB0002670	Phenylpropanoids and polyketides	Flavonoids	Flavans	C00509	37.7	0	2M-H	C15H12O5	8.08806	22384.7	22864.4	24461.4	1343.6	227.843	884.752	22964	20021.2	26641.4
4.38_294.0991m/z	294.099	4.38137	neg	Prulaurasin	HMDB0035022	Organic oxygen compounds	Organooxygen compounds	Carbohydrates and carbohydrate conjugates		37.7	0	M-H	C14H17NO6	2.63022	3278.4	3555.56	2827.56	1633.54	1592.37	3616.86	3290.23	3938.79	4534.38
4.62_349.0900m/z	349.09	4.61543	pos	trans-o-Coumaric acid 2-glucoside	HMDB0033581	Organic oxygen compounds	Organooxygen compounds	Carbohydrates and carbohydrate conjugates	C05158	37.7	0	M+Na	C15H18O8	1.99421	1314.66	983.507	979.878	2081.08	1076.11	2.36234e-05	2.36234e-05	558.275	589.288
4.65_355.0959m/z	355.096	4.65212	pos	Niazidin	HMDB0031981	Unclassified	Unclassified	Unclassified		37.7	0	M+H	C15H18N2O6S	0.174162	5552.92	3855.47	4140.89	2.36234e-05	2.36234e-05	1014.3	16312.7	10973	2903.88
4.71_611.3419m/z	611.342	4.70802	neg	Goshonoside F4	HMDB0038377	Lipids and lipid-like molecules	Prenol lipids	Terpene glycosides		37.7	0	M-H2O-H	C32H54O12	-2.80199	1803.46	1709.62	1360.43	2.36234e-05	2.36234e-05	1004.15	3307.81	2062.66	2.36234e-05
4.75_411.1565m/z	411.156	4.74813	neg	Dicaffeoylputrescine	HMDB0033467	Phenylpropanoids and polyketides	Cinnamic acids and derivatives	Hydroxycinnamic acids and derivatives		37.7	0	M-H	C22H24N2O6	0.823634	16314.8	16773.8	17803.5	4479.6	8157.79	11590.8	26991.9	25341.6	11801.8
4.79_425.1419m/z	425.142	4.7922	pos	Benzyl beta-primeveroside	HMDB0041190	Organic oxygen compounds	Organooxygen compounds	Carbohydrates and carbohydrate conjugates		37.7	0	M+Na	C18H26O10	0.170959	6325.43	5179.75	5879.59	11830.9	4072.6	2333.99	5040.56	5547.41	12083.6
4.84_401.1797m/z	401.18	4.84442	pos	Corchoionoside B	HMDB0030975	Lipids and lipid-like molecules	Fatty Acyls	Fatty acyl glycosides		37.7	0	M+H	C19H28O9	-2.15436	7774.83	8252.78	9673.33	6825.72	10098.8	9279.93	10530.6	5168.07	5002.88
4.88_411.1981m/z	411.198	4.88028	pos	6'-Apiosyllotaustralin	HMDB0034207	Organic oxygen compounds	Organooxygen compounds	Carbohydrates and carbohydrate conjugates		37.7	0	M+NH4	C16H27NO10	1.99665	39175	44225.4	44922.8	36406	30202.8	16829.8	26772.6	27967.3	25244
4.89_399.1302m/z	399.13	4.89235	neg	Oleoside dimethyl ester	HMDB0031350	Lipids and lipid-like molecules	Prenol lipids	Terpene glycosides		37.7	0	M-H2O-H	C18H26O11	1.35724	6685	8397.95	7426.64	2749.27	1334.6	4153.75	4924.52	5297.66	5649.74
4.99_416.1817m/z	416.182	4.98858	pos	N-Feruloylglycyl-L-phenylalanine	HMDB0029356	Organic acids and derivatives	Carboxylic acids and derivatives	Amino acids, peptides, and analogues		37.7	0	M+NH4	C21H22N2O6	0.145836	22562.2	22776.9	24028.5	22625.5	19200.3	23345.1	31965.1	30906	22174.2
5.39_428.2041n	446.24	5.38973	pos	Taraxacolide 1-O-b-D-glucopyranoside	HMDB0035610	Lipids and lipid-like molecules	Prenol lipids	Terpene lactones		37.7	0	M+H, M+NH4	C21H32O9	-1.16233	70342.5	70874	70137.2	56956.1	52488.8	56977.8	82810.7	82708.4	62328.8
5.43_464.1324n	487.121	5.42707	pos	Hesperetin 7-glucoside	HMDB0030747	Lignans, neolignans and related compounds	Cyclobutane lignans	Unclassified		37.7	0	M+NH4, M+Na	C22H24O11	1.13342	24197.3	22509.1	25049.5	2.36234e-05	2.36234e-05	2.36234e-05	2.36234e-05	2.36234e-05	6793.03
5.62_546.2923m/z	546.292	5.619	pos	ent-6R,16bOH,17-Trihydroxy-7-oxo-6,7-seco-19,6-kauranolide 6-O-glucoside	HMDB0038546	Lipids and lipid-like molecules	Prenol lipids	Terpene glycosides		37.7	0	M+NH4	C26H40O11	2.70184	14209.7	14982.7	17958.3	14303.7	17000.2	13831	25087.7	30571.7	13261.5
5.88_520.2173m/z	520.217	5.88385	pos	Limonexic acid	HMDB0036075	Lipids and lipid-like molecules	Prenol lipids	Triterpenoids		37.7	0	M+NH4	C26H30O10	-0.756656	10258.2	9721.74	11465	1811.84	1623.86	4705.34	11057.4	9139.49	8858.46
6.09_137.1326m/z	137.133	6.08925	pos	(-)-alpha-Pinene	HMDB0035658	Lipids and lipid-like molecules	Prenol lipids	Monoterpenoids	C06308	37.7	0	M+H	C10H16	1.10895	877.011	777.428	1162.97	2266.27	1748.19	1449.86	796.138	947.718	872.914
6.44_341.1493m/z	341.149	6.44107	pos	N-Methoxycarbonylanonaine	HMDB0041538	Alkaloids and derivatives	Aporphines	Unclassified		37.7	0	M+NH4	C19H17NO4	-0.81763	4724.67	5115.49	4680.93	252.846	222.8	3848.84	8621.84	5445.91	11113.4
9.47_593.1310m/z	593.131	9.46973	neg	Epicatechin-(4beta->8)-gallocatechin	HMDB0036303	Phenylpropanoids and polyketides	Flavonoids	Biflavonoids and polyflavonoids		37.7	0	M-H	C30H26O13	1.57182	17336	18648.2	17907.7	34246.1	20480.2	21393.5	15001.3	12767.9	17387.9
9.61_326.2149m/z	326.215	9.60898	pos	Farnesylcysteine	HMDB0011627	Lipids and lipid-like molecules	Prenol lipids	Sesquiterpenoids	C19691	37.7	0	M+H	C18H31NO2S	0.359788	1720.29	1705.96	1496.59	1378.15	1755.82	1260.01	2091.73	1793.92	1750.29
9.70_583.2275m/z	583.227	9.69603	neg	Pantoyllactone glucoside	HMDB0041269	Lipids and lipid-like molecules	Fatty Acyls	Fatty acyl glycosides		37.7	0	2M-H	C12H20O8	5.36174	96088.1	92117.1	99283.6	108802	288985	123457	73851	57002.6	54353.2
9.81_429.1181m/z	429.118	9.80705	pos	Glucoobtusifolin	HMDB0029617	Benzenoids	Anthracenes	Anthraquinones	C10381	37.7	0	M+H-H2O	C22H22O10	0.205425	9728.1	9265.02	9563.42	16457.3	12353.3	9448.48	6672.77	7046.32	7678.21
0.85_244.0929m/z	244.093	0.846583	pos	Cytidine	HMDB0000089	Nucleosides, nucleotides, and analogues	Pyrimidine nucleosides	Unclassified	C00475	37.6	0	M+H	C9H13N3O5	0.413373	57083.3	50794.6	47856.5	41654.7	54063	35279.6	27001.8	24126.5	17687.1
0.85_254.1004n	293.063	0.846583	pos	(2R)-1-O-beta-D-Galactopyranosylglycerol	HMDB0038664	Lipids and lipid-like molecules	Glycerolipids	Glycosylglycerols		37.6	0	M+Na, M+K	C9H18O8	0.901176	19217.1	16237.7	23168.5	85305.8	129583	20497.1	2.36234e-05	2.36234e-05	2.36234e-05
1.06_289.0182m/z	289.018	1.05638	neg	cis-Resveratrol 3-sulfate	HMDB0041712	Phenylpropanoids and polyketides	Stilbenes	Unclassified		37.6	2.88	M-H2O-H	C14H12O6S	1.75337	693370	736947	754741	993395	564807	473617	598939	835213	1.15376e+06
1.15_265.0857m/z	265.086	1.15423	pos	gamma-Glutamyl-S-methylcysteine	HMDB0031985	Organic acids and derivatives	Carboxylic acids and derivatives	Amino acids, peptides, and analogues		37.6	0	M+H	C9H16N2O5S	1.47343	10544.9	9881.99	12067.2	9172.64	12336.4	6264.59	3223.67	8992.7	2178.51
1.21_458.1311m/z	458.131	1.21153	neg	1-(2-Hydroxyphenylamino)-1-deoxy-beta-D-gentiobioside 1,2-carbamate	HMDB0037551	Organic oxygen compounds	Organooxygen compounds	Carbohydrates and carbohydrate conjugates		37.6	0	M-H	C19H25NO12	1.6075	2479.68	1859.32	1809.01	3326.27	2.36234e-05	2.36234e-05	2954.24	1741.6	9580.08
1.23_397.0758m/z	397.076	1.22867	neg	Chlorogenoquinone	HMDB0029383	Organic oxygen compounds	Organooxygen compounds	Alcohols and polyols		37.6	0	M+FA-H	C16H16O9	-5.32925	70985.3	87656.9	86452.2	227121	109139	31595.5	95066.1	99131.7	109035
1.35_272.0894m/z	272.089	1.35132	neg	Deoxycytidine	HMDB0000014	Nucleosides, nucleotides, and analogues	Pyrimidine nucleosides	Pyrimidine 2'-deoxyribonucleosides	C00881	37.6	0	M+FA-H	C9H13N3O4	2.81411	5548.26	3508.31	5279.21	6411.89	9453.81	531.467	238.139	2.36234e-05	2.36234e-05
13.66_523.0720m/z	523.072	13.6556	neg	Quercetin 3-O-glucuronide	HMDB0029212	Phenylpropanoids and polyketides	Flavonoids	Flavonoid glycosides		37.6	0	M+FA-H	C21H18O13	-2.01835	23277.3	26796	24708.8	26922	21738.5	16958.9	24765.4	21046.2	21768.6
15.17_486.3710n	469.368	15.1653	pos	3,7-Dihydroxy-25-methoxycucurbita-5,23-dien-19-al	HMDB0039362	Lipids and lipid-like molecules	Steroids and steroid derivatives	Cucurbitacins		37.6	0	M+NH4, M+Na, M+H-H2O	C31H50O4	0.118878	14948.6	22000.6	15767.3	2855.61	2140.59	1789.49	7884.09	17996.4	15130.7
15.94_201.1123m/z	201.112	15.9363	pos	Matsutakic acid A	HMDB0036715	Organic acids and derivatives	Hydroxy acids and derivatives	Medium-chain hydroxy acids and derivatives		37.6	0	M+H	C10H16O4	0.722726	2660.89	2093.94	2303.42	4595.08	3268.66	2798.2	2846.51	2417.66	3424.81
15.97_125.1327m/z	125.133	15.9742	pos	2,6-Dimethyl-2,4-heptadiene	HMDB0031415	Hydrocarbons	Unsaturated hydrocarbons	Branched unsaturated hydrocarbons		37.6	0	M+H	C9H16	2.02244	1547.82	1256.74	1170.21	2219.34	1506.31	1180.63	1565.91	1565.97	1543.36
2.46_348.1291m/z	348.129	2.4597	pos	Dide-O-methylsimmondsin	HMDB0041207	Organic oxygen compounds	Organooxygen compounds	Carbohydrates and carbohydrate conjugates		37.6	0	M+H	C14H21NO9	0.575147	19630.9	20875.7	20925.3	5676.41	553.104	437.508	8126.06	10641.1	17955.7
2.56_309.1198m/z	309.12	2.5632	neg	Ilicifolinoside A	HMDB0041186	Lipids and lipid-like molecules	Fatty Acyls	Fatty acyl glycosides		37.6	0	M+FA-H	C11H20O7	2.5379	4062.98	4123.26	3531.79	3933.99	3773.16	3404.3	2838.42	3410.56	3226.84
2.72_227.1140m/z	227.114	2.72055	pos	Carnosine	HMDB0000033	Organic acids and derivatives	Peptidomimetics	Hybrid peptides	C00386	37.6	0	M+H	C9H14N4O3	0.651403	3203.4	4368.55	4912.32	2786.12	6135.43	3377.68	4177.87	6661.92	776.447
2.85_133.0497m/z	133.05	2.84702	pos	D-Ribulose	HMDB0000621	Organic oxygen compounds	Organooxygen compounds	Carbohydrates and carbohydrate conjugates	C00309	37.6	0	M+H-H2O	C5H10O5	1.35838	16725.3	17123.3	16785.3	26241.6	21085.5	18506.4	14500.9	14796.6	20686.1
2.94_308.1276m/z	308.128	2.94405	pos	N-gamma-Glutamyl-S-allylcysteine	HMDB0031874	Organic acids and derivatives	Carboxylic acids and derivatives	Amino acids, peptides, and analogues		37.6	0	M+NH4	C11H18N2O5S	0.337633	17944.5	19357.7	20681.5	12120.7	13045.5	24303	32691.2	34231.4	19213.9
3.53_198.0763m/z	198.076	3.53078	pos	N-Hydroxy-L-tyrosine	HMDB0038750	Organic acids and derivatives	Carboxylic acids and derivatives	Amino acids, peptides, and analogues		37.6	0	M+H	C9H11NO4	1.0978	2737.29	2274.67	2215.8	1785.92	1553.72	1173.33	1625.36	1740.26	2406.33
3.82_273.1083m/z	273.108	3.81562	pos	Helinorbisabone	HMDB0032116	Lipids and lipid-like molecules	Prenol lipids	Monoterpenoids		37.6	0	M+Na	C14H18O4	-5.81156	46546.7	48353.1	49005.7	15187.2	24995.9	81266.6	85752.5	125600	122370
3.85_381.1767m/z	381.177	3.85082	pos	Prenyl apiosyl-(1->6)-glucoside	HMDB0031956	Lipids and lipid-like molecules	Fatty Acyls	Fatty acyl glycosides		37.6	0	M+H	C16H28O10	3.15371	97533	94187.8	90363.2	82454.5	87524.7	87674.5	112624	114369	94051.3
3.99_321.0736m/z	321.074	3.98773	neg	Vulgaxanthin II	HMDB0029841	Organic acids and derivatives	Carboxylic acids and derivatives	Amino acids, peptides, and analogues	C08569	37.6	0	M-H2O-H	C14H16N2O8	2.20961	2211.39	2107.54	2967.56	3897.76	3376.65	5432.92	3019.53	2807.94	3929.58
4.06_717.1636m/z	717.164	4.05923	neg	Triglochinin	HMDB0030934	Organic oxygen compounds	Organooxygen compounds	Carbohydrates and carbohydrate conjugates		37.6	0	2M-H	C14H17NO10	0.55649	319570	334361	304032	147368	97808.4	144235	212988	268719	373804
4.15_571.2911m/z	571.291	4.14542	pos	Ganoderic acid F	HMDB0035988	Lipids and lipid-like molecules	Prenol lipids	Triterpenoids		37.6	5.28	M+H	C32H42O9	1.64944	13907.5	18476.7	18964.3	6559.81	4237.78	3477.84	6814.28	5486.81	2.36234e-05
4.25_235.1696m/z	235.17	4.24877	pos	Germacrone 4,5-epoxide	HMDB0035889	Lipids and lipid-like molecules	Prenol lipids	Sesquiterpenoids	C17489	37.6	0	M+H	C15H22O2	1.29541	6125.23	5708.94	4223.77	9707.86	8473.06	6822.03	3269.53	3659.52	5607.23
4.40_625.1783m/z	625.178	4.40227	neg	Naringin	HMDB0002927	Phenylpropanoids and polyketides	Flavonoids	Flavonoid glycosides	C09789	37.6	0	M+FA-H	C27H32O14	1.49354	10639.4	8920.23	8082.58	7343.33	1944.94	341.138	6174.44	7216.69	9523.69
4.53_433.2027m/z	433.203	4.52552	pos	Sofalcone	HMDB0042013	Phenylpropanoids and polyketides	Linear 1,3-diarylpropanoids	Unclassified		37.6	0	M+H-H2O	C27H30O6	3.84183	20045.1	26715.4	23180.4	20393.4	28246.6	20652.3	32546.2	27500.8	12805.2
4.79_351.1834n	332.166	4.7891	neg	Marmeline	HMDB0030192	Benzenoids	Phenol ethers	Unclassified		37.6	0.0634	M-H2O-H, 2M-H	C22H25NO3	-0.174561	91811.1	89482.8	95252	43927.6	57769.8	74678.8	105502	98880.3	80394.6
4.79_459.1521m/z	459.152	4.7891	neg	Ptelatoside A	HMDB0032600	Organic oxygen compounds	Organooxygen compounds	Carbohydrates and carbohydrate conjugates		37.6	0	M+FA-H	C19H26O10	3.17356	13432.9	14256.3	12697.2	37532.8	24794.1	23891.6	8444.14	8054.85	9307.35
4.93_639.1942m/z	639.194	4.93293	neg	Didymin	HMDB0029482	Phenylpropanoids and polyketides	Flavonoids	Flavonoid glycosides		37.6	0	M+FA-H	C28H34O14	1.90456	4876.5	6296.39	7871.27	2.36234e-05	2.36234e-05	2.36234e-05	1994.4	3235.93	5076.39
4.95_359.1144m/z	359.114	4.95297	neg	(-)-3,4,9-Trimethoxypterocarpan	HMDB0030567	Phenylpropanoids and polyketides	Isoflavonoids	Furanoisoflavonoids		37.6	0	M+FA-H	C18H18O5	2.53974	5491.97	4150.06	5252.94	12213.1	9229.3	7643.4	3175.46	3846.26	4519.43
4.97_387.1670m/z	387.167	4.97398	neg	Jasmolone glucoside	HMDB0032870	Organic oxygen compounds	Organooxygen compounds	Carbohydrates and carbohydrate conjugates		37.6	0	M+FA-H	C17H26O7	2.69808	1701.32	1753.96	1943.19	1645.89	922.088	1809.58	906.168	865.596	1534.69
4.99_491.1739m/z	491.174	4.98858	pos	Phloroacetophenone 6'-[xylosyl-(1->6)-glucoside]	HMDB0032743	Organic oxygen compounds	Organooxygen compounds	Carbohydrates and carbohydrate conjugates		37.6	0	M+H	C21H30O13	-4.21615	4777.04	5757.7	6163.36	1210.94	256.431	155.77	2.36234e-05	2.36234e-05	2.36234e-05
5.03_506.1663m/z	506.166	5.02617	pos	6''-O-Acetylglycitin	HMDB0039489	Phenylpropanoids and polyketides	Isoflavonoids	Isoflavonoid O-glycosides		37.6	0	M+NH4	C24H24O11	1.21845	7995.54	10132.7	7779.49	18430.4	16799.8	18470.9	11906.6	8522.48	12297.5
5.30_669.1661m/z	669.166	5.29827	neg	6,8-Diglucosyldiosmetin	HMDB0037410	Phenylpropanoids and polyketides	Flavonoids	Flavonoid glycosides		37.6	3.01	M+FA-H	C28H32O16	-1.8749	15515.5	26007.2	26761.6	51893.3	100162	68705.7	2.36234e-05	2.36234e-05	2.36234e-05
5.32_489.1369m/z	489.137	5.32093	pos	Agnuside	HMDB0036561	Lipids and lipid-like molecules	Prenol lipids	Terpene glycosides		37.6	0	M+Na	C22H26O11	0.278399	4431.88	4230.19	3902.14	19811	12714.1	4347.56	2.36234e-05	2.36234e-05	2.36234e-05
5.36_435.1653m/z	435.165	5.35508	pos	Vestitone 7-glucoside	HMDB0033012	Phenylpropanoids and polyketides	Isoflavonoids	Isoflavonoid O-glycosides		37.6	0	M+H	C22H26O9	0.722485	8629.77	11876.8	11884.9	61078.3	32530.1	17309.5	1410.06	2738.83	53.3425
5.39_413.1208m/z	413.121	5.38973	pos	trans-Piceid	HMDB0030564	Phenylpropanoids and polyketides	Stilbenes	Stilbene glycosides	C10275	37.6	0	M+Na	C20H22O8	0.397454	22563.7	24443.2	26433.3	57565.9	49499.1	31024.7	7297.7	7915.17	9874.55
5.50_401.1597m/z	401.16	5.50367	pos	Lirioresinol A	HMDB0038928	Lignans, neolignans and related compounds	Furanoid lignans	Unclassified		37.6	0	M+H-H2O	C22H26O8	0.560932	5209	3621.47	3276.27	532.067	2.36234e-05	577.123	2.36234e-05	1480.82	3526.08
5.64_599.2603m/z	599.26	5.64162	neg	Verimol C	HMDB0038325	Benzenoids	Phenol ethers	Anisoles		37.6	0	2M-H	C18H20O4	-7.90295	17399.8	19054.6	22409.2	4874.47	5271.09	23434.6	18180.6	23356.1	30445
5.85_507.2816m/z	507.282	5.84517	pos	4-Megastigmene-6a,9R-diol 9-[apiosyl-(1->6)-glucoside]	HMDB0041580	Lipids and lipid-like molecules	Fatty Acyls	Fatty acyl glycosides		37.6	0	M+H	C24H42O11	3.18758	127344	108246	113540	68446.6	93319	97332.6	158653	159962	76317.1
6.17_175.0755m/z	175.076	6.16965	pos	Dehydrozingerone	HMDB0032591	Phenylpropanoids and polyketides	Cinnamic acids and derivatives	Hydroxycinnamic acids and derivatives		37.6	0	M+H-H2O	C11H12O3	0.761314	918.404	1465.65	1198.46	2114.13	2466.32	1530.07	1054.53	1104.29	815.049
6.17_323.1278m/z	323.128	6.16965	pos	Glabrene	HMDB0029530	Phenylpropanoids and polyketides	Isoflavonoids	Pyranoisoflavonoids		37.6	0	M+H	C20H18O4	-0.0405342	3845.54	4191.23	3803.32	8314.27	8583.11	4222.59	2262.48	2774.68	894.218
6.80_479.1945m/z	479.194	6.79948	neg	1-alpha-Acevaltrate	HMDB0033653	Organic acids and derivatives	Carboxylic acids and derivatives	Tetracarboxylic acids and derivatives		37.6	0	M-H	C24H32O10	4.62735	987.248	648.164	1201.04	2.36234e-05	2.36234e-05	2.36234e-05	2085.64	1878.4	2.36234e-05
7.31_449.1836m/z	449.184	7.307	neg	Dihydroclusin	HMDB0033272	Lignans, neolignans and related compounds	Dibenzylbutane lignans	Dibenzylbutanediol lignans		37.6	0	M+FA-H	C22H28O7	4.64519	2890.99	1882.02	3011.08	2.36234e-05	2.36234e-05	1462.96	1339.27	2236.19	835.737
7.35_504.3452n	505.352	7.35158	pos	Protobassic acid	HMDB0034500	Lipids and lipid-like molecules	Prenol lipids	Triterpenoids		37.6	0	M+H-H2O, M+H	C30H48O6	0.152192	26640.2	29044.6	30819	33693.4	58779.2	6786.27	38623.3	24315	3984.71
7.65_359.0678m/z	359.068	7.6516	neg	Geranyl-PP	HMDB0001285	Lipids and lipid-like molecules	Prenol lipids	Isoprenoid phosphates	C05847	37.6	0	M+FA-H	C10H20O7P2	3.79242	4804.84	4480.09	4752.58	8210.54	6232.84	6114.77	3417.66	2900.64	3927.97
7.69_433.1869m/z	433.187	7.68578	pos	Melledonal A	HMDB0035865	Lipids and lipid-like molecules	Prenol lipids	Sesquiterpenoids		37.6	0	M+H	C23H28O8	2.71549	2103.49	2395.27	2131.73	2.36234e-05	2.36234e-05	2.36234e-05	4957.09	3354.44	394.703
7.80_129.0700m/z	129.07	7.80372	pos	Naphthalene	HMDB0029751	Benzenoids	Naphthalenes	Unclassified	C00829	37.6	0	M+H	C10H8	1.23584	723.633	475.544	883.99	1107.95	868.185	766.509	933.004	877.613	324.051
8.38_333.0776m/z	333.078	8.38002	neg	Hydroxyanigorufone	HMDB0034449	Benzenoids	Naphthalenes	Phenylnaphthalenes		37.6	0	M+FA-H	C19H12O3	2.54222	866.74	1081.1	825.239	2.36234e-05	2.36234e-05	2.36234e-05	1404.19	461.787	2.36234e-05
0.83_579.1783m/z	579.178	0.834917	neg	N-gamma-Glutamyl-S-trans-(1-propenyl)cysteine	HMDB0040557	Organic acids and derivatives	Carboxylic acids and derivatives	Amino acids, peptides, and analogues		37.5	0	2M-H	C11H18N2O5S	-2.88865	65418.7	70130.4	75426.5	70687.5	24906.5	65055.1	81501.2	118812	143952
0.85_230.0960m/z	230.096	0.846583	pos	Ergothioneine	HMDB0003045	Organic acids and derivatives	Carboxylic acids and derivatives	Amino acids, peptides, and analogues	C05570	37.5	0	M+H	C9H15N3O2S	0.838623	47491.3	60123.8	57291.7	47709.7	69859	85382.5	30280.8	31499.5	42788.2
0.85_324.0591m/z	324.059	0.846583	pos	Cytidine monophosphate	HMDB0000095	Nucleosides, nucleotides, and analogues	Pyrimidine nucleotides	Pyrimidine ribonucleotides	C00055	37.5	0	M+H	C9H14N3O8P	-0.158419	63846	51931	69045.8	50575.4	83929.5	48171.9	57697.1	60363	93037.4
1.13_257.0077m/z	257.008	1.12562	neg	2-Carboxyarabinitol 5-phosphate	HMDB0040924	Organic oxygen compounds	Organooxygen compounds	Carbohydrates and carbohydrate conjugates		37.5	0	M-H2O-H	C6H13O10P	3.36393	4527.22	4545.02	3390.31	11928.4	16713.9	14528.4	2203.51	2553.53	1148.35
10.44_715.2820m/z	715.282	10.435	neg	6-Gingesulfonic acid	HMDB0038999	Benzenoids	Phenols	Methoxyphenols		37.5	0	2M-H	C17H26O6S	-0.993477	2041.18	3057.46	2821.79	15971.6	7568.41	17564.8	1192.33	1197.66	2875.14
10.48_506.2964m/z	506.296	10.4781	pos	alpha-Ionol O-[arabinosyl-(1->6)-glucoside]	HMDB0038732	Lipids and lipid-like molecules	Fatty Acyls	Fatty acyl glycosides		37.5	0	M+NH4	C24H40O10	0.836175	14323.7	16944.4	16833	29802.8	17341.4	17578.8	12584.9	10614.2	14775.9
10.69_429.1182m/z	429.118	10.6854	pos	Glycitin	HMDB0002219	Phenylpropanoids and polyketides	Isoflavonoids	Isoflavonoid O-glycosides		37.5	0	M+H-H2O	C22H22O10	0.529305	4517.82	5317.39	5282.67	10672.3	6949.81	5491.09	1331.59	4109.41	3272.52
10.88_353.1766m/z	353.177	10.8828	neg	Isomammein	HMDB0030781	Phenylpropanoids and polyketides	Coumarins and derivatives	Hydroxycoumarins		37.5	0	M-H2O-H	C22H28O5	2.00631	2316.23	2609.41	2618.82	2.36234e-05	16211.7	5729.47	378.637	1315.61	722.941
11.09_363.2161m/z	363.216	11.0869	neg	Methyl [8]-Shogaol	HMDB0030101	Benzenoids	Benzene and substituted derivatives	Methoxybenzenes		37.5	0	M+FA-H	C20H30O3	-4.96436	7378.57	5133.79	5526.06	2130.64	3370.31	1846.45	10287.9	11343.1	4021.26
11.21_719.3131m/z	719.313	11.2068	neg	Lepidine C	HMDB0032717	Benzenoids	Benzene and substituted derivatives	Diphenylethers		37.5	0	2M-H	C21H20N4O2	4.31931	3037.54	3986.61	3488.9	12253	10415.8	6837.93	3365.03	1978.37	3531.83
13.08_379.1589m/z	379.159	13.0794	neg	6-Deoxy-gamma-mangostin	HMDB0038552	Organoheterocyclic compounds	Benzopyrans	1-benzopyrans		37.5	0	M-H	C23H24O5	9.87449	1.07746e+06	905749	1.0315e+06	827144	732122	901045	996944	1.13327e+06	1.43146e+06
13.87_308.2949m/z	308.295	13.8714	pos	8alpha-13(16),14-Labdadien-8-ol	HMDB0035276	Lipids and lipid-like molecules	Prenol lipids	Diterpenoids		37.5	0	M+NH4	C20H34O	0.391024	12647.6	11839.8	11930.7	19739.2	11003.1	17364.3	8751.19	12160.7	14619
15.86_109.0653m/z	109.065	15.8616	pos	p-Cresol	HMDB0001858	Benzenoids	Phenols	Cresols	C01468	37.5	0	M+H	C7H8O	4.37265	7412.44	7071.8	7525.78	13275.6	11216.6	9350.9	7183.23	7311.12	8688.04
2.48_340.1980m/z	340.198	2.47693	pos	Butyl (S)-3-hydroxybutyrate glucoside	HMDB0031694	Lipids and lipid-like molecules	Fatty Acyls	Fatty acyl glycosides		37.5	0	M+NH4	C14H26O8	4.28908	113035	116876	102688	76920.4	109548	108471	129912	148747	89792
2.51_191.1104m/z	191.11	2.51148	pos	(S)-3-Methylthiohexyl acetate	HMDB0032427	Organic acids and derivatives	Carboxylic acids and derivatives	Carboxylic acid derivatives		37.5	0	M+H	C9H18O2S	2.10703	8063.48	8936.09	8366.11	2961.26	6609.69	9083.84	7055.9	7228.84	6997.93
2.56_413.2144m/z	413.214	2.5637	pos	(3S,5R,6S,7E,9x)-7-Megastigmene-3,6,9-triol 9-glucoside	HMDB0041176	Lipids and lipid-like molecules	Fatty Acyls	Fatty acyl glycosides		37.5	0	M+Na	C19H34O8	-0.375437	41443.6	40893.3	39381.6	47430.7	43568.2	52100	39282.7	46047.9	53157.9
2.65_308.1276m/z	308.128	2.65052	pos	N-gamma-Glutamyl-S-(1-propenyl)cysteine	HMDB0038553	Organic acids and derivatives	Carboxylic acids and derivatives	Amino acids, peptides, and analogues		37.5	0	M+NH4	C11H18N2O5S	0.425815	52345.2	54306	54438.1	41408.6	50079.4	40454.7	53553.4	61344.5	36096.3
2.90_147.0655m/z	147.065	2.90365	neg	1-Deoxy-D-glucitol	HMDB0041500	Organic oxygen compounds	Organooxygen compounds	Carbohydrates and carbohydrate conjugates		37.5	0	M-H2O-H	C6H14O5	-4.88829	917.35	974.298	1040.06	1263.94	1061.18	1712.62	1260.02	1099.46	1501.43
2.90_379.2089m/z	379.209	2.90482	pos	5,7-Megastigmadien-9-ol glucoside	HMDB0041044	Lipids and lipid-like molecules	Fatty Acyls	Fatty acyl glycosides		37.5	0	M+Na	C19H32O6	-0.616134	7128.31	6568.45	5703.97	2.36234e-05	2778.85	3411.81	8749.36	8546.26	5161.24
3.05_368.0991m/z	368.099	3.04638	neg	HDMBOA-Glc	HMDB0037265	Organic oxygen compounds	Organooxygen compounds	Carbohydrates and carbohydrate conjugates		37.5	0	M-H2O-H	C16H21NO10	1.09746	7255.44	7666.26	7234.59	372.594	478.959	1933.65	6900.45	5523.33	9116.26
3.05_535.1425m/z	535.142	3.04638	neg	Trigraecum	HMDB0030720	Phenylpropanoids and polyketides	Flavonoids	O-methylated flavonoids		37.5	0	2M-H	C16H12O4	4.93327	8878.38	11163.9	11765.2	2.36234e-05	2.36234e-05	521.245	15596.9	11123.9	10350.7
3.91_371.0841m/z	371.084	3.9053	neg	3-O-alpha-D-Glucopyranuronosyl-D-xylose	HMDB0039723	Organic oxygen compounds	Organooxygen compounds	Carbohydrates and carbohydrate conjugates		37.5	0	M+FA-H	C11H18O11	3.00632	1250.67	1567.73	1730.57	1432.21	1177.68	1170.63	830.137	702.995	1242.42
4.32_507.1709m/z	507.171	4.31893	neg	Verbasoside	HMDB0039233	Organic oxygen compounds	Organooxygen compounds	Carbohydrates and carbohydrate conjugates		37.5	0	M+FA-H	C20H30O12	-2.20867	5877.26	6425.83	6756.46	3772.95	3297.68	6308.13	3148.01	4008.16	8192.22
4.63_247.1114m/z	247.111	4.6337	pos	Cinnamyl cinnamate	HMDB0033832	Phenylpropanoids and polyketides	Cinnamic acids and derivatives	Cinnamic acid esters		37.5	0	M+H-H2O	C18H16O2	-1.12975	21960	22561.2	23724.5	4607.02	3797.35	30545.5	21682.5	25701	28184.1
4.79_483.1477m/z	483.148	4.7922	pos	Methyl salicylate O-[rhamnosyl-(1->6)-glucoside]	HMDB0033138	Organic oxygen compounds	Organooxygen compounds	Carbohydrates and carbohydrate conjugates		37.5	0	M+Na	C20H28O12	0.914538	16321.3	11950.7	14294.1	72600.5	37879.6	35051.2	5170.81	4670.3	10982.8
5.30_343.1652m/z	343.165	5.30307	pos	Nornantenine	HMDB0030245	Alkaloids and derivatives	Aporphines	Unclassified		37.5	0	M+NH4	C19H19NO4	-0.241133	7869.64	5877.14	4332.53	664.747	2725.49	7281.97	7254.59	3664.51	11864.1
5.47_485.2390m/z	485.239	5.46615	pos	Eriojaposide A	HMDB0038028	Lipids and lipid-like molecules	Fatty Acyls	Fatty acyl glycosides		37.5	0	M+H-H2O	C24H38O11	1.73113	7356.53	4242.13	6590.18	3753.13	1850.81	10347.4	9761.3	8153.53	15057.4
5.50_603.2047m/z	603.205	5.50367	pos	(+)-7-epi-Syringaresinol 4'-glucoside	HMDB0038261	Lignans, neolignans and related compounds	Lignan glycosides	Unclassified		37.5	0	M+Na	C28H36O13	-0.188137	18639.2	18806.8	14914.7	1254.54	2.36234e-05	5388.87	8263.74	818.689	21765.4
5.76_419.1356m/z	419.136	5.76013	neg	(-)-Wikstromol	HMDB0030598	Lignans, neolignans and related compounds	Furanoid lignans	Tetrahydrofuran lignans	C10725	37.5	0	M+FA-H	C20H22O7	2.16062	7598.09	6877.4	5676.65	11991.1	11798	8446.55	2495.17	3498.57	2906.81
5.78_387.1092m/z	387.109	5.78052	neg	4',5,6,7-Tetramethoxyflavone	HMDB0030575	Phenylpropanoids and polyketides	Flavonoids	O-methylated flavonoids	C14472	37.5	0	M+FA-H	C19H18O6	1.97483	9370.02	9644.03	8590.79	10217.7	9230.75	8145.86	4383.45	2189.97	3378.46
6.98_463.2547m/z	463.255	6.98242	pos	Neryl rhamnosyl-glucoside	HMDB0029349	Lipids and lipid-like molecules	Prenol lipids	Terpene glycosides		37.5	0	M+H	C22H38O10	2.04227	4333.65	4286.87	5042.73	2.36234e-05	2.36234e-05	1391.91	7899.44	8339.8	5264.63
7.29_517.0993m/z	517.099	7.28697	neg	(-)-Epigallocatechin 3-(3-methyl-gallate)	HMDB0038363	Phenylpropanoids and polyketides	Flavonoids	Flavans		37.5	0	M+FA-H	C23H20O11	1.16084	12393.5	9444.8	10524.7	19090.2	17662.9	15159.3	8484.72	7998.26	12149.1
7.45_299.1841m/z	299.184	7.44582	pos	(S)-alpha-Terpinyl glucoside	HMDB0029856	Organic oxygen compounds	Organooxygen compounds	Carbohydrates and carbohydrate conjugates		37.5	0	M+H-H2O	C16H28O6	-3.80196	2981.05	2930.88	2616.33	387.722	394.229	423.674	1830.87	880.586	2876.95
8.36_655.2270m/z	655.227	8.3597	neg	Ethylvanillin glucoside	HMDB0037682	Organic oxygen compounds	Organooxygen compounds	Carbohydrates and carbohydrate conjugates		37.5	0	2M-H	C15H20O8	3.96083	20620.8	14757.8	16718.2	2.36234e-05	2.36234e-05	683.624	42001.3	89369.8	42030.7
8.59_285.1267m/z	285.127	8.58837	pos	Demethoxyshogaol	HMDB0041250	Benzenoids	Phenols	1-hydroxy-2-unsubstituted benzenoids		37.5	0	M+K	C16H22O2	6.28744	16848.2	16472.1	17838.9	2.36234e-05	1668.46	1576.45	53376.5	52879.4	1846.26
8.95_176.1072m/z	176.107	8.94633	pos	2-Methoxynaphthalene	HMDB0032861	Benzenoids	Naphthalenes	Unclassified		37.5	0	M+NH4	C11H10O	1.0337	1354.3	1898.99	1462.17	2075.11	3392.73	1998.45	1144.43	677.515	1497.71
9.59_637.1574m/z	637.157	9.59382	neg	8,8'-Methylenebiscatechin	HMDB0040140	Phenylpropanoids and polyketides	Flavonoids	Flavans		37.5	0	M+FA-H	C31H28O12	1.92584	17997.9	16618.3	14187.4	26509.9	20165.1	20743.2	12773.5	11202.1	12877
0.85_261.1811m/z	261.181	0.846583	pos	Germacrenone	HMDB0035887	Lipids and lipid-like molecules	Prenol lipids	Sesquiterpenoids		37.4	0	M+Na	C15H26O2	-5.9911	146362	144311	146092	791448	848887	751952	219671	234228	294138
0.88_266.1599m/z	266.16	0.880633	pos	Prenyl glucoside	HMDB0031876	Lipids and lipid-like molecules	Fatty Acyls	Fatty acyl glycosides	C09808	37.4	0	M+NH4	C11H20O6	0.228918	41280.5	42202.4	41516.6	60810.3	50224.5	84443.9	14051.5	17011.7	14699.1
10.33_381.2266m/z	381.227	10.3333	neg	Sarcostin	46173994	Unclassified	Unclassified	Unclassified		37.4	0	M-H	C21H34O6	-4.32972	27827.3	26578.2	25812.4	10309.2	14114.9	6218.93	34653.2	80741.8	48253
10.44_625.2836m/z	625.284	10.4413	pos	Presqualene diphosphate	HMDB0001278	Lipids and lipid-like molecules	Prenol lipids	Triterpenoids	C03428	37.4	0	M+K	C30H52O7P2	2.67226	24734.2	23593.4	24179.9	93594.2	57673.7	79623.2	20428.3	17027.4	27908.9
10.50_741.1477m/z	741.148	10.4962	neg	Kaempferol 3-(6''-malonylglucoside)-7-glucoside	44258878	Lipids and lipid-like molecules	Polyketides	Flavonoids		37.4	0	M+FA-H	C30H32O19	-6.21028	260962	252622	236587	429020	293884	293363	266490	226574	298979
10.60_563.1204m/z	563.12	10.6005	neg	Theaflavin	HMDB0005788	Phenylpropanoids and polyketides	Flavonoids	Flavans		37.4	0	M-H	C29H24O12	1.61785	13073.3	10950.8	10864.9	24042.4	15467.1	23854.7	10816	13396.7	14295.3
10.78_561.2569m/z	561.257	10.7829	neg	19-Hydroxycinnzeylanol 19-glucoside	HMDB0036856	Lipids and lipid-like molecules	Prenol lipids	Terpene glycosides		37.4	0.132	M-H	C26H42O13	2.84969	85761.5	88211.9	84748.2	157588	156785	136055	98440.7	104000	78876.4
11.58_775.3000m/z	775.3	11.5834	neg	MS 3	HMDB0036557	Phenylpropanoids and polyketides	Depsides and depsidones	Unclassified	C01553	37.4	0	2M-H	C21H24O7	3.63358	25162.4	28459.2	30324.2	45769.7	32445.7	32551.1	19080.6	20113.3	34059.4
11.64_425.1955m/z	425.195	11.6409	neg	Conferone	HMDB0036621	Phenylpropanoids and polyketides	Coumarins and derivatives	Unclassified		37.4	0	M+FA-H	C24H28O4	-3.89908	8884.44	9147.71	9501.54	1913.65	35164.3	11946.4	1980.45	7599.95	7570.47
14.37_545.3240m/z	545.324	14.3683	pos	Theasapogenol A	HMDB0034519	Lipids and lipid-like molecules	Prenol lipids	Triterpenoids		37.4	0	M+K	C30H50O6	0.252584	7548.49	6889.78	5329.52	4486.95	716.076	6276.15	8034.89	14468.8	15069.8
2.22_274.0912m/z	274.091	2.2203	pos	N-(1-Deoxy-1-fructosyl)alanine	HMDB0038662	Organic oxygen compounds	Organooxygen compounds	Carbohydrates and carbohydrate conjugates		37.4	0	M+Na	C9H17NO7	5.88534	36911.7	42069.4	26146.5	21394.5	59553.3	13842.3	1884.25	9281.51	93.4089
2.32_343.1239m/z	343.124	2.31805	neg	Lactitol	HMDB0040937	Lipids and lipid-like molecules	Fatty Acyls	Fatty acyl glycosides		37.4	0	M-H	C12H24O11	-1.99811	10836.1	15907.9	14115.4	4003.46	8853.99	12082.9	17931.4	19340.8	7295.92
2.34_262.1402m/z	262.14	2.34032	pos	(2S,4S)-Pinnatanine	HMDB0029439	Organic acids and derivatives	Carboxylic acids and derivatives	Amino acids, peptides, and analogues		37.4	0	M+NH4	C10H16N2O5	1.73881	7910.81	9940.83	7535.64	2965.37	3652.56	11483.7	7541.13	9613.91	7771.07
4.18_353.0886m/z	353.089	4.17613	neg	Chlorogenic acid	HMDB0003164	Organic oxygen compounds	Organooxygen compounds	Alcohols and polyols	C00852	37.4	0	M-H	C16H18O9	2.15591	3020.57	3011.67	2902.87	2.36234e-05	2.36234e-05	159.481	1981.12	6041.04	4314.57
4.30_475.2404m/z	475.24	4.30048	pos	Pangamic acid	HMDB0029949	Organic acids and derivatives	Carboxylic acids and derivatives	Amino acids, peptides, and analogues		37.4	0	M+K	C20H40N2O8	-2.90582	59121.7	78010.9	72297.4	83796.9	99247.7	47546.3	59489.4	54994.7	37571.4
4.36_450.0899m/z	450.09	4.36067	neg	4-Phenylbutyl glucosinolate	HMDB0038415	Organic oxygen compounds	Organooxygen compounds	Carbohydrates and carbohydrate conjugates		37.4	0	M-H	C17H25NO9S2	0.177551	2743.76	3681.56	2536.48	1636.39	2515.86	3106.64	3118.65	3138.33	3276.88
4.59_351.1763m/z	351.176	4.58557	neg	Canavanine	HMDB0002706	Organic acids and derivatives	Carboxylic acids and derivatives	Amino acids, peptides, and analogues	C00308	37.4	0	2M-H	C5H12N4O3	4.77077	450.489	643.729	653.806	492.213	871.168	319.842	210.393	215.418	2.36234e-05
4.67_407.1358m/z	407.136	4.66827	neg	2',8-Dihydroxy-3',4',5',7-tetramethoxyflavan	HMDB0033905	Phenylpropanoids and polyketides	Flavonoids	O-methylated flavonoids		37.4	0	M+FA-H	C19H22O7	2.78229	1291.64	1042.42	1275.34	4060.12	2739.96	2274.22	234.766	2.36234e-05	2.36234e-05
4.69_355.1043m/z	355.104	4.68828	neg	(E)-1-O-Cinnamoyl-beta-D-glucose	HMDB0030293	Phenylpropanoids and polyketides	Cinnamic acids and derivatives	Cinnamic acid esters		37.4	0	M+FA-H	C15H18O7	2.67467	11163.4	10964.7	9437.24	7607.8	7068.44	6386.89	8207.49	8597.95	10738.3
4.76_363.1639m/z	363.164	4.75752	pos	Prenyl arabinosyl-(1->6)-glucoside	HMDB0041360	Lipids and lipid-like molecules	Fatty Acyls	Fatty acyl glycosides		37.4	0	M+H-H2O	C16H28O10	-2.81993	90809.1	108602	107095	13098.1	25688.8	6592.5	26883.4	19024.7	2763.88
4.77_502.1580m/z	502.158	4.76877	neg	Amygdalin	HMDB0035030	Organic oxygen compounds	Organooxygen compounds	Carbohydrates and carbohydrate conjugates	C08325	37.4	0	M+FA-H	C20H27NO11	2.98468	5308.06	5775.96	4567.83	10150.9	12127.7	11252.6	2.36234e-05	384.738	1104.19
4.86_458.2280m/z	458.228	4.86232	pos	Diferuloylputrescine	HMDB0033468	Phenylpropanoids and polyketides	Cinnamic acids and derivatives	Hydroxycinnamic acids and derivatives		37.4	0	M+NH4	C24H28N2O6	-1.36205	28376.6	24771.9	25550.1	21245.2	25263.9	23519	35082	33502	20801.8
4.93_349.0548m/z	349.055	4.93293	neg	2-(3,4-dihydroxyphenyl)-3,5,7-trihydroxy-3,4-dihydro-2H-1-benzopyran-4-one	HMDB0125371	Phenylpropanoids and polyketides	Flavonoids	Flavans		37.4	0	M+FA-H	C15H12O7	-5.50792	365.835	384.084	401.613	2.36234e-05	193.988	2.36234e-05	2.36234e-05	2.36234e-05	2.36234e-05
4.97_522.2912m/z	522.291	4.97005	pos	(3S,7E,9R)-4,7-Megastigmadiene-3,9-diol 9-[apiosyl-(1->6)-glucoside]	HMDB0029766	Lipids and lipid-like molecules	Fatty Acyls	Fatty acyl glycosides		37.4	0	M+NH4	C24H40O11	0.539317	58830.4	54811.5	60225.8	46843.2	29120.8	43520.2	59841	53799.7	72968.1
5.29_207.1129m/z	207.113	5.28568	pos	Indole-3-methyl acetate	HMDB0029738	Organoheterocyclic compounds	Indoles and derivatives	Indolyl carboxylic acids and derivatives		37.4	0	M+NH4	C11H11NO2	0.653336	3920.15	4227.03	3217.31	2614.94	2724.63	3323.14	3905.74	2458.69	2806.99
5.38_389.1249m/z	389.125	5.38038	neg	(Z)-Resveratrol 4'-glucoside	HMDB0030565	Phenylpropanoids and polyketides	Stilbenes	Stilbene glycosides		37.4	0	M-H	C20H22O8	1.8449	16468	15216	15183.7	32131.9	29422.8	24214.3	6591.73	9270.09	5555.47
5.48_453.2249m/z	453.225	5.48442	pos	Antibiotic CJ 15544	HMDB0033080	Lipids and lipid-like molecules	Prenol lipids	Diterpenoids		37.4	0	M+Na	C25H34O6	0.313583	12768.3	9594.15	8082.43	2017.96	3414.88	2427.85	21439.6	8572.16	1714.36
5.48_564.3029m/z	564.303	5.48442	pos	Canavalioside	HMDB0036317	Lipids and lipid-like molecules	Prenol lipids	Terpene glycosides		37.4	0	M+NH4	C26H42O12	2.6584	104265	99056.5	100678	66493.3	93936.1	100269	132040	128487	76497.5
5.97_545.1311m/z	545.131	5.96527	neg	Apiin	HMDB0030843	Phenylpropanoids and polyketides	Flavonoids	Flavonoid glycosides	C04858	37.4	0	M-H2O-H	C26H28O14	1.92099	2844.74	2628.77	2550.66	2.36234e-05	2.36234e-05	2.36234e-05	2.36234e-05	2.36234e-05	2.36234e-05
6.27_373.1298m/z	373.13	6.2682	neg	Acutilobin	HMDB0040670	Phenylpropanoids and polyketides	Coumarins and derivatives	Pyranocoumarins		37.4	0	M+FA-H	C19H20O5	1.70901	2045.65	1867.14	1852.56	4158.39	4450.31	1143.82	2.36234e-05	2.36234e-05	2.36234e-05
7.00_481.2079m/z	481.208	7.00255	pos	Acevaltrate	HMDB0034494	Organic acids and derivatives	Carboxylic acids and derivatives	Tetracarboxylic acids and derivatives	C16752	37.4	0	M+H	C24H32O10	2.18228	2554.08	2795.34	2676.07	2.36234e-05	2.36234e-05	378.102	5364.31	5341.84	1852.16
7.26_416.2077m/z	416.208	7.26153	pos	Kanzonol M	HMDB0041101	Phenylpropanoids and polyketides	Isoflavonoids	O-methylated isoflavonoids		37.4	1.87	M+NH4	C23H26O6	2.29225	27420.5	30643.4	28155.1	2.36234e-05	2.36234e-05	2.36234e-05	2.36234e-05	265.865	585.305
7.35_620.4288n	603.426	7.35158	pos	(3b,7b,22x)-Cucurbita-5,24-diene-3,7,23-triol 7-glucoside	HMDB0037034	Lipids and lipid-like molecules	Steroids and steroid derivatives	Cucurbitacins		37.4	0	M+H-H2O, M+H	C36H60O8	0.0285458	22610.3	29923.8	33034.1	29501.6	57500.6	4787.18	37847	29258.5	2700.36
9.44_191.1069m/z	191.107	9.4417	pos	Elemicin	HMDB0033778	Benzenoids	Phenol ethers	Anisoles	C10451	37.4	0	M+H-H2O	C12H16O3	1.28611	4035.08	3783.31	3688.94	5764.23	4559.64	3737.94	2699.01	2907.5	3046.7
1.15_278.1171m/z	278.117	1.15423	pos	Dehydroaporheine	HMDB0033355	Alkaloids and derivatives	Aporphines	Unclassified		37.3	0	M+H	C18H15NO2	-1.75482	59115.3	58638.7	58222.2	54429.2	65641.2	45698.5	46604.6	51689	38223.8
1.24_238.0989n	239.103	1.23935	pos	4'-Methoxychalcone	HMDB0032585	Phenylpropanoids and polyketides	Linear 1,3-diarylpropanoids	Chalcones and dihydrochalcones		37.3	0	M+H-H2O, M+H	C16H14O2	-1.81674	56610.5	62063.2	74280.6	62845	68609.6	45166.1	82495.2	53116	51100.5
10.02_383.2081m/z	383.208	10.0236	neg	Cinnzeylanol	HMDB0036010	Lipids and lipid-like molecules	Prenol lipids	Diterpenoids		37.3	0	M-H	C20H32O7	1.51481	2096.46	1846.83	1782.57	810.301	1243.02	2.36234e-05	653.415	7736.25	2080.33
2.43_264.1013m/z	264.101	2.42563	pos	Dehydroanonaine	HMDB0030350	Alkaloids and derivatives	Aporphines	Unclassified		37.3	0	M+H	C17H13NO2	-2.18795	4583.27	4727.21	4806.35	1238.26	5985.78	4478.44	5162.95	9203.21	3821.34
3.99_298.1637m/z	298.164	3.98823	pos	Nigellic acid	HMDB0036094	Lipids and lipid-like molecules	Prenol lipids	Sesquiterpenoids		37.3	0	M+NH4	C15H20O5	-4.42144	5586.15	5302.27	3368.44	2836.11	4059.38	3730.83	5321.76	7789.67	4192.48
4.18_392.1853m/z	392.185	4.18008	pos	Flavoxate	HMDB0015279	Phenylpropanoids and polyketides	Flavonoids	Flavones	C07809	37.3	0	M+H	C24H25NO4	-0.893069	40336.5	41937	34734.5	35182.5	56382.8	33039.3	56441.9	53022.4	33583.9
4.35_545.2725m/z	545.272	4.35157	pos	Physangulide	HMDB0037381	Lipids and lipid-like molecules	Steroids and steroid derivatives	Steroid lactones		37.3	0	M+Na	C28H42O9	0.697175	12915.4	14545.1	13005.4	2997.98	3757.17	14224.7	4331.8	10997.3	34352
4.77_951.4808m/z	951.481	4.76877	neg	Trigoneoside XIb	HMDB0036485	Lipids and lipid-like molecules	Steroids and steroid derivatives	Steroidal glycosides		37.3	0	M+FA-H	C44H74O19	0.229535	7676.38	11245.9	9692.88	7540.74	2602.94	13355.9	12708.2	13271.9	11041.5
4.87_449.1098m/z	449.11	4.87147	neg	Cassiaside	HMDB0033913	Organoheterocyclic compounds	Naphthopyrans	Naphthopyranones		37.3	0	M+FA-H	C20H20O9	2.08608	1605.57	1212.31	1999.44	2.36234e-05	2.36234e-05	692.273	2.36234e-05	2.36234e-05	688.068
5.22_536.2717m/z	536.272	5.21552	pos	Cinnamoside	HMDB0038923	Lipids and lipid-like molecules	Prenol lipids	Terpene glycosides		37.3	0	M+NH4	C24H38O12	2.99216	48600.1	55542.7	33790.8	22964.2	30965.4	44632.9	38996.8	52265.5	29666.4
5.36_605.2208m/z	605.221	5.35508	pos	(+)-Lyoniresinol 9-glucoside	HMDB0041148	Lignans, neolignans and related compounds	Lignan glycosides	Unclassified		37.3	0	M+Na	C28H38O13	0.573692	14323.7	17831.8	14591.6	2.36234e-05	6776.6	13036.5	10140.9	5742.13	20448.2
5.39_584.3059m/z	584.306	5.38973	pos	Canescein	HMDB0029313	Organoheterocyclic compounds	Isobenzofurans	Unclassified		37.3	0	M+NH4	C29H42O11	-1.09673	5243.69	5542.62	6980.14	3065.28	4832.35	10011.7	7116.26	6409.89	21635.1
5.52_791.2788m/z	791.279	5.52218	neg	Aloesol 7-glucoside	HMDB0040565	Organic oxygen compounds	Organooxygen compounds	Carbohydrates and carbohydrate conjugates		37.3	0	2M-H	C19H24O9	2.51447	12566.1	10509.3	10271.5	15311.3	7153.5	10148.9	5783.35	6722.91	5331.95
5.66_357.0936m/z	357.094	5.65908	pos	Mukurozidiol	HMDB0030651	Phenylpropanoids and polyketides	Coumarins and derivatives	Furanocoumarins	C09141	37.3	0	M+Na	C17H18O7	-2.55884	8076.19	9033.08	7744.04	2.36234e-05	2.36234e-05	3213.92	19704.3	15845.8	5856.43
6.98_509.2390m/z	509.239	6.98242	pos	Mozambioside	HMDB0037002	Organoheterocyclic compounds	Naphthofurans	Unclassified		37.3	0	M+H	C26H36O10	1.68774	1576.9	1733.57	1369.35	2.36234e-05	2.36234e-05	2.36234e-05	3982.48	4173.48	1196.38
7.04_425.1804m/z	425.18	7.04373	neg	Pteroside B	HMDB0030760	Organic oxygen compounds	Organooxygen compounds	Carbohydrates and carbohydrate conjugates		37.3	0	M+FA-H	C20H28O7	-3.5414	1747.8	1811.28	1475.44	2.36234e-05	318.536	2.36234e-05	271.732	485.728	2.36234e-05
7.59_469.1107m/z	469.111	7.5862	pos	Sissotrin	HMDB0033990	Phenylpropanoids and polyketides	Isoflavonoids	Isoflavonoid O-glycosides		37.3	0	M+Na	C22H22O10	0.408571	4135.07	2856.63	3882.25	5621.15	5717.31	4188.69	3519.53	4220.31	2913.05
8.05_325.2120m/z	325.212	8.05187	pos	Yucalexin A16	HMDB0036775	Lipids and lipid-like molecules	Prenol lipids	Diterpenoids		37.3	0	M+Na	C20H30O2	-5.98096	9106.77	9650.76	8897.42	2.36234e-05	10.5712	304.699	16916.4	15076.8	1679.33
0.00_205.1224m/z	205.122	0.0024	pos	Dehydrovomifoliol	HMDB0036819	Lipids and lipid-like molecules	Prenol lipids	Sesquiterpenoids	C04223	37.2	0	M+H-H2O	C13H18O3	0.265414	1815.32	1436.14	1379.71	2552.85	2066.95	1789.72	1449.12	1846.62	1973.72
0.06_205.0861m/z	205.086	0.0610833	pos	(Z)-3-(2,4,5-Trimethoxyphenyl)-2-propenal	HMDB0038563	Phenylpropanoids and polyketides	Cinnamaldehydes	Unclassified		37.2	0	M+H-H2O	C12H14O4	0.830526	179266	167029	158285	313635	252461	197991	137505	159457	210251
0.74_399.1446m/z	399.145	0.744433	pos	8-Acetoxypinoresinol	HMDB0033280	Lignans, neolignans and related compounds	Furanoid lignans	Unclassified	C10544	37.2	0	M+H-H2O	C22H24O8	1.74862	187703	186283	170068	120083	125304	91653.3	179151	186405	246157
0.85_236.0235m/z	236.024	0.85195	neg	S-Cysteinosuccinic acid	HMDB0029418	Organic acids and derivatives	Carboxylic acids and derivatives	Amino acids, peptides, and analogues		37.2	0	M-H	C7H11NO6S	0.38984	26880.3	29901.1	21675.6	9721.46	6652.55	33126.6	26873.7	32869	42656.4
10.13_527.1569m/z	527.157	10.1314	pos	1-Kestose	HMDB0011729	Organic oxygen compounds	Organooxygen compounds	Carbohydrates and carbohydrate conjugates	C03661	37.2	0	M+Na	C18H32O16	-2.73805	4733.17	3563.82	3386.35	2.36234e-05	1026.88	2.36234e-05	2143.95	4011.66	2.36234e-05
10.37_627.2290m/z	627.229	10.3738	neg	2'-Hydroxy-4,4',6'-trimethoxychalcone	HMDB0033586	Phenylpropanoids and polyketides	Linear 1,3-diarylpropanoids	Chalcones and dihydrochalcones		37.2	0	2M-H	C18H18O5	8.62479	4248.06	3566.58	4150.23	15003.7	5435.84	10448.1	5159.59	3207.58	1516.09
10.44_579.3062m/z	579.306	10.435	neg	Hordatine B	HMDB0030459	Phenylpropanoids and polyketides	2-arylbenzofuran flavonoids	Unclassified	C08308	37.2	0	M-H	C29H40N8O5	2.27237	45438.4	42857.4	39469.4	137849	86648.9	146237	29827.9	23371.7	37777.6
11.54_308.2950m/z	308.295	11.5356	pos	18-Deoxysagittarol	HMDB0036834	Lipids and lipid-like molecules	Prenol lipids	Diterpenoids		37.2	0	M+NH4	C20H34O	0.859398	5481.07	4927.22	6023.9	4693.84	5020.25	3390.93	3137.2	1964.44	1696.47
12.13_491.1705m/z	491.17	12.1327	pos	Edulisin I	HMDB0030594	Phenylpropanoids and polyketides	Coumarins and derivatives	Furanocoumarins		37.2	0	M+H	C28H26O8	0.92757	101445	86616.3	77244	112284	117428	74945.2	50620.9	64798.5	39353.6
13.82_322.3107m/z	322.311	13.8201	pos	3-Pentadecylphenol	HMDB0033872	Benzenoids	Phenols	1-hydroxy-4-unsubstituted benzenoids		37.2	0	M+NH4	C21H36O	0.780862	5395.6	5110.23	6072.46	10262.7	2482.74	13434.7	1868.75	5800.27	7481.37
15.97_181.0864m/z	181.086	15.9737	neg	Verimol J	HMDB0036522	Benzenoids	Phenols	Methoxyphenols		37.2	0	M-H	C10H14O3	-3.2588	724.334	838.119	964.63	1688.98	1466.6	1202	826.788	809.106	1090.67
2.55_336.1224m/z	336.122	2.54633	pos	gamma-Glutamyl-S-methylcysteinyl-beta-alanine	HMDB0039504	Organic acids and derivatives	Peptidomimetics	Hybrid peptides		37.2	0	M+H	C12H21N3O6S	-0.0146766	34058.6	31937.5	32556.2	33602.2	37321.2	30036.8	40535.6	41185.3	18097.7
2.63_208.0639m/z	208.064	2.6333	pos	(2R,2'S)-Isobuteine	HMDB0030411	Organic acids and derivatives	Carboxylic acids and derivatives	Amino acids, peptides, and analogues		37.2	0	M+H	C7H13NO4S	0.51654	3138.89	4265.53	4196.65	1371.67	3428.76	2592.5	3663.8	4541.1	4902.84
2.67_491.1990m/z	491.199	2.66785	pos	10-Formyltetrahydrofolate	HMDB0000972	Organoheterocyclic compounds	Dithiolanes	Lipoamides	C00234	37.2	0	M+NH4	C20H23N7O7	-1.4757	16204.1	14888.7	14425.5	7416.56	22488	10419.3	6508.33	7525.66	4164.36
4.62_333.1562m/z	333.156	4.61543	pos	Sinapine	HMDB0029379	Alkaloids and derivatives	Morphinans	Unclassified	C00933	37.2	0	M+Na	C16H24NO5+	4.85316	21254.8	22021.4	17649.6	26236.6	41459	14434	30864.3	28581.2	8722.19
4.63_455.0983m/z	455.098	4.6271	neg	Flavin Mononucleotide	HMDB0001520	Nucleosides, nucleotides, and analogues	Flavin nucleotides	Unclassified	C00061	37.2	0	M-H	C17H21N4O9P	2.18364	5464.73	5308.67	5202.81	7368.14	5366.79	5259.91	5629.86	5692.95	6571.08
4.72_317.1361m/z	317.136	4.72278	pos	5'-Hydroxy-3',4',7-trimethoxyflavan	HMDB0040534	Phenylpropanoids and polyketides	Flavonoids	O-methylated flavonoids		37.2	0	M+H	C18H20O5	-7.19169	84955.4	78166.4	86544.6	176909	134491	96691.7	69809.6	74279.2	90903.9
4.73_595.1678m/z	595.168	4.72843	neg	Castavinol	HMDB0029808	Phenylpropanoids and polyketides	Flavonoids	Flavans		37.2	0	M+FA-H	C26H30O13	1.75388	7271.71	8153.89	6737.58	2.36234e-05	2.36234e-05	2.36234e-05	1700.49	1335.02	5307.77
4.79_402.1532n	447.152	4.7891	neg	Benzyl O-[arabinofuranosyl-(1->6)-glucoside]	HMDB0041514	Organic oxygen compounds	Organooxygen compounds	Carbohydrates and carbohydrate conjugates		37.2	0	M-H, M+FA-H	C18H26O10	1.39304	23336.2	19665.7	20352.3	21173.1	13413.2	13384.3	26436.7	27485.8	32650.4
4.81_334.1401m/z	334.14	4.80932	pos	(R)-Pronuciferine	HMDB0030344	Alkaloids and derivatives	Proaporphines	Unclassified	C09611	37.2	0	M+Na	C19H21NO3	-3.93642	9858.52	8595.71	9354.16	3115.53	4115.98	2645.37	12981.3	16427.5	7423.3
4.83_517.2435m/z	517.244	4.82973	neg	Lucidenic acid K	HMDB0035890	Lipids and lipid-like molecules	Prenol lipids	Triterpenoids		37.2	0	M+FA-H	C27H36O7	-1.68692	4598.52	6189.85	6238.57	1745.25	451.206	2203.3	2737	1778.54	3562
4.86_535.2347m/z	535.235	4.86232	pos	Ethyl 3-hydroxyoctanoate O-[glucosyl-(1->6)-glucoside]	HMDB0038738	Lipids and lipid-like molecules	Fatty Acyls	Fatty acyl glycosides		37.2	0	M+Na	C22H40O13	-2.77067	6138.57	4734.43	7376.28	7779.36	7884.5	5323.24	16754.5	10689.7	2.36234e-05
4.95_401.1600m/z	401.16	4.95218	pos	Italipyrone	HMDB0041307	Benzenoids	Benzene and substituted derivatives	Acetophenones		37.2	0	M+H	C22H24O7	1.1824	8256.76	7269.72	5678.41	3001.85	13243.1	3468.62	1183.03	1867.5	4270.14
5.16_583.1681m/z	583.168	5.16478	neg	Lippioside I	HMDB0034265	Lipids and lipid-like molecules	Prenol lipids	Terpene glycosides		37.2	0	M+FA-H	C25H30O13	2.25316	13205.9	8045.98	14561.7	24638.8	21620	38426.6	2.36234e-05	5278.73	2.36234e-05
5.23_245.1860m/z	245.186	5.23298	pos	Rosifoliol	527256	Lipids and lipid-like molecules	Prenol lipids	Sesquiterpenoids		37.2	0	M+Na	C15H26O	-7.23575	138816	141856	132892	63459.2	80886.1	132462	162539	108849	195891
8.47_449.2184m/z	449.218	8.46822	pos	Melleolide C	HMDB0037041	Lipids and lipid-like molecules	Prenol lipids	Sesquiterpenoids		37.2	0	M+H	C24H32O8	3.05709	12652.7	14396.7	13006.7	6704.99	2740.27	8821.22	19678.8	21331	10284.8
8.85_410.2074m/z	410.207	8.85478	pos	Tamoxifen N-oxide	HMDB0060513	Phenylpropanoids and polyketides	Stilbenes	Unclassified	C16545	37.2	1.52	M+Na	C26H29NO2	-4.31301	40898.6	40027.5	33765.7	2.36234e-05	2.36234e-05	7991.66	59729.3	48772.4	32071.4
9.48_494.1400m/z	494.14	9.47765	pos	Malvidin 3-glucoside	HMDB0030777	Phenylpropanoids and polyketides	Flavonoids	Flavonoid glycosides	C12140	37.2	0	M+H	C23H25O12+	-3.86885	39902.4	31412.5	34876.5	55783.2	38907.6	35557.3	22273.2	20446.2	42798.8
9.98_455.2232m/z	455.223	9.9822	neg	Rubraflavone B	HMDB0030629	Phenylpropanoids and polyketides	Flavonoids	Flavones		37.2	0	M-H2O-H	C30H34O5	0.778367	6170.07	5717.92	5727.72	2.36234e-05	2.36234e-05	2.36234e-05	7490.59	24361.1	1204.05
0.80_288.0847n	289.092	0.795517	pos	Phlorin	HMDB0035589	Organic oxygen compounds	Organooxygen compounds	Carbohydrates and carbohydrate conjugates		37.1	0	M+H-H2O, M+H	C12H16O8	0.463576	98538	102613	76852.3	241369	295911	91394.1	71851.6	52823.3	90464.8
1.15_204.1233m/z	204.123	1.15423	pos	Dihydrozeatin	HMDB0012215	Organoheterocyclic compounds	Imidazopyrimidines	Purines and purine derivatives	C02029	37.1	0	M+H-H2O	C10H15N5O	-4.65602	3882.06	4543.7	4974.41	5653.14	3914.48	5168.83	1480.73	2079.41	2159.75
1.15_527.1584m/z	527.158	1.15423	pos	Gentiotriose	HMDB0029910	Organic oxygen compounds	Organooxygen compounds	Carbohydrates and carbohydrate conjugates		37.1	0	M+Na	C18H32O16	0.347979	38200.2	35098.1	39164.4	32765.5	23359.4	29845.2	29336.2	31303.6	36885.5
1.16_532.0865m/z	532.087	1.16037	neg	Delphinidin 3-(6''-malonyl-glucoside)	HMDB0029247	Phenylpropanoids and polyketides	Flavonoids	Flavonoid glycosides	C16301	37.1	0	M-H2O-H	C24H23O15+	1.24345	17224.5	24013.2	20236.3	4244.84	3328.72	20945.4	38885.8	30662.9	54261.3
1.62_221.0958m/z	221.096	1.61643	pos	Benzyl cinnamate	HMDB0040286	Phenylpropanoids and polyketides	Cinnamic acids and derivatives	Cinnamic acid esters		37.1	0	M+H-H2O	C16H14O2	-1.30392	46566.4	50404.8	45457.7	16057	28243.1	44843.1	53774.9	38901.8	41171
11.19_276.1963m/z	276.196	11.1928	pos	Ginsenoyne A	HMDB0039107	Lipids and lipid-like molecules	Fatty Acyls	Fatty alcohols		37.1	0	M+NH4	C17H22O2	1.79264	755.918	813.915	800.92	1712.41	717.472	210.958	834.616	504.736	709.508
12.11_491.2402m/z	491.24	12.1147	neg	Zedoarol	HMDB0038202	Lipids and lipid-like molecules	Prenol lipids	Sesquiterpenoids	C17490	37.1	0	2M-H	C15H18O3	-7.51313	53635	56458.6	60283.9	156527	72363.8	46645	45167	54829.5	75192.1
12.13_423.2527m/z	423.253	12.1341	neg	Muzanzagenin	HMDB0032601	Lipids and lipid-like molecules	Steroids and steroid derivatives	Oxosteroids		37.1	0.523	M-H2O-H	C27H38O5	-3.0671	842978	935946	991771	2.39894e+06	1.21724e+06	907294	738433	853521	1.17688e+06
4.21_417.1748m/z	417.175	4.21445	pos	Phenylethyl primeveroside	HMDB0041274	Organic oxygen compounds	Organooxygen compounds	Carbohydrates and carbohydrate conjugates		37.1	0	M+H	C19H28O10	-1.7547	8009.93	7986.1	6544.76	7332.31	9933.25	5439.97	10518.1	6230.49	8153.91
4.32_709.2701m/z	709.27	4.31893	neg	2',7-Dihydroxy-4'-methoxy-8-prenylflavan 2',7-diglucoside	HMDB0036400	Phenylpropanoids and polyketides	Flavonoids	Flavonoid glycosides		37.1	0	M+FA-H	C33H44O14	-1.77609	6693.14	6321.39	6375.34	8792.87	6903.26	5825.29	1087.16	1215.07	2709.86
4.36_535.1428m/z	535.143	4.36067	neg	Vaccinoside	HMDB0034733	Lipids and lipid-like molecules	Prenol lipids	Terpene glycosides		37.1	0	M-H	C25H28O13	-5.5051	143756	144891	143080	9711.08	4569.83	31373.6	202581	150236	323055
4.47_501.2464m/z	501.246	4.47278	pos	Tigloylgomicin H	HMDB0041779	Phenylpropanoids and polyketides	Tannins	Hydrolyzable tannins		37.1	0	M+H	C28H36O8	-3.79575	6865.52	5058.67	4837.07	11161.6	6786.46	1414	10642.4	8219.81	5914.95
4.48_405.1815m/z	405.182	4.48268	neg	3-Indolebutyric acid	HMDB0002096	Organoheterocyclic compounds	Indoles and derivatives	Indoles	C11284	37.1	0	2M-H	C12H13NO2	-1.11886	8487.54	9641.6	9928.46	3759.48	4044.77	10866.1	15225.1	8217.79	11034.8
4.58_390.1773m/z	390.177	4.58103	pos	Citrusin E	HMDB0039234	Organic oxygen compounds	Organooxygen compounds	Carbohydrates and carbohydrate conjugates		37.1	0	M+NH4	C17H24O9	3.9276	16911.1	17362.1	17696.2	17128.9	19920.6	11811.3	27145.5	24675.8	10763.3
4.59_346.1812m/z	346.181	4.58557	neg	Aegle marmelos Alkaloid C	HMDB0040775	Phenylpropanoids and polyketides	Cinnamic acids and derivatives	Cinnamic acid amides		37.1	0	M-H2O-H	C23H27NO3	-0.0339643	8136.31	7934.87	8023.57	4820.49	5343.54	5926.69	10135.2	9578.61	4297.97
4.67_325.1076m/z	325.108	4.67053	pos	R-4'-Hydroxywarfarin	HMDB0013882	Phenylpropanoids and polyketides	Homoisoflavonoids	Homoisoflavones		37.1	0	M+H	C19H16O5	1.56142	5011.28	5244.37	5564.41	13737.8	6612.9	7156.55	4480.06	3491.81	4065.62
4.93_523.2207m/z	523.221	4.93293	neg	Cinncassiol C1 19-glucoside	HMDB0035167	Lipids and lipid-like molecules	Prenol lipids	Terpene glycosides		37.1	0	M-H2O-H	C26H38O12	4.05432	1778.1	2898.73	1871.78	2.36234e-05	81.7635	3324.96	3037.59	2134.44	5923.17
4.93_560.1751n	559.168	4.93293	neg	5''-(4-Hydroxy-(E)-cinnamoyl) alpha-L-arabinofuranosyl-(1->3)-beta-D-xylopyranosyl-(1->4)-D-xylopyranoside	HMDB0041489	Organic oxygen compounds	Organooxygen compounds	Carbohydrates and carbohydrate conjugates		37.1	0	M-H, M+FA-H	C24H32O15	1.80196	10914.3	10206.9	11065.3	18467.1	32850.5	30138.7	1659.41	2032.18	600.539
4.95_575.1740m/z	575.174	4.95218	pos	(Z)-Resveratrol 3,4'-diglucoside	HMDB0039910	Phenylpropanoids and polyketides	Stilbenes	Stilbene glycosides		37.1	0	M+Na	C26H32O13	0.85125	5306.62	7196.19	9092.79	62410.3	47741	26114.2	2.36234e-05	2.36234e-05	2.36234e-05
4.95_763.4192m/z	763.419	4.95297	neg	Farnesiferol A	HMDB0029488	Phenylpropanoids and polyketides	Coumarins and derivatives	Unclassified		37.1	0	2M-H	C24H30O4	-3.1282	5974.13	7392.62	8293.85	4098.82	1936.95	13837.2	11519.1	6916.56	19646.5
5.03_445.2101m/z	445.21	5.03482	neg	Cincassiol B	HMDB0036855	Lipids and lipid-like molecules	Prenol lipids	Diterpenoids		37.1	0	M+FA-H	C20H32O8	5.32869	15366.9	13727.5	13550.1	10217.9	11966.4	15130.9	10092.9	9387.83	9141.57
5.05_581.1881m/z	581.188	5.0548	neg	8-Hydroxypinoresinol 4-glucoside	HMDB0033282	Lignans, neolignans and related compounds	Lignan glycosides	Unclassified		37.1	0	M+FA-H	C26H32O12	0.981106	5696.98	5168.37	7637.89	16481.2	6230.6	9818.63	902.009	2006.47	1706.16
5.36_301.1541m/z	301.154	5.35508	pos	Morphinone	HMDB0003563	Alkaloids and derivatives	Morphinans	Unclassified	C01735	37.1	0	M+NH4	C17H17NO3	-1.85886	16001.6	17330.7	15388.7	17713.2	18381.8	17226.7	17708.1	15878.5	16554.6
5.40_591.1726m/z	591.173	5.39997	neg	ax-4''-Hydroxy-3-'-methoxymaysin	HMDB0030238	Phenylpropanoids and polyketides	Flavonoids	Flavonoid glycosides		37.1	0	M-H	C28H32O14	1.13805	8595.07	7571.78	8178.62	2.36234e-05	684.493	2.36234e-05	1168.7	2316.52	2.36234e-05
5.48_527.2468m/z	527.247	5.48442	pos	Blumenol C O-[apiosyl-(1->6)-glucoside]	HMDB0031936	Lipids and lipid-like molecules	Fatty Acyls	Fatty acyl glycosides		37.1	0	M+Na	C24H40O11	0.940828	8561.82	9823.37	7358.43	2.36234e-05	712.198	2868.96	5149.76	4440.56	6197.2
5.76_535.1831m/z	535.183	5.76013	neg	8-Hydroxypinoresinol 8-glucoside	HMDB0033281	Lignans, neolignans and related compounds	Lignan glycosides	Unclassified		37.1	0	M-H	C26H32O12	1.87858	7248.46	6221.42	10085	28775.1	16036.8	24478.9	4636.61	2461.21	7521.55
7.33_327.0602m/z	327.06	7.32647	neg	S-2-Propenyl 1-propanesulfinothioate	HMDB0032741	Organic acids and derivatives	Thiosulfinic acid esters	Unclassified		37.1	0	2M-H	C6H12OS2	4.73731	5385.86	5317.48	6447.22	6384.86	8584.93	3752.71	4898.33	5854.98	2678.3
7.35_301.0725m/z	301.072	7.34613	neg	(2S)-Liquiritigenin	HMDB0029519	Phenylpropanoids and polyketides	Flavonoids	Flavans	C09762	37.1	0	M+FA-H	C15H12O4	2.69953	1858.06	2181.39	1692.14	531.83	2.36234e-05	781.111	652.424	979.119	946.628
7.49_217.1587m/z	217.159	7.48612	pos	Dihydroisoalantolactone	HMDB0035935	Lipids and lipid-like molecules	Prenol lipids	Terpene lactones		37.1	0	M+H-H2O	C15H22O2	0.132886	3945.3	3036.25	3028.03	7374.42	5865	3423.54	4590.57	4377.88	5414.63
0.78_282.0871m/z	282.087	0.778483	pos	Necatorine	HMDB0039035	Lipids and lipid-like molecules	Prenol lipids	Tetraterpenoids	C08594	37	0	M+NH4	C15H8N2O3	-0.808816	63198	79070.7	57592.7	130408	132623	90363.8	34795.4	43930.2	64324.4
0.88_305.1344m/z	305.134	0.880633	pos	N2-Galacturonyl-L-lysine	HMDB0033105	Organic acids and derivatives	Carboxylic acids and derivatives	Amino acids, peptides, and analogues		37	0	M+H-H2O	C12H22N2O8	0.348397	36258.2	31554.7	31722	57071.3	49942.9	61092.4	10908.6	25760.2	17253.8
1.15_445.1453m/z	445.145	1.15423	pos	3-(1,1-Dimethylallyl)scopoletin 7-glucoside	HMDB0032853	Phenylpropanoids and polyketides	Coumarins and derivatives	Coumarin glycosides		37	0	M+Na	C21H26O9	-3.77209	5971.36	3758.38	5685.3	2.36234e-05	2.36234e-05	2.36234e-05	3462.06	3708.87	6061.54
10.22_828.4079n	851.397	10.2241	pos	Digitoxigenin 3-[glucosyl-(1->6)-glucosyl-(1->4)-2,6-dideoxyribohexoside]	HMDB0034321	Lipids and lipid-like molecules	Steroids and steroid derivatives	Steroid lactones		37	0	M+Na, M+K, M+NH4	C41H64O17	-7.78066	555073	578843	542149	624915	595922	521590	290125	357606	688663
10.44_579.0281m/z	579.028	10.435	neg	Uridine diphosphate glucuronic acid	HMDB0000935	Organoheterocyclic compounds	Lactones	Gamma butyrolactones	C00167	37	0	M-H	C15H22N2O18P2	1.94896	60055.3	76624.1	74620.6	89806.2	81570.5	69361.3	62911.5	66850.5	73959.4
10.48_318.2405m/z	318.24	10.4781	pos	Sugiol	HMDB0036564	Lipids and lipid-like molecules	Prenol lipids	Diterpenoids		37	0	M+NH4	C20H28O2	-7.59718	76646.5	79952.7	82151.9	136283	67417.8	54913.8	51655.5	51330.5	48095.2
2.55_422.2380m/z	422.238	2.54633	pos	Pisumionoside	HMDB0039947	Lipids and lipid-like molecules	Prenol lipids	Terpene glycosides		37	0	M+NH4	C19H32O9	-1.06783	18749.9	18330.1	17722	765.383	3803.93	21102.4	12968.7	14746.6	31856.4
2.60_205.1225m/z	205.122	2.59855	pos	Butyl cinnamate	HMDB0037702	Phenylpropanoids and polyketides	Cinnamic acids and derivatives	Cinnamic acid esters		37	0	M+H	C13H16O2	0.841464	12666	10431.7	8615.4	17326.3	12519.8	12128	13877.4	13473.4	18109.3
2.77_322.1434m/z	322.143	2.77348	pos	N-Methoxycarbonyl-N-nornuciferine	HMDB0036988	Alkaloids and derivatives	Aporphines	Unclassified		37	0	M+H-H2O	C20H21NO4	-1.05191	25645.3	30296.3	24836.6	11018.3	15805.5	16673.2	29475.4	30857.6	23627.2
3.56_285.1074m/z	285.107	3.55722	neg	2'-Deoxymugineic acid	HMDB0033909	Organic acids and derivatives	Carboxylic acids and derivatives	Amino acids, peptides, and analogues		37	0	M-H2O-H	C12H20N2O7	-6.10931	14724.2	15540.3	15648.2	15459.8	20273.7	11988	22034.5	22633.1	8412.77
3.72_271.1088m/z	271.109	3.7221	pos	Pterosin O	HMDB0030761	Benzenoids	Indanes	Indanones		37	0	M+K	C15H20O2	-2.99728	6659.95	5746.09	5947.66	1932.17	5852.69	3580.52	7218.75	9992.4	3947.89
3.90_277.1389m/z	277.139	3.90265	pos	Osmaronin	HMDB0032769	Lipids and lipid-like molecules	Fatty Acyls	Fatty acyl glycosides		37	0	M+NH4	C11H17NO6	-1.9268	6002.13	6889.73	7141.65	3097.2	5331.74	3673.19	6209.96	9373.58	6796.69
4.18_305.0819m/z	305.082	4.17613	neg	R-6-Hydroxywarfarin	HMDB0013883	Phenylpropanoids and polyketides	Homoisoflavonoids	Homoisoflavones		37	0	M-H2O-H	C19H16O5	-0.183495	4617.49	4610.15	4712.99	2757.09	2584.04	3789.18	5200.09	4833.68	3760.46
4.22_457.2428m/z	457.243	4.21663	neg	[6]-Gingerdiol 4'-O-beta-D-glucopyranoside	HMDB0036122	Organic oxygen compounds	Organooxygen compounds	Carbohydrates and carbohydrate conjugates		37	0	M-H	C23H38O9	-3.2259	13544	13216.4	13094.1	6629.58	6844.17	12550.2	17417.1	14706.5	8442.86
4.26_467.0509m/z	467.051	4.25665	neg	1-O-Caffeoyl-(b-D-glucose 6-O-sulfate)	HMDB0041173	Phenylpropanoids and polyketides	Cinnamic acids and derivatives	Hydroxycinnamic acids and derivatives		37	0	M+FA-H	C15H18O12S	1.82859	8499.84	10138	9234.02	5229.58	2967.21	8965.19	6952.19	23992.6	27743.8
4.28_524.2352m/z	524.235	4.2834	pos	Sarcodon scabrosus Depsipeptide	HMDB0041421	Organic acids and derivatives	Peptidomimetics	Depsipeptides		37	0	M+K	C23H39N3O8	-3.38245	96102.7	103361	110283	128659	158834	96944.1	125480	119029	74823.9
4.37_328.1302m/z	328.13	4.36858	pos	Atropine	HMDB0014712	Alkaloids and derivatives	Tropane alkaloids	Unclassified	C01479	37	0	M+K	C17H23NO3	-2.49199	21072.6	28178.9	27216.5	11310.6	12837.4	20827.6	30155.7	30834.6	44617.2
4.69_320.1252m/z	320.125	4.68802	pos	Oripavine	HMDB0030251	Alkaloids and derivatives	Morphinans	Unclassified		37	0	M+Na	C18H19NO3	-1.86975	12095.4	13229.7	12023.8	19389	26279.3	9937.74	5835.01	8067.01	2505.11
4.91_581.1524m/z	581.152	4.91282	neg	Salviaflaside methyl ester	HMDB0033706	Organic oxygen compounds	Organooxygen compounds	Carbohydrates and carbohydrate conjugates		37	0	M+FA-H	C25H28O13	2.31389	1861.91	2552.09	2512.94	1057.25	2.36234e-05	763.077	2.36234e-05	425.503	748.835
4.99_549.2871m/z	549.287	4.9949	neg	Protoporphyrinogen IX	HMDB0001097	Organoheterocyclic compounds	Tetrapyrroles and derivatives	Porphyrins	C01079	37	0	M-H2O-H	C34H40N4O4	-0.066613	8874.33	4882.99	7413.28	4440.16	2772.5	7458.41	11166.3	9994.45	8838.93
5.02_302.1000m/z	302.1	5.01518	neg	Pyro-L-glutaminyl-L-glutamine	HMDB0039229	Organic acids and derivatives	Carboxylic acids and derivatives	Amino acids, peptides, and analogues		37	0	M+FA-H	C10H15N3O5	2.3861	3481.22	4155.93	3139.43	2.36234e-05	474.701	122.503	2947.49	4135.53	239.113
5.52_574.4256n	575.433	5.52283	pos	Clerosterol 3-glucoside	HMDB0034204	Lipids and lipid-like molecules	Steroids and steroid derivatives	Stigmastanes and derivatives		37	6.52	M+H, M+Na	C35H58O6	4.01466	224669	194888	221467	446815	336238	229303	124128	91048.5	208161
5.66_208.1309m/z	208.131	5.65908	pos	N-(gamma-Glutamyl)ethanolamine	HMDB0039222	Organic acids and derivatives	Carboxylic acids and derivatives	Amino acids, peptides, and analogues		37	0	M+NH4	C7H14N2O4	9.06389	4605.8	4114.68	4082.78	8896.37	5787.71	3953.04	2349.45	2892.15	3476.59
5.79_327.1347m/z	327.135	5.7854	pos	Cryptodorine	HMDB0033359	Alkaloids and derivatives	Aporphines	Unclassified		37	0	M+NH4	C18H15NO4	2.51668	4629.21	3322.56	3448.19	2537.26	2299.15	2767.33	5163.51	4575.49	5955.4
6.09_541.1752m/z	541.175	6.08925	pos	Ciceritol	HMDB0032777	Organic oxygen compounds	Organooxygen compounds	Carbohydrates and carbohydrate conjugates		37	0	M+Na	C19H34O16	2.43061	3245.88	3214.74	4186.57	2.36234e-05	2.36234e-05	3511.84	15331.9	12144.6	5796.28
7.37_543.2735m/z	543.273	7.36865	pos	Desglucocoroloside	HMDB0033709	Lipids and lipid-like molecules	Steroids and steroid derivatives	Steroid lactones		37	0	M+K	C29H44O7	3.20097	24054.9	22530.9	22528.2	17579.6	15179.3	20917.2	8089.93	12712.4	3203.44
0.57_115.0390m/z	115.039	0.570917	neg	Levulinic acid	HMDB0000720	Organic acids and derivatives	Keto acids and derivatives	Gamma-keto acids and derivatives		36.9	0	M-H	C5H8O3	-8.80922	3331.88	3148.03	3433.04	5124.83	5168.94	3825.11	3295.22	3385.28	4007.1
0.66_301.0732m/z	301.073	0.659283	pos	Luteolin 7-methyl ether	HMDB0037339	Phenylpropanoids and polyketides	Flavonoids	O-methylated flavonoids		36.9	0	M+H	C16H12O6	8.54347	16060.1	16346	17114.4	9997.25	15012.5	16736.4	22482.4	25071.8	11262.9
0.83_543.1325m/z	543.132	0.829567	pos	Galactotriose	HMDB0029922	Organic oxygen compounds	Organooxygen compounds	Carbohydrates and carbohydrate conjugates	C07283	36.9	0	M+K	C18H32O16	0.571998	252581	277339	252067	660745	324296	130006	261587	221495	398354
10.78_975.5476m/z	975.548	10.7829	neg	Perulactone B	HMDB0030119	Lipids and lipid-like molecules	Steroids and steroid derivatives	Bile acids, alcohols and derivatives		36.9	0	2M-H	C28H40O7	0.0321514	28728.1	45730.6	41955.2	104712	165503	129655	75722.6	84300.9	35232.8
11.17_561.0170m/z	561.017	11.1669	neg	UDP-D-galacturonate	HMDB0012302	Nucleosides, nucleotides, and analogues	Pyrimidine nucleotides	Pyrimidine nucleotide sugars	C00617	36.9	0	M-H2O-H	C15H22N2O18P2	1.00556	38450	36922.4	32577.3	49451	47659	36899.2	30135.7	29817.4	40155.5
11.26_441.3365m/z	441.337	11.2643	pos	13'-Hydroxy-alpha-tocotrienol	HMDB0012560	Lipids and lipid-like molecules	Prenol lipids	Quinone and hydroquinone lipids		36.9	0	M+H	C29H44O3	0.408077	1849	2495.96	1745.1	11905.8	9937.54	6984.19	580.087	670.872	2.36234e-05
13.28_617.4067m/z	617.407	13.2833	neg	22-Angeloylbarringtogenol C	HMDB0032835	Lipids and lipid-like molecules	Prenol lipids	Triterpenoids		36.9	0	M+FA-H	C35H56O6	1.38601	3381.81	4823.92	5258.47	2.36234e-05	570.091	2.36234e-05	1737.17	787.421	1460.29
14.06_481.3504m/z	481.35	14.0595	pos	Brassinolide	HMDB0034081	Lipids and lipid-like molecules	Steroids and steroid derivatives	Steroid lactones	C11049	36.9	0	M+H	C28H48O6	-4.1631	6891.11	9476.15	7186.88	14965.2	6991.54	18310.1	9682.57	12178.5	2474.14
2.65_355.1589m/z	355.159	2.65052	pos	Isopropyl apiosylglucoside	HMDB0041513	Organic oxygen compounds	Organooxygen compounds	Carbohydrates and carbohydrate conjugates		36.9	0	M+H	C14H26O10	-2.83336	46592.5	44583.3	41789	19316.9	26487.8	37088.8	41427.5	42603.5	68487.6
2.96_279.1011m/z	279.101	2.96378	pos	Demethoxyegonol	HMDB0030772	Phenylpropanoids and polyketides	2-arylbenzofuran flavonoids	Unclassified		36.9	0	M+H-H2O	C18H16O4	-1.62018	6640.6	8410.86	7341.65	2597.86	6953.05	4484.04	16338.8	16696.6	6786.02
3.16_281.1535m/z	281.153	3.1568	pos	Gravelliferone	HMDB0030729	Phenylpropanoids and polyketides	Coumarins and derivatives	Hydroxycoumarins		36.9	0	M+H-H2O	C19H22O3	-0.391382	61160.6	64351.8	66000.1	77809.8	78978.9	76595.2	77575.5	68414.8	49205.3
4.09_863.1874m/z	863.187	4.09455	neg	Epicatechin-(4beta->6)-epicatechin-(2beta->7,4beta->8)-epicatechin	HMDB0035504	Phenylpropanoids and polyketides	Flavonoids	Biflavonoids and polyflavonoids		36.9	0	M-H	C45H36O18	5.20229	198577	185818	171938	1492.87	694.352	2.36234e-05	104609	91938.9	149220
4.92_565.1556m/z	565.156	4.9163	pos	Corymboside	HMDB0030803	Phenylpropanoids and polyketides	Flavonoids	Flavonoid glycosides		36.9	0	M+H	C26H28O14	0.802302	8079.5	8328.56	9730.35	78552.4	30755.3	28777.2	2.36234e-05	1835.25	2.36234e-05
4.93_437.1463m/z	437.146	4.93293	neg	Marmesin rhamnoside	HMDB0039564	Phenylpropanoids and polyketides	Coumarins and derivatives	Furanocoumarins		36.9	0	M+FA-H	C20H24O8	2.3869	2721.84	3689.82	2805.24	8899.82	9755.77	7977.98	2.34314	8.5694	9.76268
5.34_507.1516m/z	507.152	5.33993	neg	Demethyloleuropein	HMDB0036121	Phenylpropanoids and polyketides	Flavonoids	Flavonoid glycosides		36.9	0	M-H2O-H	C24H30O13	1.47166	9883.54	11067	10518.5	36772.9	23526.5	22824.4	4942.78	2.36234e-05	6014.93
5.39_633.1793m/z	633.179	5.38973	pos	Zizybeoside II	HMDB0034955	Organic oxygen compounds	Organooxygen compounds	Carbohydrates and carbohydrate conjugates	C17565	36.9	0	M+K	C25H38O16	0.33098	7095.34	10478.3	9705.37	25538.6	10735.1	24935.7	2.36234e-05	2.36234e-05	2.36234e-05
5.39_760.4033m/z	760.403	5.38973	pos	gamma2-Solamarine	HMDB0029371	Lipids and lipid-like molecules	Steroids and steroid derivatives	Steroidal glycosides		36.9	0	M+K	C39H63NO11	0.0699621	131319	114790	120442	147235	74978.5	168498	92281.4	101058	128265
5.40_485.1070m/z	485.107	5.39997	neg	4'-Methyl-(-)-epigallocatechin 3-(4-methyl-gallate)	HMDB0041668	Phenylpropanoids and polyketides	Flavonoids	Flavans		36.9	0	M-H	C24H22O11	-3.87974	3018.25	4291.09	2415.85	2.36234e-05	2.36234e-05	2.36234e-05	2.36234e-05	2.36234e-05	973.265
5.92_589.3128m/z	589.313	5.92385	pos	25-Cinnamoyl-vulgaroside	HMDB0041367	Lipids and lipid-like molecules	Prenol lipids	Sesterterpenoids		36.9	5.87	M+Na	C34H46O7	-1.28626	45406.7	57349.3	52507.6	45020.2	16476.1	64275.2	70627.6	81751.9	94218
6.21_297.0384m/z	297.038	6.2089	neg	Isorhamnetin	HMDB0002655	Phenylpropanoids and polyketides	Flavonoids	Flavones	C10084	36.9	0	M-H2O-H	C16H12O7	-6.41007	13260.9	10034.3	10267.7	8705.94	3657.89	3444.22	18625.9	17779	17755.1
6.31_372.1216n	371.114	6.30823	neg	Tangeritin	HMDB0030539	Phenylpropanoids and polyketides	Flavonoids	O-methylated flavonoids	C10190	36.9	0	M-H2O-H, M-H	C20H20O7	1.97375	2989.65	1866.34	2229.96	8796.93	6243.65	3848.46	2.36234e-05	1057.44	2.36234e-05
9.08_557.2891m/z	557.289	9.08202	pos	Perulactone	HMDB0034392	Lipids and lipid-like molecules	Steroids and steroid derivatives	Bile acids, alcohols and derivatives		36.9	0	M+K	C30H46O7	3.1464	2220.06	2655.42	2451.59	2.36234e-05	2.36234e-05	2.36234e-05	2923.03	18379.6	21791
9.61_378.1540m/z	378.154	9.61432	neg	Narcissidine	443686	Unclassified	Unclassified	Unclassified		36.9	0	M+FA-H	C18H23NO5	-5.38939	7381.86	5519.39	5524.68	5560.44	8080.59	3538.68	5442.44	2982.13	5909.96
0.75_355.0886m/z	355.089	0.74975	neg	Acaciabiuronic acid	HMDB0029938	Organic oxygen compounds	Organooxygen compounds	Carbohydrates and carbohydrate conjugates		36.8	0	M-H	C12H20O12	1.07941	10779.9	6467.98	7971.8	13949.5	8554.16	4464.13	8859.89	8052.67	7256.92
10.63_421.2567m/z	421.257	10.6297	pos	Dimethyl 3-methoxy-4-oxo-5-(8,11,14-pentadecatrienyl)-2-hexenedioate	HMDB0032099	Organic acids and derivatives	Keto acids and derivatives	Beta-keto acids and derivatives		36.8	0	M+H	C24H36O6	-4.31926	21548.3	23133.2	24088.9	10865.7	13674.5	1012.55	8932.89	19105.2	10665.8
11.25_473.2901m/z	473.29	11.2461	pos	Ixocarpanolide	HMDB0033899	Lipids and lipid-like molecules	Steroids and steroid derivatives	Steroid lactones		36.8	0	M+H	C28H40O6	0.717362	5445.21	8324.04	6140.79	2.36234e-05	2.36234e-05	2.36234e-05	7589.73	22663.3	706.895
11.52_497.3245m/z	497.325	11.5166	pos	(3beta,17alpha,23S,24S)-17,23-Epoxy-3,24,29-trihydroxy-27-norlanost-8-en-15-one	HMDB0035144	Lipids and lipid-like molecules	Prenol lipids	Triterpenoids		36.8	0	M+Na	C29H46O5	1.63616	5236.64	4539.31	4322.39	12423	12808.8	8469.38	2868.35	3769.04	152.135
12.48_223.2058m/z	223.206	12.4831	pos	Valerianol	HMDB0034951	Lipids and lipid-like molecules	Prenol lipids	Sesquiterpenoids		36.8	0	M+H	C15H26O	0.576464	6301.12	5957.98	5199.22	8727.28	8188.47	6390.24	5124.2	5401.38	6349.37
13.34_529.3894m/z	529.389	13.3389	pos	Tsugaric acid B	HMDB0031962	Lipids and lipid-like molecules	Prenol lipids	Triterpenoids		36.8	0	M+H	C33H52O5	1.28311	5346.01	6522.81	6814.99	7631.9	18617.6	2.36234e-05	1626.83	3987.59	2.36234e-05
2.48_647.2053m/z	647.205	2.482	neg	Mannan	HMDB0029931	Organic oxygen compounds	Organooxygen compounds	Carbohydrates and carbohydrate conjugates	C00464	36.8	0	M-H2O-H	C24H42O21	1.87808	13293.4	14753.9	14648.5	7015.75	5467.46	8081.34	18742	20511.6	26999.6
2.60_306.1135m/z	306.113	2.60355	neg	Cassythicine	HMDB0033354	Alkaloids and derivatives	Aporphines	Unclassified	C09389	36.8	0	M-H2O-H	C19H19NO4	-0.346865	10180	9038.41	9669.42	5582.38	6746.99	6415.47	11648.2	11366.5	6536.98
3.10_339.1466n	340.15	3.09842	pos	Litebamine	HMDB0038629	Benzenoids	Phenanthrenes and derivatives	Phenanthrols		36.8	0	M+H-H2O, M+H	C20H21NO4	-1.2717	68124.1	75187.2	74486.7	62526.3	76465.4	64160.7	97929	95922.4	57325.7
3.91_145.0651m/z	145.065	3.9053	neg	Isoeugenol	HMDB0005802	Benzenoids	Phenols	Methoxyphenols	C10469	36.8	0	M-H2O-H	C10H12O2	-4.6957	1176.66	870.123	1102.17	1328.86	832.967	935.166	1087.23	1184.08	1337.86
3.93_393.1790m/z	393.179	3.92608	neg	cis-3-Hexenyl b-primeveroside	HMDB0031690	Lipids and lipid-like molecules	Fatty Acyls	Fatty acyl glycosides		36.8	0	M-H	C17H30O10	6.03431	10824.3	9918.6	9555.26	8408.73	6858.93	10869	11747.4	10971.6	11449
4.01_229.1188m/z	229.119	4.00553	pos	Eremopetasinorone A	HMDB0029669	Organic oxygen compounds	Organooxygen compounds	Carbonyl compounds		36.8	0	M+Na	C13H18O2	-5.10976	7837.15	9249.42	8024.73	10174.8	10109.3	7110.65	9181.83	9606.19	4081.86
4.02_333.1926m/z	333.193	4.02288	pos	(1S,2R,4R,8S)-p-Menthane-2,8,9-triol 2-glucoside	HMDB0039977	Lipids and lipid-like molecules	Prenol lipids	Terpene glycosides		36.8	0	M+H-H2O	C16H30O8	5.15398	24407.8	17410.8	22053.8	35007.9	40861.9	24193.9	43027.4	42883.1	29489.1
4.16_505.2792m/z	505.279	4.15522	neg	Lucidenic acid N	HMDB0038352	Lipids and lipid-like molecules	Prenol lipids	Triterpenoids		36.8	0	M+FA-H	C27H40O6	-3.28085	6008.4	5633.13	6831.16	1156.27	257.664	5696.95	3758.36	4632.8	12081.2
4.47_563.2097m/z	563.21	4.47278	pos	Sambacin	HMDB0038883	Organic oxygen compounds	Organooxygen compounds	Carbohydrates and carbohydrate conjugates		36.8	0	M+Na	C26H36O12	-0.360358	6381.04	7277.35	10392.8	2567.81	9234.01	2953.28	3998.26	5809.66	2.36234e-05
5.68_526.2652m/z	526.265	5.67897	pos	Cafamarine	HMDB0037003	Organoheterocyclic compounds	Naphthofurans	Unclassified		36.8	0	M+NH4	C26H36O10	1.0913	10104.9	10426.5	10181.4	1727.24	1777.87	8058.63	7162.52	6548.63	12458.6
6.68_431.2289m/z	431.229	6.68237	pos	Neryl arabinofuranosyl-glucoside	HMDB0029348	Lipids and lipid-like molecules	Prenol lipids	Terpene glycosides		36.8	0	M+H-H2O	C21H36O10	2.88237	10177.6	12532.8	12440.9	8004.33	6242.15	7718.85	16064.7	21374.4	6911.57
6.96_341.1503m/z	341.15	6.9626	pos	19-Hydroxyandrost-4-ene-3,17-dione	HMDB0003955	Lipids and lipid-like molecules	Steroids and steroid derivatives	Androstane steroids	C05290	36.8	0	M+K	C19H26O3	-3.33101	7320.78	7493.11	7493.54	3352.7	2603.58	7172.32	8927.49	7760.09	16267.7
8.03_459.2601m/z	459.26	8.03172	pos	[6]-Gingerdiol 5-O-beta-D-glucopyranoside	HMDB0036123	Lipids and lipid-like molecules	Fatty Acyls	Fatty acyl glycosides		36.8	0	M+H	C23H38O9	2.81044	2316.92	2759.87	2115.29	2.36234e-05	2.36234e-05	240.987	6638.21	5552.52	691.939
8.61_578.2741m/z	578.274	8.60763	pos	Isomorellic acid	HMDB0030734	Organoheterocyclic compounds	Benzopyrans	1-benzopyrans		36.8	0	M+NH4	C33H36O8	-1.24283	14293.9	16096.9	17770.6	2.36234e-05	2.36234e-05	24021.9	20424.5	16267.6	48066.4
9.53_397.2215m/z	397.221	9.53185	neg	Cinncassiol D1	HMDB0034676	Lipids and lipid-like molecules	Prenol lipids	Sesquiterpenoids		36.8	0	M+FA-H	C20H32O5	-4.8349	11557.2	8955.54	8784.14	3569.12	3503.11	559.553	7056.54	16693.9	6081.31
0.82_439.0868m/z	439.087	0.8179	neg	9-Hydroxy-4-methoxypsoralen 9-glucoside	HMDB0039047	Phenylpropanoids and polyketides	Coumarins and derivatives	Coumarin glycosides		36.7	0	M+FA-H	C18H18O10	-3.52968	469542	287170	375013	608851	227076	218734	237597	219961	461260
10.31_625.2836m/z	625.284	10.3128	pos	All-trans-hexaprenyl diphosphate	HMDB0012188	Lipids and lipid-like molecules	Prenol lipids	Polyprenols	C01230	36.7	0	M+K	C30H52O7P2	2.68646	17407.3	16420.6	13376.3	50954.9	34269	41322.4	11371.7	7337.31	13595
10.97_272.2224m/z	272.222	10.9711	pos	Lubiminol	HMDB0029604	Lipids and lipid-like molecules	Prenol lipids	Sesquiterpenoids		36.7	0	M+NH4	C15H26O3	1.41964	1714.64	1699.37	1403.41	2028.27	1716.33	3092.09	1933.03	3081.82	3699.99
11.23_823.1840m/z	823.184	11.2282	pos	Spinosin B	HMDB0037464	Phenylpropanoids and polyketides	Flavonoids	Flavonoid glycosides		36.7	0	M+K	C38H40O18	-0.780124	7972.98	11176.3	10854.5	17831	26757.4	13810.7	3794.55	11135.7	7281.92
13.27_395.3635m/z	395.364	13.2696	pos	5alpha-Cholestane	HMDB0041632	Lipids and lipid-like molecules	Steroids and steroid derivatives	Cholestane steroids		36.7	0	M+Na	C27H48	-3.4827	33253.4	29183	29757.5	38518.7	44593.6	37460.4	24170.9	41455	28410.6
14.11_865.4915m/z	865.492	14.1112	pos	Vinaginsenoside R1	HMDB0034624	Lipids and lipid-like molecules	Prenol lipids	Terpene glycosides		36.7	0	M+Na	C44H74O15	-0.553384	82477.5	78349.9	76988.1	185723	121405	96842.9	111832	109687	134351
14.48_621.4382m/z	621.438	14.4845	neg	Schottenol 3-glucoside	HMDB0034185	Lipids and lipid-like molecules	Steroids and steroid derivatives	Stigmastanes and derivatives		36.7	0	M+FA-H	C35H60O6	1.76564	1889.6	1915.29	1634.38	2.36234e-05	2.36234e-05	2.36234e-05	797.543	2.36234e-05	2.36234e-05
15.38_409.3120m/z	409.312	15.3838	neg	Gamma-Tocotrienol	HMDB0012958	Lipids and lipid-like molecules	Prenol lipids	Quinone and hydroquinone lipids	C14155	36.7	0	M-H	C28H42O2	1.94333	2790.82	2787.35	1832.88	4885.29	3606.09	3284.62	2621.04	2271.36	2599.26
3.70_364.1539m/z	364.154	3.70328	pos	8-Methyldihydrochelerythrine	HMDB0041143	Alkaloids and derivatives	Benzophenanthridine alkaloids	Dihydrobenzophenanthridine alkaloids		36.7	0	M+H	C22H21NO4	-1.27044	16233	15923.9	17988.8	5916.84	13291.7	11795.9	3747.67	8430.84	3961.33
3.94_320.0737m/z	320.074	3.9367	pos	Hexahydro-6,7-dihydroxy-5-(hydroxymethyl)-3-(2-hydroxyphenyl)-2H-pyrano[2,3-d]oxazol-2-one	HMDB0037297	Benzenoids	Phenols	1-hydroxy-4-unsubstituted benzenoids		36.7	0	M+Na	C13H15NO7	-1.08722	17048.7	18556	18462.3	4244.22	3684.06	13174.3	9400.64	7773.15	14226.7
4.13_429.2112m/z	429.211	4.13443	neg	Geranyl arabinopyranosyl-glucoside	HMDB0039573	Lipids and lipid-like molecules	Prenol lipids	Terpene glycosides		36.7	0	M-H2O-H	C21H36O10	-4.0319	3756.82	2636.2	2733.02	644.399	864.837	2650.36	5928.3	4356.27	1806.11
4.18_885.4510m/z	885.451	4.17613	neg	Furcogenin 3-[2''-glucosyl-6''-arabinosylglucoside]	HMDB0034343	Lipids and lipid-like molecules	Steroids and steroid derivatives	Steroidal glycosides		36.7	0	M-H	C44H70O18	2.3225	2456.46	1823	2031.52	5180.12	7099.77	1966.17	2787.77	2370.6	2.36234e-05
4.34_523.2051m/z	523.205	4.33977	neg	Suspensolide F	HMDB0031918	Lipids and lipid-like molecules	Prenol lipids	Terpene glycosides		36.7	0	M+FA-H	C21H34O12	3.82544	5245.33	4621.37	3666.23	3905.14	4013.42	3281.55	6159.63	4528.61	3595.16
4.47_551.2770m/z	551.277	4.47278	pos	Carindone	HMDB0038189	Lipids and lipid-like molecules	Prenol lipids	Sesquiterpenoids		36.7	0	M+K	C31H44O6	0.007421	15316	12956.5	16397.6	8331.88	9499.8	7768.64	30365.6	17181.9	26961.6
4.59_921.4708m/z	921.471	4.58557	neg	Lyciumoside VI	HMDB0033500	Lipids and lipid-like molecules	Prenol lipids	Terpene glycosides		36.7	0	M-H	C44H74O20	0.813384	16828	16501.7	17559.2	11005.6	12181.9	15095.2	19503.9	16578.1	27980.2
4.79_445.2061m/z	445.206	4.7922	pos	Cynaroside A	HMDB0040532	Lipids and lipid-like molecules	Prenol lipids	Terpene lactones		36.7	0	M+H	C21H32O10	-1.57219	12175.1	13057.3	12601.9	12405.4	16809.8	15665.3	14064	14082.7	12582.2
4.86_217.1548m/z	217.155	4.86232	pos	Theaspirane	HMDB0036823	Organoheterocyclic compounds	Tetrahydrofurans	Unclassified		36.7	0	M+Na	C13H22O	-7.54889	14763.9	15338.4	13949	4959.21	5382.69	16515.4	16843.4	12619.7	30422.4
4.97_383.2201m/z	383.22	4.97005	pos	Farnesiferol B	HMDB0029489	Lipids and lipid-like molecules	Prenol lipids	Terpene lactones		36.7	0	M+H	C24H30O4	-4.1687	28469.9	34813	37982.3	24097.4	17360.5	45733.8	37728.4	37869.5	70999.3
5.20_277.1581m/z	277.158	5.19842	pos	Curcumadiol	HMDB0038136	Lipids and lipid-like molecules	Prenol lipids	Sesquiterpenoids		36.7	0	M+K	C15H26O2	6.93006	34690.8	33903.9	30269.8	7806.88	14865.3	27775.8	33256.9	27207.1	52090.2
5.37_472.3326n	473.34	5.37222	pos	Reticulataxanthin	HMDB0036882	Lipids and lipid-like molecules	Prenol lipids	Triterpenoids		36.7	6.74	M+H, M+Na	C33H44O2	-3.18599	200773	216099	204142	574200	387807	254001	106309	104092	183063
5.62_532.3137m/z	532.314	5.619	pos	Capsianoside V	HMDB0030737	Lipids and lipid-like molecules	Prenol lipids	Terpene glycosides		36.7	0	M+NH4	C26H42O10	4.11329	8826.17	12846	9827.49	5282.9	6364.35	8206.76	20477.3	19863.6	4674.27
6.37_753.1871m/z	753.187	6.36938	neg	Kaempferol 3-sophorotrioside	HMDB0032008	Phenylpropanoids and polyketides	Flavonoids	Flavonoid glycosides		36.7	0	M-H2O-H	C33H40O21	-1.67389	11586.3	7097.62	12375.1	8761.81	28190.2	6631.8	2.36234e-05	2.36234e-05	2.36234e-05
7.00_479.1942m/z	479.194	7.00287	neg	Melledonol	HMDB0035884	Lipids and lipid-like molecules	Prenol lipids	Sesquiterpenoids		36.7	0	M+FA-H	C23H30O8	4.44027	1534.05	1253.32	1372.77	2.36234e-05	2.36234e-05	299.365	2272.15	2378.49	401.894
7.19_473.0733m/z	473.073	7.18547	neg	Theaflavic acid	HMDB0040609	Phenylpropanoids and polyketides	Flavonoids	Flavans		36.7	0	M+FA-H	C21H16O10	1.65574	3096.27	3454.86	3656.26	4003.86	5215.71	3887.23	2297.84	2969.42	4210.82
8.05_459.0942m/z	459.094	8.05017	neg	Isorhamnetin 7-glucoside	HMDB0029479	Phenylpropanoids and polyketides	Flavonoids	Flavonoid glycosides		36.7	0	M-H2O-H	C22H22O12	1.85353	4095.39	3805.22	4983.52	6606.6	4891.01	4147.66	3167.03	4109.78	4269.22
8.27_396.1918m/z	396.192	8.27048	pos	Endoxifen	HMDB0060666	Phenylpropanoids and polyketides	Stilbenes	Unclassified	C16547	36.7	0	M+Na	C25H27NO2	-4.2909	3419.71	3168.36	2199.81	2.36234e-05	2.36234e-05	907.981	4479.07	4138.93	1270.06
8.58_319.0805m/z	319.08	8.58412	neg	Phloretin	HMDB0003306	Phenylpropanoids and polyketides	Linear 1,3-diarylpropanoids	Chalcones and dihydrochalcones	C00774	36.7	0	M+FA-H	C15H14O5	-6.72025	2266.23	2216.41	2774.77	3362.76	2123.44	2442.13	2047.07	1922.86	2963.25
9.57_395.2056m/z	395.206	9.57318	neg	Isopetasoside	HMDB0029622	Lipids and lipid-like molecules	Prenol lipids	Terpene glycosides		36.7	0	M-H	C21H32O7	-4.90761	7207.24	4988.93	5147.13	2.36234e-05	447.975	187.684	12071.6	12593.1	2359.46
10.26_425.2302m/z	425.23	10.2587	pos	Lucidone A	HMDB0035844	Lipids and lipid-like molecules	Prenol lipids	Sesquiterpenoids		36.6	0	M+Na	C24H34O5	0.78873	3271.94	3989.58	3049.63	2.36234e-05	879.177	2.36234e-05	4940.01	14307.4	1640.15
10.29_391.2455m/z	391.246	10.2949	pos	Tussilagone	HMDB0040953	Lipids and lipid-like molecules	Prenol lipids	Sesquiterpenoids		36.6	0	M+H	C23H34O5	-6.03978	29029.4	31564.4	32548.4	14982	16061.1	9921.8	52378.1	43702.7	21218
10.67_647.1158m/z	647.116	10.6677	pos	Luteolin 4'-glucoside 7-galacturonide	HMDB0038809	Phenylpropanoids and polyketides	Flavonoids	Flavonoid glycosides		36.6	0	M+Na	C27H28O17	-9.64841	16265.5	18757.5	18475.2	33434.7	36282.2	31781.1	11340.2	15742.4	10682.6
10.81_513.3186m/z	513.319	10.8091	pos	Glyuranolide	HMDB0038745	Lipids and lipid-like molecules	Prenol lipids	Triterpenoids		36.6	0	M+H	C31H44O6	-4.72337	11276.8	8907.17	10530.8	41747.1	32472.5	13761.3	16312.9	11398.5	3986.25
13.16_435.2510m/z	435.251	13.1634	pos	Boviquinone 4	HMDB0030057	Lipids and lipid-like molecules	Prenol lipids	Diterpenoids		36.6	0	M+Na	C26H36O4	0.91209	29237.9	35990.1	40001	51564.7	58264.1	26774.9	8490.4	18983.2	4903.8
14.16_483.3812m/z	483.381	14.1624	pos	(3beta,11alpha,13beta)-3,11,13-Oleananetriol	HMDB0034521	Lipids and lipid-like molecules	Prenol lipids	Triterpenoids		36.6	0	M+Na	C30H52O3	0.809786	11052.4	11983.5	10031.1	10215.2	15505.2	31686.3	17719.5	18849.1	27203.7
14.16_531.3663m/z	531.366	14.1624	pos	Fasciculol C	HMDB0035853	Lipids and lipid-like molecules	Prenol lipids	Triterpenoids		36.6	0	M+Na	C30H52O6	1.26132	9578.36	9263.26	9272.28	29214.5	17333.8	6109.41	9342.5	12235.9	1657.87
2.62_278.1171m/z	278.117	2.6161	pos	Petasinine	HMDB0030516	Organoheterocyclic compounds	Pyrrolizidines	Unclassified		36.6	0	M+K	C13H21NO3	7.33444	17630	18327.7	18246.8	11092.9	19949.2	14558.7	20354.1	23502.1	11765.1
2.63_380.1488m/z	380.149	2.6333	pos	Simulansamide	HMDB0030435	Alkaloids and derivatives	Benzophenanthridine alkaloids	Secobenzophenanthridine alkaloids		36.6	0	M+H-H2O	C22H23NO6	-1.15677	16296.2	18262.9	15792.4	11925.3	19085.7	11125.2	18436	18162.5	7070
2.82_295.1038m/z	295.104	2.82295	neg	3-Mercapto-3-methylbutyl formate	HMDB0036193	Organic acids and derivatives	Carboxylic acids and derivatives	Carboxylic acid derivatives		36.6	0	2M-H	C6H12O2S	-1.75969	11008.6	10666.4	10827	9345.26	8782.57	9825.94	9896.92	7232.96	4838.16
3.14_233.1392m/z	233.139	3.13737	pos	Isopentyl beta-D-glucoside	HMDB0034750	Lipids and lipid-like molecules	Fatty Acyls	Fatty acyl glycosides		36.6	0	M+H-H2O	C11H22O6	3.51743	12961.9	13625.4	14808.9	11857.5	7127.17	17134.1	16612.6	19446.4	25416.6
3.95_319.0441m/z	319.044	3.94673	neg	trans-3,3',4',5,5',7-Hexahydroxyflavanone	HMDB0030835	Phenylpropanoids and polyketides	Flavonoids	Biflavonoids and polyflavonoids		36.6	0	M-H	C15H12O8	-5.63575	3196.62	3608.81	3046.2	8145.73	4303.03	3629.49	2667.91	3009.8	4812.56
4.24_463.1961m/z	463.196	4.2367	neg	Judeol	HMDB0034607	Lipids and lipid-like molecules	Prenol lipids	Sesquiterpenoids		36.6	0	M+FA-H	C23H30O7	-2.9837	2050.66	2128.44	1809.61	2402.61	3046.71	1701.36	2204.6	2125.08	1500.29
4.24_683.2907m/z	683.291	4.2367	neg	Hydroxygaleon	HMDB0031535	Organoheterocyclic compounds	Lactones	Gamma butyrolactones		36.6	0	2M-H	C20H22O5	6.57799	4536.38	5917.61	5933.88	1621.98	1053.66	1378.58	2523.26	825.131	946.721
4.47_308.1244m/z	308.124	4.47278	pos	L-N-(1H-Indol-3-ylacetyl)aspartic acid	HMDB0038666	Organic acids and derivatives	Carboxylic acids and derivatives	Amino acids, peptides, and analogues		36.6	0	M+NH4	C14H14N2O5	1.11268	4510.9	4428.9	4708.31	10894.9	8067.13	6507.26	2164.87	3918.28	6882.68
4.63_505.2201m/z	505.22	4.6337	pos	Heterophyllin	HMDB0034660	Phenylpropanoids and polyketides	Flavonoids	Flavones		36.6	0	M+H	C30H32O7	-3.88689	39943.5	40304.9	33679.1	28325.5	24627	39400.8	37557.8	32228.2	45550.5
4.67_382.1154m/z	382.115	4.66827	neg	1H-Indol-3-ylacetyl-myo-inositol	HMDB0031182	Organoheterocyclic compounds	Indoles and derivatives	Indolyl carboxylic acids and derivatives		36.6	0	M+FA-H	C16H19NO7	3.22185	1987.97	2493.2	1837.66	2090.19	494.46	1792.62	1313.59	1289.07	1417.25
4.69_451.2685m/z	451.268	4.68828	neg	Annocherin A	HMDB0033399	Phenylpropanoids and polyketides	Flavonoids	Flavonoid glycosides		36.6	0	M+FA-H	C24H38O5	-4.06851	5236.53	4870.22	5660.13	1862.79	2560.31	6520.02	8303.61	7026.52	7232.68
4.79_551.1780m/z	551.178	4.7891	neg	Rutaretin 9-rutinoside	HMDB0034611	Phenylpropanoids and polyketides	Coumarins and derivatives	Coumarin glycosides		36.6	0	M-H2O-H	C26H34O14	1.73017	3392.34	4891.46	5880.99	10301.2	7543.3	8930.54	4357.54	2613.24	2737.15
4.79_641.3477m/z	641.348	4.7922	pos	Ganoderic acid Mg	HMDB0035999	Lipids and lipid-like molecules	Prenol lipids	Triterpenoids		36.6	0	M+K	C35H54O8	4.46108	18289.2	20723.2	19855.9	32864.4	31032.7	31108.4	24951.9	19158.6	32294.5
4.87_425.1723m/z	425.172	4.87147	neg	Di-4-coumaroylputrescine	HMDB0033466	Phenylpropanoids and polyketides	Cinnamic acids and derivatives	Hydroxycinnamic acids and derivatives		36.6	0	M+FA-H	C22H24N2O4	1.31722	4752.32	4790.76	4566.88	470.838	1286.29	1098.08	9986.79	7760.77	1741.69
5.01_463.1861m/z	463.186	5.0072	pos	Licoricidin	HMDB0034183	Phenylpropanoids and polyketides	Isoflavonoids	O-methylated isoflavonoids	C16986	36.6	0	M+K	C26H32O5	-4.73862	2429.4	3059.24	3570.16	2.36234e-05	2.36234e-05	2.36234e-05	1647.74	1579.93	1313.88
5.79_532.3130m/z	532.313	5.7854	pos	Cofaryloside	HMDB0035096	Lipids and lipid-like molecules	Prenol lipids	Terpene glycosides		36.6	0	M+NH4	C26H42O10	2.72992	8702.27	14069.5	10913.9	550.167	662.254	7008.1	11766.5	14104.5	23158.7
6.23_577.4185m/z	577.418	6.22585	pos	gamma-Chaconine	HMDB0033678	Lipids and lipid-like molecules	Steroids and steroid derivatives	Steroidal glycosides		36.6	1.8	M+NH4	C33H53NO6	-4.71862	714573	587004	581861	893342	648492	523284	497380	464565	593977
6.70_538.3002m/z	538.3	6.70252	pos	Withaperuvin D	HMDB0030116	Lipids and lipid-like molecules	Steroids and steroid derivatives	Steroid lactones		36.6	0	M+NH4	C28H40O9	-1.56099	6287.95	5239.92	5799.75	1330.35	49.078	3348.35	2876.17	6198.69	11139.5
6.74_799.2082m/z	799.208	6.73815	neg	6'''-O-Sinapoylsaponarin	HMDB0035005	Phenylpropanoids and polyketides	Flavonoids	Flavonoid glycosides		36.6	0	M-H	C38H40O19	-1.17896	5762.75	8361.12	5076.84	4018.27	10184.7	42333.4	2.36234e-05	2.36234e-05	2.36234e-05
10.44_527.1568m/z	527.157	10.4413	pos	Umbelliferose	HMDB0033748	Organic oxygen compounds	Organooxygen compounds	Carbohydrates and carbohydrate conjugates	C08251	36.5	0	M+Na	C18H32O16	-2.87515	2528.37	2420.02	2403.9	2.36234e-05	2.36234e-05	2.36234e-05	5661.94	5725.54	1738.99
2.63_408.1434m/z	408.143	2.6333	pos	gamma-L-Glutamyl-gamma-L-glutamyl-L-methionine	HMDB0038674	Organic acids and derivatives	Carboxylic acids and derivatives	Amino acids, peptides, and analogues		36.5	0	M+H	C15H25N3O8S	-0.301796	17572.2	18505.3	17300.6	15304.1	28018.9	13921.5	20134.8	19610.2	4173.92
3.99_358.1979m/z	358.198	3.98823	pos	2',7-Dihydroxy-4'-methoxy-8-prenylflavan	HMDB0036399	Phenylpropanoids and polyketides	Flavonoids	Flavans		36.5	0	M+NH4	C21H24O4	-9.90755	18977.6	26542.7	20502.2	28452.1	28724.6	20315.5	36730.2	35466	23586.7
4.88_564.2973m/z	564.297	4.88028	pos	Morellinol	HMDB0034352	Lipids and lipid-like molecules	Prenol lipids	Quinone and hydroquinone lipids		36.5	0	M+NH4	C33H38O7	3.22405	18457.7	18923.9	13161.2	9301.62	12958.5	14394.5	26584.2	18023.1	21923.5
4.93_327.1358m/z	327.136	4.93383	pos	Estriol	HMDB0000153	Lipids and lipid-like molecules	Steroids and steroid derivatives	Estrane steroids	C05141	36.5	0	M+K	C18H24O3	0.344458	16525.3	12429.8	17573.9	25327.8	20172.2	7597.12	6666.16	7264.24	10201.8
4.93_631.3288m/z	631.329	4.93383	pos	(R)-6'-O-(4-Geranyloxy-2-hydroxycinnamoyl)-marmin	HMDB0039061	Phenylpropanoids and polyketides	Coumarins and derivatives	Furanocoumarins		36.5	0	M+H	C38H46O8	3.62253	35378.3	35564	34506.9	37421.9	37576.9	34735.4	57777	60784.1	38523.2
4.95_597.3264m/z	597.326	4.95297	neg	Goshonoside F6	HMDB0038542	Lipids and lipid-like molecules	Prenol lipids	Terpene glycosides		36.5	0	M-H2O-H	C31H52O12	-2.68238	22770.1	21679.5	22809.4	9382.54	17213.2	22653.7	28014.2	29159.1	16509.2
5.54_389.1626m/z	389.163	5.54187	neg	3-O-Methylniveusin A	HMDB0039084	Lipids and lipid-like molecules	Prenol lipids	Terpene lactones		36.5	0	M-H2O-H	C21H28O8	4.99727	5996.32	7462.17	8315.93	5528.15	9589.66	8057.78	7007.89	5663.07	2908.55
5.60_665.3499m/z	665.35	5.5997	pos	Corchorusoside B	HMDB0032821	Lipids and lipid-like molecules	Steroids and steroid derivatives	Steroid lactones		36.5	0	M+H-H2O	C35H54O13	-4.77324	26909.2	46022.1	37101.7	26502.8	20316.4	43364.1	20020.4	20981.9	42777.1
7.02_524.2500m/z	524.25	7.0227	pos	Isolimonic acid	HMDB0038170	Organoheterocyclic compounds	Naphthofurans	Unclassified		36.5	0	M+NH4	C26H34O10	2.00557	3829.25	3988.7	3049.61	2.36234e-05	2.36234e-05	920.527	5503.37	5470.62	4841.52
7.30_519.1135m/z	519.114	7.29857	pos	6''-Malonylgenistin	HMDB0029529	Phenylpropanoids and polyketides	Isoflavonoids	Isoflavonoid O-glycosides	C16192	36.5	0	M+H	C24H22O13	0.401847	4984.68	4363.81	3563.86	10964.7	7657.06	4181.65	3241.08	5039.51	6022.59
7.33_745.4133m/z	745.413	7.32647	neg	Momordin I	HMDB0036358	Lipids and lipid-like molecules	Prenol lipids	Terpene glycosides		36.5	0	M-H2O-H	C41H64O13	-4.66172	68858.5	64553.5	62487.8	70367	124783	36902.8	83910.3	61235.8	15648.2
7.51_357.1919m/z	357.192	7.50602	pos	Xanthoplanine	HMDB0033356	Alkaloids and derivatives	Aporphines	Unclassified		36.5	0	M+H	C21H26NO4+	-4.391	4834.17	5854.38	4854.8	4124.19	2902.68	4771.14	5615.05	7874.7	3324.31
7.80_426.1934m/z	426.193	7.80372	pos	Bakkenolide D	HMDB0034998	Lipids and lipid-like molecules	Prenol lipids	Terpene lactones		36.5	0	M+NH4	C21H28O6S	-2.57294	50887.4	47133.1	36456.5	56722.4	57993.1	27289	45938.2	42125.5	41248.7
10.25_561.0365m/z	561.037	10.2514	neg	Ajocysteine	HMDB0041052	Organic acids and derivatives	Carboxylic acids and derivatives	Amino acids, peptides, and analogues		36.4	0	2M-H	C9H15NO3S3	1.74305	39623.8	49405.1	52011.3	58125.8	50621.8	40791.4	39990.6	43952	44794
10.39_785.1740m/z	785.174	10.394	neg	Kaempferol 3-sophoroside 7-glucuronide	HMDB0038769	Phenylpropanoids and polyketides	Flavonoids	Flavonoid glycosides		36.4	0	M-H	C33H38O22	-5.39465	25725.8	19277.3	19462.6	40910.9	31134.6	25152.1	21838.4	18721.7	22468.3
11.01_977.2167m/z	977.217	11.0059	neg	3-O-alpha-L-Arabinopyranosylcinnamtannin B1	HMDB0039863	Organic oxygen compounds	Organooxygen compounds	Carbohydrates and carbohydrate conjugates		36.4	0	M-H2O-H	C50H44O22	2.09265	29580.1	23737.9	24280.2	35764.4	35678.2	22758.8	9509.14	7337.49	15337.2
12.40_247.1323m/z	247.132	12.3965	pos	4-Hydroxydehydromyoporone	HMDB0033661	Lipids and lipid-like molecules	Prenol lipids	Monoterpenoids		36.4	0	M+H-H2O	C15H20O4	-2.06483	54525.8	52690.6	51429.4	40712.6	36023.5	22171.7	63133.7	61707.1	52678.8
12.47_377.1432m/z	377.143	12.4729	neg	Curcumin I	11474949	Benzenoids	Phenols	Methoxyphenols		36.4	0	M-H2O-H	C23H24O6	9.50568	10689.1	7743.16	7738.34	14612.2	12821.6	17028.3	7634.76	7982.16	23596.4
15.97_167.0556m/z	167.056	15.9742	pos	S-Propyl 1-propanesulfinothioate	HMDB0034394	Organic acids and derivatives	Thiosulfinic acid esters	Unclassified		36.4	0	M+H	C6H14OS2	-1.75208	1087.21	648.556	847.333	1557.34	1236.46	907.787	619.634	676.747	1149.58
3.94_384.2007m/z	384.201	3.9367	pos	4-Acetyl-2-prenylphenol glucoside	HMDB0038282	Organic oxygen compounds	Organooxygen compounds	Carbohydrates and carbohydrate conjugates		36.4	0	M+NH4	C19H26O7	-2.58896	38792.7	37662.7	37955.3	24509.3	19418.2	46051.9	36236.8	37311.2	46730.6
4.22_373.0896m/z	373.09	4.21663	neg	Comosin	HMDB0033254	Phenylpropanoids and polyketides	Isoflavonoids	O-methylated isoflavonoids		36.4	0	M-H	C19H18O8	-8.92022	148414	152412	158743	12555.7	18725.3	34866	214166	155028	489460
4.30_330.1678m/z	330.168	4.29823	neg	O-Methyllycorenine	443730	Unclassified	Unclassified	Unclassified		36.4	0	M-H	C19H25NO4	-9.89289	84633.5	85011	81434.5	66338.1	87999.4	63709.3	124526	124882	48179.5
4.30_356.0483m/z	356.048	4.29823	neg	2-Methylpropyl glucosinolate	HMDB0038421	Organic oxygen compounds	Organooxygen compounds	Carbohydrates and carbohydrate conjugates		36.4	0	M-H2O-H	C11H21NO9S2	0.946502	3622.31	2973.71	2721.71	2422.59	1978.74	1041.33	1950.48	2081.16	3780.39
4.69_481.2124m/z	481.212	4.68802	pos	N2-Maltulosylarginine	HMDB0041542	Lipids and lipid-like molecules	Saccharolipids	Unclassified		36.4	0	M+H-H2O	C18H34N4O12	-3.19962	18496.4	20858.3	17261.5	18278.8	10470.5	25931.2	30118.6	21857.2	24081.3
4.97_491.1533m/z	491.153	4.97005	pos	4',5,6-Trimethylscutellarein 7-glucoside	HMDB0040512	Phenylpropanoids and polyketides	Flavonoids	Flavonoid glycosides		36.4	0	M+H	C24H26O11	-3.08507	8401.85	12717.2	11323.1	51114.4	32254.2	16083.9	2.36234e-05	2.36234e-05	2.36234e-05
5.52_603.2432m/z	603.243	5.52218	neg	6-Hydroxysandoricin	HMDB0037556	Organic acids and derivatives	Carboxylic acids and derivatives	Tetracarboxylic acids and derivatives		36.4	0	M-H	C31H40O12	-2.51734	8804.02	8985.52	11216.2	649.593	3181.86	8225.81	15634.8	12154.8	10073.7
5.77_429.1521m/z	429.152	5.76677	pos	Osmanthuside A	HMDB0038748	Phenylpropanoids and polyketides	Cinnamic acids and derivatives	Hydroxycinnamic acids and derivatives		36.4	0	M+H-H2O	C23H26O9	-5.09316	31943.8	28792.4	31367	51562.9	61918.7	42856	9831.08	12359.2	1276.33
7.69_904.2147m/z	904.215	7.69208	neg	Cyanidin 3-(malonylsophoroside) 5-glucoside	HMDB0037981	Phenylpropanoids and polyketides	Flavonoids	Flavonoid glycosides		36.4	0	M+FA-H	C36H43O24+	2.35279	7632.68	8660.85	7088.15	16128.2	27812.7	34585.6	2.36234e-05	2.36234e-05	2.36234e-05
7.81_766.4347m/z	766.435	7.8114	neg	beta-Solanine	HMDB0033696	Lipids and lipid-like molecules	Steroids and steroid derivatives	Steroidal glycosides		36.4	0	M+FA-H	C39H63NO11	-5.06478	230680	188547	196274	97887.1	178627	60807.8	257920	250336	82642.1
9.48_477.1501m/z	477.15	9.47765	pos	KB 2	HMDB0033666	Phenylpropanoids and polyketides	Flavonoids	Flavones	C02347	36.4	0	M+Na	C25H26O8	-4.12518	7818.89	5075.46	6162.64	8511.64	5866.16	3374.38	1497.54	2879.28	6303.48
0.78_245.0433m/z	245.043	0.78385	neg	2,3',4,6-Tetrahydroxybenzophenone	440991	Unclassified	Unclassified	Unclassified		36.3	0	M-H	C13H10O5	-9.05426	1.29778e+06	1.20234e+06	1.25298e+06	730580	650149	947206	1.59389e+06	1.51679e+06	1.80885e+06
1.23_435.1264m/z	435.126	1.22867	neg	Phlorizin	HMDB0036634	Phenylpropanoids and polyketides	Flavonoids	Flavonoid glycosides	C01604	36.3	0	M-H	C21H24O10	-7.53747	98028.5	72520.9	78167.9	54449.3	72649.1	42472.5	66019.4	44754.4	80864.7
10.44_336.2534m/z	336.253	10.4413	pos	Yucalexin P17	HMDB0036752	Lipids and lipid-like molecules	Prenol lipids	Diterpenoids		36.3	0	M+NH4	C20H30O3	0.185327	2256.43	2536.25	2447.11	775.972	924.297	2.36234e-05	4311.2	3563.32	1813.5
10.45_527.2119m/z	527.212	10.455	neg	16,17-Dihydro-16a,17-dihydroxygibberellin A4 17-glucoside	HMDB0040647	Lipids and lipid-like molecules	Prenol lipids	Terpene glycosides		36.3	0	M-H	C25H36O12	-2.77255	2926.07	5012.61	4356.76	4301.62	4180.1	5556.63	4278.51	4325.2	4281.13
10.70_583.3272m/z	583.327	10.7021	neg	9-Acetoxyfukinanolide	HMDB0034658	Lipids and lipid-like molecules	Prenol lipids	Terpene lactones		36.3	0	2M-H	C17H24O4	-0.834455	2778.76	3283.61	2523.4	5018.24	5773.56	5368.23	2873.94	1737.53	53.931
12.57_247.1324m/z	247.132	12.5711	pos	Isoamberboin	HMDB0034719	Lipids and lipid-like molecules	Prenol lipids	Terpene lactones		36.3	0	M+H-H2O	C15H20O4	-1.90041	55538	51945.1	55690.4	54331.2	51309.6	38567.5	75496.1	75806	78973.4
13.08_377.1645m/z	377.164	13.0794	neg	4,5-Dihydroniveusin A	HMDB0032844	Lipids and lipid-like molecules	Prenol lipids	Terpene lactones		36.3	0	M-H2O-H	C20H28O8	9.8669	48392.3	39715.4	46022.5	36872.6	31448.5	38420.3	41282.3	49732.1	68759.7
2.63_243.1582m/z	243.158	2.6333	pos	(3S,5R,6R,7E)-3,5,6-Trihydroxy-7-megastigmen-9-one	HMDB0038736	Lipids and lipid-like molecules	Prenol lipids	Sesquiterpenoids		36.3	0	M+H	C13H22O4	-3.68655	2003.07	2554.75	2709.08	2.36234e-05	1912.05	4413.24	3616.27	2719.74	4277.4
2.90_265.1440m/z	265.144	2.90482	pos	Tanacetin	HMDB0035715	Lipids and lipid-like molecules	Prenol lipids	Terpene lactones		36.3	0	M+H	C15H20O4	2.03633	6080.47	5555.61	5053.57	5977.57	4818.32	3624.49	4213.1	3962.28	5372.54
3.04_496.1429m/z	496.143	3.04105	pos	Nepitrin	HMDB0030548	Phenylpropanoids and polyketides	Flavonoids	Flavonoid glycosides		36.3	0	M+NH4	C22H22O12	-4.37629	22181.6	19876	18913.1	2.36234e-05	2.36234e-05	2.36234e-05	17416.8	18365.3	22537.3
4.21_338.1349m/z	338.135	4.21445	pos	N-Dihydroferuloyltyramine	HMDB0033028	Benzenoids	Phenols	Methoxyphenols		36.3	0	M+Na	C18H21NO4	-4.25099	41481.1	40779.6	40240	38101	54860	31890.1	43836.4	48638.2	19232.3
4.24_357.0947m/z	357.095	4.2367	neg	7-Hydroxy-3',4',5,6-tetramethoxyflavone	HMDB0038845	Phenylpropanoids and polyketides	Flavonoids	O-methylated flavonoids		36.3	0	M-H	C19H18O7	-9.25233	121234	119926	131182	51572.1	53766.1	118222	67954.5	61759.2	59416.7
4.46_516.1862n	515.179	4.46237	neg	Cyclocalopin D	HMDB0039813	Organic oxygen compounds	Organooxygen compounds	Carbohydrates and carbohydrate conjugates		36.3	0	M-H, M+FA-H	C23H32O13	3.69013	9995.28	10722	13114.3	5408.44	9181.16	8139.19	17099.1	15369.2	5333.77
4.67_335.2061m/z	335.206	4.67053	pos	trans-p-Menthane-7,8-diol 7-glucoside	HMDB0033230	Lipids and lipid-like molecules	Prenol lipids	Terpene glycosides		36.3	0	M+H	C16H30O7	-0.954474	6431.4	7712.5	5756.48	8047.83	9202.75	11658.1	800.509	4673.91	5814.7
4.71_334.1402m/z	334.14	4.70555	pos	Lansamide 4	HMDB0034592	Phenylpropanoids and polyketides	Stilbenes	Unclassified		36.3	0	M+Na	C19H21NO3	-3.6561	4681.8	4773.54	5958.13	10227.3	17164.2	3298.03	5434.05	5732.01	2.36234e-05
4.73_443.2273m/z	443.227	4.72843	neg	xi-Linalool 3-[rhamnosyl-(1->6)-glucoside]	HMDB0030422	Lipids and lipid-like molecules	Fatty Acyls	Fatty acyl glycosides		36.3	0	M-H2O-H	C22H38O10	-2.94749	9768.47	11627.4	10326.8	1396.76	2324.24	9577.04	8488.12	4683.41	17300.4
4.74_877.3609m/z	877.361	4.74007	pos	Licoricesaponin G2	HMDB0039318	Lipids and lipid-like molecules	Prenol lipids	Terpene glycosides		36.3	0	M+K	C42H62O17	-1.14239	84515.2	75511.2	91500.9	127697	114470	89226.2	40551.2	52373.2	57756.8
4.76_364.1900m/z	364.19	4.75752	pos	Propafenone	HMDB0015313	Phenylpropanoids and polyketides	Linear 1,3-diarylpropanoids	Unclassified	C07381	36.3	0	M+Na	C21H27NO3	4.83655	70719.2	70301.5	71832.3	64070.3	78662.3	56351.3	85695.8	83073.2	55113.6
4.87_479.2997m/z	479.3	4.87147	neg	Crustecdysone	HMDB0030180	Lipids and lipid-like molecules	Steroids and steroid derivatives	Bile acids, alcohols and derivatives		36.3	0	M-H	C27H44O7	-3.669	6653.73	6466.37	6261.76	1481.01	2632.49	8240.64	12470.4	9378.01	13785.7
4.99_634.2265m/z	634.226	4.98858	pos	trans-delta-Viniferin 3''-glucoside	HMDB0036366	Phenylpropanoids and polyketides	2-arylbenzofuran flavonoids	Unclassified		36.3	0	M+NH4	C34H32O11	-2.95619	6329.73	6162	6251.37	105867	52948.2	13655.9	2.36234e-05	2.36234e-05	1832.19
5.04_357.1086m/z	357.109	5.04418	pos	(S,E)-Zearalenone	HMDB0031752	Phenylpropanoids and polyketides	Macrolides and analogues	Zearalenones	C09981	36.3	0	M+K	C18H22O5	-3.95711	6612.89	8010.03	6391.32	1358.4	137.192	3831.83	7425.44	7885.8	16296
5.60_568.2901n	586.326	5.5997	pos	11-alpha-O-beta-D-Glucopyranosyl-16alpha-O-methylneoquassin	HMDB0039773	Lipids and lipid-like molecules	Prenol lipids	Terpene glycosides		36.3	0	M+H-H2O, M+NH4	C29H44O11	3.00571	11484.2	12819.6	12183.4	4592.97	5691.72	5023.68	23851.5	22325.2	13473.1
6.26_172.1154m/z	172.115	6.26127	pos	8-(Methylthio)octanenitrile	HMDB0038438	Organic nitrogen compounds	Organonitrogen compounds	Organic cyanides		36.3	0	M+H	C9H17NS	-0.483691	3187.35	3556.94	3838.41	7085.58	5419.95	4243.33	1120.01	1276.06	636.294
6.53_331.1171m/z	331.117	6.53357	neg	Isosativan	HMDB0034024	Phenylpropanoids and polyketides	Isoflavonoids	O-methylated isoflavonoids		36.3	0	M+FA-H	C17H18O4	-5.68682	1104.14	1006.22	1011.35	2519.06	3250.28	2604.17	844.049	425.331	897.368
7.35_383.1513m/z	383.151	7.35158	pos	Kanzonol O	HMDB0041102	Phenylpropanoids and polyketides	Isoflavonoids	Pyranoisoflavonoids		36.3	0	M+H	C22H22O6	6.33132	43603.6	43107.1	41672.5	69929.3	71237.1	28742.2	48144.9	40184.9	22105.1
0.82_535.0376m/z	535.038	0.8179	neg	UDP-D-Xylose	HMDB0001018	Nucleosides, nucleotides, and analogues	Pyrimidine nucleotides	Pyrimidine ribonucleotides	C00190	36.2	0	M-H	C14H22N2O16P2	0.767131	75492.2	81380.3	59640.7	96029.9	41623	125119	87410.3	137820	158534
0.85_300.0872m/z	300.087	0.846583	pos	Pseudobaptigenin	HMDB0036616	Phenylpropanoids and polyketides	Isoflavonoids	Isoflav-2-enes	C10522	36.2	0	M+NH4	C16H10O5	1.95407	44432.6	58298.5	51770.1	121187	110752	101741	9981.37	11576	19785
1.15_263.0697m/z	263.07	1.15423	pos	Neodunol	HMDB0033743	Phenylpropanoids and polyketides	Isoflavonoids	Furanoisoflavonoids		36.2	0	M+H-H2O	C17H12O4	-2.17898	2281.98	2604.56	1482.97	2.36234e-05	2.36234e-05	3614.07	1263.15	3798.59	1380.16
1.19_543.0978m/z	543.098	1.19442	neg	Methyl 4,6-di-O-galloyl-beta-D-glucopyranoside	HMDB0039180	Phenylpropanoids and polyketides	Tannins	Unclassified		36.2	0	M+FA-H	C21H22O14	-2.72881	8358.99	6932.79	7735.19	12184.6	3132.45	448.653	3702.42	573.333	20250.5
1.21_172.0609m/z	172.061	1.21153	neg	Calystegine C1	HMDB0031346	Alkaloids and derivatives	Tropane alkaloids	Unclassified		36.2	0	M-H2O-H	C7H13NO5	-3.41947	6522.64	6347.78	6783.66	8250.66	8033.83	9295.79	7959.09	7950.32	11888.2
12.47_339.2156m/z	339.216	12.4729	neg	Sterebin D	HMDB0036832	Lipids and lipid-like molecules	Prenol lipids	Sesquiterpenoids		36.2	0	M+FA-H	C18H30O3	-7.1401	1562.58	1983.38	1728	1762.63	1311.57	653.136	1938.74	1803.57	1098.22
13.08_447.1466m/z	447.147	13.0794	neg	Cycloartomunin	HMDB0038878	Phenylpropanoids and polyketides	Flavonoids	Pyranoflavonoids		36.2	0	M-H	C26H24O7	3.72296	6423.3	5743.5	5301.54	1958.31	2957.38	5850.64	9293.85	8625.61	7538.31
14.51_425.3779m/z	425.378	14.5067	pos	Taraxasterone	HMDB0034919	Lipids and lipid-like molecules	Prenol lipids	Triterpenoids		36.2	0	M+H	C30H48O	0.368809	6110	6438.61	6870.51	11593.5	11439.3	10337.7	4523.38	9230.78	2385.83
2.53_415.1169m/z	415.117	2.52895	pos	Diosbulbin F	HMDB0036780	Lipids and lipid-like molecules	Prenol lipids	Terpene lactones		36.2	0	M+K	C20H24O7	4.03262	13263.5	12651	13002.6	12150.6	6086.7	1051.07	7053.63	6101.46	14123.2
2.65_338.1379m/z	338.138	2.65052	pos	Lambertine	HMDB0033524	Alkaloids and derivatives	Protoberberine alkaloids and derivatives	Unclassified		36.2	0	M+H	C20H19NO4	-2.18326	13258.4	12007.6	12021.2	8065.79	11607.6	8676.87	15119.1	15995.8	6197.15
3.97_443.1544m/z	443.154	3.9672	neg	Methyl (3x,10R)-dihydroxy-11-dodecene-6,8-diynoate 10-glucoside	HMDB0040896	Lipids and lipid-like molecules	Fatty Acyls	Fatty acyl glycosides		36.2	0	M+FA-H	C19H26O9	-3.84554	5325.42	4885.93	6670.86	4702.07	4615.42	2745.42	5866.78	6621.24	3542.32
3.97_611.1214m/z	611.121	3.9672	neg	Ginkgetin	HMDB0033762	Phenylpropanoids and polyketides	Flavonoids	Biflavonoids and polyflavonoids	C10048	36.2	0	M+FA-H	C32H22O10	3.41957	19451	19552.4	19627.9	373.136	2.36234e-05	1154.69	13708.7	15264.9	13580.2
4.42_324.1240m/z	324.124	4.42277	neg	(R)-Roemerine	HMDB0030264	Organoheterocyclic compounds	Heteroaromatic compounds	Unclassified		36.2	0	M+FA-H	C18H17NO2	-0.317161	1581.35	1709.2	1031.21	291.788	696.839	975.532	2113.54	2128.81	965.066
4.45_517.1934m/z	517.193	4.45487	pos	Isosyringinoside	HMDB0040814	Organic oxygen compounds	Organooxygen compounds	Carbohydrates and carbohydrate conjugates		36.2	0	M+H-H2O	C23H34O14	3.38494	15393.8	17806.3	18362.1	14217.9	18883.7	14179.5	23899.4	27567	7698.31
4.52_459.0965m/z	459.096	4.52342	neg	8-Hydroxyluteolin 4'-methyl ether 8-glucoside	HMDB0037332	Phenylpropanoids and polyketides	Flavonoids	Flavonoid glycosides		36.2	0	M-H2O-H	C22H22O12	6.71964	12275.7	14324.9	14068	630.667	890.919	10772.4	20012.8	14965.5	14696.9
4.93_433.2093m/z	433.209	4.93293	neg	5a,6a-Epoxy-7E-megastigmene-3b,9e-diol 9-glucoside	HMDB0038306	Lipids and lipid-like molecules	Fatty Acyls	Fatty acyl glycosides		36.2	0	M+FA-H	C19H32O8	3.64963	16948.9	17856.6	16186	5786.63	1271.67	3552.97	8511.67	6993.78	10333.3
5.43_471.2238m/z	471.224	5.42707	pos	L-Linalool 3-[xylosyl-(1->6)-glucoside]	HMDB0030421	Lipids and lipid-like molecules	Fatty Acyls	Fatty acyl glycosides		36.2	0	M+Na	C21H36O10	8.3995	23484.4	29097.8	27892.2	14947.3	15671.7	28904.8	25137	24644.6	38072.1
5.47_787.4266m/z	787.427	5.46615	pos	Digitoxin	HMDB0015468	Lipids and lipid-like molecules	Steroids and steroid derivatives	Steroid lactones	C06955	36.2	0	M+Na	C41H64O13	3.54363	68046.7	66814.2	67971.5	29192.3	18571.9	76679.6	87902.6	98804.8	149583
6.37_483.2372m/z	483.237	6.36938	neg	Licorisoflavan A	HMDB0034184	Phenylpropanoids and polyketides	Isoflavonoids	O-methylated isoflavonoids		36.2	0	M+FA-H	C27H34O5	-3.65551	4721.36	5240.18	6301.26	5303.01	5418.65	2504.1	9116.69	8255.88	1942.59
6.38_371.1633m/z	371.163	6.38067	pos	Petasitin	HMDB0035637	Lipids and lipid-like molecules	Prenol lipids	Sesquiterpenoids		36.2	0	M+K	C20H28O4	4.27806	2608.63	1765.41	1841.4	2.36234e-05	2.36234e-05	2.36234e-05	10628.4	9807.14	2.36234e-05
7.55_465.2147m/z	465.215	7.54918	neg	Armillane	HMDB0035779	Lipids and lipid-like molecules	Prenol lipids	Diterpenoids		36.2	0	M+FA-H	C23H32O7	4.08042	1599.01	1427.14	1015.98	2.36234e-05	2.36234e-05	2.36234e-05	1286.43	1402.11	1697.13
10.67_534.2128m/z	534.213	10.6677	pos	4-Hydroxytamoxifen-N-glucuronide	HMDB0061124	Phenylpropanoids and polyketides	Stilbenes	Unclassified		36.1	0	M+H-H2O	C30H33NO9	1.04083	6083.32	4751.43	5488.71	16096.3	12038.2	9634.25	5886.03	3553.81	3990.02
11.34_489.1548m/z	489.155	11.3378	pos	Bisosthenon B	HMDB0031829	Lignans, neolignans and related compounds	Cyclobutane lignans	Unclassified		36.1	0	M+H	C28H24O8	0.905287	9749.28	8797.57	10648	25586.7	23187.3	11424.5	1240.43	2328.45	1312.58
13.65_939.4919m/z	939.492	13.6495	pos	Hoduloside VIII	HMDB0040660	Lipids and lipid-like molecules	Prenol lipids	Triterpenoids		36.1	0	M+Na	C46H76O18	-0.531898	75213.6	67615.1	74936	125882	115031	99990.9	67467.4	68982.2	75840.4
2.96_335.0548m/z	335.055	2.96467	neg	Dicumarol	HMDB0014411	Phenylpropanoids and polyketides	Coumarins and derivatives	Hydroxycoumarins	C00796	36.1	0	M-H	C19H12O6	-4.04003	9101.31	12947.7	12863.1	5126.85	4008.33	8495.41	11054.9	9114.69	9294.91
3.12_355.1000m/z	355.1	3.11765	pos	5-Caffeoylquinic acid	5315832	Organic oxygen compounds	Organooxygen compounds	Alcohols and polyols	C17147	36.1	0	M+H	C16H18O9	-6.71516	16069.5	18881.7	16380.1	2.36234e-05	10554.2	19515.3	16118.4	15017.8	24442.1
3.18_271.0950m/z	271.095	3.17608	pos	Prenyl cis-caffeate	HMDB0041140	Phenylpropanoids and polyketides	Cinnamic acids and derivatives	Hydroxycinnamic acids and derivatives	C10487	36.1	0	M+Na	C14H16O4	3.73879	10175.7	7894.57	11310.5	2138.21	8244.6	3173.18	2443.63	628.449	2.36234e-05
4.01_306.1122m/z	306.112	4.00553	pos	Irenolone	HMDB0040716	Benzenoids	Naphthalenes	Phenylnaphthalenes		36.1	0	M+NH4	C19H12O3	-0.888445	33028.5	23986.4	30342.5	21567.6	30494.6	21514.9	17448.5	12927.5	3674.69
4.27_187.0717m/z	187.072	4.26635	pos	4-(4-Hydroxyphenyl)-2-butanone	HMDB0033723	Benzenoids	Phenols	1-hydroxy-2-unsubstituted benzenoids		36.1	0	M+Na	C10H12O2	-7.69238	2757.85	2633.19	2136.18	1340.03	3515.04	1385.02	2971.11	3446.18	396.8
4.85_371.0991m/z	371.099	4.85063	neg	1-O-p-Coumaroyl-beta-D-glucose	HMDB0036936	Phenylpropanoids and polyketides	Cinnamic acids and derivatives	Hydroxycinnamic acids and derivatives		36.1	0	M+FA-H	C15H18O8	2.15824	2947.63	2838.09	3709.18	2888.14	2068.8	2024.83	2642.3	2996.88	3622.18
4.93_507.2891m/z	507.289	4.93383	pos	Ganoderic acid DM	HMDB0032837	Lipids and lipid-like molecules	Prenol lipids	Triterpenoids		36.1	0	M+K	C30H44O4	4.18839	25582.9	26777	35696.6	12206.7	11279.8	14339.3	27546.6	24117.4	14983.4
4.97_645.3475m/z	645.348	4.97398	neg	Lyciumoside VIII	HMDB0033210	Lipids and lipid-like molecules	Prenol lipids	Terpene glycosides		36.1	0	M-H	C32H54O13	-2.53561	6338.31	5249.76	6058.02	4431.14	2023.81	11094.9	8656.39	6231.11	16463.3
4.99_539.1826m/z	539.183	4.9949	neg	Ustiloxin C	HMDB0041053	Organic acids and derivatives	Carboxylic acids and derivatives	Amino acids, peptides, and analogues		36.1	0	M-H2O-H	C23H34N4O10S	1.5088	9688.45	8676.5	7423.09	8593.85	7313.71	7766.34	11816.9	9687.12	10059.8
5.32_775.3875m/z	775.388	5.32093	pos	Betavulgaroside II	HMDB0040771	Lipids and lipid-like molecules	Prenol lipids	Triterpenoids		36.1	0	M+H-H2O	C41H60O15	-3.06086	21022.2	34839.9	33548.3	34391.4	18359	30099.8	20211.5	36473.9	54047.4
6.17_601.3704m/z	601.37	6.16965	pos	Asparagoside A	HMDB0030046	Lipids and lipid-like molecules	Fatty Acyls	Fatty acids and conjugates		36.1	0	M+Na	C33H54O8	-1.27664	3849.28	6742.83	6278.07	2781.86	542.677	4623.13	9288.13	10174.2	10377.9
6.56_562.3022m/z	562.302	6.56158	pos	Physagulin F	HMDB0039631	Lipids and lipid-like molecules	Steroids and steroid derivatives	Steroid lactones		36.1	0	M+NH4	C30H40O9	2.17287	4505.03	4898.22	6532.17	2.36234e-05	3662.5	608.71	6685.15	6656.25	1273.49
7.35_279.1929m/z	279.193	7.35158	pos	8-Acetoxy-4-acoren-3-one	HMDB0030974	Organic oxygen compounds	Organooxygen compounds	Carbonyl compounds		36.1	0	M+H	C17H26O3	-9.07751	8358.84	9288.34	8145.25	1964.64	3771.81	3994.65	2.36234e-05	416.019	2.36234e-05
0.83_459.1363m/z	459.136	0.834917	neg	beta-D-Xylopyranosyl-(1->5)-alpha-L-arabinofuranosyl-(1->5)-L-arabinose	HMDB0038860	Organic oxygen compounds	Organooxygen compounds	Carbohydrates and carbohydrate conjugates		36	0	M+FA-H	C15H26O13	1.76419	153756	124066	130225	240376	300753	244879	105908	94573	103789
1.15_260.1243m/z	260.124	1.15423	pos	Linatine	HMDB0038516	Organic acids and derivatives	Carboxylic acids and derivatives	Amino acids, peptides, and analogues	C05939	36	0	M+H	C10H17N3O5	0.605718	4823.42	4427.18	7132.09	4440.2	5656.58	2573.59	8908.84	6442.73	606.683
10.02_281.1652m/z	281.165	10.0195	pos	(E,E)-Lansamide I	HMDB0030190	Phenylpropanoids and polyketides	Cinnamic acids and derivatives	Unclassified		36	0	M+NH4	C18H17NO	1.3866	13024.4	10758.6	10327.7	20272.3	18499	13173.1	12478.8	11510.6	14925.4
11.05_605.2451m/z	605.245	11.0471	neg	Kanokoside D	HMDB0036105	Lipids and lipid-like molecules	Prenol lipids	Terpene glycosides		36	0	M-H2O-H	C27H44O16	-0.0140846	6937.63	9605.56	8205.47	19860.8	20141.1	9088.04	11789.9	7125.34	5420.59
11.31_577.2697m/z	577.27	11.3073	neg	Pipercyclobutanamide B	HMDB0036361	Organoheterocyclic compounds	Benzodioxoles	Unclassified		36	0	M-H2O-H	C36H40N2O6	-1.78374	85610	90428.4	85291.9	57934.6	40859.5	63599.1	54400.1	53001.9	39637.5
4.04_391.2372m/z	391.237	4.0404	pos	alpha-Hydroxy-N-desmethyltamoxifen	HMDB0060668	Phenylpropanoids and polyketides	Stilbenes	Unclassified	C16549	36	0	M+NH4	C25H27NO2	-2.22001	17404.9	20051.7	16783.7	6474.12	4608.45	12623.6	12813.2	16378.4	34071.1
4.20_611.1215m/z	611.121	4.19652	neg	Isoginkgetin	HMDB0033937	Phenylpropanoids and polyketides	Flavonoids	Biflavonoids and polyflavonoids		36	0	M+FA-H	C32H22O10	3.48442	3271.22	4029.83	3744.17	2.36234e-05	2.36234e-05	2.36234e-05	3290.14	1499.48	5263.27
4.22_661.2510m/z	661.251	4.21663	neg	5'-O-beta-D-Glucosylpyridoxine	440188	Unclassified	Unclassified	Unclassified		36	0	2M-H	C14H21NO8	7.28375	4926.8	6834.9	6727.95	1263.24	3454.26	9852.88	8939.7	9924.38	18488.3
4.28_382.1560m/z	382.156	4.2834	pos	N-Didesmethyl-tamoxifen	HMDB0061086	Phenylpropanoids and polyketides	Stilbenes	Unclassified	C16548	36	0	M+K	C24H25NO	-2.38825	34913.8	34776.3	35195.2	15251.3	20543.4	24468.2	50961	49569.8	27376.3
4.44_298.1687n	281.165	4.43725	pos	2,9-Dimethyl-2,9-diazatricyclo[10.2.2.25,8]octadeca-5,7,12,14,15,17-hexaene-3,10-diol, 9CI	HMDB0038832	Organic nitrogen compounds	Organonitrogen compounds	Amines		36	0	M+H-H2O, M+H	C18H22N2O2	1.94646	25485	17714.2	16251.7	32739.3	25639.8	22857.5	19186.8	18658.7	27312
4.47_273.1684m/z	273.168	4.47278	pos	1-Octen-3-yl glucoside	HMDB0032959	Lipids and lipid-like molecules	Fatty Acyls	Fatty acyl glycosides		36	0	M+H-H2O	C14H26O6	-4.21211	17360.2	15637.6	15350.6	10009.7	14322.9	19474.4	26030.9	18186.6	9216.5
4.52_435.1897m/z	435.19	4.52342	neg	S-[1-[2-(Acetyloxy)ethyl]butyl] ethanethioate	HMDB0037764	Organic acids and derivatives	Thiocarboxylic acids and derivatives	Thioesters		36	0	2M-H	C10H18O3S	3.71837	3364.88	5069.02	3393.52	2563.87	1666.53	3310.78	5781.06	3889.83	3106.77
4.63_525.3414m/z	525.341	4.6271	neg	24-Epibrassinolide	HMDB0041130	Lipids and lipid-like molecules	Steroids and steroid derivatives	Steroid lactones		36	0	M+FA-H	C28H48O6	-3.90876	5987.08	6935.5	7102.39	3820.13	3017.41	5993.56	1408.81	391.717	3481.04
4.92_386.1949n	409.183	4.9163	pos	Citroside A	HMDB0030370	Lipids and lipid-like molecules	Prenol lipids	Terpene glycosides		36	14.4	M+H, M+Na	C19H30O8	2.23929	242633	226108	236464	252109	218539	126878	242525	220699	226622
4.93_583.1636m/z	583.164	4.93383	pos	Norrubrofusarin 6-beta-gentiobioside	HMDB0034570	Organoheterocyclic compounds	Naphthopyrans	Naphthopyranones		36	0	M+H	C26H30O15	-3.64357	9995.69	8396.75	5949.32	34558.3	47074.3	22074.7	2.36234e-05	2.36234e-05	2.36234e-05
4.99_719.3606m/z	719.361	4.98858	pos	Elaterinide	HMDB0035893	Lipids and lipid-like molecules	Steroids and steroid derivatives	Steroidal glycosides		36	0	M+H	C38H54O13	-4.39661	21061.6	20643.8	17899.7	4585.51	5556.21	4150.75	6263.06	3315.97	52457.7
5.50_1147.8459m/z	1147.85	5.50198	neg	alpha-Spinasterol 3-glucoside	HMDB0033775	Lipids and lipid-like molecules	Steroids and steroid derivatives	Stigmastanes and derivatives		36	0	2M-H	C35H58O6	5.6168	23465.8	16674	17783.6	29435.4	22032.4	19538.1	8312.25	4455.12	10364.7
6.11_714.4392m/z	714.439	6.10947	pos	Momordicoside E	HMDB0035697	Lipids and lipid-like molecules	Steroids and steroid derivatives	Steroidal glycosides		36	0	M+NH4	C37H60O12	-4.39966	29183.6	25368.5	23098.7	20237.4	15417.8	25227.1	13908.2	24565.1	27756.5
6.44_851.4365m/z	851.436	6.44107	pos	Centellasaponin B	HMDB0040123	Lipids and lipid-like molecules	Prenol lipids	Terpene glycosides		36	0	M+Na	C42H68O16	-4.2071	7263.59	7399.94	6693.38	1325.33	2.36234e-05	859.001	3256.16	4506.56	3099.29
8.85_315.1820m/z	315.182	8.85185	neg	3,7-Dimethyl-5-octene-1,7-diol 1-glucoside	HMDB0034771	Lipids and lipid-like molecules	Fatty Acyls	Fatty acyl glycosides		36	0	M-H2O-H	C16H30O7	1.99722	1805.4	1463.64	1610	1582.05	2086.72	1715.76	1139.48	1249.33	2110.42
0.00_103.0395m/z	103.04	0.0024	pos												4718.87	4933.68	5835.06	10614.7	8443.16	6893.84	2773.09	3253.83	4147.8
0.00_105.0340m/z	105.034	0.0024	pos												1288.92	1320.19	1238.45	2206.47	1948.03	1362.51	949.393	1242.83	1635.41
0.00_108.0449m/z	108.045	0.0024	pos												2186.85	2476.33	2256.43	4647.73	3507.13	2706.18	1253.57	1638.56	2303.78
0.00_109.0289m/z	109.029	0.0024	pos												10578	9760.5	9860.26	19403.7	15072.5	11751.5	7825.83	9895.32	12260.7
0.00_143.0704m/z	143.07	0.0024	pos												2400.45	2050.61	2212.74	4109.2	3131.42	2590.67	1855.02	2538.9	2670.11
0.00_147.1170m/z	147.117	0.0024	pos												916.581	838.603	746.373	1609.09	1208.55	1033.72	999.613	998.723	1082.58
0.00_149.0723m/z	149.072	0.0024	pos												900.482	955.801	828.18	1869.27	781.716	1029.62	689.496	933.129	777.937
0.00_149.1326m/z	149.133	0.0024	pos												15525.9	15109.7	15262.2	27071.1	22735	18200.4	12312.1	14163.3	18701.2
0.00_151.0390m/z	151.039	0.0024	pos												7788.11	7244.67	6971.65	12758.1	10471.7	8650.94	6461.83	7045.32	9348.03
0.00_151.1482m/z	151.148	0.0024	pos												10943	10944	10154.2	19980.3	16496	12897.6	8335.77	9783.72	13132.4
0.00_159.1381m/z	159.138	0.0024	pos												47121.6	40864.7	39240.3	76258.1	62369.7	48378.8	44013.1	49027.5	63981.7
0.00_161.0824m/z	161.082	0.0024	pos												28729.6	30288.5	35748.4	75690.1	66342.2	44969	8308.89	9482.53	11871.5
0.00_161.0962m/z	161.096	0.0024	pos												26632.8	22867.4	23563.9	41866.6	35151.8	27314.5	20883.6	23781.6	30160
0.00_161.1326m/z	161.133	0.0024	pos												930.811	881.152	913.505	1396.18	1403.09	923.066	809.922	1003.53	1204.6
0.00_164.0343m/z	164.034	0.0024	pos												12454.9	12640.4	12250.8	25007.2	18401.2	13880.1	9901.24	11814.7	15427.2
0.00_165.1640m/z	165.164	0.0024	pos												1642.51	1759.79	1430.96	2712.57	2009.43	1590.12	973.978	1492	1749.71
0.00_167.1432m/z	167.143	0.0024	pos												14149.2	13707.8	14191.6	26609.7	21681.8	16494	9787.29	11586.9	15352
0.00_168.0423n	169.05	0.0024	pos												16253.6	16222.8	15913.6	31560.5	24507.9	18499.3	11381.2	13833.9	15735.8
0.00_175.1483m/z	175.148	0.0024	pos												2228.53	2400.9	2141.62	3868.53	3356.32	2265.62	2304.31	2160.45	2797.16
0.00_177.0912m/z	177.091	0.0024	pos												2416.28	2197.75	2071.34	3842.75	2904.57	2452.54	1880.07	2520.51	2777.96
0.00_178.1957n	201.185	0.0024	pos												5990.11	4446.54	4477.11	8603.5	7378.94	6110.06	6415.74	6599.59	7643.89
0.00_179.0929m/z	179.093	0.0024	pos												11903.1	11625.7	15417.8	33611.5	15142.2	15576.9	2837.32	3286.65	3720.49
0.00_180.0787n	181.086	0.0024	pos												94659.4	92768.7	90666.1	171063	140881	106265	63029.8	77464.2	98220.8
0.00_180.1515n	181.159	0.0024	pos												22078.9	21035.8	20627.4	38575.3	31766.1	24088.1	15723.6	19063.8	24820.1
0.00_191.1796m/z	191.18	0.0024	pos												1667.7	1480.01	1273.4	2647.08	2209.44	1953.55	1261.59	1608.73	1782.31
0.00_193.1225m/z	193.123	0.0024	pos												7856.64	7449.36	6858.38	13427.8	11451.5	8420.89	5333.86	7135.42	8868.98
0.00_194.1308n	195.138	0.0024	pos												5374.11	4996.39	4686.68	8770.61	7614.28	5604.26	4975.19	5243.38	5998.87
0.00_197.1538m/z	197.154	0.0024	pos												13058.3	12927.6	11982.7	22424.5	18614.9	14741.6	9408.64	11218.1	14673.9
0.00_203.1067m/z	203.107	0.0024	pos												1292.84	1045.6	820.358	2011.34	1360.87	1195.53	953.722	1270.99	1453.68
0.00_204.1515n	187.148	0.0024	pos												10179.5	7964.37	8077.59	16340	12962.3	9968.71	9440.14	9862.98	12309.3
0.00_213.2214m/z	213.221	0.0024	pos												17095.2	16975.5	16179.6	29656.2	24409.2	19167	13374.6	15456.7	19196.8
0.00_221.0849m/z	221.085	0.0024	pos												1198.11	1053.53	802.704	1737	1549.4	1094.21	810.257	953.982	890.297
0.00_223.0638m/z	223.064	0.0024	pos												264892	269425	260346	488363	406334	307110	170977	202369	271842
0.00_225.0430m/z	225.043	0.0024	pos												21312.4	21971.3	21116.1	40958.5	32297.9	25245.1	14659	15203	22600.4
0.00_229.2163m/z	229.216	0.0024	pos												4218.28	3241.59	3234.47	6115.73	4946.6	4224.94	4209.88	4478.11	4869.23
0.00_237.1639m/z	237.164	0.0024	pos												12536.3	12172	12031.6	23277.1	18810.3	14463.4	10817.4	11207.9	15632.2
0.00_241.2526m/z	241.253	0.0024	pos												14454.6	13907.7	13337.1	26128.1	22335.1	16685.9	12231.1	13890.1	16596.1
0.00_249.1849m/z	249.185	0.0024	pos												2887.25	2161.32	1923.08	3835.94	3327.07	2530.83	2132.16	2553.33	2817.47
0.00_271.2632m/z	271.263	0.0024	pos												157614	153154	149142	280708	227338	176199	120012	137020	182051
0.00_283.2632m/z	283.263	0.0024	pos												15085.4	14099.4	13656.3	26688.6	21741.2	16011	12306	14473.5	19130.7
0.00_298.0543n	299.062	0.0024	pos												156358	155413	153083	286958	240678	182387	101483	116690	163846
0.00_299.2945m/z	299.295	0.0024	pos												18613.6	14789.1	14893.4	27966.2	23793.6	16985.8	16685.8	18498.7	23269.5
0.00_355.0699m/z	355.07	0.0024	pos												92578.1	107251	107997	189866	158587	122962	48250.4	55203	83907.6
0.02_142.1360n	143.143	0.0228	pos												40149.5	37363.5	37111.2	68797	56858.3	42958	33424.9	39525.1	51436.4
0.02_170.1672n	193.159	0.0228	pos												43773.9	40454.3	39182.3	73153.2	61297.1	46660.6	34173.8	40187.3	51332.1
0.02_185.1538m/z	185.154	0.0228	pos												20911.6	20190.4	19095.2	36065.1	29157.4	22194.2	14405.1	17334.3	22210.3
0.02_199.1330m/z	199.133	0.0228	pos												748.309	692.847	722.365	1615.06	1194.41	796.266	655.257	771.118	1036.37
0.02_200.1778n	223.169	0.0228	pos												30943.9	27912.8	27203	51571.1	41177.1	32944.3	22296.2	26984	36030.9
0.02_256.2403n	257.248	0.0228	pos												79202.1	65638.5	64882.1	123712	103078	76528.5	73069.1	79062.5	103897
0.03_127.0027m/z	127.003	0.02945	neg												750.181	654.141	1096.14	1129.69	993.299	665.938	640.698	627.108	707.127
0.03_159.0291m/z	159.029	0.02945	neg												4394.52	3091.76	3493.11	7966.43	6291.39	5393.94	4057.13	3861.51	4079.06
0.03_415.9706m/z	415.971	0.02945	neg												4243.66	3952.74	4947.21	6437.96	5528.03	4084.72	3634.63	3962.4	4048.39
0.04_100.0399m/z	100.04	0.0419667	pos												9398.44	9304.39	9265.69	17543.3	13956.5	10469.9	5923.59	8243.16	10188.7
0.04_101.0602m/z	101.06	0.0419667	pos												81440.4	78184.8	75085.1	149093	116085	89627.6	53040.6	65740.7	83381.6
0.04_115.0757m/z	115.076	0.0419667	pos												77295	74772.7	72616.8	141735	111822	85615.3	45964	59655.2	76694.8
0.04_126.0686n	127.076	0.0419667	pos												39515.4	36330.5	36965.4	70740	58955	42305.5	29315.7	33984	44652.7
0.04_134.1092m/z	134.109	0.0419667	pos												10383.8	10366.6	10148	18775.3	15674.1	12287	7660.73	8963.27	12264.2
0.04_139.1119m/z	139.112	0.0419667	pos												49609.7	50203.1	47659.7	91968.3	73793.9	56691.6	34019.8	42573.2	55474.6
0.04_197.1902m/z	197.19	0.0419667	pos												13370.5	14951.6	13743.1	26569.1	22046	16996.3	8969.47	11120.3	15608.9
0.05_180.0786m/z	180.079	0.0504167	neg												9906.24	11001	11985.4	16746.1	16260.8	12389.1	9682.1	8668.13	12068.8
0.06_112.0397m/z	112.04	0.0610833	pos												14319.4	14249.7	13748.1	25841.6	21163	15837	10625.4	14050.6	17194.8
0.06_128.0842n	129.091	0.0610833	pos												61234.6	59061.4	56716.5	109329	86999.9	67628.3	39991.8	50880.6	63760.5
0.06_128.1206n	111.117	0.0610833	pos												49699.4	44489.2	42646.3	82472.1	65934.9	52319.5	34522.5	41396.9	53729.9
0.06_140.1204n	123.117	0.0610833	pos												72206.2	70038.1	68000.6	132696	107178	80719.9	53949.5	63330	83815.3
0.06_183.1382m/z	183.138	0.0610833	pos												15359.8	15256.1	14504.1	28882.6	22079.4	18063.4	11102.5	13451.3	16455.1
0.07_179.0708m/z	179.071	0.0713667	neg												4689.53	4706.83	5249.55	7452.61	7212.83	5555.86	4995.58	4529.72	5636.67
0.07_185.0815m/z	185.081	0.0713667	neg												3398.59	3711.18	3909.28	5819.94	5558.9	3662.72	3569.22	3472.92	4388.38
0.08_445.1202m/z	445.12	0.0801833	pos												273184	303775	299699	555004	447840	345499	144734	178321	267913
0.09_207.9836m/z	207.984	0.0923333	neg												47008.9	57005.2	62407.7	62116.6	58468.2	43339.1	48675.4	49160.9	57469.8
0.10_371.1013m/z	371.101	0.0993	pos												433166	514051	516140	901751	742869	572793	214148	271428	393040
0.11_181.0712m/z	181.071	0.113333	neg												8554.15	9813.8	11973.1	11410.1	8900.89	7375.68	10008.7	10014.5	10258.5
0.12_105.0704m/z	105.07	0.118467	pos												16285.1	16971.8	17836.9	31540.7	26250.1	20913.6	11638.5	12751.9	18213.6
0.12_117.0550m/z	117.055	0.118467	pos												6563.59	7992.53	8426.93	16245.9	12466.3	9871.94	3662.08	4622.47	4837.22
0.12_220.1823m/z	220.182	0.118467	pos												35257	35417	36744.5	64969.8	53117.7	41955.3	23750.5	27314.5	39217
0.13_171.1020m/z	171.102	0.134317	neg												7230.86	6981.59	7968.41	13485.9	11492	8839.4	8647.6	8783.52	10520.9
0.14_101.0966m/z	101.097	0.13775	pos												17281.4	17088.3	15900.7	30993.2	25353.4	19349.5	10739.6	13691.7	17629.3
0.14_90.1073n	113.097	0.13775	pos												20627.7	20235.8	19590.4	37858.7	29386.6	23846.2	14244.9	17478.3	22542.8
0.16_183.0657m/z	183.066	0.155267	neg												2890.69	2784.95	2981.81	4510.09	4171.31	3284.6	2959.33	2966.08	3332.53
0.18_156.0658m/z	156.066	0.176217	neg												4517.88	3465.14	4083.18	6445.56	5900.1	4540.49	4424.81	4219.62	4973.92
0.18_172.0727n	153.055	0.176217	neg												5888.07	5875.37	6672.79	9583.5	8840.34	6348.37	6244.13	6179.86	6845.37
0.18_264.9795m/z	264.98	0.176217	neg												9221.05	9178.33	11065.5	13522.2	12254.5	8523.77	8151.88	8257.6	9636.59
0.18_314.9764m/z	314.976	0.176217	neg												75527	86682.9	96149.9	111162	107468	77091	75365.6	74948.7	89803.8
0.20_171.1384m/z	171.138	0.19715	neg												1910.08	1642.47	2006.02	3222.59	2757.23	2241.43	1930.1	1730.73	1959.77
0.24_119.9142m/z	119.914	0.239017	neg												235.814	291.286	285.67	785.652	3238.09	467.735	793.425	949.349	461.755
0.24_126.0313m/z	126.031	0.239017	neg												1231.91	913.859	1061.99	2385.05	2496.08	1959.26	1035.49	1171.96	1395.28
0.25_106.0782m/z	106.078	0.25245	pos												41130.2	54768.1	54869	93180.1	79566	64072.3	25680.8	30426.9	42205.6
0.25_152.0839n	153.091	0.25245	pos												102842	98848.6	97273.2	185833	150280	114981	72764.8	87229.5	113014
0.25_162.1258n	145.122	0.25245	pos												32677.2	30932.3	30135.3	59160	46742.3	36107.8	24142	29424.3	38949.2
0.25_199.2058m/z	199.206	0.25245	pos												14047.5	11744.6	11409.6	22296.4	18284.2	14074	10349.4	12383.5	15459.8
0.25_285.2789m/z	285.279	0.25245	pos												35609.2	25433	24307.2	49041.8	40644.1	29278.5	35733.5	36715.5	45857.4
0.26_125.0598m/z	125.06	0.25995	neg												1721.94	1664.78	1866.05	2746.5	3020.39	2249.6	1724.81	1765.69	2212
0.26_157.0862m/z	157.086	0.25995	neg												5418.99	5168.64	5758.32	8215.03	8022.43	5893.73	5762.5	5659.42	6728.17
0.28_136.0157m/z	136.016	0.280867	neg												984.187	870.104	975.46	1592.81	1589.38	1113.68	1125.03	1110.54	1264.38
0.28_181.0501m/z	181.05	0.280867	neg												2563.44	2519.32	2670.13	4073.87	3712.39	2951.67	2769.69	2645.68	2772.89
0.30_155.0706m/z	155.071	0.3018	neg												2420.61	2720.69	2973.89	3872.96	3730.97	2738.88	2691.11	2752.41	2966.84
0.32_193.0866m/z	193.087	0.322733	neg												3109.48	3639.46	3834.51	4823.58	4353.3	3484.8	3427.62	3288.78	3647.04
0.32_430.9650m/z	430.965	0.322733	neg												222873	251210	278593	332672	315736	238061	220958	224218	268498
0.34_154.0628m/z	154.063	0.343667	neg												2884.39	3127.49	3388.09	4841	4712.37	3554.43	2983.9	2821.54	3491.19
0.35_120.0937m/z	120.094	0.348183	pos												11717.4	12694	12683.7	22457.8	18943.8	15457.9	7651.26	8591.85	12266
0.36_122.0363m/z	122.036	0.364633	neg												1168.23	1155.07	1209.73	1894.95	1818.78	1461.15	1093.17	1103.09	1266.45
0.36_229.9857m/z	229.986	0.364633	neg												1.1059e+06	1.25657e+06	1.39039e+06	1.64019e+06	1.55723e+06	1.16884e+06	1.10606e+06	1.10748e+06	1.31736e+06
0.37_116.0530m/z	116.053	0.367333	pos												15237.8	14620.4	14781.5	28619.4	22083.1	17148.3	9795.07	11814.8	16013.5
0.39_166.0503m/z	166.05	0.38555	neg												2851.97	2846.21	2849.53	4951.03	4761.27	3833.99	2996.83	2695.71	3213.18
0.39_205.1595m/z	205.159	0.38555	neg												1704.97	1982.03	1980.34	2985.19	3099.67	2457.4	2054.99	1987.33	2172.58
0.39_283.2647m/z	283.265	0.38555	neg												15320.5	15129.9	17145.3	23546.4	21320.5	16745	15516.5	15967.7	17303.2
0.41_146.0239m/z	146.024	0.4064	neg												27915.6	27432.8	29530.6	45642.8	41621.3	32259.2	26705.8	26786.3	31651.4
0.41_152.0345m/z	152.035	0.4064	neg												5637.38	5308.33	5661.03	10273.5	9268.23	7553.44	5330.4	5508.77	6147.15
0.41_185.1902m/z	185.19	0.4056	pos												18727.9	16685.7	15108.9	29777	25215	19258.2	14158.2	16844.9	21958.9
0.41_220.1468m/z	220.147	0.4064	neg												57801.3	58824.7	66163.2	88329.7	79532.9	64329.5	60947.4	60781.3	66081.6
0.41_250.1451m/z	250.145	0.4064	neg												13760	15252.4	16587.5	20523.1	19547.8	15234.6	15262.8	14589.8	16369.4
0.43_217.0015m/z	217.002	0.4273	neg												8315.16	7752.96	8417.78	13519.6	12292	9980.13	7370.76	7416.1	9224.55
0.44_297.0825m/z	297.083	0.444017	pos												272094	268307	256409	490118	396044	302308	179945	213678	293546
0.44_519.1391m/z	519.139	0.444017	pos												72724.7	75652.9	74960.9	131726	115024	87651.9	43217.4	50535.9	72919.9
0.45_108.0206m/z	108.021	0.44825	neg												9190.75	7895.42	9395.4	17091.8	15481.2	11583.2	9652.16	10003.3	11308
0.45_112.0156m/z	112.016	0.44825	neg												859.144	658.168	787.414	1419.84	1453.65	1176.85	734.491	857.877	938.743
0.45_115.0754m/z	115.075	0.44825	neg												1371.04	1032.95	1358.97	2506.5	2525.43	1988.58	1216.32	1479.9	1595.83
0.45_124.0156m/z	124.016	0.44825	neg												6932.01	6304.61	7097.21	12578	12219.9	9194.03	7237.94	7383.69	8267.91
0.45_124.0514n	169.05	0.44825	neg												3917.35	3867.1	4170.29	6254.18	6182.57	4653.95	4136.83	3896.33	4561.75
0.45_127.0391m/z	127.039	0.44825	neg												1373.14	1250.71	1302.52	2648.63	2588	1884.19	1461.45	1399.52	1536.34
0.45_127.0755m/z	127.075	0.44825	neg												2696.66	2382.92	2567.52	4124.88	4395.21	3279.1	2558.58	2691.09	3068.89
0.45_129.0911m/z	129.091	0.44825	neg												2954.52	2282.55	3004.22	4765.02	4722.59	3668.35	2838.97	3097.11	3722.07
0.45_139.0392m/z	139.039	0.44825	neg												1916.18	1476.9	1557.87	3495.69	3603.95	2496.53	2018.47	2165.8	2342.65
0.45_142.0501m/z	142.05	0.44825	neg												3740.75	2759.73	3513.16	5332.32	4991.9	3971.19	3206.72	3598.32	4268.03
0.45_143.0705m/z	143.07	0.44825	neg												2300.57	2494.55	2747.42	3823.96	3594.1	2827.61	2591.06	2664.09	3175.15
0.45_148.0158m/z	148.016	0.44825	neg												10994.9	10669.4	11833.1	16815.8	16192.4	13465.3	9814.51	10528.4	12777.1
0.45_171.1384m/z	171.138	0.44825	neg												1892.48	1920.93	2106.2	2980.55	3186.77	2391.32	2057.41	2140.2	2145.2
0.45_297.0476m/z	297.048	0.44825	neg												5321.37	5720.76	5698.98	8255.92	7503.86	6113.94	5353.06	5938.68	5884.09
0.47_157.1226m/z	157.123	0.4692	neg												6928.69	6817.22	7328.22	12050.7	11554.2	8925.42	7088.04	6979.59	7785.24
0.47_168.0778n	167.071	0.4692	neg												5127.28	5298.56	5829.58	8316.93	8167.32	6036.15	5301.42	5586.8	5915.66
0.47_223.0284m/z	223.028	0.4692	neg												12602	12864.7	13871.6	18715.6	18103.2	13516.7	12879.9	13437	13922.6
0.47_250.1578m/z	250.158	0.4692	neg												7926.15	6751.85	7930.59	13314.8	11833.5	10205.2	7729.84	8036.79	8649.62
0.49_143.1069m/z	143.107	0.490167	neg												9465.79	9026.72	10110.7	15040	14809.5	11460.8	9218.9	9572.96	10522.2
0.49_155.0818m/z	155.082	0.490167	neg												2253.13	1733.71	1770.95	3898.36	3911.18	2886.27	2246.17	2272.79	2653.66
0.49_216.0174m/z	216.017	0.490167	neg												18170.8	16947.1	18164.3	28731.5	26382.3	21209.6	16135	16654.4	18424.1
0.49_239.0598m/z	239.06	0.490167	neg												19984.4	21904.3	23400.8	30945.2	27570.3	22633	22136.1	22091.7	23871.3
0.52_431.3841m/z	431.384	0.520867	pos												2716.44	1804.75	2168.78	6478.09	4043.97	2968.16	1477.12	3337.17	3128.23
0.52_490.8167m/z	490.817	0.520867	pos												2212.94	1897.45	2293.43	4642.6	3259.16	1439.62	3332.59	4058.1	6145.78
0.53_100.9325m/z	100.932	0.5321	neg												1289.25	847.39	1135.53	1415	1528.85	1161.13	943.641	1167.92	1346.65
0.53_114.9331m/z	114.933	0.5321	neg												1231.37	783.795	837.88	1275.51	1299.94	1050.24	687.305	690.178	912.168
0.53_134.8937m/z	134.894	0.5321	neg												754.138	675.137	656.1	1271.76	1292.18	984.741	662.076	632.149	753.211
0.53_161.9129m/z	161.913	0.5321	neg												3776.79	2705.96	3123.52	5705.41	5020.2	4265.64	2447.04	2703.08	3563.75
0.53_162.9980m/z	162.998	0.5321	neg												810.024	715.701	734.808	1104.14	547.947	670.958	597.754	620.104	802.614
0.53_164.0088n	144.991	0.5321	neg												3798.5	4190.87	3923.9	4840.83	4797.33	4580.07	3386.85	3593.08	4404.24
0.53_173.9256m/z	173.926	0.5321	neg												2201.63	1936.32	1856.44	3810.22	3089.46	2061.23	1731.01	1754.64	2215.79
0.53_176.9974m/z	176.997	0.5321	neg												2045.85	2084.3	2064.25	2628.24	2506.39	2319.75	1575.33	2004.64	2141.09
0.53_197.9058m/z	197.906	0.5321	neg												491.754	395.804	286.588	775.4	480.753	519.323	261.237	181.823	217.168
0.53_198.8641m/z	198.864	0.5321	neg												993.912	541.338	842.181	1153.05	836.656	833.733	607.436	839.153	1074.04
0.53_201.9058m/z	201.906	0.5321	neg												1949.18	1554.95	1417.2	3223.07	2314.22	2104.56	1201.8	1248.67	1936.06
0.53_216.8536m/z	216.854	0.5321	neg												8143.26	4911.45	5136.38	8859.26	10090.4	7189.49	2560.78	5068.1	7214.81
0.53_217.9009m/z	217.901	0.5321	neg												1282.29	1110.51	1236.94	1796.1	1225.07	1428.53	777.391	1044.57	1108.19
0.53_222.8407m/z	222.841	0.5321	neg												776.801	511.5	459.653	955.105	779.956	683.332	364.914	558.231	672.947
0.53_226.9947m/z	226.995	0.5321	neg												1854.52	1947.42	1956.72	2229.43	2291.93	2270.77	1581.49	1990.08	2225.13
0.53_229.9010m/z	229.901	0.5321	neg												4725.93	4356.49	4369.57	6400.05	5027.81	4990.26	3387.88	3907.83	4068.19
0.53_242.0175n	241.011	0.5321	neg												2116.41	2385.67	2534.75	2664.51	2312.21	2551.28	1900.78	1938.54	2104.36
0.53_243.8995m/z	243.899	0.5321	neg												64823.5	56228.8	55459.4	104512	87742.3	85378.5	41922	43143.1	53493.6
0.53_244.8488m/z	244.849	0.5321	neg												1640.73	1204.17	1254.6	1963.53	1451.57	1403.45	946.97	1648.08	1979.06
0.53_244.9854m/z	244.985	0.5321	neg												805.932	939.835	864.582	1083.42	1095.65	1022.56	707.284	707.288	665.056
0.53_245.8950m/z	245.895	0.5321	neg												23952.4	20717.3	20347	40419.3	32800.5	31875.2	16106.6	15961.5	19519.8
0.53_247.0007m/z	247.001	0.5321	neg												1050.79	1228.3	1283.95	1744.91	1384.39	1192.52	1062.94	1085.62	1295.21
0.53_247.8926m/z	247.893	0.5321	neg												5593.4	5170.01	4937.72	9563.46	8024.29	7953.38	3933.27	3666.99	4259.56
0.53_248.9221m/z	248.922	0.5321	neg												2620.98	2578.14	2906.18	4701.12	3873.84	3465.79	3058.41	2836.35	3576.3
0.53_264.9917m/z	264.992	0.5321	neg												1432.97	1479.48	1602.57	1866.77	1472.42	1241.94	1197.4	1159.95	1573.55
0.53_276.9920m/z	276.992	0.5321	neg												1511.72	1731	1583.13	2205.5	1687.29	1992.12	1373.68	1657.99	1709.67
0.53_278.0192n	259.001	0.5321	neg												3735.3	3836.96	5022.21	5280.92	4540.38	4925.57	3603.54	3861.71	4438.7
0.53_310.0256n	291.008	0.5321	neg												3546.4	3944.95	4621.07	5133.71	4349.48	4262.14	3500.07	3816.42	4173.46
0.53_310.8421m/z	310.842	0.5321	neg												1154.27	881.845	985.608	1313.15	1008.45	833.152	736.742	853.176	1398.87
0.53_312.8366m/z	312.837	0.5321	neg												13008.5	7659.53	9357	12790.3	10668.1	8872.03	7193.53	10056.3	12118
0.53_314.8790m/z	314.879	0.5321	neg												1145.72	1031.04	795.761	1322.62	1111.37	937.588	690.986	655.583	833.582
0.53_316.7790m/z	316.779	0.5321	neg												1238.62	837.44	1027.62	1568.98	1444.09	1309.27	285.076	829.116	1166.4
0.53_326.8343m/z	326.834	0.5321	neg												3504.94	2813.62	3485.39	5178.86	4530.1	3341.74	2312.55	2884.85	3276.51
0.53_326.9891m/z	326.989	0.5321	neg												1364.62	1201.61	1486.33	2285.16	1755.91	1433.45	1206.75	1206.26	1272.73
0.53_328.0161n	308.998	0.5321	neg												4881.62	4854.66	5647.44	6920.9	5818.71	5387.15	3826.73	4583	5429.55
0.53_353.2008m/z	353.201	0.5321	neg												2808.63	3282.49	4419.25	14179.5	1474.85	1091.26	2332.27	3961.23	2540.08
0.53_358.9952m/z	358.995	0.5321	neg												1699.22	1556	1954.25	2062.96	2125.01	1976.79	1307.57	1423.3	1657.94
0.53_360.0222n	341.004	0.5321	neg												3563.59	3703.28	4539.7	5219.51	5034.65	4397.39	3625.97	3519.7	3630.28
0.53_372.0222n	353.004	0.5321	neg												1346.4	1687.25	1869.68	2439.97	2264.1	2264.9	1178.26	1479.6	1909.32
0.53_390.0130n	435.008	0.5321	neg												2240.53	1844.13	2251.98	2264.29	2875.67	2265.82	2095.79	1742.04	2310.66
0.53_401.0047m/z	401.005	0.5321	neg												1001.01	1124.28	1317.08	1512.22	1283.75	1436.42	1169.68	1097.02	1129.91
0.53_410.0194n	391.002	0.5321	neg												3299.5	3120.2	4327.03	5123.91	4355	4130.19	3118.46	3959.22	3328.68
0.53_422.0200n	467.014	0.5321	neg												2122.28	2386.7	2672.76	3275.99	2398.12	2003.55	1756.68	1808.24	2062.65
0.53_440.9986m/z	440.999	0.5321	neg												1544.5	1174.34	1550.05	1520.91	1577.23	1145.8	1476.22	1300.28	1341.68
0.53_442.0256n	423.008	0.5321	neg												3231.45	4368.23	4690.1	4950.75	4916.9	4390.04	3119.61	3487.8	4301.66
0.54_100.0637m/z	100.064	0.54	pos												1052.13	997.394	919.271	1623.97	1611.23	1805.96	162.975	545.772	474.223
0.54_101.0351m/z	101.035	0.54	pos												1426.7	1751.7	1544.18	2223.78	2564.31	1467.37	741.246	1011.34	1796.54
0.54_102.1283m/z	102.128	0.54	pos												3873.77	4449.31	3639.67	7552.04	6345.92	4684.08	5340.51	4821.96	5921.37
0.54_107.0609m/z	107.061	0.54	pos												963.282	832.206	798.18	576.985	2269.72	979.995	222.435	176.007	654.765
0.54_108.0694n	126.103	0.54	pos												6656.68	7332.85	10503.6	3652.88	18642.3	8990.38	2900.4	3152.22	7493.13
0.54_109.5222m/z	109.522	0.54	pos												60105.6	59763.6	63505.2	107141	98851.4	70922.3	87844.1	55596	92785.4
0.54_109.9897m/z	109.99	0.54	pos												859.696	1155.65	1500.29	2746.57	2431.54	1877.06	1916.01	1847.97	2367.58
0.54_110.0205m/z	110.021	0.54	pos												447797	475074	503160	849670	763885	584545	601036	392739	658280
0.54_110.0513m/z	110.051	0.54	pos												1211.05	1494.38	1814.05	2561.44	2549.42	1207.26	1973.39	1870.02	1643.04
0.54_110.5191m/z	110.519	0.54	pos												1348.24	1010.77	1230.12	1592.66	1195.75	1450.96	1683.04	1125.42	1687.14
0.54_112.0509m/z	112.051	0.54	pos												7634.43	7357.6	8084.73	16342.4	13623.4	10028.9	2217.72	2890.52	3538.7
0.54_112.5168m/z	112.517	0.54	pos												217.359	185.829	155.643	417.92	284.309	600.271	187.625	607.139	326.03
0.54_113.0714m/z	113.071	0.54	pos												4546.36	3786.02	4184.63	5600.99	7474.31	4118.72	1208.1	904.942	2405.15
0.54_113.1078m/z	113.108	0.54	pos												3360.5	3212.34	4847.93	3571	8034.36	3773.14	1115	674.987	3065.01
0.54_113.9641m/z	113.964	0.54	pos												78970.4	67577.8	73431.4	126635	115634	85752.1	91977.5	95348.5	110955
0.54_115.0506m/z	115.051	0.54	pos												6305.62	7361.93	7586.05	12932.7	11921.6	8054.66	3369.44	4148.61	6142.08
0.54_116.1074m/z	116.107	0.54	pos												1278.88	1446.26	2093.31	2703.15	2824.93	1538.98	1251.43	1249.77	1867.08
0.54_117.9599m/z	117.96	0.54	pos												5439.11	4851.21	5830.31	9949.5	8565.43	5833.06	5336.69	5829.01	6759.55
0.54_121.9668m/z	121.967	0.54	pos												243.307	330.552	248.295	683.142	342.741	219.268	400.061	320.387	477.555
0.54_122.9644m/z	122.964	0.54	pos												275.021	410.776	430.18	751.308	659.763	283.563	662.279	649.145	541.162
0.54_123.0795m/z	123.079	0.54	pos												390672	417588	409591	843107	716999	531996	152885	190534	255024
0.54_123.0799n	124.087	0.54	pos												756897	829603	760924	1.57337e+06	1.29773e+06	1.08518e+06	214722	295094	405865
0.54_124.9646m/z	124.965	0.54	pos												704.385	528.916	836.339	2240.2	290.43	656.64	213.348	605.715	217.686
0.54_125.0905m/z	125.09	0.54	pos												26757.4	26877.7	21730	39963.3	35276.9	35493	6336.74	9151	12969
0.54_125.9484n	143.981	0.54	pos												10139.8	9881.6	11766.4	20801.4	17070.7	11774.4	11392.6	11699.5	14726.8
0.54_127.0750n	110.072	0.54	pos												5356.71	5911.11	5104.05	3593.56	13838	6641.07	1638.01	2625.95	5050.43
0.54_128.0953n	111.092	0.54	pos												4725.16	5521.24	7459.14	4318.72	13966.7	7924.23	2963.28	2280.61	5879.04
0.54_129.0661m/z	129.066	0.54	pos												3642.36	4136.85	4256.95	7687.51	6838	4843.4	1843.38	2508.55	4012.75
0.54_130.9666m/z	130.967	0.54	pos												6696.94	6209.24	8048.89	11745.1	10290.8	7214.53	7258.19	8410.98	10065
0.54_131.0353m/z	131.035	0.54	pos												316.641	387.688	277.695	683.678	426.552	489.198	602.153	284.332	670.251
0.54_133.0642n	151.098	0.54	pos												5844.88	6158.81	8012.16	3347.25	16738.6	8138.13	2423.08	3165.02	5392.96
0.54_135.0798n	153.114	0.54	pos												6662.74	7197.8	10231.9	3941.08	21530.4	9991.51	2110.63	2562.58	5623.7
0.54_138.0664m/z	138.066	0.54	pos												1169.53	1350.55	1109.58	1377.59	3300.63	1480.76	272.863	394.514	1212.37
0.54_138.1028m/z	138.103	0.54	pos												2436.52	2698.82	3764.12	1546.57	7792.34	3262.25	991.888	1033.33	2386.89
0.54_139.0752n	140.082	0.54	pos												7142.12	11283.1	6864.13	5275.41	20772.6	9969.94	2410.55	2211.71	5423.11
0.54_140.9514n	141.959	0.54	pos												54257.1	48368.1	52834.1	88905.1	81206.7	56108.7	58860.1	54793.3	72320.1
0.54_143.0817m/z	143.082	0.54	pos												3269.52	3868.28	4040.18	6722.36	5814.97	4178.14	1421.93	2166.22	3502.9
0.54_143.9591m/z	143.959	0.54	pos												2375.93	2361.74	2778.2	4336.56	3265.51	3130.35	2631.45	1327.07	3206.48
0.54_144.9823m/z	144.982	0.54	pos												61636	64004.1	71086	139740	112331	66601.3	72010.6	72537.5	97446.4
0.54_145.1217n	128.118	0.54	pos												3337.61	3473.48	5402.97	1800.59	11215.7	3877.91	945.378	463.885	3659.86
0.54_145.9855m/z	145.985	0.54	pos												2208.99	2082.32	2627.8	5331.77	4109.56	2016.97	2865.92	2.36234e-05	3975.87
0.54_146.9804m/z	146.98	0.54	pos												28905.2	29029.7	32670.5	61968.7	49207.1	30603.7	34169.6	35829	45385.4
0.54_149.0823m/z	149.082	0.54	pos												2750.08	2888.27	2406.5	1597.09	6989.14	3289.16	621.193	2.36234e-05	1800.53
0.54_163.9906m/z	163.991	0.54	pos												6101.96	6904.7	10173.2	13743.5	14491	5563.35	9996.42	9153.19	10300.1
0.54_165.1136m/z	165.114	0.54	pos												3103.78	3335.59	4380.39	2601.99	8975.68	4632.92	1800.71	1856	3566.66
0.54_165.9910m/z	165.991	0.54	pos												4328.9	3525.97	5381.54	9460.9	8265.52	4703.74	5121.12	5535.87	6620.15
0.54_166.0976m/z	166.098	0.54	pos												4100.09	4295.88	4391.21	5932.57	7175.19	5124.51	2253.88	1550.96	4156.6
0.54_170.9852m/z	170.985	0.54	pos												280.338	279.583	315.803	488.998	352.535	575.355	342.72	2.36234e-05	378.261
0.54_178.1220n	179.129	0.54	pos												2751.84	2718.68	4428.29	1075.02	7848.23	4118.15	1022.54	1369.72	2633.21
0.54_179.0928m/z	179.093	0.54	pos												4461.94	6081.55	3921.44	5769.47	8704.77	7920.36	1253.89	1142.58	1843.4
0.54_179.9856m/z	179.986	0.54	pos												11358.8	11297.6	13604.5	23135.9	19113.3	11423.7	12326	7439.56	13239.8
0.54_181.1449m/z	181.145	0.54	pos												1158.67	1164.83	1880.14	380.079	3152.87	1725.99	467.603	388.367	1203.69
0.54_182.9853m/z	182.985	0.54	pos												123058	100974	107322	195134	174686	127402	163374	145398	183909
0.54_184.9857m/z	184.986	0.54	pos												56886	56025	59377.1	104156	88578.1	68344.4	61228.5	59132.9	78223
0.54_185.9889m/z	185.989	0.54	pos												2004.06	1366.11	2386.96	4075.09	4084.21	3058.98	2412.57	2507.7	2803.23
0.54_186.9811m/z	186.981	0.54	pos												21623.1	24610.8	25397.2	43493.9	35784.4	29602.1	23495.3	21183.5	31578.9
0.54_188.0922m/z	188.092	0.54	pos												3029.59	4169.1	4448.19	6278	6783.49	4555.92	1752.38	2017.4	2637.49
0.54_192.1243m/z	192.124	0.54	pos												1716.42	1871.84	2495.43	805.063	5422.15	2036.76	691.415	0.00637417	1983.33
0.54_194.1169n	177.114	0.54	pos												5967.2	6730.31	8586.75	8358.31	14835.8	9521.12	4242.75	4193.58	6311.56
0.54_194.1400m/z	194.14	0.54	pos												2570.78	2644.09	3307.16	3397.57	5698.78	3537.97	1723.31	1622.01	3296.25
0.54_201.1015n	202.109	0.54	pos												2402.56	3182.25	2673.08	2292.62	6586.37	4481.57	807.054	962.794	2239.69
0.54_203.0220m/z	203.022	0.54	pos												2319.98	1746.05	2821.91	4332.37	3763.97	1826.01	4046.13	2.36234e-05	4234.6
0.54_205.0173m/z	205.017	0.54	pos												20419.4	17262.7	29153.1	42459.4	40373.8	18154.9	31667.4	22808.8	35962.8
0.54_206.1169n	207.124	0.54	pos												3911.9	4270.66	4471.54	6108.77	7475.74	4254.09	4558.19	3862.35	5142.9
0.54_207.1120n	190.109	0.54	pos												1759.02	2101.82	2807.93	1337.62	4994.39	2655.75	1043.85	1191.34	1935.53
0.54_209.0131m/z	209.013	0.54	pos												14440.4	13208.8	15097.4	30694.6	22854.5	13017.7	13990.9	15213.9	20254.5
0.54_218.1399m/z	218.14	0.54	pos												495.156	693.326	866.933	2.36234e-05	2119.72	1059.77	249.307	281.73	600.432
0.54_221.0122m/z	221.012	0.54	pos												1528.01	1196.4	2091.34	4448.89	3538.38	1753.43	2674.22	2.36234e-05	2928.11
0.54_243.1351m/z	243.135	0.54	pos												821.442	917.592	533.952	2.36234e-05	1765.06	797.01	388.114	326.587	305.427
0.54_243.8842m/z	243.884	0.54	pos												503.441	479.746	568.301	1041.16	1069.7	533.814	790.126	777.319	1015.13
0.54_247.1433n	230.14	0.54	pos												2468.92	1785.34	2869.82	2800.18	5214.8	2133.67	2155.52	1881.94	2952.35
0.54_282.2792m/z	282.279	0.54	pos												20656.1	23356.7	25793.2	52220.4	35992.6	19396.4	21686.1	19449.3	33231.2
0.54_282.9102m/z	282.91	0.54	pos												6551.98	4637.75	6166.34	10791.3	7098.62	6992.04	9956.4	10331.1	12415
0.54_284.9107m/z	284.911	0.54	pos												6894.6	6627.93	6545.69	13621.9	11115.9	7410.07	7613.38	10620.4	10551.2
0.54_286.9061m/z	286.906	0.54	pos												1632.95	1450.68	1583.38	3514.44	3410.47	3670.55	2576.61	4526.7	3939.35
0.54_438.2659m/z	438.266	0.54	pos												1085.13	1729.54	1844.84	4381.82	2782.78	1302.26	7418.7	2643.89	5412.59
0.54_494.8113m/z	494.811	0.54	pos												15493.9	15190.7	13598.3	21711.8	32493.3	13790.4	18079.8	22859.6	31079
0.54_537.5349m/z	537.535	0.54	pos												3182.75	2230.15	2352.79	8066.2	3147.16	3981.48	1455.13	3833.36	5040.1
0.54_564.5591n	565.566	0.54	pos												25139.1	22315.1	24402	57324.8	36515	27340.3	29040	36549.9	38028.8
0.54_610.6243m/z	610.624	0.54	pos												12457.9	10911.5	11715.6	27054.1	21257.7	14250.8	9724.69	14477.2	16346.8
0.54_708.5108m/z	708.511	0.54	pos												5395.33	5200.31	5812.29	10045.1	7587.43	4601.7	4474.09	5584.83	7277.82
0.55_124.0030m/z	124.003	0.551883	neg												1383.11	1334.24	1539.16	1941.53	1661.74	1226.63	1244.66	1374.4	1723.4
0.55_144.9425m/z	144.942	0.551883	neg												1259.38	1312.43	1554.84	2140.74	1513.17	1480.48	1392.08	1334.21	1737.9
0.55_146.9378m/z	146.938	0.551883	neg												18849.8	19606.3	20091.1	28937.7	22791.7	18821.1	16550.9	15472.2	22083.4
0.55_159.8862m/z	159.886	0.551883	neg												1284.3	1065.32	1178.17	2139.1	1562.24	1363.86	1006.51	1100.37	1505.45
0.55_163.9281m/z	163.928	0.551883	neg												3080.72	3081.41	3420.02	4741.23	3741.73	3554.03	2538.95	2726.16	4172.37
0.55_184.9147m/z	184.915	0.551883	neg												1292.16	1001.42	1159.71	1957.31	1461.44	1282.6	1043.6	938.134	1095.21
0.55_187.9284m/z	187.928	0.551883	neg												420.581	338.788	458.428	786.859	582.572	528.348	362.16	375.383	667.667
0.55_187.9414m/z	187.941	0.551883	neg												4569.22	5097.42	4786.39	7169.16	5177.31	5227.85	4077.5	4427.47	5912.77
0.55_188.9327m/z	188.933	0.551883	neg												3433.08	3485.16	3066.94	5578.57	4683.12	3028.4	3219.43	3756.92	4483.23
0.55_190.9280m/z	190.928	0.551883	neg												42056.5	46229.4	44408.9	67117.1	50378.5	43524.8	35064.6	34591.1	51731.2
0.55_192.9285m/z	192.928	0.551883	neg												5494.07	6822.98	5660.54	9741.11	7330.22	6465.33	4582.42	4263.88	6605.83
0.55_195.9057m/z	195.906	0.551883	neg												2760.57	2239.33	2810.18	4629.31	4021.24	3126.38	2119.66	2229.31	2775.04
0.55_205.9231m/z	205.923	0.551883	neg												1036.72	934.756	1259.27	1592.77	1331.59	848.457	958.503	547.31	1211.58
0.55_207.9184m/z	207.918	0.551883	neg												14614	15148.5	16166.3	22227.8	16494.3	15018.3	12439.8	12324.3	18160.5
0.55_211.9143m/z	211.914	0.551883	neg												1167.06	1337.69	1391.57	2201.06	1989.65	1424.07	1181.48	1196.14	1981.53
0.55_214.8798m/z	214.88	0.551883	neg												9360.81	7662.22	8953.79	13458.4	9482.29	9455.75	6391.36	6829.9	9392.06
0.55_222.9134m/z	222.913	0.551883	neg												764.003	691.466	896.153	1314.6	996.663	658.377	641.918	386.833	867.174
0.55_224.9088m/z	224.909	0.551883	neg												14292.4	11749.1	14499.8	19869.9	15573.6	13335.5	9503.11	10051.9	15247.9
0.55_226.9091m/z	226.909	0.551883	neg												3956.5	3695.3	3611.52	6239.82	4890.03	4827.36	3141.46	2936.54	4437.76
0.55_228.9047m/z	228.905	0.551883	neg												1358.04	1314.87	1553.48	1982.65	1686.94	1977.44	981.979	1148.78	1448.89
0.55_231.9318m/z	231.932	0.551883	neg												20330.3	18951.7	19645.6	26748.9	22037.9	18426	15858.5	16028	23942
0.55_239.9035m/z	239.903	0.551883	neg												3565.31	3388.99	3850.72	5400.35	5819.62	2991.17	2667.94	2491.52	4017.7
0.55_241.8991m/z	241.899	0.551883	neg												23086.7	15935	21419.6	34091.9	27463.2	23046	14279.2	15921.2	23529.6
0.55_299.9195m/z	299.92	0.551883	neg												5238.87	4456.33	4951.64	6929.8	4355.91	4732.09	3907.87	4237.98	6215.66
0.55_305.8612m/z	305.861	0.551883	neg												1844.39	1278.46	1467.43	2604.63	1016.79	1749.27	998.053	1274.55	1584.61
0.55_326.9038m/z	326.904	0.551883	neg												13265.5	15148.8	12611.3	19182.8	17031.1	14023.6	10580.7	11765.2	17666.1
0.55_334.8642m/z	334.864	0.551883	neg												2224.63	1569.16	1571.69	2427.41	1885.52	2094.95	1208.13	1328.17	1694
0.55_336.8593m/z	336.859	0.551883	neg												11449	7488.43	9727.63	13694.8	11236.3	9576.36	6546.22	9137.62	9764.89
0.55_338.8595m/z	338.86	0.551883	neg												6316.31	4496.56	5284.91	7457.35	5734.04	5333.02	3821.59	4459.82	5625.94
0.55_349.8678m/z	349.868	0.551883	neg												2368.23	2002.31	1789.6	3249.72	2048.04	1882.91	1740.5	1683.64	2976.39
0.55_362.8759m/z	362.876	0.551883	neg												7949.61	5741.55	6283.4	11605.3	9039.44	7335.94	5705.74	5995.28	8464.46
0.55_367.9073m/z	367.907	0.551883	neg												3550.44	2952.87	3343.25	4906.67	2406.46	2940.54	2536.75	2200.71	4049.9
0.55_394.8912m/z	394.891	0.551883	neg												12268.6	13564.3	12438.8	20078.6	15005.6	12517.4	9865.4	9902.07	17941.5
0.55_443.8316m/z	443.832	0.551883	neg												4310.73	5143.04	5361.44	9068.03	4920.23	3193.79	4165.74	4102.22	6155.78
0.55_472.8345m/z	472.835	0.551883	neg												5686.5	4696.41	6144.33	9047.22	6827.06	4856.51	4424.96	4577.38	5949.08
0.56_100.5105m/z	100.511	0.557033	pos												4787.36	4722.64	6077.55	9495.14	9465.99	6535.93	5540.15	4524.67	6599.54
0.56_102.0919m/z	102.092	0.557033	pos												9528.27	8691.65	8731.28	16314.2	12866.2	9932.28	8548.67	9216.28	11611.4
0.56_108.5180m/z	108.518	0.557033	pos												797.552	897.455	1026.27	1127.76	1296.83	1184.35	1049.4	570.456	1124.07
[truncated: 13,839 more rows]
