# Supplementary material for: Bio-organic fertilizer affects secondary cell wall biosynthesis of Dendrocalamus farinosus by inhibiting the phenylpropanoid metabolic pathway
Source: BMC Plant Biol. 2024 Nov 22;24:1112. doi: 10.1186/s12870-024-05825-8 (PMC11583417; doi:10.1186/s12870-024-05825-8)
Supplement: Supplementary file 4 — Supplementary Material 4 [file 12870_2024_5825_MOESM4_ESM.xlsx]

## Sheet: OFBa_CK
ID Annotation
