# Supplementary material for: Bio-organic fertilizer affects secondary cell wall biosynthesis of Dendrocalamus farinosus by inhibiting the phenylpropanoid metabolic pathway
Source: BMC Plant Biol. 2024 Nov 22;24:1112. doi: 10.1186/s12870-024-05825-8 (PMC11583417; doi:10.1186/s12870-024-05825-8)
Supplement: Supplementary file 5 — Supplementary Material 5 [file 12870_2024_5825_MOESM5_ESM.xls]

#ID	CK1_Count	CK2_Count	CK3_Count	OFBa1_Count	OFBa2_Count	OFBa3_Count	CK1_FPKM	CK2_FPKM	CK3_FPKM	OFBa1_FPKM	OFBa2_FPKM	OFBa3_FPKM	FDR	log2FC	regulated	COG_class	COG_class_annotation	GO_annotation	KEGG_annotation	KEGG_pathway_annotation	KOG_class	KOG_class_annotation	Pfam_annotation	Swiss-Prot_annotation	eggNOG_class	eggNOG_class_annotation	NR_annotation
DfaA07G016040	381	484	440	51	128	125	4.203914	4.555461	4.961797	0.59657	1.137544	0.897866	4.12414896913415e-17	-2.64865261135219	down	[P]	Inorganic ion transport and metabolism	--	--	--	--	--	Nodulin-like	--	S	Function unknown	hypothetical protein E2562_026281 [Oryza meyeriana var. granulata]
DfaC11G013760	403	379	466	157	99	177	16.545113	13.284396	19.561094	6.900339	3.300404	4.741682	9.20135404628704e-10	-2.02857187010166	down	--	--	Cellular Component: integral component of membrane (GO:0016021);;	K10666|6.1e-118|zma:100217249|K10666 E3 ubiquitin-protein ligase RNF5 [EC:2.3.2.27] | (RefSeq) putative RING zinc finger domain superfamily protein	Protein processing in endoplasmic reticulum (ko04141)	[O]	Posttranslational modification, protein turnover, chaperones	Zinc finger, C3HC4 type (RING finger)	E3 ubiquitin-protein ligase RMA1H1 OS=Capsicum annuum OX=4072 GN=RMA1H1 PE=1 SV=1	O	Posttranslational modification, protein turnover, chaperones	hypothetical protein GQ55_9G132300 [Panicum hallii var. hallii]
Dfa0G051430	249	209	215	101	87	249	5.391561	3.868906	4.756775	2.332796	1.521582	3.513701	0.00219215456432971	-1.21984800956505	down	--	--	Molecular Function: protein serine/threonine phosphatase activity (GO:0004722);; Molecular Function: magnesium-dependent protein serine/threonine phosphatase activity (GO:0004724);;	K17500|2.0e-223|bdi:100822279|K17500 integrin-linked kinase-associated serine/threonine phosphatase 2C [EC:3.1.3.16] | (RefSeq) probable protein phosphatase 2C 69 isoform X2	--	[T]	Signal transduction mechanisms	Protein phosphatase 2C	Probable protein phosphatase 2C 69 OS=Oryza sativa subsp. japonica OX=39947 GN=Os09g0459600 PE=2 SV=1	T	Signal transduction mechanisms	probable protein phosphatase 2C 69 isoform X2 [Brachypodium distachyon]
DfaA04G012730	824	1228	696	342	478	1056	27.514996	34.979534	23.74571	12.194016	12.926218	22.995018	0.00128366020426681	-1.16318579109291	down	--	--	Molecular Function: DNA binding (GO:0003677);; Cellular Component: nucleus (GO:0005634);;	K09422|4.0e-119|sita:101761555|K09422 transcription factor MYB, plant | (RefSeq) transcription factor LAF1	--	[K]	Transcription	Myb-like DNA-binding domain	Transcription factor LAF1 OS=Arabidopsis thaliana OX=3702 GN=LAF1 PE=1 SV=2	--	--	Transcription factor LAF1 [Dichanthelium oligosanthes]
DfaC09G003100	1819	1552	1130	411	489	782	80.061989	58.260067	50.804543	19.355324	17.430868	22.442995	1.42193140661962e-16	-1.98913655024751	down	--	--	Molecular Function: calcium ion binding (GO:0005509);;	K06268|1.0e-111|sbi:8055628|K06268 serine/threonine-protein phosphatase 2B regulatory subunit | (RefSeq) calcineurin B-like protein 1	--	[T]	Signal transduction mechanisms	EF hand	Calcineurin B-like protein 1 OS=Oryza sativa subsp. japonica OX=39947 GN=CBL1 PE=2 SV=2	T	Signal transduction mechanisms	calcineurin B-like protein 1 [Sorghum bicolor]
DfaA04G009090	583	1338	651	22	31	140	65.333176	127.939201	74.546974	2.608169	2.746088	10.202522	7.15459947490474e-16	-4.13288304822574	down	--	--	--	--	--	--	--	--	--	--	--	hypothetical protein EJB05_37813, partial [Eragrostis curvula]
DfaB03G019560	33	28	43	157	192	111	0.436696	0.314279	0.574679	2.222895	2.063545	0.957562	0.00209618864729403	1.53132431228063	up	--	--	Molecular Function: metal ion binding (GO:0046872);;	--	--	--	--	PHD-finger	PHD finger protein At3g20280 OS=Arabidopsis thaliana OX=3702 GN=At3g20280 PE=2 SV=1	S	Function unknown	PHD finger protein At3g20280-like isoform X1 [Setaria viridis]
DfaC03G007020	135	126	166	71	67	148	5.196991	4.149092	6.554722	2.940121	2.093831	3.720269	0.00330682553572849	-1.16386298257187	down	--	--	Molecular Function: chorismate mutase activity (GO:0004106);; Biological Process: aromatic amino acid family biosynthetic process (GO:0009073);; Biological Process: chorismate metabolic process (GO:0046417);;	K01850|8.8e-99|ats:109745855|K01850 chorismate mutase [EC:5.4.99.5] | (RefSeq) LOC109745855; chorismate mutase 2	Phenylalanine, tyrosine and tryptophan biosynthesis (ko00400);; Biosynthesis of amino acids (ko01230)	[E]	Amino acid transport and metabolism	--	Chorismate mutase 2, cytosolic OS=Zea mays OX=4577 GN=CM2 PE=1 SV=1	E	Amino acid transport and metabolism	chorismate mutase 2 [Aegilops tauschii subsp. tauschii]
DfaC05G006100	124	67	125	8	32	37	6.017533	2.773789	6.177367	0.366853	1.254912	1.15089	3.70202489626652e-06	-2.50415049843398	down	--	--	Cellular Component: integral component of membrane (GO:0016021);;	--	--	--	--	Salt stress response/antifungal	--	S	Function unknown	unnamed protein product [Triticum turgidum subsp. durum]
DfaA12G011150	710	1077	705	245	406	683	11.948069	15.449635	12.124786	4.398634	5.532549	7.494933	1.05914547372967e-06	-1.50140397579666	down	[E]	Amino acid transport and metabolism	Biological Process: cellular amino acid metabolic process (GO:0006520);; Molecular Function: transaminase activity (GO:0008483);; Biological Process: biosynthetic process (GO:0009058);; Molecular Function: pyridoxal phosphate binding (GO:0030170);;	K00815|6.9e-216|osa:4350712|K00815 tyrosine aminotransferase [EC:2.6.1.5] | (RefSeq) probable aminotransferase TAT2	Ubiquinone and other terpenoid-quinone biosynthesis (ko00130);; Cysteine and methionine metabolism (ko00270);; Tyrosine metabolism (ko00350);; Phenylalanine metabolism (ko00360);; Phenylalanine, tyrosine and tryptophan biosynthesis (ko00400);; Isoquinoline alkaloid biosynthesis (ko00950);; Tropane, piperidine and pyridine alkaloid biosynthesis (ko00960)	[E]	Amino acid transport and metabolism	Aminotransferase class I and II	Nicotianamine aminotransferase 1 OS=Oryza sativa subsp. japonica OX=39947 GN=NAAT1 PE=1 SV=1	E	Amino acid transport and metabolism	probable aminotransferase TAT2 [Oryza sativa Japonica Group]
DfaA05G008660	5499	12918	6405	2197	2942	5317	292.667297	586.380249	348.394012	125.083237	126.949959	184.523422	2.4724908408704e-07	-1.80963533212394	down	--	--	--	--	--	--	--	Protein of unknown function (DUF1218)	--	S	Function unknown	hypothetical protein E2562_036458 [Oryza meyeriana var. granulata]
DfaA07G017130	143	61	132	749	613	739	0.668528	0.243819	0.628671	3.75773	2.330453	2.259763	5.16758320137356e-07	2.01392934239419	up	--	--	--	K09422|1.2e-114|obr:102711910|K09422 transcription factor MYB, plant | (RefSeq) protein ODORANT1-like	--	[K]	Transcription	Myb-like DNA-binding domain	Protein ODORANT1 OS=Petunia hybrida OX=4102 GN=ODO1 PE=2 SV=1	K	Transcription	hypothetical protein E2562_007168 [Oryza meyeriana var. granulata]
DfaA05G014640	56	157	68	13	22	38	2.5881	6.211969	3.208331	0.641935	0.819248	1.131538	1.49351412336735e-05	-2.3735459976476	down	--	--	Molecular Function: molecular_function (GO:0003674);; Molecular Function: binding (GO:0005488);; Molecular Function: calcium ion binding (GO:0005509);; Cellular Component: cellular_component (GO:0005575);; Cellular Component: intracellular (GO:0005622);; Cellular Component: cell (GO:0005623);; Cellular Component: cytoplasm (GO:0005737);; Cellular Component: mitochondrion (GO:0005739);; Molecular …	K02183|1.2e-16|mus:103969232|K02183 calmodulin | (RefSeq) probable calcium-binding protein CML30	MAPK signaling pathway - plant (ko04016);; Phosphatidylinositol signaling system (ko04070);; Plant-pathogen interaction (ko04626)	--	--	EF-hand domain	--	T	Signal transduction mechanisms	hypothetical protein E2562_013276 [Oryza meyeriana var. granulata]
DfaB01G002760	8278	8624	7667	4079	4755	7692	107.655777	95.661751	101.909592	56.755699	50.140797	65.229172	2.3116943046668e-10	-1.16756774151633	down	[L]	Replication, recombination and repair	Molecular Function: nucleic acid binding (GO:0003676);; Molecular Function: ATP binding (GO:0005524);;	K12823|7.8e-271|obr:102703183|K12823 ATP-dependent RNA helicase DDX5/DBP2 [EC:3.6.4.13] | (RefSeq) DEAD-box ATP-dependent RNA helicase 30	Spliceosome (ko03040)	[A]	RNA processing and modification	DEAD/DEAH box helicase	DEAD-box ATP-dependent RNA helicase 30 OS=Oryza sativa subsp. japonica OX=39947 GN=Os01g0911100 PE=2 SV=2	A	RNA processing and modification	hypothetical protein E2562_007536 [Oryza meyeriana var. granulata]
DfaA04G016150	2102	1786	1783	474	907	1340	52.373989	37.957752	45.393562	12.640107	18.321196	21.770561	8.27383191826396e-10	-1.67086344783639	down	[T]	Signal transduction mechanisms	Molecular Function: protein serine/threonine kinase activity (GO:0004674);; Molecular Function: ATP binding (GO:0005524);;	K01180|3.2e-63|cmax:111487562|K01180 endo-1,3(4)-beta-glucanase [EC:3.2.1.6] | (RefSeq) uncharacterized protein LOC111487562	--	[T]	Signal transduction mechanisms	Protein tyrosine and serine/threonine kinase	Cold-responsive protein kinase 1 OS=Arabidopsis thaliana OX=3702 GN=CRPK1 PE=1 SV=1	T	Signal transduction mechanisms	cold-responsive protein kinase 1 isoform X1 [Brachypodium distachyon]
DfaA08G000570	646	534	652	124	203	271	57.387611	40.435593	59.151871	11.776611	14.560958	15.693674	9.05131593647159e-18	-2.19850846123079	down	--	--	Molecular Function: kinase activity (GO:0016301);;	--	--	--	--	--	Cyclin-dependent protein kinase inhibitor SMR1 OS=Oryza sativa subsp. japonica OX=39947 GN=SMR1 PE=2 SV=1	S	Function unknown	uncharacterized protein LOC100279117 [Zea mays]
DfaC04G012990	2	4	6	33	45	120	0.032209	0.054389	0.083716	0.556475	0.585198	1.256085	5.42093557549377e-05	2.89247904136451	up	--	--	Biological Process: reproduction (GO:0000003);; Biological Process: developmental process involved in reproduction (GO:0003006);; Molecular Function: molecular_function (GO:0003674);; Molecular Function: transcription factor activity, sequence-specific DNA binding (GO:0003700);; Cellular Component: cellular_component (GO:0005575);; Cellular Component: intracellular (GO:0005622);; Cellular Compone…	--	--	[R]	General function prediction only	C2H2-type zinc finger	Zinc finger protein ZAT3 OS=Arabidopsis thaliana OX=3702 GN=ZAT3 PE=1 SV=1	S	Function unknown	uncharacterized protein LOC109780050 [Aegilops tauschii subsp. tauschii]
DfaA01G027390	4879	5109	4237	620	1068	1760	132.080582	117.938805	117.216866	17.939894	23.419559	31.06008	2.22053666954283e-25	-2.6414865717238	down	--	--	Cellular Component: integral component of membrane (GO:0016021);;	K18266|2.2e-143|hbr:110662585|K18266 protein NDRG1 | (RefSeq) pollen-specific protein SF21-like isoform X1	--	[S]	Function unknown	Ndr family	Protein NDL2 OS=Arabidopsis thaliana OX=3702 GN=NDL2 PE=1 SV=1	S	Function unknown	hypothetical protein OsI_00738 [Oryza sativa Indica Group]
DfaC03G008710	1654	2008	2469	786	1196	1405	24.067013	24.920977	36.707157	12.235587	14.104495	13.328568	1.04591441044711e-08	-1.44091394052133	down	--	--	Molecular Function: transferase activity, transferring glycosyl groups (GO:0016757);;	K18207|1.5e-81|pxb:103951460|K18207 protein O-mannose beta-1,4-N-acetylglucosaminyltransferase [EC:2.4.1.312] | (RefSeq) protein O-linked-mannose beta-1,4-N-acetylglucosaminyltransferase 2-like	Mannose type O-glycan biosynthesis (ko00515)	[S]	Function unknown	Protein of unknown function (DUF563)	Alpha-1,3-arabinosyltransferase XAT2 OS=Oryza sativa subsp. japonica OX=39947 GN=XAT2 PE=1 SV=1	S	Function unknown	hypothetical protein E2562_015363 [Oryza meyeriana var. granulata]
DfaB11G003850	4842	6356	5748	416	967	1550	141.660767	158.579727	171.859711	13.001955	22.924656	29.554823	2.38310368319208e-22	-3.11149227457562	down	--	--	Molecular Function: transcription factor activity, sequence-specific DNA binding (GO:0003700);; Cellular Component: nucleus (GO:0005634);; Molecular Function: sequence-specific DNA binding (GO:0043565);;	K18834|8.0e-15|pxb:103955058|K18834 WRKY transcription factor 1 | (RefSeq) WRKY transcription factor 1	Plant-pathogen interaction (ko04626)	--	--	WRKY DNA -binding domain	WRKY transcription factor WRKY28 OS=Oryza sativa subsp. japonica OX=39947 GN=WRKY28 PE=2 SV=2	K	Transcription	EcWRKY-22 [Eragrostis curvula]
Dfa0G046440	375	604	335	204	208	391	16.736914	22.984777	15.283471	9.733086	7.522467	11.357797	8.76519285830146e-05	-1.27515442325387	down	[R]	General function prediction only	Molecular Function: GTPase activity (GO:0003924);; Molecular Function: GTP binding (GO:0005525);; Cellular Component: Golgi apparatus (GO:0005794);; Biological Process: intracellular protein transport (GO:0006886);; Cellular Component: endomembrane system (GO:0012505);; Biological Process: Rab protein signal transduction (GO:0032482);;	K07877|1.8e-108|obr:102709711|K07877 Ras-related protein Rab-2A | (RefSeq) ras-related protein Rab-2-B-like	--	[U]	Intracellular trafficking, secretion, and vesicular transport	Ras family	Ras-related protein Rab-2-B OS=Zea mays OX=4577 GN=RAB2B PE=2 SV=1	U	Intracellular trafficking, secretion, and vesicular transport	hypothetical protein E2562_011044 [Oryza meyeriana var. granulata]
DfaC04G018780	2107	2814	3059	1015	1835	2145	75.47541	85.947052	111.970177	38.890881	53.281006	50.077957	1.76823973721237e-06	-1.27351407160203	down	--	--	--	--	--	--	--	--	--	--	--	hypothetical protein EE612_026373 [Oryza sativa]
DfaB09G010030	259	185	275	862	947	1585	5.415846	3.307198	5.889206	19.335993	16.108448	21.67251	1.31530623300592e-08	1.59362072002167	up	[G]	Carbohydrate transport and metabolism	Biological Process: reproduction (GO:0000003);; Biological Process: developmental process involved in reproduction (GO:0003006);; Molecular Function: molecular_function (GO:0003674);; Molecular Function: catalytic activity (GO:0003824);; Molecular Function: hydrolase activity, hydrolyzing O-glycosyl compounds (GO:0004553);; Cellular Component: cell wall (GO:0005618);; Biological Process: carbohyd…	K08235|1.9e-163|obr:102714861|K08235 xyloglucan:xyloglucosyl transferase [EC:2.4.1.207] | (RefSeq) probable xyloglucan endotransglucosylase/hydrolase protein 28	--	--	--	Glycosyl hydrolases family 16	Probable xyloglucan endotransglucosylase/hydrolase protein 28 OS=Arabidopsis thaliana OX=3702 GN=XTH28 PE=2 SV=1	G	Carbohydrate transport and metabolism	hypothetical protein E2562_016399 [Oryza meyeriana var. granulata]
DfaA02G003770	370	565	576	1325	2517	2267	16.051058	20.892862	25.554739	61.525429	88.566116	64.164558	2.67878229707126e-06	1.38994120216169	up	--	--	Molecular Function: pattern binding (GO:0001871);; Molecular Function: (1->3)-beta-D-glucan binding (GO:0001872);; Molecular Function: molecular_function (GO:0003674);; Molecular Function: catalytic activity (GO:0003824);; Molecular Function: hydrolase activity, hydrolyzing O-glycosyl compounds (GO:0004553);; Molecular Function: binding (GO:0005488);; Cellular Component: cellular_component (GO:00…	K19892|2.2e-21|pop:7483251|K19892 glucan endo-1,3-beta-glucosidase 4 [EC:3.2.1.39] | (RefSeq) glucan endo-1,3-beta-glucosidase 4	Starch and sucrose metabolism (ko00500)	--	--	X8 domain	PLASMODESMATA CALLOSE-BINDING PROTEIN 4 OS=Arabidopsis thaliana OX=3702 GN=PDCB4 PE=1 SV=1	S	Function unknown	hypothetical protein OsI_20600 [Oryza sativa Indica Group]
DfaA03G018350	410	362	610	1063	1886	2184	16.689373	12.563453	25.385679	46.36824	62.352123	58.068451	0.000108257813311283	1.23645892885699	up	--	--	Molecular Function: ATP binding (GO:0005524);; Cellular Component: nucleus (GO:0005634);; Biological Process: transcription, DNA-templated (GO:0006351);; Biological Process: regulation of transcription, DNA-templated (GO:0006355);; Biological Process: developmental process (GO:0032502);;	K22382|2.1e-09|oeu:111408549|K22382 WD repeat-containing protein 26 | (RefSeq) WD repeat-containing protein 26 homolog	--	--	--	WRC	Growth-regulating factor 10 OS=Oryza sativa subsp. japonica OX=39947 GN=GRF10 PE=2 SV=1	K	Transcription	growth-regulating factor 10-like [Hordeum vulgare]
DfaB06G010140	528	355	483	1417	2036	1996	9.188923	5.268094	8.581767	26.397398	28.736107	22.652872	7.52911943654337e-08	1.39263356043525	up	--	--	Molecular Function: Rho guanyl-nucleotide exchange factor activity (GO:0005089);;	--	--	--	--	PRONE (Plant-specific Rop nucleotide exchanger)	Rop guanine nucleotide exchange factor 1 OS=Arabidopsis thaliana OX=3702 GN=ROPGEF1 PE=1 SV=2	G	Carbohydrate transport and metabolism	rop guanine nucleotide exchange factor 1 [Setaria italica]
DfaB11G006260	3693	4312	3985	1237	1620	2811	38.159813	37.994453	42.075451	13.671835	13.567739	18.938448	5.50204109027069e-14	-1.6860931283328	down	[T]	Signal transduction mechanisms	Molecular Function: protein kinase activity (GO:0004672);; Molecular Function: ATP binding (GO:0005524);; Cellular Component: plasma membrane (GO:0005886);; Cellular Component: plasmodesma (GO:0009506);; Cellular Component: integral component of membrane (GO:0016021);; Biological Process: protein autophosphorylation (GO:0046777);;	K13435|6.2e-34|spen:107018783|K13435 serine/threonine-protein kinase Pto | (RefSeq) receptor-like protein kinase HERK 1 isoform X2	Plant-pathogen interaction (ko04626)	--	--	Protein tyrosine and serine/threonine kinase	Probable LRR receptor-like serine/threonine-protein kinase At1g14390 OS=Arabidopsis thaliana OX=3702 GN=At1g14390 PE=1 SV=1	T	Signal transduction mechanisms	probable LRR receptor-like serine/threonine-protein kinase At1g14390 [Setaria italica]
DfaA08G019450	11814	21209	9195	5066	7387	11614	132.178513	202.377914	105.135567	60.641472	67.005783	84.72789	2.6787729657414e-05	-1.38163909865782	down	[E]	Amino acid transport and metabolism	Molecular Function: 5-methyltetrahydropteroyltriglutamate-homocysteine S-methyltransferase activity (GO:0003871);; Molecular Function: zinc ion binding (GO:0008270);; Biological Process: methionine biosynthetic process (GO:0009086);;	K00549|0.0e+00|obr:102700509|K00549 5-methyltetrahydropteroyltriglutamate--homocysteine methyltransferase [EC:2.1.1.14] | (RefSeq) 5-methyltetrahydropteroyltriglutamate--homocysteine methyltransferase 1	Cysteine and methionine metabolism (ko00270);; Selenocompound metabolism (ko00450);; Biosynthesis of amino acids (ko01230)	[E]	Amino acid transport and metabolism	Cobalamin-independent synthase, Catalytic domain	5-methyltetrahydropteroyltriglutamate--homocysteine methyltransferase 1 OS=Oryza sativa subsp. japonica OX=39947 GN=Os12g0623900 PE=2 SV=1	E	Amino acid transport and metabolism	PREDICTED: 5-methyltetrahydropteroyltriglutamate--homocysteine methyltransferase 1 [Oryza brachyantha]
DfaA12G010230	21	12	16	45	96	89	0.531851	0.250219	0.427666	1.237571	2.037684	1.515013	0.0063265874918729	1.51390281172193	up	--	--	--	K10638|2.1e-24|psom:113308475|K10638 E3 ubiquitin-protein ligase UHRF1 [EC:2.3.2.27] | (RefSeq) uncharacterized protein LOC113308475	--	--	--	Development and cell death domain	--	S	Function unknown	extensin-like [Aegilops tauschii subsp. tauschii]
DfaC08G010910	65	32	48	151	200	192	2.52826	1.048314	1.912196	6.308249	6.339432	4.898595	0.00235027160934177	1.28287793801489	up	[O]	Posttranslational modification, protein turnover, chaperones	Cellular Component: plastid-encoded plastid RNA polymerase complex (GO:0000427);; Biological Process: regulation of transcription, DNA-templated (GO:0006355);; Biological Process: response to heat (GO:0009408);; Biological Process: response to light stimulus (GO:0009416);; Biological Process: chloroplast organization (GO:0009658);; Cellular Component: chloroplast nucleoid (GO:0042644);; Molecular…	K13993|1.2e-105|bdi:100823304|K13993 HSP20 family protein | (RefSeq) small heat shock protein, chloroplastic	Protein processing in endoplasmic reticulum (ko04141)	[O]	Posttranslational modification, protein turnover, chaperones	Hsp20/alpha crystallin family	26.7 kDa heat shock protein, chloroplastic OS=Oryza sativa subsp. japonica OX=39947 GN=HSP26.7 PE=2 SV=1	O	Posttranslational modification, protein turnover, chaperones	small heat shock protein, chloroplastic [Brachypodium distachyon]
DfaC03G019440	1826	2128	1723	1058	1313	1798	22.307812	22.166126	21.508541	13.826925	13.001636	14.322787	2.61431466445461e-09	-1.02840580448398	down	--	--	--	--	--	--	--	Remorin, C-terminal region	--	S	Function unknown	PREDICTED: uncharacterized protein LOC102699842, partial [Oryza brachyantha]
DfaB08G022770	116	314	254	0	14	10	2.143859	4.961574	4.795536	0	0.203182	0.108911	4.45642988986856e-16	-4.9075851615893	down	[QV]	Secondary metabolites biosynthesis, transport and catabolism;; Defense mechanisms	Molecular Function: monooxygenase activity (GO:0004497);; Molecular Function: iron ion binding (GO:0005506);; Molecular Function: oxidoreductase activity, acting on paired donors, with incorporation or reduction of molecular oxygen (GO:0016705);; Molecular Function: heme binding (GO:0020037);;	K23806|1.9e-132|vvi:100246293|K23806 alpha-guaiene 2-oxidase | (RefSeq) premnaspirodiene oxygenase-like	--	[Q]	Secondary metabolites biosynthesis, transport and catabolism	Cytochrome P450	Premnaspirodiene oxygenase OS=Hyoscyamus muticus OX=35626 GN=CYP71D55 PE=1 SV=1	Q	Secondary metabolites biosynthesis, transport and catabolism	putative ferulate 5-hydroxylase [Phyllostachys praecox]
DfaC03G006550	5134	5460	7071	1459	4259	5994	61.301788	55.595497	86.279343	18.636986	41.229549	46.659786	0.00163802401979583	-1.22932196040893	down	[T]	Signal transduction mechanisms	Biological Process: immune system process (GO:0002376);; Molecular Function: molecular_function (GO:0003674);; Molecular Function: catalytic activity (GO:0003824);; Molecular Function: protein kinase activity (GO:0004672);; Molecular Function: protein serine/threonine kinase activity (GO:0004674);; Molecular Function: transmembrane receptor protein serine/threonine kinase activity (GO:0004675);; …	K13429|4.0e-64|ccaj:109804580|K13429 chitin elicitor receptor kinase 1 | (RefSeq) lysM domain receptor-like kinase 3	Plant-pathogen interaction (ko04626)	--	--	Protein tyrosine and serine/threonine kinase	Protein LYK5 OS=Arabidopsis thaliana OX=3702 GN=LYK5 PE=2 SV=1	T	Signal transduction mechanisms	hypothetical protein E2562_035746 [Oryza meyeriana var. granulata]
DfaA04G012580	115	88	123	11	49	60	2.032679	1.328233	2.225826	0.197335	0.704165	0.692193	0.000221240667486359	-1.97279507981256	down	[G]	Carbohydrate transport and metabolism	Molecular Function: molecular_function (GO:0003674);; Molecular Function: transporter activity (GO:0005215);; Molecular Function: sugar:proton symporter activity (GO:0005351);; Molecular Function: glucose transmembrane transporter activity (GO:0005355);; Molecular Function: cation:sugar symporter activity (GO:0005402);; Biological Process: transport (GO:0006810);; Biological Process: ion transpor…	K08150|4.5e-71|egu:105051438|K08150 MFS transporter, SP family, solute carrier family 2 (myo-inositol transporter), member 13 | (RefSeq) inositol transporter 1	--	[R]	General function prediction only	Sugar (and other) transporter	Probable polyol transporter 4 OS=Arabidopsis thaliana OX=3702 GN=PLT4 PE=2 SV=1	U	Intracellular trafficking, secretion, and vesicular transport	hypothetical protein E2562_038295 [Oryza meyeriana var. granulata]
DfaB08G025310	134	110	172	453	634	461	3.231183	2.260642	4.247333	11.765352	12.465367	7.292175	0.000287319277880575	1.30102378021501	up	--	--	--	--	--	--	--	PDDEXK-like family of unknown function	--	S	Function unknown	hypothetical protein E2562_019001 [Oryza meyeriana var. granulata]
DfaC02G004470	31	38	59	143	134	191	1.87525	1.945735	3.676084	9.32744	6.615079	7.585512	0.00588290217830936	1.23103610768244	up	--	--	--	--	--	--	--	--	--	--	--	hypothetical protein BRADI_2g21230v3 [Brachypodium distachyon]
DfaA05G011990	415	450	326	185	242	398	13.573381	12.528283	10.876782	6.462118	6.407538	8.479717	2.35539730715251e-05	-1.12209021423642	down	--	--	Molecular Function: zinc ion binding (GO:0008270);;	--	--	[R]	General function prediction only	AN1-like Zinc finger	Zinc finger AN1 and C2H2 domain-containing stress-associated protein 16 OS=Oryza sativa subsp. japonica OX=39947 GN=SAP16 PE=2 SV=2	S	Function unknown	zinc finger AN1 and C2H2 domain-containing stress-associated protein 16 [Sorghum bicolor]
DfaB08G004620	796	375	553	1524	1807	1958	7.505151	3.015653	5.327104	15.379038	13.823375	12.04443	0.00240600590631794	1.02176238736512	up	--	--	Molecular Function: ATP binding (GO:0005524);; Biological Process: cellular protein modification process (GO:0006464);;	K16609|0.0e+00|bdi:100837823|K16609 tubulin--tyrosine ligase-like protein 12 | (RefSeq) tubulin--tyrosine ligase-like protein 12 isoform X1	--	[O]	Posttranslational modification, protein turnover, chaperones	Tubulin-tyrosine ligase family	--	O	Posttranslational modification, protein turnover, chaperones	tubulin--tyrosine ligase-like protein 12 isoform X1 [Brachypodium distachyon]
DfaC09G008060	0	12	9	59	139	58	0	0.336325	0.321882	2.185766	3.94627	1.30378	0.00185512781291877	2.52977721413242	up	--	--	--	--	--	--	--	zinc-finger of the FCS-type, C2-C2	FCS-Like Zinc finger 8 OS=Arabidopsis thaliana OX=3702 GN=FLZ8 PE=1 SV=1	S	Function unknown	hypothetical protein E2562_024455 [Oryza meyeriana var. granulata]
DfaB08G014940	4529	4268	3464	2284	2804	3713	56.732529	45.591339	44.348953	30.617065	28.475851	30.32674	9.32295650644285e-10	-1.05534202646905	down	[R]	General function prediction only	--	--	--	--	--	von Willebrand factor type A domain	--	S	Function unknown	uncharacterized protein LOC100836064 [Brachypodium distachyon]
DfaB08G011250	47	24	33	171	205	385	0.488079	0.21432	0.352913	1.931955	1.755111	2.647523	1.09970925417271e-07	2.15120448950557	up	[E]	Amino acid transport and metabolism	Molecular Function: serine-type peptidase activity (GO:0008236);;	K01303|2.9e-06|ppp:112284190|K01303 acylaminoacyl-peptidase [EC:3.4.19.1] | (RefSeq) acylamino-acid-releasing enzyme-like	--	[O]	Posttranslational modification, protein turnover, chaperones	Prolyl oligopeptidase family	Probable glutamyl endopeptidase, chloroplastic OS=Oryza sativa subsp. japonica OX=39947 GN=GEP PE=2 SV=1	O	Posttranslational modification, protein turnover, chaperones	probable glutamyl endopeptidase, chloroplastic isoform X1 [Oryza sativa Japonica Group]
DfaA08G012170	83	119	137	260	292	567	1.181446	1.445528	1.98917	3.964242	3.378366	5.270394	0.00424237121418786	1.0594913632875	up	--	--	Biological Process: reproduction (GO:0000003);; Biological Process: cell morphogenesis (GO:0000902);; Biological Process: cell morphogenesis involved in differentiation (GO:0000904);; Biological Process: developmental process involved in reproduction (GO:0003006);; Biological Process: biological_process (GO:0008150);; Biological Process: anatomical structure morphogenesis (GO:0009653);; Biologica…	--	--	--	--	NPH3 family	BTB/POZ domain-containing protein At1g03010 OS=Arabidopsis thaliana OX=3702 GN=At1g03010 PE=2 SV=1	S	Function unknown	hypothetical protein GQ55_9G477800 [Panicum hallii var. hallii]
DfaA03G015810	22	14	23	99	82	86	0.284925	0.149507	0.3044	1.419373	0.891005	0.747514	0.00399183733716348	1.53872303551017	up	--	--	Molecular Function: DNA binding (GO:0003677);; Cellular Component: nucleus (GO:0005634);; Biological Process: regulation of transcription, DNA-templated (GO:0006355);; Biological Process: auxin-activated signaling pathway (GO:0009734);;	K14486|3.7e-73|sot:102604408|K14486 auxin response factor | (RefSeq) auxin response factor 1	Plant hormone signal transduction (ko04075)	--	--	Auxin response factor	Auxin response factor 8 OS=Oryza sativa subsp. japonica OX=39947 GN=ARF8 PE=2 SV=1	K	Transcription	hypothetical protein OsI_08153 [Oryza sativa Indica Group]
DfaA11G004960	18	18	30	89	131	109	0.529827	0.447831	0.892965	2.801621	3.129396	2.082862	0.000780889373514404	1.64686681147052	up	--	--	Molecular Function: DNA binding (GO:0003677);; Cellular Component: nucleus (GO:0005634);;	K14491|5.0e-09|olu:OSTLU_5500|K14491 two-component response regulator ARR-B family | (RefSeq) predicted protein	Plant hormone signal transduction (ko04075)	--	--	MYB-CC type transfactor, LHEQLE motif	Myb family transcription factor PHL7 OS=Arabidopsis thaliana OX=3702 GN=PHL7 PE=2 SV=1	T	Signal transduction mechanisms	MYB-CC type transfactor [Oryza meyeriana var. granulata]
DfaC07G006750	3110	6962	1931	1151	2313	2580	110.550652	211.058685	70.155586	43.760174	66.652878	59.802788	0.000489420311989983	-1.50996305465996	down	--	--	Cellular Component: cellular_component (GO:0005575);; Cellular Component: cell (GO:0005623);; Cellular Component: plasma membrane (GO:0005886);; Cellular Component: membrane (GO:0016020);; Cellular Component: intrinsic component of membrane (GO:0031224);; Cellular Component: anchored component of membrane (GO:0031225);; Cellular Component: intrinsic component of plasma membrane (GO:0031226);; Cel…	--	--	--	--	Fasciclin domain	Fasciclin-like arabinogalactan protein 7 OS=Arabidopsis thaliana OX=3702 GN=FLA7 PE=2 SV=1	S	Function unknown	fasciclin-like arabinogalactan protein 7 [Setaria viridis]
DfaB03G011250	4	16	10	132	200	130	0.072368	0.244397	0.182416	2.547809	2.942322	1.535599	7.91327417813970e-09	3.14208783280182	up	--	--	Cellular Component: integral component of membrane (GO:0016021);; Biological Process: recognition of pollen (GO:0048544);;	--	--	--	--	D-mannose binding lectin	PAN domain-containing protein At5g03700 OS=Arabidopsis thaliana OX=3702 GN=At5g03700 PE=1 SV=1	S	Function unknown	PAN domain-containing protein At5g03700-like [Aegilops tauschii subsp. tauschii]
DfaA12G023660	535	542	356	115	130	177	5.525417	4.779524	3.75447	1.263752	1.086162	1.191532	1.22655524486806e-19	-2.29975519495501	down	[R]	General function prediction only	Biological Process: defense response (GO:0006952);; Molecular Function: ADP binding (GO:0043531);;	K13457|0.0e+00|obr:102716711|K13457 disease resistance protein RPM1 | (RefSeq) disease resistance protein RPM1-like	Plant-pathogen interaction (ko04626)	[T]	Signal transduction mechanisms	NB-ARC domain	Disease resistance protein RPM1 OS=Arabidopsis thaliana OX=3702 GN=RPM1 PE=1 SV=1	T	Signal transduction mechanisms	PREDICTED: disease resistance protein RPM1-like [Oryza brachyantha]
DfaB03G024680	198	330	350	2	0	0	3.495925	4.981353	6.343991	0.020123	0	0	1.23481126165989e-32	-7.69504208345179	down	[QV]	Secondary metabolites biosynthesis, transport and catabolism;; Defense mechanisms	Molecular Function: molecular_function (GO:0003674);; Molecular Function: catalytic activity (GO:0003824);; Molecular Function: monooxygenase activity (GO:0004497);; Molecular Function: iron ion binding (GO:0005506);; Biological Process: lipid metabolic process (GO:0006629);; Biological Process: biological_process (GO:0008150);; Biological Process: metabolic process (GO:0008152);; Biological Proc…	K07425|2.0e-156|nau:109241958|K07425 long-chain fatty acid omega-monooxygenase [EC:1.14.14.80] | (RefSeq) cytokinin hydroxylase-like	Fatty acid degradation (ko00071);; Arachidonic acid metabolism (ko00590)	[QI]	Secondary metabolites biosynthesis, transport and catabolism;; Lipid transport and metabolism	Cytochrome P450	Cytokinin hydroxylase OS=Arabidopsis thaliana OX=3702 GN=CYP735A1 PE=1 SV=1	Q	Secondary metabolites biosynthesis, transport and catabolism	hypothetical protein E2562_025684 [Oryza meyeriana var. granulata]
DfaA09G006880	36	16	8	247	362	196	0.90165	0.339884	0.202418	6.701053	7.445971	3.231215	3.79693458205592e-08	2.98914660187251	up	--	--	Molecular Function: protein dimerization activity (GO:0046983);;	K20558|1.6e-27|dzi:111287821|K20558 transcription factor SPEECHLESS | (RefSeq) transcription factor SPEECHLESS-like	MAPK signaling pathway - plant (ko04016)	--	--	Helix-loop-helix DNA-binding domain	Transcription factor bHLH96 OS=Arabidopsis thaliana OX=3702 GN=BHLH96 PE=1 SV=1	K	Transcription	transcription factor bHLH96 [Setaria italica]
DfaA03G015680	1354	3795	1840	120	148	500	43.958477	105.122086	61.057095	4.150219	3.882275	10.578018	1.70322099496481e-15	-3.65086880243977	down	[T]	Signal transduction mechanisms	Molecular Function: protein serine/threonine kinase activity (GO:0004674);; Molecular Function: ATP binding (GO:0005524);;	K08794|5.7e-97|egu:105036875|K08794 calcium/calmodulin-dependent protein kinase I [EC:2.7.11.17] | (RefSeq) phosphoenolpyruvate carboxylase kinase 1-like isoform X1	--	[T]	Signal transduction mechanisms	Protein kinase domain	Phosphoenolpyruvate carboxylase kinase 2 OS=Arabidopsis thaliana OX=3702 GN=PPCK2 PE=1 SV=2	T	Signal transduction mechanisms	phosphoenolpyruvate carboxylase kinase 2 [Oryza sativa Japonica Group]
DfaC01G007000	35	50	40	0	2	0	3.022754	3.786751	3.63247	0	0.13853	0	2.8153640757743e-10	-4.98642152015847	down	--	--	--	--	--	--	--	ABA/WDS induced protein	Abscisic stress-ripening protein 2 OS=Solanum lycopersicum OX=4081 GN=ASR2 PE=3 SV=1	--	--	hypothetical protein BAE44_0014522 [Dichanthelium oligosanthes]
DfaA04G019160	77	122	89	4	4	0	1.764074	2.377439	2.076287	0.090866	0.072609	0	5.24460598163443e-16	-5.00567004643968	down	--	--	Molecular Function: ubiquitin-protein transferase activity (GO:0004842);;	K09561|5.0e-06|cpap:110821656|K09561 STIP1 homology and U-box containing protein 1 [EC:2.3.2.27] | (RefSeq) E3 ubiquitin-protein ligase CHIP	Ubiquitin mediated proteolysis (ko04120);; Protein processing in endoplasmic reticulum (ko04141)	--	--	U-box domain	E3 ubiquitin-protein ligase PUB23 OS=Arabidopsis thaliana OX=3702 GN=PUB23 PE=1 SV=1	H	Coenzyme transport and metabolism	hypothetical protein GQ55_7G339700 [Panicum hallii var. hallii]
DfaB04G000420	34	68	67	147	291	249	0.677831	1.166374	1.376239	3.190897	4.808382	3.300661	0.00162032330442598	1.36916629968941	up	--	--	--	--	--	[S]	Function unknown	Ion channel regulatory protein UNC-93	UNC93-like protein 1 OS=Arabidopsis thaliana OX=3702 GN=At1g18000 PE=2 SV=2	S	Function unknown	hypothetical protein E2562_023499 [Oryza meyeriana var. granulata]
Dfa0G032230	8	11	10	214	326	158	0.153187	0.177734	0.196123	4.695374	5.419186	2.102583	3.7383443112369e-14	3.79264439739655	up	--	--	--	--	--	--	--	NPH3 family	Coleoptile phototropism protein 1 OS=Oryza sativa subsp. japonica OX=39947 GN=CPT1 PE=2 SV=1	S	Function unknown	hypothetical protein E2562_034866 [Oryza meyeriana var. granulata]
Dfa0G054610	1243	1223	1122	461	472	908	66.530457	55.813168	61.363068	26.356133	20.482471	31.673929	4.11086175369417e-11	-1.55268548560388	down	--	--	Biological Process: mitochondrial fission (GO:0000266);; Cellular Component: mitochondrial outer membrane (GO:0005741);; Cellular Component: integral component of membrane (GO:0016021);; Biological Process: peroxisome fission (GO:0016559);;	K17969|1.3e-80|bdi:100829836|K17969 mitochondrial fission 1 protein | (RefSeq) mitochondrial fission 1 protein A isoform X1	--	[M]	Cell wall/membrane/envelope biogenesis	Fis1 C-terminal tetratricopeptide repeat	Mitochondrial fission 1 protein A OS=Arabidopsis thaliana OX=3702 GN=FIS1A PE=1 SV=1	M	Cell wall/membrane/envelope biogenesis	hypothetical protein EJB05_55369 [Eragrostis curvula]
DfaC09G003870	329	409	262	200	255	246	2.522978	2.675987	2.056464	1.640792	1.58814	1.230319	0.000200565908353231	-1.04574941498315	down	--	--	--	--	--	--	--	Domain of unknown function (DUF4378)	--	S	Function unknown	hypothetical protein E2562_006062 [Oryza meyeriana var. granulata]
DfaA08G011380	6367	8890	6079	1071	1443	3600	315.674683	375.90387	308.009094	56.771408	58.001244	116.383629	4.60881149015551e-13	-2.39808879723575	down	--	--	Molecular Function: calcium ion binding (GO:0005509);;	K13448|4.7e-92|dosa:Os03t0331700-02|K13448 calcium-binding protein CML | (RefSeq) Os03g0331700; Similar to cDNA clone:002-120-A09, full insert sequence.	Plant-pathogen interaction (ko04626)	[T]	Signal transduction mechanisms	EF hand	Probable calcium-binding protein CML27 OS=Oryza sativa subsp. japonica OX=39947 GN=CML27 PE=2 SV=1	T	Signal transduction mechanisms	probable calcium-binding protein CML27 [Oryza sativa Japonica Group]
Dfa0G082840	189	188	187	57	47	91	4.833867	4.094237	4.87043	1.559123	0.970609	1.513015	1.59379634173392e-10	-2.06797275264547	down	[CIR]	Energy production and conversion;; Lipid transport and metabolism;; General function prediction only	Cellular Component: signal recognition particle, endoplasmic reticulum targeting (GO:0005786);; Biological Process: SRP-dependent cotranslational protein targeting to membrane (GO:0006614);; Molecular Function: 7S RNA binding (GO:0008312);; Molecular Function: FMN binding (GO:0010181);; Molecular Function: oxidoreductase activity (GO:0016491);; Molecular Function: endoplasmic reticulum signal pep…	K11517|7.4e-174|sbi:8066803|K11517 (S)-2-hydroxy-acid oxidase [EC:1.1.3.15] | (RefSeq) peroxisomal (S)-2-hydroxy-acid oxidase GLO2	Glyoxylate and dicarboxylate metabolism (ko00630);; Carbon metabolism (ko01200);; Peroxisome (ko04146)	[C]	Energy production and conversion	FMN-dependent dehydrogenase	Peroxisomal (S)-2-hydroxy-acid oxidase GLO2 OS=Oryza sativa subsp. indica OX=39946 GN=GLO2 PE=3 SV=2	C	Energy production and conversion	RecName: Full=Peroxisomal (S)-2-hydroxy-acid oxidase GLO2; AltName: Full=Glycolate oxidase 2; Short=GOX 2; Short=OsGLO2; AltName: Full=Short chain alpha-hydroxy acid oxidase GLO2 [Oryza sativa Indica Group]
DfaB04G008570	139	93	117	53	74	100	2.075545	1.179373	1.789633	0.847866	0.89525	0.977382	0.00145204462439894	-1.18888218637749	down	--	--	Cellular Component: cytoplasm (GO:0005737);;	--	--	--	--	BAR domain	Uncharacterized protein At2g33490 OS=Arabidopsis thaliana OX=3702 GN=At2g33490 PE=4 SV=2	S	Function unknown	uncharacterized protein At2g33490 [Oryza sativa Japonica Group]
DfaA06G004460	309	237	439	1584	2878	2794	8.384337	5.474293	12.154938	46.013584	63.347721	49.451618	2.71908794201886e-12	2.21134568485886	up	[G]	Carbohydrate transport and metabolism	Molecular Function: hydrolase activity, hydrolyzing O-glycosyl compounds (GO:0004553);; Cellular Component: cell wall (GO:0005618);; Biological Process: cellular glucan metabolic process (GO:0006073);; Molecular Function: xyloglucan:xyloglucosyl transferase activity (GO:0016762);; Cellular Component: apoplast (GO:0048046);; Biological Process: cell wall organization (GO:0071555);;	K08235|1.5e-160|ats:109778570|K08235 xyloglucan:xyloglucosyl transferase [EC:2.4.1.207] | (RefSeq) LOC109778570; probable xyloglucan endotransglucosylase/hydrolase protein 28	--	--	--	Glycosyl hydrolases family 16	Probable xyloglucan endotransglucosylase/hydrolase protein 28 OS=Arabidopsis thaliana OX=3702 GN=XTH28 PE=2 SV=1	G	Carbohydrate transport and metabolism	probable xyloglucan endotransglucosylase/hydrolase protein 28 [Aegilops tauschii subsp. tauschii]
DfaA05G011540	6972	9517	10251	158	234	247	95.78624	111.511734	143.940125	2.316002	2.601604	2.207132	7.5122334377823e-139	-5.88797392001808	down	[G]	Carbohydrate transport and metabolism	Molecular Function: molecular_function (GO:0003674);; Molecular Function: transporter activity (GO:0005215);; Molecular Function: sugar:proton symporter activity (GO:0005351);; Molecular Function: glucose transmembrane transporter activity (GO:0005355);; Molecular Function: cation:sugar symporter activity (GO:0005402);; Cellular Component: cellular_component (GO:0005575);; Cellular Component: int…	K24193|5.6e-284|obr:102700723|K24193 MFS transporter, SP family, sugar:H+ symporter | (RefSeq) sugar transport protein 1-like	--	[R]	General function prediction only	Sugar (and other) transporter	Sugar transport protein MST6 OS=Oryza sativa subsp. japonica OX=39947 GN=MST6 PE=1 SV=1	U	Intracellular trafficking, secretion, and vesicular transport	hypothetical protein E2562_000881 [Oryza meyeriana var. granulata]
DfaC01G007750	652	451	466	269	385	430	9.158634	5.397924	6.69427	4.035672	4.384589	3.938586	2.30910455242642e-05	-1.10207925239388	down	--	--	Cellular Component: integral component of membrane (GO:0016021);;	--	--	--	--	--	WPP domain-interacting tail-anchored protein 1 OS=Arabidopsis thaliana OX=3702 GN=WIT1 PE=1 SV=2	S	Function unknown	WPP domain-interacting tail-anchored protein 1 [Brachypodium distachyon]
DfaC08G020830	352	158	246	580	867	1143	7.984033	3.045919	5.685684	14.08185	15.956682	16.9142	0.0017328270753974	1.12862803350091	up	[E]	Amino acid transport and metabolism	Biological Process: reproduction (GO:0000003);; Biological Process: sulfur amino acid metabolic process (GO:0000096);; Biological Process: sulfur amino acid biosynthetic process (GO:0000097);; Biological Process: cell morphogenesis (GO:0000902);; Biological Process: cell morphogenesis involved in differentiation (GO:0000904);; Biological Process: developmental process involved in reproduction (GO…	K01738|3.7e-166|obr:102707174|K01738 cysteine synthase [EC:2.5.1.47] | (RefSeq) cysteine synthase	Cysteine and methionine metabolism (ko00270);; Sulfur metabolism (ko00920);; Carbon metabolism (ko01200);; Biosynthesis of amino acids (ko01230)	[E]	Amino acid transport and metabolism	Pyridoxal-phosphate dependent enzyme	Cysteine synthase OS=Triticum aestivum OX=4565 GN=CYS1 PE=2 SV=1	E	Amino acid transport and metabolism	hypothetical protein E2562_008047 [Oryza meyeriana var. granulata]
DfaA06G003940	35	56	71	156	235	221	0.606051	0.826433	1.255489	2.907991	3.324876	2.508888	0.00223191249415977	1.28096303054345	up	--	--	Molecular Function: molecular_function (GO:0003674);; Molecular Function: nucleic acid binding (GO:0003676);; Molecular Function: RNA binding (GO:0003723);; Molecular Function: catalytic activity (GO:0003824);; Molecular Function: nuclease activity (GO:0004518);; Molecular Function: endonuclease activity (GO:0004519);; Molecular Function: binding (GO:0005488);; Cellular Component: cellular_compon…	--	--	--	--	PPR repeat family	Pentatricopeptide repeat-containing protein At3g06430, chloroplastic OS=Arabidopsis thaliana OX=3702 GN=EMB2750 PE=1 SV=1	S	Function unknown	hypothetical protein BRADI_4g29260v3 [Brachypodium distachyon]
DfaA05G006080	76	25	52	251	233	263	0.96559	0.263199	0.67174	3.41273	2.392042	2.175177	0.000542332241200389	1.64560196279937	up	--	--	--	--	--	--	--	--	--	--	--	uncharacterized protein LOC100828484 [Brachypodium distachyon]
DfaB08G016960	279	644	243	133	136	283	6.492095	12.79888	5.770189	3.312809	2.563183	4.299805	0.000193975443313395	-1.60564590293663	down	--	--	Cellular Component: Golgi membrane (GO:0000139);; Biological Process: protein glycosylation (GO:0006486);; Cellular Component: integral component of membrane (GO:0016021);; Molecular Function: transferase activity, transferring glycosyl groups (GO:0016757);;	K20855|1.5e-215|bdi:100823235|K20855 beta-1,3-galactosyltransferase 1/2/3/4/5/7/8 [EC:2.4.1.-] | (RefSeq) probable beta-1,3-galactosyltransferase 2 isoform X2	--	[G]	Carbohydrate transport and metabolism	Galactosyltransferase	Probable beta-1,3-galactosyltransferase 2 OS=Arabidopsis thaliana OX=3702 GN=B3GALT2 PE=2 SV=1	G	Carbohydrate transport and metabolism	putative beta-1,3-galactosyltransferase 2 [Dichanthelium oligosanthes]
DfaA07G012670	553	575	975	34	34	76	9.319991	8.259951	16.778503	0.603998	0.457377	0.834727	3.24423130856549e-32	-4.34503596380157	down	[GI]	Carbohydrate transport and metabolism;; Lipid transport and metabolism	Molecular Function: enzyme inhibitor activity (GO:0004857);; Cellular Component: extracellular region (GO:0005576);; Cellular Component: cell wall (GO:0005618);; Molecular Function: pectinesterase activity (GO:0030599);; Biological Process: cell wall modification (GO:0042545);; Molecular Function: aspartyl esterase activity (GO:0045330);; Biological Process: pectin catabolic process (GO:0045490);;	K01051|2.8e-257|dosa:Os08t0450100-01|K01051 pectinesterase [EC:3.1.1.11] | (RefSeq) Os08g0450100; Similar to Pectinesterase (EC 3.1.1.11) (Fragment).	Pentose and glucuronate interconversions (ko00040)	--	--	Pectinesterase	Pectinesterase/pectinesterase inhibitor PPE8B OS=Prunus persica OX=3760 PE=2 SV=1	G	Carbohydrate transport and metabolism	pectinesterase [Oryza sativa Japonica Group]
DfaB01G030740	387	473	323	215	299	240	12.429974	12.962482	10.605299	7.372754	7.77907	5.018562	5.88280191485387e-05	-1.17132193492448	down	--	--	Molecular Function: single-stranded DNA endodeoxyribonuclease activity (GO:0000014);; Molecular Function: nucleic acid binding (GO:0003676);; Molecular Function: endonuclease activity (GO:0004519);; Molecular Function: endoribonuclease activity (GO:0004521);; Biological Process: DNA catabolic process (GO:0006308);; Molecular Function: double-stranded DNA exodeoxyribonuclease activity (GO:0008309)…	--	--	--	--	S1/P1 Nuclease	Endonuclease 2 OS=Arabidopsis thaliana OX=3702 GN=ENDO2 PE=1 SV=1	S	Function unknown	unnamed protein product [Digitaria exilis]
DfaA03G001020	101	93	104	264	303	355	4.266398	3.330164	4.479176	11.932239	10.36433	9.765598	0.000226237187014093	1.03729090512649	up	[O]	Posttranslational modification, protein turnover, chaperones	Molecular Function: peptidyl-prolyl cis-trans isomerase activity (GO:0003755);; Cellular Component: chloroplast (GO:0009507);; Cellular Component: thylakoid lumen (GO:0031977);;	K01802|7.8e-94|obr:102705980|K01802 peptidylprolyl isomerase [EC:5.2.1.8] | (RefSeq) peptidyl-prolyl cis-trans isomerase FKBP18, chloroplastic	--	[O]	Posttranslational modification, protein turnover, chaperones	FKBP-type peptidyl-prolyl cis-trans isomerase	Peptidyl-prolyl cis-trans isomerase FKBP18, chloroplastic OS=Arabidopsis thaliana OX=3702 GN=FKBP18 PE=1 SV=2	O	Posttranslational modification, protein turnover, chaperones	PREDICTED: peptidyl-prolyl cis-trans isomerase FKBP18, chloroplastic [Oryza brachyantha]
DfaB04G019610	3283	4153	2611	473	803	1108	74.883934	80.782211	60.856258	11.540517	14.839909	16.470123	2.25839738809808e-27	-2.647552945607	down	[M]	Cell wall/membrane/envelope biogenesis	Molecular Function: UDP-glucose 4-epimerase activity (GO:0003978);; Biological Process: galactose metabolic process (GO:0006012);;	K12448|7.6e-220|ats:109752957|K12448 UDP-arabinose 4-epimerase [EC:5.1.3.5] | (RefSeq) LOC109752957; probable UDP-arabinose 4-epimerase 2	Amino sugar and nucleotide sugar metabolism (ko00520)	[M]	Cell wall/membrane/envelope biogenesis	GDP-mannose 4,6 dehydratase	Probable UDP-arabinose 4-epimerase 2 OS=Oryza sativa subsp. japonica OX=39947 GN=UEL-2 PE=2 SV=1	G	Carbohydrate transport and metabolism	hypothetical protein EJB05_57072 [Eragrostis curvula]
DfaA12G014350	285	192	296	1603	1640	2157	2.704458	1.555174	2.869634	16.296648	12.637924	13.368475	3.01593765726679e-16	2.18455727095443	up	--	--	Biological Process: positive regulation of circadian rhythm (GO:0042753);;	--	--	--	--	Early Flowering 4 domain	Protein ELF4-LIKE 4 OS=Arabidopsis thaliana OX=3702 GN=EFL4 PE=2 SV=1	S	Function unknown	protein ELF4-LIKE 4 [Oryza sativa Japonica Group]
DfaC06G008190	178	103	148	997	2052	850	4.783592	2.342938	4.04681	28.695683	44.76989	14.918334	1.58749265431968e-09	2.5264076552111	up	[G]	Carbohydrate transport and metabolism	Molecular Function: hydrolase activity, hydrolyzing O-glycosyl compounds (GO:0004553);; Cellular Component: cell wall (GO:0005618);; Biological Process: cellular glucan metabolic process (GO:0006073);; Molecular Function: xyloglucan:xyloglucosyl transferase activity (GO:0016762);; Cellular Component: apoplast (GO:0048046);; Biological Process: cell wall organization (GO:0071555);;	K08235|1.7e-156|ats:109778570|K08235 xyloglucan:xyloglucosyl transferase [EC:2.4.1.207] | (RefSeq) LOC109778570; probable xyloglucan endotransglucosylase/hydrolase protein 28	--	--	--	Glycosyl hydrolases family 16	Probable xyloglucan endotransglucosylase/hydrolase protein 28 OS=Arabidopsis thaliana OX=3702 GN=XTH28 PE=2 SV=1	G	Carbohydrate transport and metabolism	probable xyloglucan endotransglucosylase/hydrolase protein 28 [Aegilops tauschii subsp. tauschii]
DfaB01G026660	12343	9900	8790	1359	2297	4231	155.460526	106.332008	113.13102	18.308693	23.446596	34.741638	5.1674443078086e-19	-2.57337235149119	down	--	--	--	--	--	--	--	--	--	S	Function unknown	unnamed protein product [Triticum aestivum]
DfaC11G020150	112	76	51	33	28	43	4.55748	2.616111	2.117569	1.423801	0.907317	1.136167	0.000601167393782409	-1.66413668194612	down	--	--	--	--	--	--	--	--	--	--	--	hypothetical protein E2562_014034 [Oryza meyeriana var. granulata]
DfaC07G010060	55176	82467	60802	15700	38486	43105	857.305969	1092.790527	965.447632	261.014984	484.813538	436.696869	8.61940838995796e-08	-1.62019293734493	down	[H]	Coenzyme transport and metabolism	Molecular Function: methionine adenosyltransferase activity (GO:0004478);; Molecular Function: ATP binding (GO:0005524);; Biological Process: S-adenosylmethionine biosynthetic process (GO:0006556);; Biological Process: one-carbon metabolic process (GO:0006730);; Molecular Function: metal ion binding (GO:0046872);;	K00789|3.4e-225|sita:101756508|K00789 S-adenosylmethionine synthetase [EC:2.5.1.6] | (RefSeq) S-adenosylmethionine synthase 1	Cysteine and methionine metabolism (ko00270);; Biosynthesis of amino acids (ko01230)	[H]	Coenzyme transport and metabolism	S-adenosylmethionine synthetase, C-terminal domain	S-adenosylmethionine synthase 1 OS=Triticum monococcum OX=4568 GN=SAMS1 PE=2 SV=1	H	Coenzyme transport and metabolism	S-adenosylmethionine synthase 1 [Panicum miliaceum]
DfaC08G004680	20	2	16	274	474	231	0.170562	0.013164	0.143239	2.596986	3.405798	1.333538	3.13268687789717e-10	3.73902635643062	up	--		Molecular Function: protein serine/threonine kinase activity (GO:0004674);; Molecular Function: ATP binding (GO:0005524);; Cellular Component: plasma membrane (GO:0005886);; Biological Process: hormone-mediated signaling pathway (GO:0009755);; Biological Process: regulation of root meristem growth (GO:0010082);; Cellular Component: integral component of membrane (GO:0016021);;	K00924|1.2e-83|pop:7493980|K00924 kinase [EC:2.7.1.-] | (RefSeq) receptor protein kinase CLAVATA1	--	--	--	Leucine rich repeat	Probable LRR receptor-like serine/threonine-protein kinase At1g34110 OS=Arabidopsis thaliana OX=3702 GN=At1g34110 PE=1 SV=2	T	Signal transduction mechanisms	probable LRR receptor-like serine/threonine-protein kinase At1g34110 [Brachypodium distachyon]
DfaB11G012150	2680	2653	2764	900	1646	2668	20.776926	17.539068	21.896532	7.464662	10.344179	13.485119	7.85431447937487e-06	-1.26280997356018	down	--	--	Molecular Function: transcription factor activity, sequence-specific DNA binding (GO:0003700);; Cellular Component: nucleus (GO:0005634);; Molecular Function: zinc ion binding (GO:0008270);;	K12236|0.0e+00|osa:4340659|K12236 transcriptional repressor NF-X1 | (RefSeq) NF-X1-type zinc finger protein NFXL1	--	[K]	Transcription	NF-X1 type zinc finger	NF-X1-type zinc finger protein NFXL1 OS=Arabidopsis thaliana OX=3702 GN=NFXL1 PE=1 SV=1	K	Transcription	NF-X1-type zinc finger protein NFXL1 [Oryza sativa Japonica Group]
DfaA01G005850	1814	6096	2786	1192	1589	2976	22.244286	63.772717	34.913494	15.633587	15.801973	23.803318	0.000836994828787737	-1.44884034906199	down	--	--	Cellular Component: integral component of membrane (GO:0016021);;	K13946|4.1e-265|dosa:Os01t0856500-01|K13946 auxin influx carrier (AUX1 LAX family) | (RefSeq) Os01g0856500; Amino acid transporter, transmembrane domain containing protein.	Plant hormone signal transduction (ko04075)	[E]	Amino acid transport and metabolism	Transmembrane amino acid transporter protein	Auxin transporter-like protein 1 OS=Oryza sativa subsp. japonica OX=39947 GN=Os01g0856500 PE=2 SV=2	E	Amino acid transport and metabolism	auxin transporter-like protein 1 [Oryza sativa Japonica Group]
Dfa0G049100	202	115	201	467	827	644	3.439359	1.664587	3.496722	8.512652	11.418437	7.153238	0.000464615323232637	1.28040034719195	up	--	--	--	--	--	--	--	Weak chloroplast movement under blue light	WEB family protein At2g38370 OS=Arabidopsis thaliana OX=3702 GN=At2g38370 PE=2 SV=1	S	Function unknown	WEB family protein At2g38370-like [Panicum hallii]
DfaC03G003690	9756	9991	10360	3469	2967	7188	130.119339	113.640541	141.209534	49.495285	32.081181	62.508976	4.60304334817276e-10	-1.73501948257761	down	[G]	Carbohydrate transport and metabolism	Cellular Component: integral component of membrane (GO:0016021);; Molecular Function: transmembrane transporter activity (GO:0022857);;	K03444|1.0e-48|jre:108983457|K03444 MFS transporter, SP family, ERD6-like sugar transporter | (RefSeq) sugar transporter ERD6-like 6	--	[R]	General function prediction only	Sugar (and other) transporter	Probable plastidic glucose transporter 2 OS=Arabidopsis thaliana OX=3702 GN=At1g67300 PE=2 SV=1	U	Intracellular trafficking, secretion, and vesicular transport	probable plastidic glucose transporter 2 [Oryza sativa Japonica Group]
DfaB02G010110	1450	2830	1613	137	178	421	36.027927	59.986565	40.962257	3.635418	3.571982	6.821987	2.00321414870359e-23	-3.52811310202845	down	--	--	Biological Process: microtubule cytoskeleton organization (GO:0000226);; Biological Process: response to acid chemical (GO:0001101);; Molecular Function: catalytic activity (GO:0003824);; Cellular Component: cellular_component (GO:0005575);; Cellular Component: cell (GO:0005623);; Cellular Component: plasma membrane (GO:0005886);; Biological Process: cellular protein modification process (GO:0006…	K17506|2.2e-27|csl:COCSUDRAFT_36967|K17506 protein phosphatase 1L [EC:3.1.3.16] | (RefSeq) protein phosphatase 2C catalytic subunit	--	[T]	Signal transduction mechanisms	Protein phosphatase 2C	Probable protein phosphatase 2C 48 OS=Oryza sativa subsp. japonica OX=39947 GN=Os05g0358500 PE=2 SV=1	T	Signal transduction mechanisms	hypothetical protein E2562_018480 [Oryza meyeriana var. granulata]
DfaA08G014040	78	231	114	569	667	986	1.302284	3.293682	1.939518	10.215341	9.062881	10.781025	1.18481625379579e-05	1.7428271326247	up	--	--	Molecular Function: molecular_function (GO:0003674);; Molecular Function: catalytic activity (GO:0003824);; Molecular Function: ubiquitin-protein transferase activity (GO:0004842);; Molecular Function: protein binding (GO:0005515);; Biological Process: cellular protein modification process (GO:0006464);; Biological Process: proteolysis (GO:0006508);; Biological Process: ubiquitin-dependent protei…	--	--	--	--	F-box domain	F-box only protein 13 OS=Arabidopsis thaliana OX=3702 GN=FBX13 PE=2 SV=2	S	Function unknown	hypothetical protein E2562_006966 [Oryza meyeriana var. granulata]
Dfa0G033740	164	101	126	322	523	432	3.292484	1.721686	2.575275	6.934727	8.532091	5.676675	0.00118588222165535	1.10600886525515	up	--	--	Molecular Function: RNA binding (GO:0003723);;	--	--	--	--	Double-stranded RNA binding motif	Double-stranded RNA-binding protein 4 OS=Oryza sativa subsp. japonica OX=39947 GN=DRB4 PE=2 SV=1	J	Translation, ribosomal structure and biogenesis	double-stranded RNA-binding protein 4 [Brachypodium distachyon]
DfaC04G002350	151	124	155	24	32	16	1.299838	0.904682	1.357285	0.217769	0.221324	0.086921	2.21502528483166e-11	-2.95266570929647	down	[V]	Defense mechanisms	Molecular Function: ATP binding (GO:0005524);; Cellular Component: plasma membrane (GO:0005886);; Cellular Component: integral component of membrane (GO:0016021);; Molecular Function: ATPase activity (GO:0016887);; Molecular Function: ATPase activity, coupled to transmembrane movement of substances (GO:0042626);; Biological Process: transmembrane transport (GO:0055085);;	K21396|4.9e-56|gsl:Gasu_36200|K21396 ATP-binding cassette, subfamily G (WHITE), eye pigment precursor transporter | (RefSeq) ABC transporter, ATP-binding protein	--	[Q]	Secondary metabolites biosynthesis, transport and catabolism	ABC-2 type transporter	ABC transporter G family member 28 OS=Arabidopsis thaliana OX=3702 GN=ABCG28 PE=3 SV=1	Q	Secondary metabolites biosynthesis, transport and catabolism	ABC transporter G family member 25 [Brachypodium distachyon]
DfaC06G015930	3074	3004	2773	1237	1792	2362	32.554817	27.137274	30.018234	14.010681	15.383752	16.312605	5.01830863472738e-14	-1.30960705138388	down	[P]	Inorganic ion transport and metabolism	Molecular Function: NADPH-hemoprotein reductase activity (GO:0003958);; Cellular Component: endoplasmic reticulum membrane (GO:0005789);; Molecular Function: FMN binding (GO:0010181);; Cellular Component: integral component of membrane (GO:0016021);; Molecular Function: flavin adenine dinucleotide binding (GO:0050660);; Molecular Function: NADP binding (GO:0050661);;	K00327|0.0e+00|sbi:8077255|K00327 NADPH-ferrihemoprotein reductase [EC:1.6.2.4] | (RefSeq) NADPH--cytochrome P450 reductase	--	[C]	Energy production and conversion	FAD binding domain	NADPH--cytochrome P450 reductase OS=Catharanthus roseus OX=4058 GN=CPR PE=2 SV=1	C	Energy production and conversion	hypothetical protein EJB05_43968 [Eragrostis curvula]
DfaB08G022390	182	372	303	130	197	245	9.726942	16.962791	16.527424	7.396297	8.508986	8.517877	0.00139658418227096	-1.15088406576872	down	[S]	Function unknown	Cellular Component: extracellular space (GO:0005615);;	K13449|1.4e-26|pop:18102077|K13449 pathogenesis-related protein 1 | (RefSeq) pathogenesis-related protein 1	MAPK signaling pathway - plant (ko04016);; Plant hormone signal transduction (ko04075);; Plant-pathogen interaction (ko04626)	[S]	Function unknown	Cysteine-rich secretory protein family	STS14 protein OS=Solanum tuberosum OX=4113 GN=STS14 PE=2 SV=1	S	Function unknown	pathogenesis-related protein PRMS [Sorghum bicolor]
Dfa0G020050	2774	5556	3764	37	44	28	73.804398	126.086441	102.344925	1.034453	0.938439	0.480324	1.35733500294807e-94	-7.07878398750669	down	--	--	--	--	--	--	--	ABA/WDS induced protein	Abscisic stress-ripening protein 5 OS=Oryza sativa subsp. indica OX=39946 GN=ASR5 PE=2 SV=1	--	--	hypothetical protein GQ55_7G140000 [Panicum hallii var. hallii]
Dfa0G031040	950	1240	1141	13	66	51	31.282814	34.820034	38.392239	0.443878	1.756858	1.085318	1.84994410402539e-39	-5.0928508646733	down	--	--	Molecular Function: transcription factor activity, sequence-specific DNA binding (GO:0003700);; Cellular Component: nucleus (GO:0005634);; Molecular Function: sequence-specific DNA binding (GO:0043565);;	K16225|1.5e-12|csat:104760397|K16225 probable WRKY transcription factor 52 | (RefSeq) disease resistance protein RRS1-like	Plant-pathogen interaction (ko04626)	--	--	WRKY DNA -binding domain	Probable WRKY transcription factor 38 OS=Arabidopsis thaliana OX=3702 GN=WRKY38 PE=1 SV=1	K	Transcription	probable WRKY transcription factor 4 [Setaria italica]
DfaC02G001450	63	142	35	8	19	0	2.350612	4.563575	1.335009	0.299316	0.576898	0	0.000735238002834635	-2.8726344700864	down	--	--	Cellular Component: cellular_component (GO:0005575);; Cellular Component: cell wall (GO:0005618);; Cellular Component: intracellular (GO:0005622);; Cellular Component: cell (GO:0005623);; Cellular Component: cytoplasm (GO:0005737);; Cellular Component: Golgi apparatus (GO:0005794);; Cellular Component: plasma membrane (GO:0005886);; Cellular Component: cell-cell junction (GO:0005911);; Cellular C…	--	--	--	--	Fasciclin domain	Fasciclin-like arabinogalactan protein 11 OS=Arabidopsis thaliana OX=3702 GN=FLA11 PE=2 SV=2	S	Function unknown	hypothetical protein GQ55_3G170900 [Panicum hallii var. hallii]
DfaB03G019690	1015	1273	917	368	409	765	10.313509	11.029017	9.522659	3.995673	3.370969	5.068209	3.83056907309514e-11	-1.64110444595231	down	--	--	--	K02433|2.1e-48|apro:F751_6020|K02433 aspartyl-tRNA(Asn)/glutamyl-tRNA(Gln) amidotransferase subunit A [EC:6.3.5.6 6.3.5.7] | (RefSeq) Glutamyl-tRNA(Gln) amidotransferase subunit A	Aminoacyl-tRNA biosynthesis (ko00970)	[I]	Lipid transport and metabolism	CRAL/TRIO domain	Phosphatidylinositol/phosphatidylcholine transfer protein SFH6 OS=Arabidopsis thaliana OX=3702 GN=SFH6 PE=2 SV=1	I	Lipid transport and metabolism	phosphatidylinositol/phosphatidylcholine transfer protein SFH6-like isoform X1 [Aegilops tauschii subsp. tauschii]
DfaB12G008630	133	162	185	393	669	612	2.420029	2.507096	3.430887	7.655967	9.871649	7.267278	6.6911006756081e-05	1.18835737485575	up	--	--	Molecular Function: nucleic acid binding (GO:0003676);; Molecular Function: zinc ion binding (GO:0008270);;	--	--	--	--	Zinc knuckle	--	S	Function unknown	predicted protein [Hordeum vulgare subsp. vulgare]
DfaA12G003790	2576	4487	2126	1137	1971	2224	35.783504	53.171986	30.180386	16.9013	22.194237	20.147881	1.48855588730445e-05	-1.34288000001534	down	[T]	Signal transduction mechanisms	Molecular Function: protein kinase activity (GO:0004672);; Molecular Function: ATP binding (GO:0005524);;	K04421|9.7e-289|ats:109758282|K04421 mitogen-activated protein kinase kinase kinase 3 [EC:2.7.11.25] | (RefSeq) LOC109758282; mitogen-activated protein kinase kinase kinase 3 isoform X1	--	[T]	Signal transduction mechanisms	Protein kinase domain	Mitogen-activated protein kinase kinase kinase 3 OS=Arabidopsis thaliana OX=3702 GN=MAPKKK3 PE=1 SV=1	T	Signal transduction mechanisms	mitogen-activated protein kinase kinase kinase 3 isoform X1 [Aegilops tauschii subsp. tauschii]
DfaB02G014080	34	4	13	337	494	781	0.176447	0.013809	0.068217	1.916386	2.126754	2.703763	3.77340038048459e-14	4.017718114172	up	--	--	Cellular Component: nucleus (GO:0005634);; Biological Process: regulation of transcription, DNA-templated (GO:0006355);; Biological Process: auxin-activated signaling pathway (GO:0009734);;	K14484|6.9e-50|ats:109732258|K14484 auxin-responsive protein IAA | (RefSeq) LOC109732258; auxin-responsive protein IAA16-like isoform X1	Plant hormone signal transduction (ko04075)	--	--	AUX/IAA family	Auxin-responsive protein IAA16 OS=Oryza sativa subsp. japonica OX=39947 GN=IAA16 PE=2 SV=1	K	Transcription	auxin-responsive protein IAA16-like isoform X2 [Aegilops tauschii subsp. tauschii]
DfaA07G013630	69	41	64	202	197	215	1.505921	0.756623	1.426826	4.722392	3.483115	3.055281	0.0024325477636323	1.22035273204721	up	--	--	--	--	--	--	--	PWWP domain	--	S	Function unknown	uncharacterized protein LOC4345835 isoform X2 [Oryza sativa Japonica Group]
DfaA05G001380	71	66	97	276	278	296	2.477482	1.973884	3.48285	10.41227	7.941171	6.797749	0.000428041601826655	1.26585407098688	up	[I]	Lipid transport and metabolism	Biological Process: reproduction (GO:0000003);; Molecular Function: C-4 methylsterol oxidase activity (GO:0000254);; Biological Process: developmental process involved in reproduction (GO:0003006);; Molecular Function: molecular_function (GO:0003674);; Molecular Function: catalytic activity (GO:0003824);; Molecular Function: monooxygenase activity (GO:0004497);; Molecular Function: iron ion bindi…	K14424|7.5e-144|dosa:Os07t0101500-01|K14424 plant 4alpha-monomethylsterol monooxygenase [EC:1.14.18.11] | (RefSeq) Os07g0101500; Similar to Sterol 4-alpha-methyl-oxidase (Fragment).	Steroid biosynthesis (ko00100)	[I]	Lipid transport and metabolism	Fatty acid hydroxylase superfamily	Very-long-chain aldehyde decarbonylase GL1-8 OS=Oryza sativa subsp. indica OX=39946 GN=GL18 PE=3 SV=2	I	Lipid transport and metabolism	hypothetical protein E2562_004615 [Oryza meyeriana var. granulata]
DfaC06G004290	2711	5261	4399	2032	3236	3365	75.778732	125.421501	125.668518	60.780651	73.336128	61.334007	0.000307898986560097	-1.0857869082841	down	[T]	Signal transduction mechanisms	Molecular Function: protein serine/threonine phosphatase activity (GO:0004722);; Molecular Function: metal ion binding (GO:0046872);;	K14497|6.8e-134|ats:109744884|K14497 protein phosphatase 2C [EC:3.1.3.16] | (RefSeq) LOC109744884; probable protein phosphatase 2C 68	MAPK signaling pathway - plant (ko04016);; Plant hormone signal transduction (ko04075)	[T]	Signal transduction mechanisms	Protein phosphatase 2C	Probable protein phosphatase 2C 68 OS=Oryza sativa subsp. japonica OX=39947 GN=Os09g0325700 PE=2 SV=2	T	Signal transduction mechanisms	predicted protein, partial [Hordeum vulgare subsp. vulgare]
DfaC11G017920	6636	11532	7267	2675	4416	7611	97.266006	144.165894	108.866432	41.951416	52.475792	72.741142	8.72864754542573e-06	-1.39597951856257	down	--	--	--	--	--	[MW]	Cell wall/membrane/envelope biogenesis;; Extracellular structures	Fasciclin domain	Fasciclin-like arabinogalactan protein 17 OS=Arabidopsis thaliana OX=3702 GN=FLA17 PE=2 SV=1	--	--	hypothetical protein E2562_012999 [Oryza meyeriana var. granulata]
DfaA01G009230	116	170	116	81	89	91	4.321701	5.416905	4.4118	3.214831	2.70489	2.206375	0.0016006606405089	-1.13731903174529	down	[J]	Translation, ribosomal structure and biogenesis	--	K18588|4.4e-130|bdi:100844986|K18588 coenzyme Q-binding protein COQ10 | (RefSeq) coenzyme Q-binding protein COQ10 homolog, mitochondrial	--	[I]	Lipid transport and metabolism	Polyketide cyclase / dehydrase and lipid transport	--	I	Lipid transport and metabolism	hypothetical protein BRADI_2g51350v3 [Brachypodium distachyon]
DfaA07G007290	1521	1836	2322	185	417	637	50.431919	51.923637	78.714584	6.548638	11.196667	13.762619	1.58672572368039e-16	-2.78063942797984	down	--	--	Molecular Function: transcription factor activity, sequence-specific DNA binding (GO:0003700);; Cellular Component: nucleus (GO:0005634);; Molecular Function: sequence-specific DNA binding (GO:0043565);;	K13425|3.4e-25|han:110922953|K13425 WRKY transcription factor 22 | (RefSeq) WRKY transcription factor 22-like	MAPK signaling pathway - plant (ko04016);; Plant-pathogen interaction (ko04626)	--	--	WRKY DNA -binding domain	WRKY transcription factor WRKY51 OS=Oryza sativa subsp. japonica OX=39947 GN=WRKY51 PE=1 SV=1	K	Transcription	putative WRKY transcription factor 11 [Hordeum vulgare]
DfaC08G013820	205	332	455	815	1039	1219	4.020209	5.554653	9.126509	17.115322	16.534391	15.598561	0.00548503323621434	1.00691055357383	up	[G]	Carbohydrate transport and metabolism	Cellular Component: endoplasmic reticulum (GO:0005783);; Cellular Component: integral component of membrane (GO:0016021);;	K23151|3.4e-16|mtr:MTR_3g096562|K23151 methyltransferase-like protein 23 [EC:2.1.1.-] | (RefSeq) FAD/FMN-binding oxidoreductase	--	--	--	--	--	S	Function unknown	uncharacterized protein LOC100832585 [Brachypodium distachyon]
DfaA06G007500	58	283	90	35	12	32	3.914541	16.426634	6.2167	2.550356	0.646842	1.398318	5.48321736756327e-05	-2.62748902469196	down	--	--	Molecular Function: calcium ion binding (GO:0005509);;	--	--	--	--	EF hand	--	S	Function unknown	PREDICTED: uncharacterized protein LOC102706962 [Oryza brachyantha]
DfaC09G005670	495	512	606	1193	1952	1903	16.292595	14.373898	20.387676	42.024342	52.126202	40.865246	1.99373047982449e-05	1.03933438250658	up	[J]	Translation, ribosomal structure and biogenesis	Molecular Function: structural constituent of ribosome (GO:0003735);; Cellular Component: ribosome (GO:0005840);; Biological Process: translation (GO:0006412);;	K03544|6.9e-10|jcu:105631712|K03544 ATP-dependent Clp protease ATP-binding subunit ClpX | (RefSeq) CLP protease regulatory subunit CLPX1, mitochondrial-like isoform X1	--	[J]	Translation, ribosomal structure and biogenesis	Ribosomal protein S18	--	J	Translation, ribosomal structure and biogenesis	30S ribosomal protein S18 [Hordeum vulgare]
DfaA04G008790	23	29	32	136	207	221	0.580293	0.609087	0.815606	3.681245	4.240391	3.63453	1.6307580865272e-08	2.0831431765581	up	--	--	Molecular Function: peptidyl-prolyl cis-trans isomerase activity (GO:0003755);;	K14826|1.9e-89|sita:101771287|K14826 FK506-binding nuclear protein [EC:5.2.1.8] | (RefSeq) peptidyl-prolyl cis-trans isomerase FKBP53	--	[O]	Posttranslational modification, protein turnover, chaperones	Nucleoplasmin-like domain	Peptidyl-prolyl cis-trans isomerase FKBP53 OS=Arabidopsis thaliana OX=3702 GN=FKBP53 PE=1 SV=1	O	Posttranslational modification, protein turnover, chaperones	unnamed protein product [Digitaria exilis]
Dfa0G056250	369	364	375	184	276	300	4.228848	3.552035	4.388185	2.25277	2.556503	2.238097	1.42573172121681e-06	-1.11940022253294	down	--	--	Molecular Function: transcription regulatory region sequence-specific DNA binding (GO:0000976);; Molecular Function: transcription factor activity, sequence-specific DNA binding (GO:0003700);; Molecular Function: transcription cofactor activity (GO:0003712);; Cellular Component: nucleus (GO:0005634);; Biological Process: regulation of transcription, DNA-templated (GO:0006355);; Molecular Function…	K09422|2.8e-188|bdi:100843336|K09422 transcription factor MYB, plant | (RefSeq) transcription factor MYB3R-2	--	[K]	Transcription	Myb-like DNA-binding domain	Transcription factor MYB3R-2 OS=Oryza sativa subsp. japonica OX=39947 GN=MYB3R-2 PE=2 SV=1	--	--	MYB3R transcription factor [Triticum aestivum]
DfaB08G012840	31	50	59	1705	1642	2151	0.434839	0.607383	0.861197	26.073605	19.021559	20.049458	1.25565995227082e-55	4.61647915686257	up	--	--	Biological Process: reproduction (GO:0000003);; Biological Process: cell morphogenesis (GO:0000902);; Biological Process: cell morphogenesis involved in differentiation (GO:0000904);; Biological Process: developmental process involved in reproduction (GO:0003006);; Biological Process: biological_process (GO:0008150);; Biological Process: anatomical structure morphogenesis (GO:0009653);; Biologica…	--	--	--	--	NPH3 family	BTB/POZ domain-containing protein At1g03010 OS=Arabidopsis thaliana OX=3702 GN=At1g03010 PE=2 SV=1	S	Function unknown	hypothetical protein GQ55_9G477800 [Panicum hallii var. hallii]
DfaC06G014470	934	808	880	352	479	773	5.873249	4.33253	5.658969	2.36589	2.443282	3.168412	3.41970164989535e-08	-1.31428161352905	down	--	--	Molecular Function: transcription cofactor activity (GO:0003712);; Biological Process: regulation of transcription from RNA polymerase II promoter (GO:0006357);; Cellular Component: mediator complex (GO:0016592);;	K15151|2.1e-84|obr:102719229|K15151 mediator of RNA polymerase II transcription subunit 10 | (RefSeq) mediator of RNA polymerase II transcription subunit 10b-like	--	[K]	Transcription	Transcription factor subunit Med10 of Mediator complex	Mediator of RNA polymerase II transcription subunit 10b OS=Arabidopsis thaliana OX=3702 GN=MED10B PE=1 SV=1	K	Transcription	PREDICTED: mediator of RNA polymerase II transcription subunit 10b-like [Oryza brachyantha]
DfaA02G016260	497	1252	549	25	120	7	5.56679	11.969539	6.287311	0.297501	1.090122	0.051122	0.000401423472285923	-3.27185639483837	down	[T]	Signal transduction mechanisms	Molecular Function: ATP binding (GO:0005524);; Cellular Component: membrane (GO:0016020);; Molecular Function: ATPase activity (GO:0016887);;	K05681|3.0e-83|gmx:100818395|K05681 ATP-binding cassette, subfamily G (WHITE), member 2 | (RefSeq) ABC transporter G family member 5	ABC transporters (ko02010)	[Q]	Secondary metabolites biosynthesis, transport and catabolism	ABC-2 type transporter	ABC transporter G family member 5 OS=Oryza sativa subsp. japonica OX=39947 GN=RCN1 PE=1 SV=1	Q	Secondary metabolites biosynthesis, transport and catabolism	hypothetical protein E2562_008373 [Oryza meyeriana var. granulata]
DfaC03G002190	4544	6931	5327	1224	2408	3477	58.588657	76.206314	70.186676	16.874517	25.167553	29.231138	1.39198984356113e-10	-1.84138261398266	down	--	--	Cellular Component: integral component of membrane (GO:0016021);; Molecular Function: transferase activity, transferring glycosyl groups (GO:0016757);;	K18207|5.4e-67|atr:18433656|K18207 protein O-mannose beta-1,4-N-acetylglucosaminyltransferase [EC:2.4.1.312] | (RefSeq) protein O-linked-mannose beta-1,4-N-acetylglucosaminyltransferase 2	Mannose type O-glycan biosynthesis (ko00515)	[S]	Function unknown	Protein of unknown function (DUF563)	Beta-1,2-xylosyltransferease XAX1 OS=Oryza sativa subsp. japonica OX=39947 GN=XAX1 PE=1 SV=1	S	Function unknown	uncharacterized protein LOC100825423 [Brachypodium distachyon]
DfaA10G010550	53	48	52	161	194	167	0.97633	0.763036	0.98531	3.225675	2.947322	2.036859	0.001745246028908	1.18429673562674	up	--	--	--	--	--	--	--	Protein of unknown function (DUF2985)	--	S	Function unknown	hypothetical protein E2562_004378 [Oryza meyeriana var. granulata]
DfaA01G030630	95	104	198	34	22	48	6.925499	6.473845	14.846929	2.603643	1.307631	2.255904	1.39114515475699e-06	-2.37971267799486	down	--	--	--	--	--	--	--	--	--	--	--	hypothetical protein EJB05_31857, partial [Eragrostis curvula]
DfaA03G020770	67	43	98	219	287	383	2.175421	1.192666	3.296132	7.711817	7.650766	8.22056	0.000532605150347738	1.42229650957004	up	--	--	--	--	--	--	--	Salt stress response/antifungal	Plasmodesmata-located protein 7 OS=Arabidopsis thaliana OX=3702 GN=PDLP7 PE=1 SV=1	S	Function unknown	Cysteine-rich repeat secretory protein 60 [Dichanthelium oligosanthes]
DfaA12G010490	231	381	249	1037	581	1374	6.543511	9.217716	7.218946	31.462467	13.364112	25.409761	0.00173891655648706	1.1979935342597	up	--	--	--	K19042|8.6e-73|bdi:100838504|K19042 E3 ubiquitin-protein ligase BOI and related proteins [EC:2.3.2.27] | (RefSeq) probable BOI-related E3 ubiquitin-protein ligase 3	--	[O]	Posttranslational modification, protein turnover, chaperones	Zinc finger, C3HC4 type (RING finger)	Probable BOI-related E3 ubiquitin-protein ligase 3 OS=Arabidopsis thaliana OX=3702 GN=BRG3 PE=1 SV=1	O	Posttranslational modification, protein turnover, chaperones	probable BOI-related E3 ubiquitin-protein ligase 3 [Brachypodium distachyon]
DfaA03G000830	452	340	383	952	1531	1302	6.567791	4.215417	5.69347	14.827389	18.06698	12.360013	3.59573800955758e-05	1.09639110434184	up	--	--	--	--	--	--	--	--	--	--	--	uncharacterized protein LOC4328122 isoform X4 [Oryza sativa Japonica Group]
DfaB05G006560	57	146	52	3	12	13	1.390455	3.042722	1.301308	0.069661	0.237187	0.193535	2.18596165187603e-08	-3.41751405000015	down	--	--	--	K11714|9.5e-07|sita:101770256|K11714 rhamnogalacturonan II specific xylosyltransferase [EC:2.4.2.-] | (RefSeq) UDP-D-xylose:L-fucose alpha-1,3-D-xylosyltransferase MGP4	--	--	--	Nucleotide-diphospho-sugar transferase	Uncharacterized protein At4g15970 OS=Arabidopsis thaliana OX=3702 GN=At4g15970 PE=2 SV=1	G	Carbohydrate transport and metabolism	uncharacterized protein At4g15970 [Brachypodium distachyon]
DfaA11G012130	80	35	52	173	268	197	1.090606	0.404213	0.722477	2.535334	2.976765	1.758824	0.00414086165151148	1.31211362014722	up	--	--	Cellular Component: mitochondrial inner membrane (GO:0005743);; Molecular Function: NADH dehydrogenase (ubiquinone) activity (GO:0008137);; Molecular Function: electron carrier activity (GO:0009055);; Cellular Component: respiratory chain (GO:0070469);;	K11352|5.1e-12|dosa:Os10t0579300-01|K11352 NADH dehydrogenase (ubiquinone) 1 alpha subcomplex subunit 12 | (RefSeq) Os10g0579300; NADH:ubiquinone oxidoreductase 17.2 kD subunit family protein.	Oxidative phosphorylation (ko00190)	[C]	Energy production and conversion	--	Probable NADH dehydrogenase [ubiquinone] 1 alpha subcomplex subunit 12 OS=Arabidopsis thaliana OX=3702 GN=At3g03100 PE=1 SV=1	C	Energy production and conversion	PREDICTED: probable NADH dehydrogenase [ubiquinone] 1 alpha subcomplex subunit 12 [Oryza brachyantha]
DfaC07G010380	96	81	134	17	33	48	4.050652	2.911578	5.836481	0.773002	1.115881	1.315852	1.5741865702954e-06	-2.19296040468083	down	--	--	Biological Process: transcription, DNA-templated (GO:0006351);; Molecular Function: sequence-specific DNA binding (GO:0043565);;	--	--	--	--	Seed dormancy control	--	S	Function unknown	protein DOG1-like 4 [Brachypodium distachyon]
DfaC04G010920	43	38	38	6	10	0	0.530573	0.4065	0.477741	0.077927	0.097089	0	0.000828147175763656	-2.74479294514281	down	[O]	Posttranslational modification, protein turnover, chaperones	Molecular Function: serine-type endopeptidase activity (GO:0004252);;	K15333|2.6e-77|nsy:104224633|K15333 tRNA guanosine-2'-O-methyltransferase [EC:2.1.1.34] | (RefSeq) uncharacterized protein LOC104224633	--	--	--	Subtilase family	Subtilisin-like protease SBT3.5 OS=Arabidopsis thaliana OX=3702 GN=SBT3.5 PE=1 SV=1	O	Posttranslational modification, protein turnover, chaperones	subtilisin-like protease SBT3.8 isoform X1 [Oryza sativa Japonica Group]
DfaA03G008080	2758	2616	3122	255	396	409	28.761175	23.263111	33.272533	2.836197	3.340369	2.780702	3.31240368712994e-64	-3.55325003201024	down	--	--	Biological Process: lipid transport (GO:0006869);; Molecular Function: lipid binding (GO:0008289);; Cellular Component: integral component of membrane (GO:0016021);;	--	--	[R]	General function prediction only	C2 domain	C2 domain-containing protein At1g53590 OS=Arabidopsis thaliana OX=3702 GN=NTMC2T6.1 PE=1 SV=2	M	Cell wall/membrane/envelope biogenesis	hypothetical protein GQ55_1G157800 [Panicum hallii var. hallii]
DfaA01G012470	201	92	203	24	38	29	1.402226	0.545856	1.446198	0.173018	0.210893	0.131357	5.71060416532569e-10	-2.85991061776007	down	[V]	Defense mechanisms	Molecular Function: ATP binding (GO:0005524);; Cellular Component: integral component of membrane (GO:0016021);; Molecular Function: ATPase activity (GO:0016887);; Molecular Function: ATPase activity, coupled to transmembrane movement of substances (GO:0042626);;	K05658|0.0e+00|obr:102720647|K05658 ATP-binding cassette, subfamily B (MDR/TAP), member 1 [EC:7.6.2.2] | (RefSeq) ABC transporter B family member 4-like	ABC transporters (ko02010)	[Q]	Secondary metabolites biosynthesis, transport and catabolism	ABC transporter transmembrane region	ABC transporter B family member 4 OS=Arabidopsis thaliana OX=3702 GN=ABCB4 PE=1 SV=1	Q	Secondary metabolites biosynthesis, transport and catabolism	hypothetical protein EJB05_17313, partial [Eragrostis curvula]
DfaC08G003020	172	88	218	11	27	46	2.128649	0.923556	2.761676	0.143467	0.268058	0.370844	7.5833284837882e-09	-2.97251499876711	down	[T]	Signal transduction mechanisms	Biological Process: phosphorelay signal transduction system (GO:0000160);;	K14491|1.6e-146|dosa:Os06t0647200-01|K14491 two-component response regulator ARR-B family | (RefSeq) Os06g0647200; Similar to Response regulator.	Plant hormone signal transduction (ko04075)	[K]	Transcription	Response regulator receiver domain	Two-component response regulator ORR25 OS=Oryza sativa subsp. japonica OX=39947 GN=RR25 PE=3 SV=1	K	Transcription	hypothetical protein E2562_019157 [Oryza meyeriana var. granulata]
Dfa0G082890	12873	13260	11300	1898	2528	4511	250.047974	219.666	224.29982	39.44154	39.804531	57.132511	2.15110253028138e-33	-2.66072700106137	down	[E]	Amino acid transport and metabolism	Cellular Component: peroxisome (GO:0005777);; Biological Process: spermidine catabolic process (GO:0046203);; Biological Process: spermine catabolic process (GO:0046208);; Molecular Function: flavin adenine dinucleotide binding (GO:0050660);; Molecular Function: norspermine:oxygen oxidoreductase activity (GO:0052894);; Molecular Function: spermine:oxygen oxidoreductase (spermidine-forming) activi…	K17839|1.7e-271|dosa:Os04t0623300-01|K17839 polyamine oxidase [EC:1.5.3.17 1.5.3.-] | (RefSeq) Os04g0623300; Similar to H0215F08.3 protein.	Arginine and proline metabolism (ko00330);; beta-Alanine metabolism (ko00410);; Pantothenate and CoA biosynthesis (ko00770)	[Q]	Secondary metabolites biosynthesis, transport and catabolism	Flavin containing amine oxidoreductase	Polyamine oxidase 3 OS=Oryza sativa subsp. japonica OX=39947 GN=PAO3 PE=1 SV=2	Q	Secondary metabolites biosynthesis, transport and catabolism	probable polyamine oxidase 2 [Oryza sativa Japonica Group]
Dfa0G003400	201	192	220	430	766	748	4.413246	3.59111	4.936081	10.096475	13.636161	10.699138	0.000107231065504005	1.04944793532274	up	--	--	Biological Process: proteoglycan metabolic process (GO:0006029);; Biological Process: nitrogen compound metabolic process (GO:0006807);; Biological Process: biological_process (GO:0008150);; Biological Process: metabolic process (GO:0008152);; Molecular Function: acetylglucosaminyltransferase activity (GO:0008375);; Biological Process: biosynthetic process (GO:0009058);; Biological Process: macro…	K20891|5.0e-97|qsu:112033833|K20891 beta-glucuronosyltransferase [EC:2.4.1.-] | (RefSeq) beta-glucuronosyltransferase GlcAT14B	--	[G]	Carbohydrate transport and metabolism	Core-2/I-Branching enzyme	Beta-glucuronosyltransferase GlcAT14A OS=Arabidopsis thaliana OX=3702 GN=GLCAT14A PE=2 SV=1	G	Carbohydrate transport and metabolism	hypothetical protein E2562_017261 [Oryza meyeriana var. granulata]
DfaC07G008740	313	224	435	74	59	66	9.029433	5.509483	12.842828	2.270724	1.381267	1.237864	5.50375201146774e-12	-2.72383366254234	down	[I]	Lipid transport and metabolism	Molecular Function: hydrolase activity (GO:0016787);;	K22097|1.4e-59|psom:113323289|K22097 3-O-acetylpapaveroxine carboxylesterase [EC:3.1.1.105] | (RefSeq) carboxylesterase 1-like	Isoquinoline alkaloid biosynthesis (ko00950)	[V]	Defense mechanisms	alpha/beta hydrolase fold	Probable carboxylesterase 8 OS=Arabidopsis thaliana OX=3702 GN=CXE8 PE=2 SV=1	V	Defense mechanisms	probable carboxylesterase 8 [Aegilops tauschii subsp. tauschii]
DfaA04G019080	6504	9766	8484	1854	4974	4076	168.776016	216.144821	225.006393	51.466125	104.647018	68.969574	5.24924144238957e-08	-1.74765629242051	down	--	--	Molecular Function: 3'-5'-exoribonuclease activity (GO:0000175);; Biological Process: nuclear-transcribed mRNA catabolic process, deadenylation-dependent decay (GO:0000288);; Biological Process: nuclear-transcribed mRNA poly(A) tail shortening (GO:0000289);; Biological Process: nuclear-transcribed mRNA catabolic process, exonucleolytic (GO:0000291);; Cellular Component: P-body (GO:0000932);; Biol…	K12581|9.7e-118|obr:102711530|K12581 CCR4-NOT transcription complex subunit 7/8 | (RefSeq) probable CCR4-associated factor 1 homolog 11	RNA degradation (ko03018)	[A]	RNA processing and modification	CAF1 family ribonuclease	Probable CCR4-associated factor 1 homolog 11 OS=Arabidopsis thaliana OX=3702 GN=CAF1-11 PE=2 SV=1	A	RNA processing and modification	PREDICTED: probable CCR4-associated factor 1 homolog 11 [Oryza brachyantha]
DfaA07G008630	9601	14526	7871	5132	5383	11398	113.246613	146.129044	94.878159	64.771812	51.472801	87.665283	0.000257132631119143	-1.13479611465654	down	--	--	Cellular Component: integral component of membrane (GO:0016021);;	K17086|0.0e+00|bdi:100839421|K17086 transmembrane 9 superfamily member 2/4 | (RefSeq) transmembrane 9 superfamily member 8	--	[U]	Intracellular trafficking, secretion, and vesicular transport	Endomembrane protein 70	Transmembrane 9 superfamily member 8 OS=Arabidopsis thaliana OX=3702 GN=TMN8 PE=2 SV=1	U	Intracellular trafficking, secretion, and vesicular transport	hypothetical protein EJB05_08708 [Eragrostis curvula]
DfaC06G010570	241	348	370	98	200	250	5.534116	6.828634	8.700993	2.396517	3.725811	3.751905	5.31846141872449e-05	-1.40028309899255	down	--	--	--	K13473|9.1e-24|zma:100384051|K13473 chitin elicitor-binding protein | (RefSeq) uncharacterized protein LOC100384051 precursor	Plant-pathogen interaction (ko04626)	--	--	LysM domain	LysM domain-containing GPI-anchored protein LYP4 OS=Oryza sativa subsp. japonica OX=39947 GN=LYP4 PE=1 SV=1	S	Function unknown	PREDICTED: lysM domain-containing GPI-anchored protein 1-like [Oryza brachyantha]
DfaC06G003220	36	14	30	167	229	166	2.140315	0.682523	1.848545	10.806459	11.266316	6.542088	9.99432243596589e-06	2.13209838548417	up	--	--	Biological Process: mitotic sister chromatid cohesion (GO:0007064);; Cellular Component: Ctf18 RFC-like complex (GO:0031390);;	K11270|4.2e-54|ats:109783332|K11270 chromosome transmission fidelity protein 8 | (RefSeq) LOC109783332; chromosome transmission fidelity protein 8	--	[S]	Function unknown	Ctf8	--	S	Function unknown	chromosome transmission fidelity protein 8 [Aegilops tauschii subsp. tauschii]
DfaB02G008560	1343	1490	1448	460	543	1252	27.033693	25.577854	29.78417	9.90618	8.846189	16.425213	2.54925523604142e-07	-1.54126362729339	down	[I]	Lipid transport and metabolism	--	K07393|1.8e-39|zma:103649984|K07393 glutathionyl-hydroquinone reductase [EC:1.8.5.7] | (RefSeq) uncharacterized protein LOC103649984	--	--	--	--	--	S	Function unknown	PREDICTED: lipase-like [Oryza brachyantha]
DfaC06G003990	423	253	278	28	49	8	8.777024	4.470085	5.889347	0.621974	0.811811	0.105048	4.26690153169754e-11	-3.64805235708018	down	[M]	Cell wall/membrane/envelope biogenesis	Molecular Function: protein serine/threonine kinase activity (GO:0004674);; Molecular Function: ATP binding (GO:0005524);;	K17302|4.9e-95|obr:102721683|K17302 coatomer subunit beta' | (RefSeq) serine/threonine-protein kinase TAO2-like	--	--	--	Protein kinase domain	Cysteine-rich receptor-like protein kinase 14 OS=Arabidopsis thaliana OX=3702 GN=CRK14 PE=2 SV=2	T	Signal transduction mechanisms	Similar to stem rust resistance protein [Oryza sativa Japonica Group]
DfaA11G015640	803	2377	843	99	178	456	13.357895	33.741192	14.323252	1.750044	2.392649	4.947649	1.36699358371975e-09	-2.93852834933188	down	--	--	--	--	--	--	--	Plant protein of unknown function	Putative UPF0481 protein At3g02645 OS=Arabidopsis thaliana OX=3702 GN=At3g02645 PE=3 SV=1	S	Function unknown	hypothetical protein E2562_039212 [Oryza meyeriana var. granulata]
DfaA01G004410	54	69	64	0	0	11	2.698018	2.976895	3.280719	0	0	0.35338	1.39114515475699e-06	-3.90148949771075	down	--	--	Molecular Function: DNA binding (GO:0003677);; Molecular Function: transcription factor activity, sequence-specific DNA binding (GO:0003700);; Cellular Component: nucleus (GO:0005634);;	K09286|3.4e-18|bna:106407657|K09286 EREBP-like factor | (RefSeq) ethylene-responsive transcription factor RAP2-10	--	--	--	AP2 domain	Ethylene-responsive transcription factor ERF020 OS=Arabidopsis thaliana OX=3702 GN=ERF020 PE=2 SV=1	K	Transcription	ethylene-responsive transcription factor ERF020-like [Aegilops tauschii subsp. tauschii]
DfaB10G008830	111	66	103	348	429	340	2.428407	1.217888	2.290034	8.168463	7.637353	4.867661	0.000185702597550095	1.40224865633524	up	--	--	Biological Process: cell morphogenesis (GO:0000902);; Biological Process: cell morphogenesis involved in differentiation (GO:0000904);; Molecular Function: molecular_function (GO:0003674);; Molecular Function: nucleic acid binding (GO:0003676);; Molecular Function: DNA binding (GO:0003677);; Molecular Function: transcription factor activity, sequence-specific DNA binding (GO:0003700);; Molecular …	K06620|1.2e-212|dosa:Os12t0158800-01|K06620 transcription factor E2F3 | (RefSeq) Os12g0158800; Similar to E2F homolog (Fragment).	--	[K]	Transcription	E2F transcription factor CC-MB domain	Transcription factor E2FA OS=Arabidopsis thaliana OX=3702 GN=E2FA PE=1 SV=1	K	Transcription	hypothetical protein E2562_024495 [Oryza meyeriana var. granulata]
DfaA07G000850	118	263	152	72	116	130	1.186689	2.26405	1.567874	0.774425	0.948767	0.854859	0.00157084432815732	-1.2825680066168	down	[M]	Cell wall/membrane/envelope biogenesis	Molecular Function: protein kinase activity (GO:0004672);; Molecular Function: ATP binding (GO:0005524);; Biological Process: protein phosphorylation (GO:0006468);;	K13430|2.3e-53|csat:104783579|K13430 serine/threonine-protein kinase PBS1 [EC:2.7.11.1] | (RefSeq) serine/threonine-protein kinase CDG1	Plant-pathogen interaction (ko04626)	[T]	Signal transduction mechanisms	Protein kinase domain	Serine/threonine-protein kinase-like protein CCR4 OS=Arabidopsis thaliana OX=3702 GN=CCR4 PE=1 SV=1	T	Signal transduction mechanisms	hypothetical protein E2562_005820 [Oryza meyeriana var. granulata]
DfaC08G011100	778	1311	1347	285	397	496	14.590221	20.962452	25.805866	5.708646	6.026415	6.058245	1.55261218720854e-13	-2.10185800618703	down	[I]	Lipid transport and metabolism	Molecular Function: hydrolase activity (GO:0016787);;	K22097|3.9e-49|psom:113323289|K22097 3-O-acetylpapaveroxine carboxylesterase [EC:3.1.1.105] | (RefSeq) carboxylesterase 1-like	Isoquinoline alkaloid biosynthesis (ko00950)	[V]	Defense mechanisms	alpha/beta hydrolase fold	Probable carboxylesterase 8 OS=Arabidopsis thaliana OX=3702 GN=CXE8 PE=2 SV=1	V	Defense mechanisms	esterase, putative, expressed [Oryza sativa Japonica Group]
DfaC08G010300	649	466	621	2108	4012	4443	5.827546	3.565913	5.700391	20.272564	29.239395	26.038725	1.42773234436196e-13	1.95110646725152	up	--		Molecular Function: protein serine/threonine kinase activity (GO:0004674);; Molecular Function: ATP binding (GO:0005524);; Cellular Component: integral component of membrane (GO:0016021);;	K00924|1.6e-128|vvi:100260741|K00924 kinase [EC:2.7.1.-] | (RefSeq) receptor protein kinase CLAVATA1	--	--	--	Protein tyrosine and serine/threonine kinase	Leucine-rich repeat receptor-like serine/threonine-protein kinase BAM1 OS=Arabidopsis thaliana OX=3702 GN=BAM1 PE=1 SV=1	T	Signal transduction mechanisms	hypothetical protein GQ55_9G553500 [Panicum hallii var. hallii]
DfaA09G007610	143	203	163	504	621	658	2.715893	3.28463	3.16086	10.252146	9.574025	8.154842	1.6102657747005e-06	1.22564731239369	up	--	--	Cellular Component: histone deacetylase complex (GO:0000118);; Molecular Function: transcription cofactor activity (GO:0003712);; Biological Process: regulation of transcription, DNA-templated (GO:0006355);;	--	--	--	--	Sin3 binding region of histone deacetylase complex subunit SAP30	--	S	Function unknown	Os10g0358600, partial [Oryza sativa Japonica Group]
DfaA03G017230	67	74	98	29	41	20	2.029682	1.92311	3.04432	0.945458	1.005147	0.397386	0.000541450045398707	-1.81596628585684	down	--	--	Molecular Function: DNA binding (GO:0003677);; Molecular Function: transcription factor activity, sequence-specific DNA binding (GO:0003700);; Cellular Component: nucleus (GO:0005634);;	K09286|4.2e-98|sita:101778978|K09286 EREBP-like factor | (RefSeq) ethylene-responsive transcription factor ERF105	--	--	--	AP2 domain	Ethylene-responsive transcription factor 5 OS=Arabidopsis thaliana OX=3702 GN=ERF5 PE=2 SV=1	K	Transcription	hypothetical protein GQ55_1G324400 [Panicum hallii var. hallii]
DfaA11G003250	2903	2479	2484	1022	1417	1998	26.204721	19.088217	22.914532	9.871555	10.373208	11.75837	1.74946749638545e-13	-1.42154331703666	down	[M]	Cell wall/membrane/envelope biogenesis	Molecular Function: protein kinase activity (GO:0004672);; Molecular Function: ATP binding (GO:0005524);; Cellular Component: integral component of membrane (GO:0016021);;	K13430|1.1e-54|cann:107847575|K13430 serine/threonine-protein kinase PBS1 [EC:2.7.11.1] | (RefSeq) serine/threonine-protein kinase PBS1	Plant-pathogen interaction (ko04626)	--	--	Protein tyrosine and serine/threonine kinase	Protein STRUBBELIG-RECEPTOR FAMILY 3 OS=Arabidopsis thaliana OX=3702 GN=SRF3 PE=1 SV=1	T	Signal transduction mechanisms	protein STRUBBELIG-RECEPTOR FAMILY 3-like [Setaria viridis]
DfaC05G007420	19	65	61	163	219	250	0.572833	1.717796	1.927262	5.400081	5.508945	5.054181	0.00429606978224498	1.44838577325344	up	--	--	Molecular Function: oxidoreductase activity, acting on a sulfur group of donors, disulfide as acceptor (GO:0016671);;	K03671|3.7e-06|cic:CICLE_v10026781mg|K03671 thioredoxin 1 | (RefSeq) hypothetical protein	--	[O]	Posttranslational modification, protein turnover, chaperones	Thioredoxin	Thioredoxin-like protein CDSP32, chloroplastic OS=Oryza sativa subsp. japonica OX=39947 GN=CDSP32 PE=2 SV=1	O	Posttranslational modification, protein turnover, chaperones	thioredoxin-like protein CDSP32, chloroplastic [Brachypodium distachyon]
DfaB07G007500	216	177	180	30	56	43	13.882876	9.714362	11.83235	2.003242	2.878422	1.787047	1.18858950558039e-14	-2.64528561080513	down	--	--	Molecular Function: oxidoreductase activity, acting on single donors with incorporation of molecular oxygen, incorporation of two atoms of oxygen (GO:0016702);; Molecular Function: metal ion binding (GO:0046872);;	--	--	--	--	--	--	Q	Secondary metabolites biosynthesis, transport and catabolism	carotenoid 9,10(9',10')-cleavage dioxygenase isoform X6 [Oryza sativa Japonica Group]
DfaC10G000040	44	35	28	113	162	118	0.340676	0.231514	0.220245	0.947082	1.028765	0.605291	0.00434286181353811	1.2763810526981	up	--	--	--	--	--	--	--	Protein of unknown function (DUF3741)	--	S	Function unknown	uncharacterized protein LOC100837147 [Brachypodium distachyon]
DfaC08G010370	553	885	578	34	65	82	12.115113	16.519854	12.919962	0.773944	1.143114	1.163812	2.03552087488109e-40	-3.98719511440207	down	--	--	Molecular Function: hydrolase activity, hydrolyzing O-glycosyl compounds (GO:0004553);; Biological Process: carbohydrate metabolic process (GO:0005975);;	K19891|3.7e-60|smo:SELMODRAFT_87871|K19891 glucan endo-1,3-beta-glucosidase 1/2/3 [EC:3.2.1.39] | (RefSeq) hypothetical protein	Starch and sucrose metabolism (ko00500)	--	--	Glycosyl hydrolases family 17	Glucan endo-1,3-beta-glucosidase 7 OS=Arabidopsis thaliana OX=3702 GN=At4g34480 PE=1 SV=2	G	Carbohydrate transport and metabolism	glucan endo-1,3-beta-glucosidase 7 isoform X1 [Oryza sativa Japonica Group]
DfaC03G017510	80	30	76	312	401	381	2.998109	0.95105	2.930369	12.605404	12.282863	9.389101	1.23740412477434e-05	1.89191867184124	up	--	--	Molecular Function: Rho GDP-dissociation inhibitor activity (GO:0005094);; Cellular Component: cytoplasm (GO:0005737);;	K12462|7.6e-114|obr:102712231|K12462 Rho GDP-dissociation inhibitor | (RefSeq) rho GDP-dissociation inhibitor 1-like	--	[T]	Signal transduction mechanisms	RHO protein GDP dissociation inhibitor	Rho GDP-dissociation inhibitor 1 OS=Arabidopsis thaliana OX=3702 GN=GDI1 PE=1 SV=1	T	Signal transduction mechanisms	PREDICTED: rho GDP-dissociation inhibitor 1-like [Oryza brachyantha]
DfaB08G000300	27	35	18	107	99	155	1.188031	1.329553	0.797824	5.16597	3.617593	4.597259	0.000588636827672726	1.53396471512422	up	[R]	General function prediction only	Biological Process: cytokinin biosynthetic process (GO:0009691);; Molecular Function: hydrolase activity (GO:0016787);;	K22522|3.5e-104|dosa:Os03t0109300-01|K22522 cytokinin riboside 5'-monophosphate phosphoribohydrolase [EC:3.2.2.-] | (RefSeq) Os03g0109300; Similar to Lysine decarboxylase-like protein.	--	--	--	Possible lysine decarboxylase	Probable cytokinin riboside 5'-monophosphate phosphoribohydrolase LOGL3 OS=Oryza sativa subsp. japonica OX=39947 GN=LOGL3 PE=2 SV=1	G	Carbohydrate transport and metabolism	probable cytokinin riboside 5'-monophosphate phosphoribohydrolase LOGL3 [Oryza sativa Japonica Group]
DfaC01G015640	354	1326	312	153	227	317	25.202902	80.664391	22.727299	11.644682	13.096106	14.730627	0.000124825073474778	-1.96395309416884	down	--	--	Molecular Function: actin binding (GO:0003779);; Molecular Function: hydrolase activity, hydrolyzing O-glycosyl compounds (GO:0004553);; Biological Process: carbohydrate metabolic process (GO:0005975);;	K05759|1.7e-64|sbi:8062164|K05759 profilin | (RefSeq) profilin-A	--	[Z]	Cytoskeleton	Profilin	Profilin-A OS=Oryza sativa subsp. japonica OX=39947 GN=Os10g0323600 PE=2 SV=1	Z	Cytoskeleton	hypothetical protein EJB05_17045 [Eragrostis curvula]
DfaA01G006210	102	74	134	20	51	79	6.112853	3.81102	8.232899	1.273867	2.47064	3.074322	0.00160517809406529	-1.61939880535689	down	--	--	--	--	--	--	--	--	--	--	--	uncharacterized protein LOC109759277 [Aegilops tauschii subsp. tauschii]
DfaC07G006970	1296	1041	1823	8266	10110	9695	23.273022	15.941273	33.465584	158.908386	147.268005	113.572052	2.76706915930708e-13	2.13558883360057	up	--	--	Molecular Function: DNA binding (GO:0003677);; Cellular Component: nucleus (GO:0005634);; Cellular Component: host cell nucleus (GO:0042025);; Molecular Function: metal ion binding (GO:0046872);;	K20641|2.7e-12|cvr:CHLNCDRAFT_59250|K20641 Rho GTPase-activating protein 20 | (RefSeq) hypothetical protein	--	--	--	SBP domain	Squamosa promoter-binding-like protein 14 OS=Oryza sativa subsp. japonica OX=39947 GN=SPL14 PE=2 SV=1	S	Function unknown	squamosa-promoter binding protein-like protein [Phyllostachys edulis]
DfaC01G019540	259	366	332	3	45	13	10.62515	12.8182	13.935279	0.088047	1.49516	0.328693	5.13120288489428e-12	-4.12445564319842	down	--	--	Molecular Function: DNA binding (GO:0003677);;	K15777|3.0e-24|mesc:110630336|K15777 4,5-DOPA dioxygenase extradiol [EC:1.13.11.-] | (RefSeq) uncharacterized protein LOC110630336	Betalain biosynthesis (ko00965)	--	--	ZF-HD protein dimerisation region	Zinc-finger homeodomain protein 5 OS=Oryza sativa subsp. japonica OX=39947 GN=ZHD5 PE=3 SV=1	--	--	Zinc-finger homeodomain protein 5 [Hordeum vulgare]
DfaA01G010880	824	1084	778	11	32	134	7.459166	8.37372	7.1936	0.101907	0.228067	0.790579	5.68532278557756e-16	-4.31330587306821	down	[T]	Signal transduction mechanisms	Molecular Function: protein serine/threonine kinase activity (GO:0004674);; Molecular Function: ATP binding (GO:0005524);; Cellular Component: integral component of membrane (GO:0016021);;	K00924|1.1e-116|mus:103996096|K00924 kinase [EC:2.7.1.-] | (RefSeq) receptor-like protein kinase HSL1	--	--	--	Leucine rich repeat	Leucine-rich repeat receptor-like serine/threonine-protein kinase BAM1 OS=Arabidopsis thaliana OX=3702 GN=BAM1 PE=1 SV=1	T	Signal transduction mechanisms	unnamed protein product [Triticum turgidum subsp. durum]
DfaA08G004330	1164	1322	1300	629	720	733	37.299061	36.126114	42.568802	21.55431	18.682058	15.308138	7.93076558503508e-11	-1.40341973246848	down	--	--	--	--	--	--	--	GRAM domain	GEM-like protein 1 OS=Arabidopsis thaliana OX=3702 GN=FIP1 PE=1 SV=1	S	Function unknown	GEM-like protein 1 [Oryza sativa Japonica Group]
DfaC03G017620	5539	8802	5970	1755	2080	4613	59.544235	80.699799	65.581398	20.181858	18.126209	32.331436	8.08338823460132e-10	-1.86061187802232	down	--	--	Cellular Component: integral component of membrane (GO:0016021);;	K17086|0.0e+00|obr:102722086|K17086 transmembrane 9 superfamily member 2/4 | (RefSeq) transmembrane 9 superfamily member 12-like	--	[U]	Intracellular trafficking, secretion, and vesicular transport	Endomembrane protein 70	Transmembrane 9 superfamily member 12 OS=Arabidopsis thaliana OX=3702 GN=TMN12 PE=2 SV=1	U	Intracellular trafficking, secretion, and vesicular transport	transmembrane 9 superfamily member 12-like [Panicum hallii]
DfaB09G001080	105	104	223	751	1063	837	4.917192	4.141387	10.711933	37.832691	40.56583	25.688654	1.07838603145341e-06	1.96161626115253	up	--	--	--	K11855|7.1e-14|bvg:104906049|K11855 ubiquitin carboxyl-terminal hydrolase 36/42 [EC:3.4.19.12] | (RefSeq) ubiquitin carboxyl-terminal hydrolase 36	--	--	--	Hydrophobic seed protein	14 kDa proline-rich protein DC2.15 OS=Daucus carota OX=4039 PE=2 SV=1	S	Function unknown	hypothetical protein OsI_34600 [Oryza sativa Indica Group]
DfaC06G015710	511	1115	582	198	191	186	7.13675	13.287486	8.299511	2.957692	2.1559	1.686828	2.94456933620692e-11	-2.38043872586531	down	[I]	Lipid transport and metabolism	Molecular Function: molecular_function (GO:0003674);; Molecular Function: catalytic activity (GO:0003824);; Molecular Function: geranyltranstransferase activity (GO:0004337);; Molecular Function: prenyltransferase activity (GO:0004659);; Cellular Component: cellular_component (GO:0005575);; Cellular Component: intracellular (GO:0005622);; Cellular Component: cell (GO:0005623);; Cellular Component…	K02291|1.5e-189|sita:101756152|K02291 15-cis-phytoene synthase [EC:2.5.1.32] | (RefSeq) phytoene synthase 2, chloroplastic	Carotenoid biosynthesis (ko00906)	[I]	Lipid transport and metabolism	Squalene/phytoene synthase	Phytoene synthase 3, chloroplastic OS=Oryza sativa subsp. japonica OX=39947 GN=PSY3 PE=1 SV=1	I	Lipid transport and metabolism	hypothetical protein E2562_008853 [Oryza meyeriana var. granulata]
DfaC11G007210	20	40	17	108	110	128	0.817065	1.4465	0.72492	4.917169	3.774138	3.549706	0.00175189936212142	1.53773894102363	up	--	--	Molecular Function: sulfotransferase activity (GO:0008146);; Cellular Component: integral component of membrane (GO:0016021);;	K22218|5.5e-92|sbi:8071351|K22218 protein-tyrosine sulfotransferase [EC:2.8.2.20] | (RefSeq) protein-tyrosine sulfotransferase isoform X2	--	--	--	Sulfotransferase family	Protein-tyrosine sulfotransferase OS=Arabidopsis thaliana OX=3702 GN=TPST PE=1 SV=3	S	Function unknown	unnamed protein product [Triticum turgidum subsp. durum]
DfaB07G000250	316	280	268	625	965	1243	3.916355	2.952873	3.391753	8.281086	9.695358	10.046162	1.200688438491e-06	1.09217734904219	up	[O]	Posttranslational modification, protein turnover, chaperones	Cellular Component: integral component of membrane (GO:0016021);;	K15692|1.4e-215|sita:101784080|K15692 E3 ubiquitin-protein ligase RNF13 [EC:2.3.2.27] | (RefSeq) receptor homology region, transmembrane domain- and RING domain-containing protein 2 isoform X1	--	[O]	Posttranslational modification, protein turnover, chaperones	Ring finger domain	Receptor homology region, transmembrane domain- and RING domain-containing protein 2 OS=Oryza sativa subsp. japonica OX=39947 GN=RMR1 PE=2 SV=2	O	Posttranslational modification, protein turnover, chaperones	receptor homology region, transmembrane domain- and RING domain-containing protein 2 isoform X1 [Setaria italica]
DfaC02G002450	161	48	142	670	754	669	5.316175	1.34439	4.776647	23.683996	20.202797	14.413035	3.17240709877673e-05	1.91743301371716	up	--	--	Molecular Function: polygalacturonase activity (GO:0004650);; Cellular Component: cellular_component (GO:0005575);; Cellular Component: cell wall (GO:0005618);; Cellular Component: cell (GO:0005623);; Biological Process: carbohydrate metabolic process (GO:0005975);; Cellular Component: plant-type cell wall (GO:0009505);; Cellular Component: external encapsulating structure (GO:0030312);; Cellular…	K01184|1.1e-52|bdi:100829282|K01184 polygalacturonase [EC:3.2.1.15] | (RefSeq) uncharacterized protein LOC100829282	Pentose and glucuronate interconversions (ko00040)	--	--	Glycosyl hydrolases family 28	Probable polygalacturonase At1g80170 OS=Arabidopsis thaliana OX=3702 GN=At1g80170 PE=1 SV=1	G	Carbohydrate transport and metabolism	uncharacterized protein LOC100829282 [Brachypodium distachyon]
DfaB01G029810	2094	3520	2499	162	243	612	27.440958	39.353882	33.478039	2.259824	2.577407	5.223432	4.83058012937272e-23	-3.54508499558489	down	[E]	Amino acid transport and metabolism	Biological Process: glutathione catabolic process (GO:0006751);; Cellular Component: integral component of membrane (GO:0016021);; Molecular Function: glutathione hydrolase activity (GO:0036374);;	K18592|3.9e-284|osa:4324525|K18592 gamma-glutamyltranspeptidase / glutathione hydrolase / leukotriene-C4 hydrolase [EC:2.3.2.2 3.4.19.13 3.4.19.14] | (RefSeq) gamma-glutamyltranspeptidase 3	Taurine and hypotaurine metabolism (ko00430);; Cyanoamino acid metabolism (ko00460);; Glutathione metabolism (ko00480);; Arachidonic acid metabolism (ko00590)	[E]	Amino acid transport and metabolism	Gamma-glutamyltranspeptidase	Glutathione hydrolase 3 OS=Arabidopsis thaliana OX=3702 GN=GGT3 PE=2 SV=1	E	Amino acid transport and metabolism	glutathione hydrolase 3 [Oryza sativa Japonica Group]
DfaA08G023600	20	22	26	60	94	104	0.436362	0.411304	0.580727	1.433479	1.70015	1.50744	0.00797054101599536	1.26061633931727	up	--	--	Biological Process: regulation of barrier septum assembly (GO:0032955);; Biological Process: cell division (GO:0051301);;	--	--	--	--	Domain of unknown function (DUF3598)	--	K	Transcription	uncharacterized protein LOC112890560 [Panicum hallii]
Dfa0G030160	7176	6853	6186	1063	1828	1697	92.685829	75.491737	81.652031	14.681448	19.138811	14.288427	1.31741466206579e-41	-2.69450541799725	down	--	--	Molecular Function: molecular_function (GO:0003674);; Molecular Function: nucleic acid binding (GO:0003676);; Molecular Function: DNA binding (GO:0003677);; Molecular Function: transcription factor activity, sequence-specific DNA binding (GO:0003700);; Molecular Function: binding (GO:0005488);; Cellular Component: cellular_component (GO:0005575);; Cellular Component: intracellular (GO:0005622);; …	K14494|2.8e-63|qsu:111997883|K14494 DELLA protein | (RefSeq) DELLA protein GAI-like	Plant hormone signal transduction (ko04075)	--	--	GRAS domain family	Chitin-inducible gibberellin-responsive protein 1 OS=Oryza sativa subsp. japonica OX=39947 GN=CIGR1 PE=2 SV=1	K	Transcription	chitin-inducible gibberellin-responsive protein 1 [Brachypodium distachyon]
DfaA03G021680	157	438	199	0	6	0	2.556753	6.111453	3.330283	0	0.073946	0	1.61906165214844e-05	-4.30139564997843	down	[R]	General function prediction only	Biological Process: regionalization (GO:0003002);; Molecular Function: protein binding (GO:0005515);; Biological Process: response to stress (GO:0006950);; Biological Process: response to osmotic stress (GO:0006970);; Biological Process: cell communication (GO:0007154);; Biological Process: signal transduction (GO:0007165);; Biological Process: multicellular organism development (GO:0007275);; Bi…	K09527|3.7e-103|pmum:103319855|K09527 DnaJ homolog subfamily C member 7 | (RefSeq) TPR repeat-containing thioredoxin TTL1	--	[R]	General function prediction only	Tetratricopeptide repeat	Inactive TPR repeat-containing thioredoxin TTL3 OS=Arabidopsis thaliana OX=3702 GN=TTL3 PE=1 SV=2	S	Function unknown	PREDICTED: inactive TPR repeat-containing thioredoxin TTL3 [Oryza brachyantha]
DfaC05G003690	91	100	92	9	8	49	2.693586	2.529388	2.786708	0.256945	0.177179	0.933509	2.62314119246813e-05	-2.55119552111734	down	--	--	Molecular Function: sulfotransferase activity (GO:0008146);;	K22312|1.6e-145|sita:101783982|K22312 hydroxyjasmonate sulfotransferase [EC:2.8.2.39] | (RefSeq) flavonol sulfotransferase-like	--	[R]	General function prediction only	Sulfotransferase domain	Flavonol 4'-sulfotransferase OS=Flaveria chlorifolia OX=4228 PE=1 SV=1	S	Function unknown	flavonol sulfotransferase-like [Setaria italica]
DfaB08G010030	203	316	308	75	132	55	6.289655	8.367825	9.765742	2.481903	3.306493	1.114907	2.88321547091067e-06	-2.08105378311341	down	[J]	Translation, ribosomal structure and biogenesis	Molecular Function: RNA binding (GO:0003723);; Molecular Function: mRNA binding (GO:0003729);; Cellular Component: nucleus (GO:0005634);; Biological Process: mRNA processing (GO:0006397);; Biological Process: regulation of RNA metabolic process (GO:0051252);; Cellular Component: ribonucleoprotein complex (GO:1990904);;	K12741|5.5e-18|bdi:100825606|K12741 heterogeneous nuclear ribonucleoprotein A1/A3 | (RefSeq) UBP1-associated protein 2C	Spliceosome (ko03040)	[R]	General function prediction only	RNA recognition motif. (a.k.a. RRM, RBD, or RNP domain)	Probable RNA-binding protein ARP1 OS=Arabidopsis thaliana OX=3702 GN=ARP1 PE=2 SV=1	A	RNA processing and modification	probable RNA-binding protein ARP1 isoform X2 [Setaria italica]
DfaA06G009980	736	286	795	1720	3124	2067	10.922751	3.616744	12.051586	27.308935	37.592896	19.997486	0.00423076389551737	1.28749746781725	up	[R]	General function prediction only	Cellular Component: cellular_component (GO:0005575);; Cellular Component: intracellular (GO:0005622);; Cellular Component: cell (GO:0005623);; Cellular Component: cytoplasm (GO:0005737);; Cellular Component: chloroplast (GO:0009507);; Cellular Component: plastid (GO:0009536);; Cellular Component: organelle (GO:0043226);; Cellular Component: membrane-bounded organelle (GO:0043227);; Cellular Compo…	K14152|5.2e-74|cpep:111783531|K14152 phosphoribosyl-ATP pyrophosphohydrolase / phosphoribosyl-AMP cyclohydrolase / histidinol dehydrogenase [EC:3.6.1.31 3.5.4.19 1.1.1.23] | (RefSeq) uncharacterized protein LOC111783531	Histidine metabolism (ko00340);; Biosynthesis of amino acids (ko01230)	--	--	Tetratricopeptide repeat	Protein POLLENLESS 3-LIKE 2 OS=Arabidopsis thaliana OX=3702 GN=At3g51280 PE=2 SV=1	S	Function unknown	protein POLLENLESS 3-LIKE 2 [Setaria italica]
DfaC04G012870	51	97	42	16	12	29	1.756537	2.836792	1.467569	0.55659	0.310934	0.638288	0.000132400143949503	-2.14488083711043	down	--	--	Molecular Function: DNA binding (GO:0003677);; Molecular Function: transcription factor activity, sequence-specific DNA binding (GO:0003700);; Cellular Component: nucleus (GO:0005634);;	K09286|1.1e-33|pda:103695579|K09286 EREBP-like factor | (RefSeq) ethylene-responsive transcription factor TINY-like	--	--	--	AP2 domain	Ethylene-responsive transcription factor ERF039 OS=Arabidopsis thaliana OX=3702 GN=ERF039 PE=2 SV=1	K	Transcription	DREB1A [Phyllostachys edulis]
DfaB01G001070	627	994	724	23	31	33	40.704838	55.031685	48.059513	1.587877	1.593647	1.363293	5.2518517239467e-70	-5.20092578223993	down	--	--	Molecular Function: calcium ion binding (GO:0005509);;	K13448|3.1e-43|obr:102721602|K13448 calcium-binding protein CML | (RefSeq) probable calcium-binding protein CML31	Plant-pathogen interaction (ko04626)	[T]	Signal transduction mechanisms	EF-hand domain pair	Probable calcium-binding protein CML31 OS=Oryza sativa subsp. japonica OX=39947 GN=CML31 PE=2 SV=1	T	Signal transduction mechanisms	PREDICTED: probable calcium-binding protein CML31 [Oryza brachyantha]
DfaA05G013280	176	289	195	87	176	142	1.296699	1.815503	1.464235	0.683384	1.045836	0.681722	0.000648261480292981	-1.2444607425263	down	[T]	Signal transduction mechanisms	Biological Process: defense response to nematode (GO:0002215);; Molecular Function: protein serine/threonine kinase activity (GO:0004674);; Molecular Function: ATP binding (GO:0005524);; Cellular Component: mitochondrion (GO:0005739);; Cellular Component: plasma membrane (GO:0005886);; Biological Process: multidimensional cell growth (GO:0009825);; Biological Process: seed germination (GO:0009845…	K13415|7.7e-57|bna:106361506|K13415 protein brassinosteroid insensitive 1 [EC:2.7.10.1 2.7.11.1] | (RefSeq) protein BRASSINOSTEROID INSENSITIVE 1-like	Plant hormone signal transduction (ko04075)	--	--	Leucine rich repeat	Probable LRR receptor-like serine/threonine-protein kinase At1g74360 OS=Arabidopsis thaliana OX=3702 GN=At1g74360 PE=1 SV=1	T	Signal transduction mechanisms	putative LRR receptor-like serine/threonine-protein kinase [Hordeum vulgare]
DfaC07G007600	1695	1021	1187	3218	4694	4893	23.78459	12.220907	17.024822	48.342716	53.430939	44.787735	2.81249234866573e-05	1.11266750445522	up	[O]	Posttranslational modification, protein turnover, chaperones	Biological Process: protein peptidyl-prolyl isomerization (GO:0000413);; Molecular Function: molecular_function (GO:0003674);; Molecular Function: peptidyl-prolyl cis-trans isomerase activity (GO:0003755);; Molecular Function: catalytic activity (GO:0003824);; Molecular Function: binding (GO:0005488);; Molecular Function: protein binding (GO:0005515);; Molecular Function: macrolide binding (GO:00…	K09571|6.8e-288|obr:102716521|K09571 FK506-binding protein 4/5 [EC:5.2.1.8] | (RefSeq) 70 kDa peptidyl-prolyl isomerase	--	[O]	Posttranslational modification, protein turnover, chaperones	FKBP-type peptidyl-prolyl cis-trans isomerase	70 kDa peptidyl-prolyl isomerase OS=Triticum aestivum OX=4565 GN=FKBP70 PE=1 SV=1	O	Posttranslational modification, protein turnover, chaperones	hypothetical protein E2562_001809 [Oryza meyeriana var. granulata]
DfaA08G022150	19	35	18	90	92	111	0.547735	0.854414	0.506003	2.7762	2.137582	2.079279	0.00426427920676629	1.3970130020783	up	--	--	Biological Process: regulation of transcription, DNA-templated (GO:0006355);; Molecular Function: protein dimerization activity (GO:0046983);;	K18878|1.1e-27|cann:107866053|K18878 BHLH transcription factor Upa20 | (RefSeq) Upa20; transcription factor bHLH137-like	Plant-pathogen interaction (ko04626)	--	--	Helix-loop-helix DNA-binding domain	Transcription factor bHLH49 OS=Arabidopsis thaliana OX=3702 GN=BHLH49 PE=1 SV=1	K	Transcription	transcription factor bHLH49 [Setaria italica]
DfaA12G013350	69	68	54	156	260	207	1.547732	1.313511	1.241077	3.792825	4.785451	3.065202	0.00217424176168275	1.10906908502119	up	--	--	--	--	--	--	--	Protein of unknown function (DUF295)	--	S	Function unknown	unnamed protein product [Triticum turgidum subsp. durum]
DfaA03G020990	758	2026	931	149	230	448	19.242771	43.86483	24.152292	4.048564	4.715736	7.415484	2.49289960776423e-11	-2.68738896685239	down	[M]	Cell wall/membrane/envelope biogenesis	Cellular Component: Golgi apparatus (GO:0005794);; Molecular Function: transferase activity, transferring glycosyl groups (GO:0016757);;	K20893|6.2e-112|dosa:Os03t0678800-00|K20893 probable galacturonosyltransferase-like 1 [EC:2.4.1.-] | (RefSeq) Os03g0678800; Glycosyl transferase, family 8 protein.	--	--	--	Glycosyl transferase family 8	Probable galacturonosyltransferase-like 9 OS=Arabidopsis thaliana OX=3702 GN=GATL9 PE=2 SV=1	G	Carbohydrate transport and metabolism	probable galacturonosyltransferase-like 2 [Brachypodium distachyon]
DfaB09G004410	96	108	193	22	43	96	0.736902	0.709693	1.52578	0.18122	0.269219	0.480787	0.000441462140659562	-1.86904202186904	down	[M]	Cell wall/membrane/envelope biogenesis	Molecular Function: protein kinase activity (GO:0004672);; Molecular Function: ATP binding (GO:0005524);; Cellular Component: integral component of membrane (GO:0016021);;	K13415|1.2e-82|han:110929858|K13415 protein brassinosteroid insensitive 1 [EC:2.7.10.1 2.7.11.1] | (RefSeq) systemin receptor SR160-like	Plant hormone signal transduction (ko04075)	--	--	Leucine rich repeat	MDIS1-interacting receptor like kinase 2 OS=Arabidopsis thaliana OX=3702 GN=MIK2 PE=1 SV=3	T	Signal transduction mechanisms	unnamed protein product [Digitaria exilis]
DfaC04G008910	143	128	133	72	88	105	5.925574	4.549005	5.625612	3.20083	2.941467	2.848188	0.000185969373117014	-1.16280662259716	down	[H]	Coenzyme transport and metabolism	Biological Process: Mo-molybdopterin cofactor biosynthetic process (GO:0006777);;	K03637|1.4e-106|sita:101763066|K03637 cyclic pyranopterin monophosphate synthase [EC:4.6.1.17] | (RefSeq) cyclic pyranopterin monophosphate synthase, mitochondrial isoform X1	Folate biosynthesis (ko00790);; Sulfur relay system (ko04122)	[H]	Coenzyme transport and metabolism	MoaC family	Cyclic pyranopterin monophosphate synthase, mitochondrial OS=Arabidopsis thaliana OX=3702 GN=CNX3 PE=1 SV=1	H	Coenzyme transport and metabolism	cyclic pyranopterin monophosphate synthase accessory protein, mitochondrial isoform X1 [Panicum miliaceum]
DfaC01G009640	2232	2148	2229	676	1048	1679	31.848265	26.138359	32.509705	10.324511	12.120129	15.621278	4.38999678309842e-11	-1.57055368076053	down	[G]	Carbohydrate transport and metabolism	Molecular Function: hydrolase activity, hydrolyzing O-glycosyl compounds (GO:0004553);; Biological Process: carbohydrate metabolic process (GO:0005975);;	--	--	--	--	Glycosyl hydrolases family 43	--	G	Carbohydrate transport and metabolism	uncharacterized protein LOC4324837 isoform X4 [Oryza sativa Japonica Group]
DfaC05G009220	426	699	684	102	154	355	6.311503	8.834953	10.360161	1.61481	1.850311	3.429623	1.60807276922648e-08	-2.15769337082696	down	[I]	Lipid transport and metabolism	Molecular Function: hydrolase activity (GO:0016787);;	K14493|4.1e-47|smo:SELMODRAFT_418575|K14493 gibberellin receptor GID1 [EC:3.-.-.-] | (RefSeq) GID1a-1; hypothetical protein	Plant hormone signal transduction (ko04075)	[V]	Defense mechanisms	alpha/beta hydrolase fold	Probable carboxylesterase 18 OS=Arabidopsis thaliana OX=3702 GN=CXE18 PE=1 SV=1	V	Defense mechanisms	Gamma carbonic anhydrase 2, mitochondrial [Dichanthelium oligosanthes]
DfaA04G016690	8	9	23	114	64	108	0.803833	0.786433	2.410606	12.958984	5.469939	7.480338	0.00115436834888252	2.06305005665202	up	--	--	--	--	--	--	--	Wound-induced protein	--	S	Function unknown	uncharacterized protein LOC109771601 [Aegilops tauschii subsp. tauschii]
DfaB03G000040	428	506	428	1425	3346	1944	25.348522	25.550892	25.886576	90.31926	160.726654	75.102676	3.37515226219056e-07	1.68831495445904	up	--	--	Biological Process: metal ion transport (GO:0030001);; Molecular Function: metal ion binding (GO:0046872);;	K10752|1.6e-48|zju:107427343|K10752 histone-binding protein RBBP4 | (RefSeq) LOW QUALITY PROTEIN: WD-40 repeat-containing protein MSI3	--	[P]	Inorganic ion transport and metabolism	Heavy-metal-associated domain	Heavy metal-associated isoprenylated plant protein 27 OS=Arabidopsis thaliana OX=3702 GN=HIPP27 PE=1 SV=1	P	Inorganic ion transport and metabolism	heavy metal-associated isoprenylated plant protein 27-like [Aegilops tauschii subsp. tauschii]
DfaC11G005290	1200	883	1035	533	642	1095	28.466629	17.86302	25.087511	13.511207	12.334386	16.936985	4.04919967825812e-05	-1.06080459461308	down	[O]	Posttranslational modification, protein turnover, chaperones	Molecular Function: peptidyl-prolyl cis-trans isomerase activity (GO:0003755);; Biological Process: protein folding (GO:0006457);;	K05864|1.2e-206|dosa:Os06t0216800-01|K05864 peptidyl-prolyl isomerase D [EC:5.2.1.8] | (RefSeq) Os06g0216800, CYP40A, CYCLOPHILIN_40A; Similar to Cyclophilin-40 (Expressed protein).	--	[O]	Posttranslational modification, protein turnover, chaperones	Cyclophilin type peptidyl-prolyl cis-trans isomerase/CLD	Peptidyl-prolyl cis-trans isomerase CYP40 OS=Arabidopsis thaliana OX=3702 GN=CYP40 PE=2 SV=1	O	Posttranslational modification, protein turnover, chaperones	hypothetical protein EE612_032702 [Oryza sativa]
DfaC02G011170	1588	1453	1665	829	1108	1582	38.6548	30.166292	41.400372	21.56843	21.86175	25.106392	1.02041657782772e-06	-1.01979926726607	down	[T]	Signal transduction mechanisms	Molecular Function: catalytic activity (GO:0003824);;	K14803|1.6e-187|obr:102707399|K14803 protein phosphatase PTC2/3 [EC:3.1.3.16] | (RefSeq) probable protein phosphatase 2C 47	--	[T]	Signal transduction mechanisms	Protein phosphatase 2C	Probable protein phosphatase 2C 47 OS=Oryza sativa subsp. japonica OX=39947 GN=Os05g0134200 PE=2 SV=1	T	Signal transduction mechanisms	hypothetical protein E2562_003348 [Oryza meyeriana var. granulata]
DfaB09G003410	34	54	39	8	9	25	1.399944	1.893339	1.616182	0.350465	0.286541	0.652545	0.000832798579454348	-2.0392280920379	down	--	--	--	--	--	--	--	--	Kiwellin-1 OS=Zea mays OX=4577 GN=KWL1 PE=1 SV=1	S	Function unknown	ripening-related protein 3-like [Hordeum vulgare]
DfaA08G004040	6278	6907	4227	1248	1546	2839	52.787998	49.528336	36.31834	11.227615	10.535158	15.563498	9.56132892812162e-18	-2.20626761075164	down	--	--	Molecular Function: phosphoric ester hydrolase activity (GO:0042578);;	K22913|0.0e+00|obr:102711235|K22913 phosphatidylinositol 3,5-bisphosphate 5-phosphatase [EC:3.1.3.-] | (RefSeq) phosphoinositide phosphatase SAC2	Inositol phosphate metabolism (ko00562)	[I]	Lipid transport and metabolism	SacI homology domain	Phosphoinositide phosphatase SAC2 OS=Arabidopsis thaliana OX=3702 GN=SAC2 PE=2 SV=1	I	Lipid transport and metabolism	hypothetical protein E2562_009474 [Oryza meyeriana var. granulata]
DfaA09G001160	1496	2547	2190	423	597	937	39.234955	56.99678	58.713009	11.874954	12.683472	16.01623	2.26552313828015e-16	-2.24923762819685	down	--	--	Cellular Component: nucleus (GO:0005634);; Biological Process: regulation of transcription, DNA-templated (GO:0006355);; Molecular Function: zinc ion binding (GO:0008270);; Molecular Function: sequence-specific DNA binding (GO:0043565);;	K21630|2.5e-25|cmax:111478040|K21630 GATA-type zinc finger protein 1 | (RefSeq) GATA transcription factor 6-like	--	[K]	Transcription	GATA zinc finger	GATA transcription factor 4 OS=Arabidopsis thaliana OX=3702 GN=GATA4 PE=2 SV=1	K	Transcription	hypothetical protein EJB05_23424 [Eragrostis curvula]
DfaC02G006810	136	118	111	462	711	604	5.65839	4.180697	4.722348	20.69685	24.112715	16.484818	4.52657697285048e-10	1.68708396303529	up	--	--	--	--	--	--	--	Universal stress protein family	--	S	Function unknown	unnamed protein product [Triticum turgidum subsp. durum]
DfaB03G001520	2205	2614	2760	939	1534	2408	35.36414	35.753162	45.233246	16.104788	19.943136	25.175018	2.0864120561693e-06	-1.2541098485967	down	--	--	Molecular Function: transferase activity, transferring glycosyl groups (GO:0016757);;	K18207|5.7e-81|pxb:103951460|K18207 protein O-mannose beta-1,4-N-acetylglucosaminyltransferase [EC:2.4.1.312] | (RefSeq) protein O-linked-mannose beta-1,4-N-acetylglucosaminyltransferase 2-like	Mannose type O-glycan biosynthesis (ko00515)	[S]	Function unknown	Protein of unknown function (DUF563)	Alpha-1,3-arabinosyltransferase XAT2 OS=Oryza sativa subsp. japonica OX=39947 GN=XAT2 PE=1 SV=1	S	Function unknown	hypothetical protein E2562_015363 [Oryza meyeriana var. granulata]
DfaA11G012350	228	199	327	2	12	19	5.413968	4.03091	7.925948	0.028002	0.2213	0.288839	6.3699081788882e-24	-4.85535901152344	down	--	--	Molecular Function: ubiquitin-protein transferase activity (GO:0004842);;	K10260|8.0e-17|ota:OT_ostta09g00430|K10260 F-box and WD-40 domain protein 7 | (RefSeq) WD40/YVTN repeat-like-containing domain	Ubiquitin mediated proteolysis (ko04120)	--	--	U-box domain	U-box domain-containing protein 21 OS=Arabidopsis thaliana OX=3702 GN=PUB21 PE=2 SV=1	H	Coenzyme transport and metabolism	predicted protein [Hordeum vulgare subsp. vulgare]
DfaA08G011560	3617	3761	2568	1220	1226	2202	25.892166	22.956968	18.780651	9.345107	7.114755	10.278255	9.46355830359643e-13	-1.66857521995992	down	[P]	Inorganic ion transport and metabolism	Molecular Function: magnesium ion binding (GO:0000287);; Molecular Function: ATP binding (GO:0005524);; Biological Process: phospholipid transport (GO:0015914);; Cellular Component: integral component of membrane (GO:0016021);;	K14802|0.0e+00|sita:101761224|K14802 phospholipid-transporting ATPase [EC:7.6.2.1] | (RefSeq) phospholipid-transporting ATPase 1	--	[R]	General function prediction only	Phospholipid-translocating P-type ATPase C-terminal	Phospholipid-transporting ATPase 1 OS=Arabidopsis thaliana OX=3702 GN=ALA1 PE=2 SV=1	P	Inorganic ion transport and metabolism	hypothetical protein DAI22_03g168700 [Oryza sativa Japonica Group]
DfaB01G027320	435	1796	498	173	226	362	11.02922	38.894405	12.913934	4.685466	4.636404	5.979168	3.60038864587598e-06	-2.28322327543347	down	--	--	--	K23877|5.9e-38|eus:EUTSA_v10018613mg|K23877 xyloglucan O-acetyltransferase | (RefSeq) hypothetical protein	--	--	--	GDSL/SGNH-like Acyl-Esterase family found in Pmr5 and Cas1p	Protein trichome birefringence-like 38 OS=Arabidopsis thaliana OX=3702 GN=TBL38 PE=2 SV=1	S	Function unknown	hypothetical protein E2562_016303 [Oryza meyeriana var. granulata]
DfaB06G002730	774	887	676	151	147	332	11.920533	11.654398	10.642068	2.487074	1.828444	3.329206	2.07382473431624e-18	-2.45941850857047	down	[H]	Coenzyme transport and metabolism	Molecular Function: molecular_function (GO:0003674);; Molecular Function: catalytic activity (GO:0003824);; Molecular Function: ferrochelatase activity (GO:0004325);; Cellular Component: cellular_component (GO:0005575);; Cellular Component: intracellular (GO:0005622);; Cellular Component: cell (GO:0005623);; Cellular Component: cytoplasm (GO:0005737);; Cellular Component: mitochondrion (GO:000573…	K01772|2.4e-241|dosa:Os09t0297000-01|K01772 protoporphyrin/coproporphyrin ferrochelatase [EC:4.99.1.1 4.99.1.9] | (RefSeq) Os09g0297000; Similar to Ferrochelatase.	Porphyrin and chlorophyll metabolism (ko00860)	[H]	Coenzyme transport and metabolism	Ferrochelatase	Ferrochelatase-1, chloroplastic OS=Oryza sativa subsp. japonica OX=39947 GN=Os09g0297000 PE=2 SV=1	H	Coenzyme transport and metabolism	hypothetical protein E2562_013038 [Oryza meyeriana var. granulata]
DfaA02G003670	37	144	51	12	34	28	1.694564	5.690303	2.371389	0.578355	1.266248	0.845679	0.00172850445708288	-2.01464068215456	down	--	--	Molecular Function: DNA binding (GO:0003677);; Cellular Component: nucleus (GO:0005634);; Biological Process: regulation of transcription, DNA-templated (GO:0006355);;	K16222|6.8e-20|eus:EUTSA_v10004655mg|K16222 Dof zinc finger protein DOF5.5 | (RefSeq) hypothetical protein	Circadian rhythm - plant (ko04712)	--	--	Dof domain, zinc finger	Dof zinc finger protein 5 OS=Oryza sativa subsp. japonica OX=39947 GN=DOF5 PE=2 SV=1	B	Chromatin structure and dynamics	dof zinc finger protein [Hordeum vulgare]
DfaA10G002470	94	61	92	248	395	444	1.390509	0.765252	1.398779	3.95453	4.766416	4.309273	4.84836755184457e-06	1.49377563905666	up	--	--	--	--	--	--	--	--	--	--	--	hypothetical protein E2562_002368 [Oryza meyeriana var. granulata]
DfaC01G020450	1473	1702	1148	7	21	68	7.7724	7.659281	6.186174	0.038508	0.085851	0.232732	2.55848810868461e-38	-5.85177581982856	down	[T]	Signal transduction mechanisms	Molecular Function: molecular_function (GO:0003674);; Molecular Function: catalytic activity (GO:0003824);; Molecular Function: transporter activity (GO:0005215);; Molecular Function: ATP binding (GO:0005524);; Cellular Component: cellular_component (GO:0005575);; Cellular Component: cell (GO:0005623);; Cellular Component: plasma membrane (GO:0005886);; Biological Process: transport (GO:0006810);…	K08712|8.5e-141|gsl:Gasu_29800|K08712 ATP-binding cassette, subfamily G (WHITE), member 2, SNQ2 | (RefSeq) ABC transporter, ATP-binding protein	ABC transporters (ko02010)	[Q]	Secondary metabolites biosynthesis, transport and catabolism	ABC-2 type transporter	ABC transporter G family member 37 OS=Oryza sativa subsp. japonica OX=39947 GN=ABCG37 PE=2 SV=1	Q	Secondary metabolites biosynthesis, transport and catabolism	hypothetical protein E2562_008178 [Oryza meyeriana var. granulata]
DfaA08G002020	173	461	354	684	1395	1371	4.670555	10.656987	9.81799	19.843294	30.693008	24.254236	0.00457391306001483	1.15679746667369	up	[H]	Coenzyme transport and metabolism	Biological Process: steroid biosynthetic process (GO:0006694);; Molecular Function: methyltransferase activity (GO:0008168);; Cellular Component: integral component of membrane (GO:0016021);; Biological Process: methylation (GO:0032259);;	K08242|2.5e-187|obr:102714159|K08242 24-methylenesterol C-methyltransferase [EC:2.1.1.143] | (RefSeq) 24-methylenesterol C-methyltransferase 2	Steroid biosynthesis (ko00100)	[IR]	Lipid transport and metabolism;; General function prediction only	Methyltransferase domain	24-methylenesterol C-methyltransferase 2 OS=Oryza sativa subsp. japonica OX=39947 GN=Smt2-1 PE=2 SV=2	I	Lipid transport and metabolism	PREDICTED: 24-methylenesterol C-methyltransferase 2 [Oryza brachyantha]
DfaC03G012190	188	301	233	5	5	0	14.718165	20.116932	18.661196	0.366824	0.2894	0	4.86518031580605e-31	-6.11523710794375	down	--	--	Biological Process: metal ion transport (GO:0030001);; Molecular Function: metal ion binding (GO:0046872);;	--	--	--	--	Heavy-metal-associated domain	Disease resistance protein Pik-1 OS=Oryza sativa subsp. japonica OX=39947 GN=PIK-1 PE=1 SV=1	L	Replication, recombination and repair	hypothetical protein EJB05_21085 [Eragrostis curvula]
DfaB05G001210	109	712	147	34	9	49	3.857337	21.512003	5.292291	1.27039	0.235565	1.123135	3.12946792501245e-07	-3.45192979693957	down	--	--	Cellular Component: apoplast (GO:0048046);;	--	--	--	--	Dirigent-like protein	--	S	Function unknown	dirigent protein 1 [Oryza sativa Japonica Group]
DfaA06G004100	654	1005	680	2689	2432	3683	7.502391	9.834188	7.97121	33.004871	22.620327	27.55467	1.69972175030719e-07	1.32785930354613	up	[F]	Nucleotide transport and metabolism	Cellular Component: integral component of membrane (GO:0016021);; Molecular Function: transmembrane transporter activity (GO:0022857);;	K14611|7.7e-241|nau:109231653|K14611 solute carrier family 23 (nucleobase transporter), member 1 | (RefSeq) nucleobase-ascorbate transporter 6	--	[F]	Nucleotide transport and metabolism	Permease family	Nucleobase-ascorbate transporter 6 OS=Arabidopsis thaliana OX=3702 GN=NAT6 PE=2 SV=2	F	Nucleotide transport and metabolism	nucleobase-ascorbate transporter 6 [Oryza sativa Japonica Group]
DfaC08G010350	50	54	42	17	6	23	5.19255	4.840721	4.490107	1.830375	0.429108	1.584262	0.000817711701260906	-2.03882584769451	down	--	--	Cellular Component: integral component of membrane (GO:0016021);;	--	--	--	--	--	--	--	--	hypothetical protein C2845_PM02G32420 [Panicum miliaceum]
Dfa0G020920	428	781	291	309	310	394	15.795936	24.607006	10.954002	12.211271	9.274726	9.480702	0.00610241614016565	-1.07110920603756	down	--	--	Molecular Function: RNA binding (GO:0003723);;	--	--	--	--	RNA recognition motif. (a.k.a. RRM, RBD, or RNP domain)	Binding partner of ACD11 1 OS=Arabidopsis thaliana OX=3702 GN=BPA1 PE=1 SV=1	A	RNA processing and modification	PREDICTED: binding partner of ACD11 1 isoform X1 [Oryza brachyantha]
DfaC01G018130	165	152	174	65	93	117	1.307383	1.030704	1.413825	0.552294	0.599707	0.604663	3.58171229781612e-06	-1.4061534736903	down	--	--	Molecular Function: nucleic acid binding (GO:0003676);; Biological Process: DNA integration (GO:0015074);;	K17545|4.0e-120|zma:103634684|K17545 serine/threonine-protein kinase ULK4 [EC:2.7.11.1] | (RefSeq) uncharacterized protein LOC103634684	--	[R]	General function prediction only	Reverse transcriptase (RNA-dependent DNA polymerase)	Retrovirus-related Pol polyprotein from transposon TNT 1-94 OS=Nicotiana tabacum OX=4097 PE=2 SV=1	G	Carbohydrate transport and metabolism	PH01B001I13.11 [Phyllostachys edulis]
DfaB11G017270	167	156	87	22	40	80	1.122111	0.896574	0.59862	0.157308	0.217601	0.352297	7.03693829347769e-06	-2.06419341586011	down	--	--	Molecular Function: nucleic acid binding (GO:0003676);; Molecular Function: zinc ion binding (GO:0008270);; Biological Process: DNA integration (GO:0015074);;	K03006|1.1e-161|adu:107466525|K03006 DNA-directed RNA polymerase II subunit RPB1 [EC:2.7.7.6] | (RefSeq) LOW QUALITY PROTEIN: DNA-directed RNA polymerase II subunit 1-like	RNA polymerase (ko03020)	[R]	General function prediction only	Reverse transcriptase (RNA-dependent DNA polymerase)	Retrovirus-related Pol polyprotein from transposon TNT 1-94 OS=Nicotiana tabacum OX=4097 PE=2 SV=1	J	Translation, ribosomal structure and biogenesis	OSJNBa0089N06.20 [Oryza sativa Japonica Group]
DfaC03G015920	119	83	127	31	88	45	4.975525	2.975733	5.421103	1.377989	2.969435	1.211754	0.0035469928180395	-1.49569345867463	down	[I]	Lipid transport and metabolism	Molecular Function: 2-C-methyl-D-erythritol 2,4-cyclodiphosphate synthase activity (GO:0008685);; Cellular Component: chloroplast stroma (GO:0009570);; Biological Process: chlorophyll biosynthetic process (GO:0015995);; Biological Process: carotenoid biosynthetic process (GO:0016117);;	K01770|8.3e-112|bdi:100821610|K01770 2-C-methyl-D-erythritol 2,4-cyclodiphosphate synthase [EC:4.6.1.12] | (RefSeq) 2-C-methyl-D-erythritol 2,4-cyclodiphosphate synthase, chloroplastic	Terpenoid backbone biosynthesis (ko00900)	--	--	YgbB family	2-C-methyl-D-erythritol 2,4-cyclodiphosphate synthase, chloroplastic OS=Oryza sativa subsp. japonica OX=39947 GN=ISPF PE=1 SV=1	H	Coenzyme transport and metabolism	2-C-methyl-D-erythritol 2,4-cyclodiphosphate synthase, chloroplastic [Brachypodium distachyon]
DfaB01G015260	450	1037	364	113	187	203	6.254145	12.300192	5.162455	1.674278	2.106536	1.838205	2.79039513180358e-09	-2.35558055761568	down	--	--	Molecular Function: aspartic-type endopeptidase activity (GO:0004190);; Biological Process: lipid metabolic process (GO:0006629);;	K08245|2.5e-258|bdi:100844468|K08245 phytepsin [EC:3.4.23.40] | (RefSeq) aspartic proteinase oryzasin-1 isoform X3	--	[O]	Posttranslational modification, protein turnover, chaperones	Eukaryotic aspartyl protease	Aspartic proteinase oryzasin-1 OS=Oryza sativa subsp. japonica OX=39947 GN=Os05g0567100 PE=2 SV=2	O	Posttranslational modification, protein turnover, chaperones	aspartic proteinase oryzasin-1 isoform X2 [Brachypodium distachyon]
DfaA03G014710	84	163	95	70	53	61	10.039524	16.717808	11.698647	8.952826	5.121461	4.802725	0.00386055685224241	-1.34340029058522	down	--	--	Cellular Component: mitochondrion (GO:0005739);;	K02267|1.6e-41|sita:101776523|K02267 cytochrome c oxidase subunit 6b | (RefSeq) cytochrome c oxidase subunit 6b-3	Oxidative phosphorylation (ko00190)	[C]	Energy production and conversion	Cytochrome oxidase c subunit VIb	Cytochrome c oxidase subunit 6b-2 OS=Arabidopsis thaliana OX=3702 GN=COX6B-2 PE=2 SV=1	C	Energy production and conversion	cytochrome c oxidase subunit 6b-3 [Setaria italica]
DfaC11G009290	27	50	14	183	192	178	1.601375	2.507051	0.81047	11.636561	9.247094	6.895563	8.30949516320399e-05	1.96635475908799	up	--	--	--	K16281|2.3e-55|ats:109785482|K16281 RING-H2 zinc finger protein RHA1 | (RefSeq) LOC109785482; probable E3 ubiquitin-protein ligase RHA1A	--	[O]	Posttranslational modification, protein turnover, chaperones	Ring finger domain	Brassinosteroid-responsive RING protein 1 OS=Arabidopsis thaliana OX=3702 GN=BRH1 PE=2 SV=1	O	Posttranslational modification, protein turnover, chaperones	unnamed protein product [Triticum turgidum subsp. durum]
Dfa0G010430	511	420	472	77	101	58	2.804983	1.964715	2.645644	0.451033	0.44696	0.206959	2.75585949447581e-18	-3.00372566008914	down	[IQR]	Lipid transport and metabolism;; Secondary metabolites biosynthesis, transport and catabolism;; General function prediction only	Molecular Function: molecular_function (GO:0003674);; Molecular Function: catalytic activity (GO:0003824);; Cellular Component: cellular_component (GO:0005575);; Cellular Component: intracellular (GO:0005622);; Cellular Component: cell (GO:0005623);; Cellular Component: cytoplasm (GO:0005737);; Biological Process: cellular aromatic compound metabolic process (GO:0006725);; Biological Process: por…	K13606|8.4e-181|bdi:100842430|K13606 chlorophyll(ide) b reductase [EC:1.1.1.294] | (RefSeq) probable chlorophyll(ide) b reductase NYC1, chloroplastic	Porphyrin and chlorophyll metabolism (ko00860)	[R]	General function prediction only	short chain dehydrogenase	Probable chlorophyll(ide) b reductase NYC1, chloroplastic OS=Oryza sativa subsp. japonica OX=39947 GN=NYC1 PE=1 SV=1	Q	Secondary metabolites biosynthesis, transport and catabolism	hypothetical protein E2562_017496 [Oryza meyeriana var. granulata]
DfaC04G017030	10311	24059	13214	4587	11069	11472	156.670761	311.786346	205.183838	74.569794	136.356888	113.65963	0.000238617554325186	-1.37705021845081	down	--	--	Biological Process: reproduction (GO:0000003);; Cellular Component: Golgi membrane (GO:0000139);; Biological Process: polysaccharide biosynthetic process (GO:0000271);; Biological Process: regionalization (GO:0003002);; Biological Process: developmental process involved in reproduction (GO:0003006);; Molecular Function: molecular_function (GO:0003674);; Molecular Function: catalytic activity (GO:…	K20871|1.1e-192|sita:101777107|K20871 putative beta-1,4-xylosyltransferase IRX14 [EC:2.4.2.-] | (RefSeq) probable glucuronosyltransferase Os04g0650300	--	[O]	Posttranslational modification, protein turnover, chaperones	Glycosyltransferase family 43	Probable glucuronosyltransferase Os04g0650300 OS=Oryza sativa subsp. japonica OX=39947 GN=Os04g0650300 PE=3 SV=1	O	Posttranslational modification, protein turnover, chaperones	hypothetical protein E2562_004220 [Oryza meyeriana var. granulata]
DfaA04G012030	833	267	1254	3294	6500	3753	39.604042	10.807707	60.948429	167.68132	250.734055	116.418091	0.00053523346908764	1.81236901098111	up	--	--	Biological Process: reproduction (GO:0000003);; Biological Process: regionalization (GO:0003002);; Biological Process: developmental process involved in reproduction (GO:0003006);; Cellular Component: cellular_component (GO:0005575);; Cellular Component: intracellular (GO:0005622);; Cellular Component: cell (GO:0005623);; Cellular Component: nucleus (GO:0005634);; Biological Process: nucleobase-c…	K13413|5.9e-53|sbi:110435403|K13413 mitogen-activated protein kinase kinase 4/5 [EC:2.7.12.2] | (RefSeq) mitogen-activated protein kinase kinase 5-like	MAPK signaling pathway - plant (ko04016);; Plant hormone signal transduction (ko04075);; Plant-pathogen interaction (ko04626)	--	--	Protein of unknown function (DUF640)	Protein G1-like4 OS=Oryza sativa subsp. indica OX=39946 GN=OsI_16643 PE=3 SV=1	S	Function unknown	Protein G1-like3 [Zea mays]
DfaA10G008530	107	82	97	228	356	310	1.771745	1.161028	1.629492	4.050977	4.791734	3.348837	0.0013583957786619	1.04517663198848	up	[BQ]	Chromatin structure and dynamics;; Secondary metabolites biosynthesis, transport and catabolism	Molecular Function: molecular_function (GO:0003674);; Molecular Function: catalytic activity (GO:0003824);; Molecular Function: binding (GO:0005488);; Molecular Function: protein binding (GO:0005515);; Cellular Component: cellular_component (GO:0005575);; Cellular Component: intracellular (GO:0005622);; Cellular Component: cell (GO:0005623);; Cellular Component: nucleus (GO:0005634);; Cellular Co…	K11407|4.9e-47|smo:SELMODRAFT_166606|K11407 histone deacetylase 6 [EC:3.5.1.98] | (RefSeq) hypothetical protein	--	[B]	Chromatin structure and dynamics	Histone deacetylase domain	Histone deacetylase 14 OS=Arabidopsis thaliana OX=3702 GN=HDA14 PE=1 SV=1	B	Chromatin structure and dynamics	hypothetical protein E2562_010847 [Oryza meyeriana var. granulata]
DfaC03G016330	6	15	19	386	403	80	0.146988	0.338181	0.535135	11.591646	9.186727	1.463042	1.17788586648961e-07	3.51387721160242	up	--	--	Molecular Function: molecular_function (GO:0003674);; Molecular Function: transcription factor activity, sequence-specific DNA binding (GO:0003700);; Biological Process: regulation of transcription, DNA-templated (GO:0006355);; Biological Process: biological_process (GO:0008150);; Biological Process: regulation of biosynthetic process (GO:0009889);; Biological Process: regulation of gene expressi…	K20558|1.7e-28|adu:107495120|K20558 transcription factor SPEECHLESS | (RefSeq) transcription factor SPEECHLESS	MAPK signaling pathway - plant (ko04016)	--	--	Helix-loop-helix DNA-binding domain	Transcription factor bHLH96 OS=Arabidopsis thaliana OX=3702 GN=BHLH96 PE=1 SV=1	K	Transcription	hypothetical protein E2562_026418 [Oryza meyeriana var. granulata]
DfaC08G009310	126	267	161	76	110	173	1.758421	3.186885	2.30027	1.129373	1.239756	1.578924	0.00316412796201082	-1.19384952744833	down	[P]	Inorganic ion transport and metabolism	Cellular Component: integral component of membrane (GO:0016021);; Molecular Function: metal ion transmembrane transporter activity (GO:0046873);;	K21398|3.3e-260|obr:102714438|K21398 natural resistance-associated macrophage protein 2 | (RefSeq) metal transporter Nramp2	--	[P]	Inorganic ion transport and metabolism	Natural resistance-associated macrophage protein	Metal transporter Nramp2 OS=Oryza sativa subsp. japonica OX=39947 GN=NRAMP2 PE=2 SV=1	P	Inorganic ion transport and metabolism	PREDICTED: metal transporter Nramp2 [Oryza brachyantha]
DfaC10G006010	1016	1308	882	5934	7439	9542	25.170732	27.635447	22.338612	157.417267	149.525421	154.238739	8.31936557957852e-33	2.23690588837312	up	[R]	General function prediction only	Molecular Function: zinc ion binding (GO:0008270);; Molecular Function: oxidoreductase activity (GO:0016491);;	K18857|4.4e-214|sita:101766872|K18857 alcohol dehydrogenase class-P [EC:1.1.1.1] | (RefSeq) alcohol dehydrogenase 2	Glycolysis / Gluconeogenesis (ko00010);; Fatty acid degradation (ko00071);; Tyrosine metabolism (ko00350);; alpha-Linolenic acid metabolism (ko00592)	[Q]	Secondary metabolites biosynthesis, transport and catabolism	Zinc-binding dehydrogenase	Alcohol dehydrogenase 2 OS=Zea mays OX=4577 GN=ADH2 PE=2 SV=1	Q	Secondary metabolites biosynthesis, transport and catabolism	alcohol dehydrogenase family-2 [Oryza meyeriana var. granulata]
DfaA03G014350	899	843	601	254	297	481	21.549389	17.231268	14.706014	6.504457	5.755223	7.505657	4.73605639683834e-13	-1.75456249246777	down	--	--	Cellular Component: Golgi membrane (GO:0000139);; Molecular Function: pyrimidine nucleotide-sugar transmembrane transporter activity (GO:0015165);; Cellular Component: integral component of membrane (GO:0016021);;	K15272|2.8e-30|csl:COCSUDRAFT_57991|K15272 solute carrier family 35 (UDP-sugar transporter), member A1/2/3 | (RefSeq) putative CMP-sialic acid transporter	--	[G]	Carbohydrate transport and metabolism	Nucleotide-sugar transporter	CMP-sialic acid transporter 5 OS=Oryza sativa subsp. japonica OX=39947 GN=CSTLP5 PE=2 SV=1	G	Carbohydrate transport and metabolism	hypothetical protein OsJ_07434 [Oryza sativa Japonica Group]
DfaB06G010300	159	91	168	481	514	544	11.165893	5.426266	12.068089	36.113564	29.283089	24.929193	0.000378296851905564	1.27754788623464	up	--	--	Cellular Component: chromatin (GO:0000785);; Molecular Function: molecular_function (GO:0003674);; Molecular Function: nucleic acid binding (GO:0003676);; Molecular Function: DNA binding (GO:0003677);; Molecular Function: chromatin binding (GO:0003682);; Molecular Function: transcription factor activity, sequence-specific DNA binding (GO:0003700);; Molecular Function: structural molecule activity…	K11296|3.1e-53|osa:4347789|K11296 high mobility group protein B3 | (RefSeq) HMG1/2-like protein isoform X1	--	[R]	General function prediction only	HMG (high mobility group) box	High mobility group B protein 3 OS=Arabidopsis thaliana OX=3702 GN=HMGB3 PE=1 SV=1	K	Transcription	HMG1/2-like protein isoform X1 [Oryza sativa Japonica Group]
DfaA08G010640	58	61	102	13	7	18	1.706301	1.522635	3.094879	0.393262	0.151638	0.336534	1.66210814777597e-07	-2.88859962649342	down	--	--	Molecular Function: DNA binding (GO:0003677);;	K09422|4.0e-120|ats:109783993|K09422 transcription factor MYB, plant | (RefSeq) LOC109783993; transcription factor MYB86-like	--	[K]	Transcription	Myb-like DNA-binding domain	Transcription factor MYB2 OS=Oryza sativa subsp. japonica OX=39947 GN=MYB2 PE=2 SV=1	K	Transcription	transcription factor MYB86-like [Aegilops tauschii subsp. tauschii]
DfaA03G020140	486	731	527	32	77	205	12.333838	15.813037	13.65407	0.848478	1.572033	3.382209	3.20839866023968e-11	-3.01139225318402	down	--	--	Molecular Function: methyltransferase activity (GO:0008168);;	K21485|1.0e-170|sita:101756800|K21485 anthranilate O-methyltransferase [EC:2.1.1.277] | (RefSeq) anthranilate O-methyltransferase 3	--	--	--	SAM dependent carboxyl methyltransferase	Anthranilate O-methyltransferase 2 OS=Zea mays OX=4577 GN=AAMT2 PE=1 SV=1	S	Function unknown	hypothetical protein E2562_035093 [Oryza meyeriana var. granulata]
DfaC08G015030	238	255	188	899	1572	1380	14.187917	12.960552	11.419754	57.331268	75.992096	53.622829	1.66393095687147e-14	1.894900716297	up	--	--	Molecular Function: protein dimerization activity (GO:0046983);;	--	--	--	--	--	Transcription factor bHLH61 OS=Arabidopsis thaliana OX=3702 GN=BHLH61 PE=2 SV=1	S	Function unknown	PREDICTED: uncharacterized protein LOC102704224 [Oryza brachyantha]
DfaB01G013660	52	636	142	21	33	60	1.513835	15.903164	4.23565	0.65697	0.762861	1.133911	9.37359479700966e-06	-3.04067078147214	down	--	--	Molecular Function: transcription regulatory region sequence-specific DNA binding (GO:0000976);; Cellular Component: nucleus (GO:0005634);; Biological Process: regulation of transcription, DNA-templated (GO:0006355);;	--	--	--	--	No apical meristem (NAM) protein	NAC domain-containing protein 73 OS=Arabidopsis thaliana OX=3702 GN=NAC073 PE=2 SV=1	K	Transcription	NAC domain-containing protein 73 [Setaria italica]
DfaA05G012190	289	201	250	943	1447	1017	4.558992	2.696092	4.025191	15.931025	18.521276	10.470561	1.94672245521952e-07	1.61152102816908	up	--	--	--	--	--	--	--	Neprosin	--	S	Function unknown	hypothetical protein E2562_008937 [Oryza meyeriana var. granulata]
DfaA08G001880	162	319	165	16	19	29	5.013643	8.421703	5.21888	0.514644	0.453597	0.571583	2.21966212295407e-20	-3.74682501087599	down	--	--	Molecular Function: molecular_function (GO:0003674);; Molecular Function: nucleic acid binding (GO:0003676);; Molecular Function: DNA binding (GO:0003677);; Molecular Function: binding (GO:0005488);; Cellular Component: cellular_component (GO:0005575);; Cellular Component: intracellular (GO:0005622);; Cellular Component: cell (GO:0005623);; Cellular Component: nucleus (GO:0005634);; Biological Pr…	K00521|3.3e-47|cmos:111447866|K00521 ferric-chelate reductase [EC:1.16.1.7] | (RefSeq) ferric reduction oxidase 7, chloroplastic-like	--	--	--	No apical meristem (NAM) protein	NAC domain-containing protein 22 OS=Oryza sativa subsp. japonica OX=39947 GN=NAC022 PE=2 SV=1	K	Transcription	hypothetical protein E2562_023912 [Oryza meyeriana var. granulata]
DfaC11G012380	157	202	228	1072	1884	1757	2.247056	2.45916	3.336062	16.428192	21.881912	16.413668	9.44839099504453e-19	2.36682463082122	up	--	--	Molecular Function: acetylglucosaminyltransferase activity (GO:0008375);; Cellular Component: membrane (GO:0016020);;	--	--	--	--	Core-2/I-Branching enzyme	Glycosyltransferase BC10 OS=Oryza sativa subsp. japonica OX=39947 GN=BC10 PE=1 SV=1	S	Function unknown	hypothetical protein E2562_031211 [Oryza meyeriana var. granulata]
DfaC11G008630	160	521	165	69	79	77	2.434185	6.783322	2.562639	1.111996	0.971687	0.764575	2.87547234681718e-06	-2.2915172506352	down	--	--	Molecular Function: molecular_function (GO:0003674);; Molecular Function: catalytic activity (GO:0003824);; Cellular Component: cellular_component (GO:0005575);; Cellular Component: intracellular (GO:0005622);; Cellular Component: cell (GO:0005623);; Cellular Component: cytoplasm (GO:0005737);; Cellular Component: endosome (GO:0005768);; Cellular Component: Golgi apparatus (GO:0005794);; Cellular…	K23872|5.8e-139|cqi:110731737|K23872 putative homogalacturonan methyltransferase [EC:2.1.1.-] | (RefSeq) probable methyltransferase PMT13	--	--	--	Putative S-adenosyl-L-methionine-dependent methyltransferase	Probable methyltransferase PMT15 OS=Arabidopsis thaliana OX=3702 GN=At4g00750 PE=2 SV=1	S	Function unknown	hypothetical protein E2562_016223 [Oryza meyeriana var. granulata]
DfaC09G001240	187	145	130	471	469	489	2.254606	1.492269	1.603718	6.1021	4.601013	3.861344	0.000493270209735717	1.06691644183723	up	[T]	Signal transduction mechanisms	Molecular Function: protein kinase activity (GO:0004672);; Molecular Function: ATP binding (GO:0005524);;	K08269|1.6e-269|ats:109736584|K08269 serine/threonine-protein kinase ULK2 [EC:2.7.11.1] | (RefSeq) LOC109736584; serine/threonine-protein kinase ATG1a-like	Autophagy - other (ko04136)	[OUT]	Posttranslational modification, protein turnover, chaperones;; Intracellular trafficking, secretion, and vesicular transport;; Signal transduction mechanisms	Protein kinase domain	Serine/threonine-protein kinase ATG1a OS=Arabidopsis thaliana OX=3702 GN=ATG1A PE=1 SV=1	T	Signal transduction mechanisms	serine/threonine-protein kinase ATG1a [Brachypodium distachyon]
DfaB10G009830	157	214	338	13	6	17	4.436693	5.161714	9.74638	0.389301	0.116827	0.299949	1.50942748453167e-21	-4.58107456675085	down	[R]	General function prediction only	--	K22684|1.8e-139|obr:102715811|K22684 metacaspase-1 [EC:3.4.22.-] | (RefSeq) metacaspase-9	--	[DO]	Cell cycle control, cell division, chromosome partitioning;; Posttranslational modification, protein turnover, chaperones	Caspase domain	Metacaspase-9 OS=Arabidopsis thaliana OX=3702 GN=AMC9 PE=1 SV=1	--	--	hypothetical protein E2562_015766 [Oryza meyeriana var. granulata]
DfaB08G008100	1847	1747	1804	161	290	929	26.95207	21.74172	26.913538	2.506625	3.422717	8.83989	3.43668165250425e-09	-2.56225763034793	down	[OT]	Posttranslational modification, protein turnover, chaperones;; Signal transduction mechanisms	Biological Process: response to acid chemical (GO:0001101);; Molecular Function: molecular_function (GO:0003674);; Molecular Function: binding (GO:0005488);; Cellular Component: cellular_component (GO:0005575);; Cellular Component: intracellular (GO:0005622);; Cellular Component: cell (GO:0005623);; Cellular Component: cytoplasm (GO:0005737);; Cellular Component: cytosol (GO:0005829);; Biological…	K02904|6.6e-07|zma:103628787|K02904 large subunit ribosomal protein L29 | (RefSeq) 50S ribosomal protein L29, chloroplastic	Ribosome (ko03010)	--	--	ACT domain	ACT domain-containing protein ACR8 OS=Arabidopsis thaliana OX=3702 GN=ACR8 PE=2 SV=1	S	Function unknown	ACT domain-containing protein ACR8-like [Aegilops tauschii subsp. tauschii]
Dendrocalamus_farinosus_newGene_13306	1979	1322	1572	562	600	1421	25.817343	15.529451	22.475338	8.263085	5.727392	9.891248	2.31497639586831e-06	-1.52294941120669	down	--	--	Molecular Function: protein serine/threonine phosphatase activity (GO:0004722);; Molecular Function: magnesium-dependent protein serine/threonine phosphatase activity (GO:0004724);;	K17500|1.1e-14|dosa:Os09t0459600-01|K17500 integrin-linked kinase-associated serine/threonine phosphatase 2C [EC:3.1.3.16] | (RefSeq) Os09g0459600; Similar to Calmodulin-binding protein phosphatase.	--	[T]	Signal transduction mechanisms	--	Probable protein phosphatase 2C 15 OS=Oryza sativa subsp. japonica OX=39947 GN=Os02g0567200 PE=2 SV=1	T	Signal transduction mechanisms	putative protein phosphatase 2C 15 [Hordeum vulgare]
DfaB09G006050	398	529	395	235	423	241	6.247417	7.074748	6.336767	3.937562	5.381673	2.462064	0.00323987333050345	-1.06643443901492	down	--	--	Molecular Function: protein binding (GO:0005515);;	--	--	[R]	General function prediction only	Kelch motif	F-box/kelch-repeat protein SKIP11 OS=Arabidopsis thaliana OX=3702 GN=SKIP11 PE=1 SV=2	S	Function unknown	hypothetical protein E2562_003073 [Oryza meyeriana var. granulata]
DfaC11G010070	277	275	373	2618	2914	4128	2.445141	2.069159	3.35997	24.730131	20.857479	23.761864	7.46792753181961e-32	2.74777942230624	up	[T]	Signal transduction mechanisms	Molecular Function: peroxidase activity (GO:0004601);; Molecular Function: calcium ion binding (GO:0005509);; Molecular Function: oxidoreductase activity (GO:0016491);; Molecular Function: oxidoreductase activity, acting on NAD(P)H, oxygen as acceptor (GO:0050664);; Biological Process: oxidation-reduction process (GO:0055114);;	K13447|0.0e+00|dosa:Os12t0541300-01|K13447 respiratory burst oxidase [EC:1.6.3.- 1.11.1.-] | (RefSeq) Os12g0541300, RESPIRATORY_BURST_OXIDASE_HOMOLOG_H, RBOHH; Similar to Respiratory burst oxidase homolog protein B.	MAPK signaling pathway - plant (ko04016);; Plant-pathogen interaction (ko04626)	[PQ]	Inorganic ion transport and metabolism;; Secondary metabolites biosynthesis, transport and catabolism	Ferric reductase NAD binding domain	Respiratory burst oxidase homolog protein B OS=Solanum tuberosum OX=4113 GN=RBOHB PE=1 SV=1	--	--	hypothetical protein E2562_019370 [Oryza meyeriana var. granulata]
DfaA07G001490	782	968	1209	360	397	596	12.278536	12.955212	19.390574	6.039376	5.05381	6.101096	2.23957041407879e-10	-1.7005251642982	down	--	--	Molecular Function: AT DNA binding (GO:0003680);; Cellular Component: nucleus (GO:0005634);;	--	--	--	--	Plants and Prokaryotes Conserved (PCC) domain	AT-hook motif nuclear-localized protein 1 OS=Arabidopsis thaliana OX=3702 GN=AHL1 PE=1 SV=1	K	Transcription	AT-hook motif nuclear-localized protein 7-like [Setaria viridis]
DfaC10G013010	63	51	234	20	42	43	2.077336	1.434605	7.873433	0.674637	1.120616	0.913455	0.00111036575441193	-2.13766017324763	down	--	--	Cellular Component: integral component of membrane (GO:0016021);;	--	--	--	--	Late embryogenesis abundant protein	NDR1/HIN1-like protein 13 OS=Arabidopsis thaliana OX=3702 GN=NHL13 PE=2 SV=1	S	Function unknown	Harpin-induced protein 1 containing protein [Hordeum vulgare]
DfaA02G008210	21	4	32	123	112	112	0.463703	0.074077	0.744398	3.01223	2.074465	1.671959	0.00803377220533379	1.8204238632709	up	--	--	Biological Process: reproduction (GO:0000003);; Biological Process: developmental process involved in reproduction (GO:0003006);; Molecular Function: DNA binding (GO:0003677);; Cellular Component: cellular_component (GO:0005575);; Cellular Component: intracellular (GO:0005622);; Cellular Component: cell (GO:0005623);; Cellular Component: nucleus (GO:0005634);; Cellular Component: cytoplasm (GO:00…	--	--	--	--	B3 DNA binding domain	Putative B3 domain-containing protein Os06g0632500 OS=Oryza sativa subsp. japonica OX=39947 GN=Os06g0632500 PE=3 SV=1	K	Transcription	putative B3 domain-containing protein Os06g0632500 [Setaria viridis]
DfaC09G000300	6284	25770	8788	2688	2398	3847	489.210083	1711.141479	699.237793	223.923782	151.344711	195.287018	5.44500958112745e-09	-2.60480992822546	down	--	--	--	K11855|4.9e-18|bvg:104906049|K11855 ubiquitin carboxyl-terminal hydrolase 36/42 [EC:3.4.19.12] | (RefSeq) ubiquitin carboxyl-terminal hydrolase 36	--	--	--	Hydrophobic seed protein	Lipid transfer protein EARLI 1 OS=Arabidopsis thaliana OX=3702 GN=EARLI1 PE=1 SV=1	S	Function unknown	PREDICTED: LOW QUALITY PROTEIN: pEARLI1-like lipid transfer protein 1 [Oryza brachyantha]
DfaC06G010410	233	259	313	30	28	78	25.130215	23.893476	34.598122	3.405665	2.384205	5.449599	7.15459947490474e-16	-3.08849095258542	down	--	--	Cellular Component: integral component of membrane (GO:0016021);;	--	--	--	--	--	--	--	--	uncharacterized protein LOC112881631 [Panicum hallii]
DfaB06G003270	13	4	10	100	190	249	0.126019	0.034217	0.093905	1.075306	1.547819	1.637462	1.32594630339054e-11	3.42983621005412	up	[M]	Cell wall/membrane/envelope biogenesis	Biological Process: reproduction (GO:0000003);; Biological Process: polysaccharide catabolic process (GO:0000272);; Biological Process: developmental process involved in reproduction (GO:0003006);; Molecular Function: molecular_function (GO:0003674);; Molecular Function: catalytic activity (GO:0003824);; Molecular Function: protein kinase activity (GO:0004672);; Molecular Function: protein bindin…	K00924|1.7e-126|mus:103987754|K00924 kinase [EC:2.7.1.-] | (RefSeq) receptor-like protein kinase HSL1	--	--	--	Protein kinase domain	Receptor-like protein kinase HSL1 OS=Arabidopsis thaliana OX=3702 GN=HSL1 PE=2 SV=1	T	Signal transduction mechanisms	hypothetical protein E2562_022350 [Oryza meyeriana var. granulata]
DfaC07G010230	242	268	325	2796	3305	4991	11.546364	10.922275	15.875199	143.058609	128.12793	155.621597	5.27599109053734e-43	3.08227985893313	up	--	--	Molecular Function: DNA binding (GO:0003677);; Molecular Function: transcription factor activity, sequence-specific DNA binding (GO:0003700);; Cellular Component: nucleus (GO:0005634);;	K09286|6.3e-47|egu:105045154|K09286 EREBP-like factor | (RefSeq) ethylene-responsive transcription factor ERF071-like	--	--	--	AP2 domain	Ethylene-responsive transcription factor ERF071 OS=Arabidopsis thaliana OX=3702 GN=ERF071 PE=2 SV=1	K	Transcription	hypothetical protein OsI_01597 [Oryza sativa Indica Group]
DfaA05G005490	301	330	332	817	1189	1350	2.570601	2.401438	2.900525	7.464562	8.238778	7.522765	4.47308868299722e-09	1.19707163919664	up	[T]	Signal transduction mechanisms	Molecular Function: protein kinase activity (GO:0004672);; Molecular Function: ATP binding (GO:0005524);; Cellular Component: plasma membrane (GO:0005886);; Cellular Component: integral component of membrane (GO:0016021);;	K00924|4.4e-47|ghi:107951343|K00924 kinase [EC:2.7.1.-] | (RefSeq) receptor protein kinase CLAVATA1-like	--	--	--	Leucine rich repeat	Leucine-rich repeat receptor-like tyrosine-protein kinase PXC3 OS=Arabidopsis thaliana OX=3702 GN=PXC3 PE=2 SV=1	T	Signal transduction mechanisms	leucine-rich repeat receptor-like tyrosine-protein kinase PXC3 [Brachypodium distachyon]
DfaB08G007930	646	1513	927	423	645	462	19.138487	38.206409	28.045876	13.386559	15.471607	8.922997	5.09748279015088e-05	-1.50281248678354	down	--	--	--	K12173|3.3e-53|gmx:100794341|K12173 BRCA1-A complex subunit BRE | (RefSeq) BRISC and BRCA1-A complex member 2	Homologous recombination (ko03440)	--	--	Thaumatin family	Thaumatin-like protein 1 OS=Pyrus pyrifolia OX=3767 GN=TL1 PE=1 SV=1	O	Posttranslational modification, protein turnover, chaperones	thaumatin-like protein 1b isoform X1 [Oryza sativa Japonica Group]
DfaA08G025080	215	168	151	463	664	668	1.273037	0.846833	0.912207	2.940293	3.196417	2.585787	8.28267635562072e-06	1.15731762848036	up	[F]	Nucleotide transport and metabolism	Molecular Function: iron ion binding (GO:0005506);; Molecular Function: electron carrier activity (GO:0009055);; Molecular Function: 2 iron, 2 sulfur cluster binding (GO:0051537);; Molecular Function: FAD binding (GO:0071949);;	K11817|0.0e+00|sbi:8084125|K11817 indole-3-acetaldehyde oxidase [EC:1.2.3.7] | (RefSeq) indole-3-acetaldehyde oxidase isoform X1	Tryptophan metabolism (ko00380)	[F]	Nucleotide transport and metabolism	Molybdopterin-binding domain of aldehyde dehydrogenase	Indole-3-acetaldehyde oxidase OS=Zea mays OX=4577 GN=AO2 PE=2 SV=1	F	Nucleotide transport and metabolism	indole-3-acetaldehyde oxidase isoform X1 [Sorghum bicolor]
DfaC11G006300	42	14	19	120	128	113	0.632208	0.179525	0.291153	1.931775	1.56931	1.109594	0.00383246150430603	1.61171096948599	up	--	--	Biological Process: reproduction (GO:0000003);; Biological Process: developmental process involved in reproduction (GO:0003006);; Molecular Function: protein binding (GO:0005515);; Cellular Component: cellular_component (GO:0005575);; Cellular Component: intracellular (GO:0005622);; Cellular Component: cell (GO:0005623);; Cellular Component: cytoplasm (GO:0005737);; Cellular Component: endosome (…	--	--	--	--	NPH3 family	BTB/POZ domain-containing protein NPY1 OS=Arabidopsis thaliana OX=3702 GN=NPY1 PE=2 SV=1	S	Function unknown	hypothetical protein EJB05_45918 [Eragrostis curvula]
DfaA11G014760	84	81	139	16	45	9	3.712762	3.059023	6.301411	0.750977	1.617451	0.257305	0.000185297131431005	-2.39112733173354	down	--	--	Molecular Function: DNA binding (GO:0003677);; Molecular Function: transcription factor activity, sequence-specific DNA binding (GO:0003700);; Cellular Component: nucleus (GO:0005634);;	K09286|3.5e-19|ppp:112279394|K09286 EREBP-like factor | (RefSeq) ethylene-responsive transcription factor ERF022-like	--	--	--	AP2 domain	Ethylene-responsive transcription factor ERF018 OS=Arabidopsis thaliana OX=3702 GN=ERF018 PE=2 SV=1	K	Transcription	hypothetical protein C2845_PM10G05410 [Panicum miliaceum]
Dendrocalamus_farinosus_newGene_32253	107	105	108	40	33	103	1.69114	1.416449	1.746108	0.67057	0.416641	1.058065	0.00209303065203743	-1.4338965928492	down	--	--	--	--	--	--	--	Domain of unknown function (DUF4283)	--	--	--	hypothetical protein EJB05_01070, partial [Eragrostis curvula]
DfaB09G006380	38	107	45	0	5	0	0.928863	2.229229	1.112216	0	0.096537	0	8.21611069588102e-09	-4.57717640405469	down	[IR]	Lipid transport and metabolism;; General function prediction only	Molecular Function: hydrolase activity, acting on ester bonds (GO:0016788);;	K01206|1.9e-39|ath:AT1G67830|K01206 alpha-L-fucosidase [EC:3.2.1.51] | (RefSeq) FXG1; alpha-fucosidase 1	Other glycan degradation (ko00511)	--	--	GDSL-like Lipase/Acylhydrolase	GDSL esterase/lipase At1g28600 OS=Arabidopsis thaliana OX=3702 GN=At1g28600 PE=2 SV=1	S	Function unknown	GDSL esterase/lipase At1g28600-like [Aegilops tauschii subsp. tauschii]
DfaA05G003070	228	378	213	185	162	232	5.275669	7.457789	5.022719	4.560319	3.036984	3.497259	0.00317442481439321	-1.0235590241627	down	--	--	Cellular Component: chloroplast (GO:0009507);;	--	--	[R]	General function prediction only	Kelch motif	F-box/kelch-repeat protein At1g30090 OS=Arabidopsis thaliana OX=3702 GN=At1g30090 PE=2 SV=1	S	Function unknown	F-box kelch-repeat protein [Oryza barthii]
DfaC05G005480	265	170	173	643	695	640	4.969496	2.720274	3.320612	12.922954	10.590772	7.835411	0.000462815756331533	1.13737384563447	up	--	--	Molecular Function: microfilament motor activity (GO:0000146);; Molecular Function: nucleotide binding (GO:0000166);; Biological Process: mitotic cell cycle (GO:0000278);; Biological Process: mitotic cytokinesis (GO:0000281);; Biological Process: response to reactive oxygen species (GO:0000302);; Biological Process: cytokinesis (GO:0000910);; Cellular Component: phagocytic cup (GO:0001891);; Cell…	K10357|8.6e-133|ats:109731850|K10357 myosin V | (RefSeq) LOC109731850; myosin-3-like	--	[Z]	Cytoskeleton	IQ calmodulin-binding motif	Myosin-1 OS=Arabidopsis thaliana OX=3702 GN=VIII-1 PE=1 SV=1	Z	Cytoskeleton	hypothetical protein GQ55_2G397900 [Panicum hallii var. hallii]
DfaC07G008440	13331	13169	10910	4137	4875	10079	139.331909	117.392189	116.537399	46.266693	41.304771	68.686562	5.48482142968606e-10	-1.57804772389028	down	--	--	Cellular Component: integral component of membrane (GO:0016021);;	--	--	[R]	General function prediction only	Ankyrin repeats (3 copies)	Ankyrin repeat-containing protein At5g02620 OS=Arabidopsis thaliana OX=3702 GN=At5g02620 PE=1 SV=1	S	Function unknown	ankyrin repeat-containing protein At5g02620-like [Panicum hallii]
DfaB04G020590	932	1037	857	366	517	906	12.834945	12.184731	12.056909	5.383098	5.774661	8.135122	6.06588047647914e-07	-1.26991141458423	down	[M]	Cell wall/membrane/envelope biogenesis	Cellular Component: Golgi cis cisterna (GO:0000137);; Cellular Component: Golgi membrane (GO:0000139);; Cellular Component: endosome (GO:0005768);; Cellular Component: trans-Golgi network (GO:0005802);; Molecular Function: polygalacturonate 4-alpha-galacturonosyltransferase activity (GO:0047262);; Biological Process: mucilage pectin biosynthetic process (GO:0048358);; Biological Process: cell wal…	K13648|7.6e-300|obr:102699303|K13648 alpha-1,4-galacturonosyltransferase [EC:2.4.1.43] | (RefSeq) probable galacturonosyltransferase 10	Amino sugar and nucleotide sugar metabolism (ko00520)	--	--	Glycosyl transferase family 8	Probable galacturonosyltransferase 10 OS=Arabidopsis thaliana OX=3702 GN=GAUT10 PE=2 SV=2	G	Carbohydrate transport and metabolism	PREDICTED: probable galacturonosyltransferase 10 [Oryza brachyantha]
Dfa0G017970	32	17	27	102	155	136	0.726859	0.317815	0.61654	2.486969	2.866028	2.022375	0.000178854744278258	1.70783299825036	up	[R]	General function prediction only	Biological Process: lipid metabolic process (GO:0006629);;	K16815|4.4e-10|gsl:Gasu_03780|K16815 calcium-independent phospholipase A2-gamma | (RefSeq) hypothetical protein	--	[I]	Lipid transport and metabolism	Patatin-like phospholipase	Patatin-like protein 5 OS=Arabidopsis thaliana OX=3702 GN=PLP5 PE=1 SV=2	I	Lipid transport and metabolism	hypothetical protein E2562_031065 [Oryza meyeriana var. granulata]
DfaC06G002010	8364	12964	8486	2701	6470	6031	237.329178	313.739868	246.085129	81.999031	148.846207	111.571503	3.38985484893723e-07	-1.54218135456094	down	--	--	Molecular Function: sulfotransferase activity (GO:0008146);;	K22312|2.2e-129|sbi:8074113|K22312 hydroxyjasmonate sulfotransferase [EC:2.8.2.39] | (RefSeq) cytosolic sulfotransferase 15	--	[R]	General function prediction only	Sulfotransferase domain	Cytosolic sulfotransferase 17 OS=Arabidopsis thaliana OX=3702 GN=SOT17 PE=1 SV=1	S	Function unknown	hypothetical protein E2562_000199 [Oryza meyeriana var. granulata]
DfaA01G000920	1139	1081	1370	6191	9247	11255	9.194348	7.441218	11.306203	53.506741	60.55595	59.273842	1.1610556599476e-26	2.25963956127074	up	[T]	Signal transduction mechanisms	Molecular Function: protein kinase activity (GO:0004672);; Molecular Function: protein binding (GO:0005515);; Molecular Function: ATP binding (GO:0005524);; Biological Process: protein phosphorylation (GO:0006468);;	K13418|4.1e-49|bdi:100843313|K13418 somatic embryogenesis receptor kinase 1 [EC:2.7.10.1 2.7.11.1] | (RefSeq) LRR receptor kinase SERK2	--	--	--	Leucine rich repeat	Probably inactive leucine-rich repeat receptor-like protein kinase At3g28040 OS=Arabidopsis thaliana OX=3702 GN=At3g28040 PE=1 SV=1	T	Signal transduction mechanisms	hypothetical protein E2562_028071 [Oryza meyeriana var. granulata]
DfaB05G016390	46	27	38	128	156	139	2.570992	1.289389	2.175459	7.669096	7.053748	5.059334	0.002529147607327	1.31755980133974	up	--	--	Molecular Function: protein dimerization activity (GO:0046983);;	--	--	--	--	--	Transcription factor bHLH61 OS=Arabidopsis thaliana OX=3702 GN=BHLH61 PE=2 SV=1	S	Function unknown	uncharacterized protein LOC101775895 [Setaria italica]
DfaA01G018170	275	546	301	64	121	261	10.744759	18.183466	12.009097	2.654711	3.807864	6.638885	1.19583500681425e-05	-1.90578133420503	down	[O]	Posttranslational modification, protein turnover, chaperones	Molecular Function: protein binding (GO:0005515);;	K00799|5.3e-88|bdi:100827570|K00799 glutathione S-transferase [EC:2.5.1.18] | (RefSeq) probable glutathione S-transferase GSTU6 isoform X1	Glutathione metabolism (ko00480)	[O]	Posttranslational modification, protein turnover, chaperones	Glutathione S-transferase, N-terminal domain	Probable glutathione S-transferase GSTU6 OS=Oryza sativa subsp. japonica OX=39947 GN=GSTU6 PE=2 SV=2	O	Posttranslational modification, protein turnover, chaperones	probable glutathione S-transferase GSTU6 isoform X1 [Brachypodium distachyon]
DfaC06G016980	557	415	396	1216	1753	1337	2.637169	1.672799	1.913918	6.15925	6.729107	4.126778	0.000176718764684834	1.08540581329567	up	[E]	Amino acid transport and metabolism	Cellular Component: cellular_component (GO:0005575);; Cellular Component: intracellular (GO:0005622);; Cellular Component: cell (GO:0005623);; Cellular Component: cytoplasm (GO:0005737);; Biological Process: organelle organization (GO:0006996);; Biological Process: biological_process (GO:0008150);; Cellular Component: chloroplast (GO:0009507);; Cellular Component: plastid stroma (GO:0009532);; Ce…	K00891|5.0e-22|smo:SELMODRAFT_169767|K00891 shikimate kinase [EC:2.7.1.71] | (RefSeq) hypothetical protein	Phenylalanine, tyrosine and tryptophan biosynthesis (ko00400);; Biosynthesis of amino acids (ko01230)	--	--	Shikimate kinase	Probable inactive shikimate kinase like 1, chloroplastic OS=Arabidopsis thaliana OX=3702 GN=SKL1 PE=2 SV=1	E	Amino acid transport and metabolism	hypothetical protein GQ55_3G441300 [Panicum hallii var. hallii]
DfaB04G000900	40222	36243	43694	2155	4509	9247	497.282166	382.150757	552.066895	28.500158	45.190369	74.540985	5.76972664534653e-24	-3.49547018979565	down	--	--	Molecular Function: lipid binding (GO:0008289);; Cellular Component: integral component of membrane (GO:0016021);;	--	--	[I]	Lipid transport and metabolism	--	--	I	Lipid transport and metabolism	hypothetical protein C2845_PM15G00900 [Panicum miliaceum]
DfaA03G016320	950	6655	1324	513	610	872	18.053211	107.940308	25.72678	10.436297	9.397226	10.808174	0.00367959259600135	-2.29386951974946	down	[R]	General function prediction only	Biological Process: nitrogen compound metabolic process (GO:0006807);; Molecular Function: hydrolase activity, acting on carbon-nitrogen (but not peptide) bonds (GO:0016810);;	K13035|1.1e-182|obr:102701789|K13035 beta-cyano-L-alanine hydratase/nitrilase [EC:3.5.5.4 4.2.1.65] | (RefSeq) bifunctional nitrilase/nitrile hydratase NIT4-like	Cyanoamino acid metabolism (ko00460)	[E]	Amino acid transport and metabolism	Carbon-nitrogen hydrolase	Bifunctional nitrilase/nitrile hydratase NIT4 OS=Oryza sativa subsp. japonica OX=39947 GN=NIT4 PE=2 SV=1	E	Amino acid transport and metabolism	PREDICTED: bifunctional nitrilase/nitrile hydratase NIT4-like isoform X1 [Oryza brachyantha]
DfaC03G021320	2241	3298	2684	429	1138	1609	78.766838	98.847305	96.395981	16.106726	32.405983	36.868439	1.23089238214638e-08	-1.97244892308266	down	--	--	--	K22762|6.4e-111|zma:100283457|K22762 desumoylating isopeptidase 1 [EC:3.4.-.-] | (RefSeq) pco141631; uncharacterized protein LOC100283457	--	[S]	Function unknown	PPPDE putative peptidase domain	--	S	Function unknown	hypothetical protein E2562_018523 [Oryza meyeriana var. granulata]
DfaA01G026940	676	325	551	1290	2094	1922	7.835349	3.217108	6.5272	16.017391	19.704544	14.54225	0.000821447272774195	1.15372453021474	up	[T]	Signal transduction mechanisms	Molecular Function: protein kinase activity (GO:0004672);; Molecular Function: ATP binding (GO:0005524);;	K08819|4.3e-186|egu:105045235|K08819 cyclin-dependent kinase 12/13 [EC:2.7.11.22 2.7.11.23] | (RefSeq) probable serine/threonine-protein kinase At1g54610	--	[D]	Cell cycle control, cell division, chromosome partitioning	Protein kinase domain	Probable serine/threonine-protein kinase At1g09600 OS=Arabidopsis thaliana OX=3702 GN=At1g09600 PE=3 SV=1	T	Signal transduction mechanisms	probable serine/threonine-protein kinase At1g54610 isoform X2 [Brachypodium distachyon]
DfaB08G025150	2434	2484	2688	6479	9564	9127	33.179993	28.880198	37.439529	94.504463	105.710312	81.130135	2.17243457369263e-08	1.13748399701277	up	--	--	--	K20553|9.3e-234|osa:4334408|K20553 5'-3' exoribonuclease 4 [EC:3.1.13.-] | (RefSeq) 5'-3' exoribonuclease 4	MAPK signaling pathway - plant (ko04016)	--	--	Frigida-like protein	FRIGIDA-like protein 4a OS=Arabidopsis thaliana OX=3702 GN=FRL4A PE=2 SV=1	J	Translation, ribosomal structure and biogenesis	hypothetical protein E2562_019017 [Oryza meyeriana var. granulata]
DfaB04G022110	1221	1830	995	339	653	748	40.331398	51.578033	33.586369	11.957423	17.493273	16.102934	9.5892050297103e-10	-1.78130828719459	down	[F]	Nucleotide transport and metabolism	Molecular Function: adenylate kinase activity (GO:0004017);; Molecular Function: ATP binding (GO:0005524);;	K00939|4.0e-135|obr:102711252|K00939 adenylate kinase [EC:2.7.4.3] | (RefSeq) probable adenylate kinase 6, chloroplastic	Purine metabolism (ko00230);; Thiamine metabolism (ko00730)	[F]	Nucleotide transport and metabolism	Adenylate kinase	Probable adenylate kinase 6, chloroplastic OS=Oryza sativa subsp. japonica OX=39947 GN=Os04g0671100 PE=3 SV=1	F	Nucleotide transport and metabolism	hypothetical protein GQ55_7G326600 [Panicum hallii var. hallii]
DfaC09G006470	2754	3630	2138	1518	1447	2452	34.183624	38.421085	27.118071	20.159491	14.561584	19.843756	2.08450456389667e-06	-1.21308048943178	down	--	--	Molecular Function: lipid binding (GO:0008289);;	K15042|1.5e-11|cann:107868701|K15042 importin subunit alpha-6/7 | (RefSeq) importin subunit alpha-like	--	--	--	Protein of unknown function (DUF1336)	Protein ENHANCED DISEASE RESISTANCE 2-like OS=Arabidopsis thaliana OX=3702 GN=EDR2L PE=2 SV=1	T	Signal transduction mechanisms	protein ENHANCED DISEASE RESISTANCE 2-like [Aegilops tauschii subsp. tauschii]
DfaA06G010770	29	72	83	247	352	277	0.482192	1.020302	1.412083	4.406651	4.759292	3.015451	0.0006254830008437	1.60352247883608	up	--	--	Cellular Component: ubiquitin ligase complex (GO:0000151);; Biological Process: regulation of cell growth (GO:0001558);; Molecular Function: protein binding (GO:0005515);; Cellular Component: cellular_component (GO:0005575);; Cellular Component: intracellular (GO:0005622);; Cellular Component: cell (GO:0005623);; Biological Process: biological_process (GO:0008150);; Biological Process: regulation…	--	--	--	--	Kelch motif	F-box/kelch-repeat protein At5g42350 OS=Arabidopsis thaliana OX=3702 GN=At5g42350 PE=2 SV=1	S	Function unknown	F-box/kelch-repeat protein At5g42360-like [Panicum hallii]
DfaB02G016980	43	98	112	256	372	286	1.090303	2.121178	2.892689	6.971453	7.674733	4.739969	0.00795795430799755	1.23115092280502	up	--	--	--	--	--	--	--	--	--	S	Function unknown	hypothetical protein E2562_003285 [Oryza meyeriana var. granulata]
DfaB08G000220	346	262	321	144	209	126	7.913267	5.104614	7.519527	3.530501	3.871758	1.881247	7.86706025245634e-05	-1.44734433041517	down	[EH]	Amino acid transport and metabolism;; Coenzyme transport and metabolism	Molecular Function: catalytic activity (GO:0003824);; Cellular Component: cellular_component (GO:0005575);; Cellular Component: intracellular (GO:0005622);; Cellular Component: cell (GO:0005623);; Cellular Component: cytoplasm (GO:0005737);; Cellular Component: chloroplast (GO:0009507);; Cellular Component: plastid stroma (GO:0009532);; Cellular Component: plastid (GO:0009536);; Cellular Componen…	K00826|3.3e-199|dosa:Os03t0106400-01|K00826 branched-chain amino acid aminotransferase [EC:2.6.1.42] | (RefSeq) Os03g0106400; Similar to Branched-chain-amino-acid aminotransferase 5, chloroplast precursor (EC 2.6.1.42) (Atbcat-5).	Cysteine and methionine metabolism (ko00270);; Valine, leucine and isoleucine degradation (ko00280);; Valine, leucine and isoleucine biosynthesis (ko00290);; Pantothenate and CoA biosynthesis (ko00770);; Glucosinolate biosynthesis (ko00966);; 2-Oxocarboxylic acid metabolism (ko01210);; Biosynthesis of amino acids (ko01230)	[E]	Amino acid transport and metabolism	Amino-transferase class IV	Branched-chain amino acid aminotransferase 2, chloroplastic OS=Humulus lupulus OX=3486 GN=BCAT2 PE=1 SV=1	E	Amino acid transport and metabolism	hypothetical protein E2562_012145 [Oryza meyeriana var. granulata]
DfaC08G021220	21	63	27	151	287	540	0.17632	0.460269	0.236695	1.383182	2.000468	3.025806	3.0198777837029e-06	2.3349127774877	up	[M]	Cell wall/membrane/envelope biogenesis	Molecular Function: protein kinase activity (GO:0004672);; Molecular Function: ATP binding (GO:0005524);; Cellular Component: integral component of membrane (GO:0016021);;	K00924|2.3e-86|mus:103987754|K00924 kinase [EC:2.7.1.-] | (RefSeq) receptor-like protein kinase HSL1	--	--	--	Protein kinase domain	Receptor protein-tyrosine kinase CEPR1 OS=Arabidopsis thaliana OX=3702 GN=CEPR1 PE=1 SV=1	T	Signal transduction mechanisms	receptor protein-tyrosine kinase CEPR1 [Oryza sativa Japonica Group]
DfaB08G011570	283	492	503	10	46	141	8.408244	12.500164	15.324817	0.30646	1.089964	2.727744	7.24009799509251e-08	-3.14762553202532	down	--	--	Molecular Function: DNA binding (GO:0003677);;	K09422|1.7e-147|ats:109783993|K09422 transcription factor MYB, plant | (RefSeq) LOC109783993; transcription factor MYB86-like	--	[K]	Transcription	Myb-like DNA-binding domain	Transcription factor MYB2 OS=Oryza sativa subsp. japonica OX=39947 GN=MYB2 PE=2 SV=1	K	Transcription	transcription factor MYB86-like [Aegilops tauschii subsp. tauschii]
DfaC10G009120	9	34	19	217	180	264	0.207043	0.681475	0.438816	5.49345	3.450526	4.062678	2.90496305569786e-08	2.69312634942785	up	[C]	Energy production and conversion	Molecular Function: oxidoreductase activity (GO:0016491);; Molecular Function: molybdenum ion binding (GO:0030151);; Molecular Function: molybdopterin cofactor binding (GO:0043546);;	K00387|2.5e-212|sita:101768103|K00387 sulfite oxidase [EC:1.8.3.1] | (RefSeq) sulfite oxidase	Sulfur metabolism (ko00920)	[C]	Energy production and conversion	Oxidoreductase molybdopterin binding domain	Sulfite oxidase OS=Arabidopsis thaliana OX=3702 GN=SOX PE=1 SV=1	C	Energy production and conversion	sulfite oxidase-like [Panicum hallii]
DfaC03G012840	1297	1481	1058	467	653	896	31.071611	30.266781	25.91065	11.973746	12.689136	13.994119	1.29017028764916e-13	-1.51062227364609	down	--	--	Cellular Component: Golgi membrane (GO:0000139);; Molecular Function: pyrimidine nucleotide-sugar transmembrane transporter activity (GO:0015165);; Cellular Component: integral component of membrane (GO:0016021);;	K15272|2.0e-28|csl:COCSUDRAFT_57991|K15272 solute carrier family 35 (UDP-sugar transporter), member A1/2/3 | (RefSeq) putative CMP-sialic acid transporter	--	[G]	Carbohydrate transport and metabolism	Nucleotide-sugar transporter	CMP-sialic acid transporter 5 OS=Oryza sativa subsp. japonica OX=39947 GN=CSTLP5 PE=2 SV=1	G	Carbohydrate transport and metabolism	hypothetical protein OsJ_07434 [Oryza sativa Japonica Group]
DfaC05G013870	1313	1634	1816	0	37	41	60.339851	64.009521	85.268211	0	1.357226	1.210594	1.99373047982449e-05	-4.18341453593805	down	--	--	Cellular Component: cellular_component (GO:0005575);; Cellular Component: cell (GO:0005623);; Cellular Component: plasma membrane (GO:0005886);; Molecular Function: electron carrier activity (GO:0009055);; Cellular Component: membrane (GO:0016020);; Cellular Component: intrinsic component of membrane (GO:0031224);; Cellular Component: anchored component of membrane (GO:0031225);; Cellular Compone…	--	--	--	--	Plastocyanin-like domain	Uclacyanin 1 OS=Arabidopsis thaliana OX=3702 GN=UCC1 PE=1 SV=1	S	Function unknown	hypothetical protein E2562_004595 [Oryza meyeriana var. granulata]
DfaC08G004840	134	118	187	39	92	101	1.093636	0.818255	1.563246	0.334676	0.611006	0.53976	0.000443248443023421	-1.49313468069884	down	[R]	General function prediction only	Molecular Function: protein serine/threonine kinase activity (GO:0004674);; Molecular Function: ATP binding (GO:0005524);; Cellular Component: integral component of membrane (GO:0016021);;	K20181|5.3e-93|mtr:MTR_5g026090|K20181 vacuolar protein sorting-associated protein 18 | (RefSeq) vacuolar sorting-associated-like protein	--	--	--	Leucine rich repeat	Receptor kinase-like protein Xa21 OS=Oryza sativa subsp. indica OX=39946 GN=XA21 PE=1 SV=1	T	Signal transduction mechanisms	receptor kinase-like protein Xa21 [Aegilops tauschii subsp. tauschii]
DfaB09G002120	6442	7337	7314	2436	4657	5259	326.258514	316.935242	378.581451	131.971283	191.228821	173.664383	3.41982304993717e-09	-1.37079491789627	down	--	--	Molecular Function: protein binding (GO:0005515);;	K00799|1.2e-50|ats:109743518|K00799 glutathione S-transferase [EC:2.5.1.18] | (RefSeq) LOC109743518; glutathione S-transferase U17-like	Glutathione metabolism (ko00480)	[O]	Posttranslational modification, protein turnover, chaperones	Glutathione S-transferase, N-terminal domain	Glutathione S-transferase U17 OS=Arabidopsis thaliana OX=3702 GN=GSTU17 PE=2 SV=1	O	Posttranslational modification, protein turnover, chaperones	glutathione S-transferase U17-like [Aegilops tauschii subsp. tauschii]
DfaC07G007390	96	65	75	241	169	347	2.407674	1.395915	1.925053	6.48486	3.436748	5.693945	0.00780291956043814	1.06364325744494	up	--	--	Molecular Function: ATP transmembrane transporter activity (GO:0005347);; Cellular Component: integral component of membrane (GO:0016021);;	K14684|1.1e-60|cqi:110723168|K14684 solute carrier family 25 (mitochondrial phosphate transporter), member 23/24/25/41 | (RefSeq) adenine nucleotide transporter BT1, chloroplastic/mitochondrial-like	--	[C]	Energy production and conversion	Mitochondrial carrier protein	Probable mitochondrial adenine nucleotide transporter BTL1 OS=Arabidopsis thaliana OX=3702 GN=At3g20240 PE=2 SV=1	C	Energy production and conversion	probable mitochondrial adenine nucleotide transporter BTL1 [Oryza sativa Japonica Group]
DfaC01G007930	132	142	188	710	503	1312	0.910546	0.83468	1.322327	5.244109	2.813574	5.913002	9.77230581531688e-07	1.7730515719141	up	--	--	Molecular Function: ubiquitin-protein transferase activity (GO:0004842);;	K17592|6.2e-08|mpp:MICPUCDRAFT_51162|K17592 sacsin | (RefSeq) hypothetical protein	--	--	--	U-box domain	Putative E3 ubiquitin-protein ligase LIN OS=Medicago truncatula OX=3880 GN=LIN PE=2 SV=1	S	Function unknown	putative E3 ubiquitin-protein ligase LIN [Aegilops tauschii subsp. tauschii]
DfaB11G016590	56	130	110	345	318	331	2.560941	5.083434	5.164423	17.019503	11.880779	9.951647	0.00652124583441639	1.16572948102133	up	--	--	Cellular Component: nucleosome (GO:0000786);; Molecular Function: DNA binding (GO:0003677);; Cellular Component: cellular_component (GO:0005575);; Cellular Component: intracellular (GO:0005622);; Cellular Component: cell (GO:0005623);; Cellular Component: nucleus (GO:0005634);; Cellular Component: chromosome (GO:0005694);; Biological Process: nucleosome assembly (GO:0006334);; Cellular Component:…	K11275|1.9e-30|sita:101755942|K11275 histone H1/5 | (RefSeq) histone H1	--	--	--	linker histone H1 and H5 family	Histone H1 OS=Solanum pennellii OX=28526 PE=2 SV=1	B	Chromatin structure and dynamics	hypothetical protein E2562_016204 [Oryza meyeriana var. granulata]
DfaB09G000390	11	21	35	104	194	156	0.289137	0.476539	0.989939	3.085833	4.368646	2.825961	0.000150910360352828	2.01639376841364	up	--	--	--	--	--	--	--	--	--	--	--	hypothetical protein D1007_23009 [Hordeum vulgare]
Dendrocalamus_farinosus_newGene_14378	1343	1464	756	278	265	307	8.75369	6.985087	5.06694	2.207294	1.502193	1.429288	4.27283443250549e-18	-2.54357559985438	down	[M]	Cell wall/membrane/envelope biogenesis	Molecular Function: protein kinase activity (GO:0004672);; Molecular Function: calcium ion binding (GO:0005509);; Molecular Function: ATP binding (GO:0005524);; Cellular Component: integral component of membrane (GO:0016021);; Molecular Function: polysaccharide binding (GO:0030247);;	K23544|1.4e-87|brp:103842861|K23544 serine incorporator 1/3 | (RefSeq) serine incorporator 3	--	--	--	Protein kinase domain	Wall-associated receptor kinase 1 OS=Arabidopsis thaliana OX=3702 GN=WAK1 PE=1 SV=2	T	Signal transduction mechanisms	wall-associated receptor kinase 4 isoform X2 [Oryza sativa Japonica Group]
DfaB07G009870	150	101	120	17	18	48	1.269949	0.727046	1.037918	0.153965	0.120604	0.264752	2.58300033718242e-09	-2.66162420804626	down	[J]	Translation, ribosomal structure and biogenesis	Molecular Function: protein serine/threonine kinase activity (GO:0004674);; Molecular Function: ATP binding (GO:0005524);; Cellular Component: integral component of membrane (GO:0016021);;	K20718|1.8e-66|zma:100193598|K20718 LRR receptor-like serine/threonine-protein kinase ERECTA [EC:2.7.11.1] | (RefSeq) pco069596; uncharacterized protein LOC100193598	MAPK signaling pathway - plant (ko04016)	--	--	Protein kinase domain	Receptor-like protein kinase OS=Ipomoea nil OX=35883 GN=INRPK1 PE=2 SV=2	T	Signal transduction mechanisms	PREDICTED: receptor-like protein kinase isoform X2 [Oryza brachyantha]
Dfa0G003670	1308	2639	1255	812	922	1501	22.896908	39.398308	22.444914	15.209419	13.07964	17.132566	0.000180573454632116	-1.24119244528706	down	[C]	Energy production and conversion	Molecular Function: ATP binding (GO:0005524);;	K01648|4.6e-236|dosa:Os11t0696200-01|K01648 ATP citrate (pro-S)-lyase [EC:2.3.3.8] | (RefSeq) Os11g0696200; ATP citrate lyase beta (Fragment).	Citrate cycle (TCA cycle) (ko00020)	[C]	Energy production and conversion	ATP citrate lyase citrate-binding	ATP-citrate synthase alpha chain protein 2 OS=Oryza sativa subsp. japonica OX=39947 GN=ACLA-2 PE=2 SV=2	C	Energy production and conversion	RecName: Full=ATP-citrate synthase alpha chain protein 2; Short=ATP-citrate synthase A-2; AltName: Full=ATP-citrate lyase A-2; AltName: Full=Citrate cleavage enzyme A-2 [Oryza sativa Japonica Group]
DfaA01G025610	2141	3063	2203	6501	7610	11833	52.658936	64.23671	55.370712	171.083435	151.751144	189.779892	3.73445792666089e-08	1.19804268419502	up	--	--	Molecular Function: molecular_function (GO:0003674);; Molecular Function: transcription factor activity, sequence-specific DNA binding (GO:0003700);; Biological Process: regulation of transcription, DNA-templated (GO:0006355);; Biological Process: biological_process (GO:0008150);; Biological Process: response to endogenous stimulus (GO:0009719);; Biological Process: response to hormone (GO:000972…	K14484|1.9e-104|bdi:100833874|K14484 auxin-responsive protein IAA | (RefSeq) auxin-responsive protein IAA3	Plant hormone signal transduction (ko04075)	--	--	AUX/IAA family	Auxin-responsive protein IAA3 OS=Oryza sativa subsp. japonica OX=39947 GN=IAA3 PE=2 SV=1	K	Transcription	hypothetical protein E2562_017521 [Oryza meyeriana var. granulata]
DfaC01G002880	6163	18531	5817	1333	2189	3866	138.243088	354.488525	133.329514	31.992853	39.799484	56.531445	4.34673239183168e-09	-2.54222793188032	down	--	--	Molecular Function: transferase activity, transferring acyl groups other than amino-acyl groups (GO:0016747);;	K19861|8.2e-44|rcu:8284276|K19861 benzyl alcohol O-benzoyltransferase [EC:2.3.1.196 2.3.1.232] | (RefSeq) benzyl alcohol O-benzoyltransferase	--	--	--	Transferase family	Acyl transferase 9 OS=Oryza sativa subsp. japonica OX=39947 GN=AT9 PE=2 SV=1	S	Function unknown	hypothetical protein E2562_000672 [Oryza meyeriana var. granulata]
DfaB11G007240	1	18	11	150	296	402	0.037836	0.559314	0.399291	6.035437	9.051844	9.910164	6.20919232698998e-11	3.8023468867932	up	--	--	--	--	--	--	--	Cotton fibre expressed protein	--	S	Function unknown	uncharacterized protein LOC109775473 [Aegilops tauschii subsp. tauschii]
DfaC06G010670	150	53	121	419	639	512	3.520348	1.044854	2.892673	10.521085	12.162587	7.840607	0.000185297131431005	1.62867022811126	up	--	--	Molecular Function: protein binding (GO:0005515);; Cellular Component: cellular_component (GO:0005575);; Cellular Component: cell-cell junction (GO:0005911);; Cellular Component: plasmodesma (GO:0009506);; Cellular Component: cell junction (GO:0030054);; Cellular Component: symplast (GO:0055044);;	--	--	--	--	F-box-like	F-box protein At1g10780 OS=Arabidopsis thaliana OX=3702 GN=At1g10780 PE=2 SV=1	S	Function unknown	F-box protein At1g10780 [Oryza sativa Japonica Group]
DfaA11G012120	193	321	365	157	167	230	11.384141	16.171272	22.070154	9.939693	8.016028	8.881787	0.000590301231420651	-1.21858440057553	down	[V]	Defense mechanisms	Molecular Function: hydrolase activity (GO:0016787);;	K07766|1.3e-63|dosa:Os06t0255400-01|K07766 diphosphoinositol-polyphosphate diphosphatase [EC:3.6.1.52] | (RefSeq) Os06g0255400; Similar to Nudix hydrolase 18, mitochondrial precursor (EC 3.6.1.-) (AtNUDT18).	--	[T]	Signal transduction mechanisms	NUDIX domain	Nudix hydrolase 21, chloroplastic OS=Arabidopsis thaliana OX=3702 GN=NUDT21 PE=2 SV=1	T	Signal transduction mechanisms	hypothetical protein E2562_028351 [Oryza meyeriana var. granulata]
DfaA06G006190	280	360	264	108	172	240	6.543064	7.184919	6.322121	2.683828	3.26077	3.658877	7.13781635266946e-07	-1.38266107530299	down	[U]	Intracellular trafficking, secretion, and vesicular transport	Molecular Function: serine-type endopeptidase activity (GO:0004252);; Cellular Component: integral component of plasma membrane (GO:0005887);; Biological Process: signal peptide processing (GO:0006465);; Cellular Component: chloroplast thylakoid membrane (GO:0009535);; Biological Process: thylakoid membrane organization (GO:0010027);;	K03100|1.8e-173|bdi:100841275|K03100 signal peptidase I [EC:3.4.21.89] | (RefSeq) thylakoidal processing peptidase 1, chloroplastic	Protein export (ko03060)	[O]	Posttranslational modification, protein turnover, chaperones	Signal peptidase, peptidase S26	Probable thylakoidal processing peptidase 2, chloroplastic OS=Arabidopsis thaliana OX=3702 GN=TPP2 PE=2 SV=1	O	Posttranslational modification, protein turnover, chaperones	thylakoidal processing peptidase 1, chloroplastic [Brachypodium distachyon]
DfaA09G006840	29	90	38	450	504	396	0.979887	2.601946	1.317898	16.410769	13.939948	8.811008	5.39246794096287e-08	2.46189064730913	up	--	--	Cellular Component: nucleus (GO:0005634);; Biological Process: regulation of transcription, DNA-templated (GO:0006355);; Molecular Function: sequence-specific DNA binding (GO:0043565);;	K09338|3.0e-47|pda:103711020|K09338 homeobox-leucine zipper protein | (RefSeq) homeobox-leucine zipper protein HOX4-like	--	[K]	Transcription	Homeodomain	Homeobox-leucine zipper protein HOX13 OS=Oryza sativa subsp. indica OX=39946 GN=HOX13 PE=2 SV=2	K	Transcription	Homeobox-leucine zipper protein HOX8 [Dichanthelium oligosanthes]
DfaC09G002720	5439	8526	5982	1873	2117	6482	168.000565	224.594116	188.802231	61.874935	53.007088	130.534927	5.27320941787312e-05	-1.54774136495797	down	--	--	Cellular Component: integral component of membrane (GO:0016021);;	K15109|7.8e-153|obr:102721484|K15109 solute carrier family 25 (mitochondrial carnitine/acylcarnitine transporter), member 20/29 | (RefSeq) mitochondrial carnitine/acylcarnitine carrier-like protein	--	[C]	Energy production and conversion	Mitochondrial carrier protein	Mitochondrial carnitine/acylcarnitine carrier-like protein OS=Arabidopsis thaliana OX=3702 GN=BOU PE=1 SV=1	C	Energy production and conversion	PREDICTED: mitochondrial carnitine/acylcarnitine carrier-like protein [Oryza brachyantha]
DfaB02G002830	329	100	173	683	698	747	8.626311	2.233098	4.631107	19.167189	14.844558	12.773058	0.00827594634566279	1.21297757439306	up	[L]	Replication, recombination and repair	Molecular Function: magnesium ion binding (GO:0000287);; Molecular Function: DNA binding (GO:0003677);; Cellular Component: nucleoplasm (GO:0005654);; Cellular Component: nucleolus (GO:0005730);; Cellular Component: mitochondrion (GO:0005739);; Biological Process: DNA replication (GO:0006260);; Biological Process: base-excision repair (GO:0006284);; Molecular Function: 5'-3' exonuclease activity …	K04799|7.9e-173|sita:101764565|K04799 flap endonuclease-1 [EC:3.-.-.-] | (RefSeq) flap endonuclease 1	DNA replication (ko03030);; Base excision repair (ko03410);; Non-homologous end-joining (ko03450)	[L]	Replication, recombination and repair	XPG I-region	Flap endonuclease 1-A OS=Oryza sativa subsp. indica OX=39946 GN=FEN1a PE=3 SV=1	L	Replication, recombination and repair	flap endonuclease 1 [Panicum hallii]
DfaC01G016030	69	12	47	623	1261	811	1.406695	0.200901	0.971493	13.602831	20.877432	10.799809	3.34232496868083e-12	3.55181536404048	up	--	--	Biological Process: cell morphogenesis (GO:0000902);; Biological Process: cell morphogenesis involved in differentiation (GO:0000904);; Biological Process: response to acid chemical (GO:0001101);; Biological Process: regulation of immune system process (GO:0002682);; Biological Process: regulation of response to biotic stimulus (GO:0002831);; Biological Process: regionalization (GO:0003002);; Mol…	--	--	[R]	General function prediction only	Leucine rich repeat	Receptor like protein 29 OS=Arabidopsis thaliana OX=3702 GN=RLP29 PE=2 SV=1	S	Function unknown	hypothetical protein E2562_034024 [Oryza meyeriana var. granulata]
DfaA05G000890	1389	1488	1182	481	448	936	32.45002	29.663715	28.220785	12.01654	8.483033	14.259204	2.06834536915385e-11	-1.70203656477383	down	--	--	Molecular Function: GTPase activator activity (GO:0005096);; Molecular Function: metal ion binding (GO:0046872);;	K12493|9.8e-188|dosa:Os10t0574800-01|K12493 ADP-ribosylation factor GTPase-activating protein 2/3 | (RefSeq) Os10g0574800; Similar to ARF GAP-like zinc finger-containing protein ZIGA2 (Fragment).	Endocytosis (ko04144)	[T]	Signal transduction mechanisms	Putative GTPase activating protein for Arf	Probable ADP-ribosylation factor GTPase-activating protein AGD8 OS=Arabidopsis thaliana OX=3702 GN=AGD8 PE=1 SV=1	T	Signal transduction mechanisms	probable ADP-ribosylation factor GTPase-activating protein AGD8 [Oryza sativa Japonica Group]
DfaC03G017360	1653	3860	1872	1008	1039	1830	87.477676	174.233459	101.236183	57.062534	44.576328	63.142002	2.65955575293533e-05	-1.47331463122293	down	--	--	--	--	--	--	--	--	--	--	--	hypothetical protein E2562_030427 [Oryza meyeriana var. granulata]
Dendrocalamus_farinosus_newGene_30265	104	164	124	22	29	53	2.110007	3.454774	2.163488	0.38694	0.388121	0.567056	7.57177770311489e-10	-2.43242668442991	down	--	--	Cellular Component: integral component of membrane (GO:0016021);;	--	--	--	--	--	--	S	Function unknown	PREDICTED: nodulation protein H-like isoform X1 [Oryza brachyantha]
DfaB11G002330	2327	3906	4766	1086	1995	2112	173.952621	249.040924	364.133759	86.834427	120.921631	102.951859	4.7089035564647e-07	-1.65481725847179	down	--	--	Molecular Function: calcium ion binding (GO:0005509);;	K24345|2.7e-59|obr:102716421|K24345 calcium-binding protein KIC and related proteins | (RefSeq) calcium-binding protein KIC-like	--	[ZD]	Cytoskeleton;; Cell cycle control, cell division, chromosome partitioning	EF-hand domain pair	Calcium-binding protein KIC OS=Arabidopsis thaliana OX=3702 GN=KIC PE=1 SV=2	--	--	hypothetical protein E2562_036016 [Oryza meyeriana var. granulata]
DfaC05G009530	307	433	283	94	115	157	6.468273	7.784183	6.087541	2.116561	1.95625	2.153903	4.93892798847054e-14	-2.02807516998885	down	--	--	--	--	--	--	--	--	Protein MET1, chloroplastic OS=Arabidopsis thaliana OX=3702 GN=MET1 PE=1 SV=1	--	--	hypothetical protein BAE44_0007517 [Dichanthelium oligosanthes]
DfaC08G007510	730	628	968	126	387	404	55.844982	41.021729	75.706116	10.26041	24.018902	20.162258	5.00926613071975e-07	-1.92572985022181	down	--	--	--	--	--	--	--	Cleavage site for pathogenic type III effector avirulence factor Avr	--	S	Function unknown	uncharacterized protein LOC101770697 [Setaria italica]
Dfa0G053260	747	1130	799	392	706	734	17.581602	22.696709	19.2264	9.873915	13.463119	11.263051	2.7423928049211e-05	-1.12162258728545	down	--	--	Molecular Function: metal ion binding (GO:0046872);;	K15687|3.6e-134|bdi:100840927|K15687 E3 ubiquitin-protein ligase makorin [EC:2.3.2.27] | (RefSeq) E3 ubiquitin-protein ligase makorin isoform X2	--	[O]	Posttranslational modification, protein turnover, chaperones	Zinc finger C-x8-C-x5-C-x3-H type (and similar)	E3 ubiquitin-protein ligase makorin OS=Oryza sativa subsp. japonica OX=39947 GN=MKRN PE=2 SV=1	O	Posttranslational modification, protein turnover, chaperones	E3 ubiquitin-protein ligase makorin isoform X2 [Brachypodium distachyon]
DfaC07G004760	64	378	152	14	6	15	1.677788	8.527546	4.091516	0.379229	0.112389	0.25366	2.59954586092459e-11	-4.12195472528834	down	[J]	Translation, ribosomal structure and biogenesis	Molecular Function: RNA binding (GO:0003723);; Molecular Function: ribonuclease T2 activity (GO:0033897);;	K01166|1.8e-117|bdi:100838612|K01166 ribonuclease T2 [EC:4.6.1.19] | (RefSeq) ribonuclease 1	--	[A]	RNA processing and modification	Ribonuclease T2 family	Ribonuclease 3 OS=Arabidopsis thaliana OX=3702 GN=RNS3 PE=2 SV=1	A	RNA processing and modification	ribonuclease 1 [Brachypodium distachyon]
Dfa0G021190	273	264	285	67	81	207	11.269111	9.270171	12.026634	2.935032	2.705951	5.555523	1.31667851573306e-06	-1.80930517603906	down	[O]	Posttranslational modification, protein turnover, chaperones	Molecular Function: protein binding (GO:0005515);;	K00799|1.8e-90|ats:109746977|K00799 glutathione S-transferase [EC:2.5.1.18] | (RefSeq) LOC109746977; glutathione transferase GST 23-like	Glutathione metabolism (ko00480)	[O]	Posttranslational modification, protein turnover, chaperones	Glutathione S-transferase, N-terminal domain	Glutathione transferase GST 23 OS=Zea mays OX=4577 PE=2 SV=1	O	Posttranslational modification, protein turnover, chaperones	probable glutathione S-transferase [Panicum hallii]
DfaA04G001950	97	322	196	786	1229	1663	1.033069	2.937248	2.138001	9.015574	10.681311	11.624754	3.39115092997888e-06	1.89423154299124	up	--	--	Molecular Function: GTPase activity (GO:0003924);; Molecular Function: GTP binding (GO:0005525);;	K17065|1.1e-42|ghi:107906809|K17065 dynamin 1-like protein [EC:3.6.5.5] | (RefSeq) dynamin-related protein 3A-like	--	[UR]	Intracellular trafficking, secretion, and vesicular transport;; General function prediction only	Dynamin central region	Dynamin-related protein 4C OS=Arabidopsis thaliana OX=3702 GN=DRP4C PE=2 SV=1	U	Intracellular trafficking, secretion, and vesicular transport	hypothetical protein E2562_032520 [Oryza meyeriana var. granulata]
DfaA05G003520	369	117	194	684	1025	822	3.693544	0.995171	1.978282	7.329993	8.326125	5.365991	0.0046272666819639	1.27518608935144	up	[H]	Coenzyme transport and metabolism	Biological Process: reproduction (GO:0000003);; Biological Process: RNA methylation (GO:0001510);; Biological Process: immune effector process (GO:0002252);; Biological Process: immune system process (GO:0002376);; Biological Process: regionalization (GO:0003002);; Biological Process: developmental process involved in reproduction (GO:0003006);; Molecular Function: molecular_function (GO:0003674)…	K20798|0.0e+00|osa:4342471|K20798 small RNA 2'-O-methyltransferase [EC:2.1.1.-] | (RefSeq) small RNA 2'-O-methyltransferase	--	[S]	Function unknown	Hen1 La-motif C-terminal domain	Small RNA 2'-O-methyltransferase OS=Arabidopsis thaliana OX=3702 GN=HEN1 PE=1 SV=1	S	Function unknown	hypothetical protein OsJ_23196 [Oryza sativa Japonica Group]
DfaA08G023090	757	1096	246	19	31	22	4.198591	5.185591	1.392185	0.109672	0.135965	0.077421	2.24465036575474e-26	-5.05600554373166	down	--	--	Molecular Function: motor activity (GO:0003774);; Molecular Function: actin binding (GO:0003779);; Molecular Function: ATP binding (GO:0005524);; Biological Process: actin filament organization (GO:0007015);; Cellular Component: myosin complex (GO:0016459);;	K10357|0.0e+00|osa:4334102|K10357 myosin V | (RefSeq) myosin-12 isoform X1	--	[Z]	Cytoskeleton	Myosin head (motor domain)	Myosin-12 OS=Arabidopsis thaliana OX=3702 GN=XI-F PE=2 SV=1	Z	Cytoskeleton	unnamed protein product [Triticum turgidum subsp. durum]
DfaB01G015780	1076	2117	1073	707	1108	1335	25.325129	42.505257	25.813278	17.795963	21.140356	20.488152	0.00206313244621469	-1.00190799699878	down	--	--	--	--	--	[TZ]	Signal transduction mechanisms;; Cytoskeleton	--	Probable protein ABIL1 OS=Oryza sativa subsp. japonica OX=39947 GN=Os01g0622700 PE=2 SV=1	--	--	probable protein ABIL1 [Setaria italica]
DfaA05G016740	12756	10465	11477	700	1441	3306	199.289078	139.430695	183.244537	11.688096	18.243847	33.669025	8.32114590037002e-19	-3.2516885390732	down	--	--	Biological Process: regulation of defense response to fungus (GO:1900150);;	K10277|3.3e-14|zma:111590857|K10277 lysine-specific demethylase 8 [EC:1.14.11.27] | (RefSeq) uncharacterized protein LOC111590857	--	--	--	Probable zinc-ribbon domain	--	S	Function unknown	protein ENHANCED DISEASE RESISTANCE 4 [Oryza sativa Japonica Group]
DfaA03G021850	515	593	602	62	207	165	15.674515	15.396588	18.74427	2.019175	5.109716	3.270895	4.79054391049162e-12	-2.51295762344853	down	--	--	--	K00020|9.3e-21|mtr:MTR_8g088900|K00020 3-hydroxyisobutyrate dehydrogenase [EC:1.1.1.31] | (RefSeq) 6-phosphogluconate dehydrogenase-like protein	Valine, leucine and isoleucine degradation (ko00280)	--	--	Phosphate-induced protein 1 conserved region	Protein PHOSPHATE-INDUCED 1 OS=Nicotiana tabacum OX=4097 GN=PHI-1 PE=2 SV=1	L	Replication, recombination and repair	hypothetical protein E2562_013825 [Oryza meyeriana var. granulata]
DfaA03G011680	328	350	236	74	73	204	28.843277	26.258919	21.177048	6.971038	5.142052	11.658052	2.48221274815196e-07	-1.95070946749958	down	--	--	--	--	--	--	--	--	--	--	--	hypothetical protein EJB05_21446 [Eragrostis curvula]
DfaA04G014810	690	1155	998	342	626	772	35.488255	50.698349	52.495045	18.801069	26.109589	25.896273	1.33565223294695e-05	-1.29989439006533	down	--	--	Cellular Component: integral component of membrane (GO:0016021);;	K19040|1.7e-25|oeu:111402633|K19040 E3 ubiquitin-protein ligase ATL10/75/76/77/78 [EC:2.3.2.27] | (RefSeq) RING-H2 finger protein ATL78-like	--	[O]	Posttranslational modification, protein turnover, chaperones	Ring finger domain	RING-H2 finger protein ATL80 OS=Arabidopsis thaliana OX=3702 GN=ATL80 PE=2 SV=1	O	Posttranslational modification, protein turnover, chaperones	hypothetical protein E2562_039107 [Oryza meyeriana var. granulata]
DfaA03G018760	265	419	278	128	213	157	29.974272	40.470051	32.228127	15.542829	19.535809	11.570795	1.21761161940811e-05	-1.46415094624796	down	--	--	--	--	--	--	--	--	--	--	--	hypothetical protein E2562_026411 [Oryza meyeriana var. granulata]
Dfa0G012760	47	52	31	223	185	120	2.427454	2.303596	1.623966	12.417768	7.782571	4.065591	0.00417616636258122	1.46299787863471	up	--	--	Cellular Component: plasma membrane (GO:0005886);; Cellular Component: integral component of membrane (GO:0016021);; Molecular Function: 4 iron, 4 sulfur cluster binding (GO:0051539);;	K20855|3.0e-35|dzi:111275668|K20855 beta-1,3-galactosyltransferase 1/2/3/4/5/7/8 [EC:2.4.1.-] | (RefSeq) probable beta-1,3-galactosyltransferase 4 isoform X1	--	--	--	Domain of unknown function (DUF588)	CASP-like protein 2D1 OS=Oryza sativa subsp. japonica OX=39947 GN=Os02g0219900 PE=2 SV=1	S	Function unknown	predicted protein [Hordeum vulgare subsp. vulgare]
DfaC11G015000	1070	1006	1101	3439	3445	5420	9.527018	7.63842	10.010344	32.760551	24.864914	31.465609	3.17144006710636e-11	1.34857686287196	up	[T]	Signal transduction mechanisms	Molecular Function: phosphorelay sensor kinase activity (GO:0000155);; Biological Process: nucleoside metabolic process (GO:0009116);; Cellular Component: integral component of membrane (GO:0016021);;	K14489|0.0e+00|bdi:100834755|K14489 arabidopsis histidine kinase 2/3/4 (cytokinin receptor) [EC:2.7.13.3] | (RefSeq) probable histidine kinase 4	Plant hormone signal transduction (ko04075)	[T]	Signal transduction mechanisms	CHASE domain	Probable histidine kinase 4 OS=Oryza sativa subsp. japonica OX=39947 GN=HK4 PE=2 SV=1	T	Signal transduction mechanisms	probable histidine kinase 4 [Brachypodium distachyon]
DfaC01G002580	1259	1959	1223	647	1103	1077	34.471226	45.752548	34.219128	18.955185	24.46909	19.218605	5.54376368338731e-06	-1.21054109784638	down	--	--	Cellular Component: Golgi membrane (GO:0000139);; Molecular Function: SNARE binding (GO:0000149);; Molecular Function: SNAP receptor activity (GO:0005484);; Biological Process: intracellular protein transport (GO:0006886);; Biological Process: ER to Golgi vesicle-mediated transport (GO:0006888);; Biological Process: vesicle fusion (GO:0006906);; Cellular Component: endomembrane system (GO:0012505…	K08490|4.2e-155|sita:101758540|K08490 syntaxin 5 | (RefSeq) syntaxin-32	SNARE interactions in vesicular transport (ko04130)	[U]	Intracellular trafficking, secretion, and vesicular transport	SNARE domain	Syntaxin-32 OS=Arabidopsis thaliana OX=3702 GN=SYP32 PE=2 SV=1	U	Intracellular trafficking, secretion, and vesicular transport	syntaxin-32 [Panicum hallii]
DfaB10G004000	171	213	168	617	667	503	2.196398	2.338271	2.211724	8.510993	6.976704	4.227827	0.000606425746180961	1.14936338874225	up	[J]	Translation, ribosomal structure and biogenesis	Molecular Function: magnesium ion binding (GO:0000287);; Molecular Function: RNA binding (GO:0003723);; Molecular Function: phenylalanine-tRNA ligase activity (GO:0004826);; Molecular Function: ATP binding (GO:0005524);; Cellular Component: cytosol (GO:0005829);; Biological Process: phenylalanyl-tRNA aminoacylation (GO:0006432);;	K01890|0.0e+00|dosa:Os05t0558900-01|K01890 phenylalanyl-tRNA synthetase beta chain [EC:6.1.1.20] | (RefSeq) Os05g0558900; Similar to Frsb-prov protein.	Aminoacyl-tRNA biosynthesis (ko00970)	[J]	Translation, ribosomal structure and biogenesis	Phenylalanyl tRNA synthetase beta chain CLM domain	Phenylalanine--tRNA ligase beta subunit, cytoplasmic OS=Arabidopsis thaliana OX=3702 GN=At1g72550 PE=2 SV=1	J	Translation, ribosomal structure and biogenesis	hypothetical protein OsI_20948 [Oryza sativa Indica Group]
DfaC06G016750	91	81	82	532	618	476	1.082132	0.824286	0.996276	6.798319	5.984976	3.710885	4.26494548884957e-11	2.09401922123387	up	--	--	--	--	--	--	--	Domain of unknown function (DUF966)	Protein UPSTREAM OF FLC OS=Arabidopsis thaliana OX=3702 GN=UFC PE=2 SV=1	S	Function unknown	PREDICTED: serine/arginine repetitive matrix protein 1-like isoform X1 [Oryza brachyantha]
Dfa0G052460	490	105	277	1067	1623	1046	7.37128	1.342706	4.265518	17.202211	19.823196	10.278605	0.00568996790138051	1.4546183308339	up	--	--	Molecular Function: DNA binding (GO:0003677);; Cellular Component: nucleus (GO:0005634);; Biological Process: DNA replication (GO:0006260);; Biological Process: DNA repair (GO:0006281);; Biological Process: DNA recombination (GO:0006310);; Molecular Function: metal ion binding (GO:0046872);;	K07466|2.6e-304|obr:102722281|K07466 replication factor A1 | (RefSeq) replication protein A 70 kDa DNA-binding subunit B	DNA replication (ko03030);; Nucleotide excision repair (ko03420);; Mismatch repair (ko03430);; Homologous recombination (ko03440)	[L]	Replication, recombination and repair	Replication factor-A C terminal domain	Replication protein A 70 kDa DNA-binding subunit B OS=Oryza sativa subsp. japonica OX=39947 GN=RPA1B PE=1 SV=1	L	Replication, recombination and repair	Replication protein A 70 kDa DNA-binding subunit B [Dichanthelium oligosanthes]
DfaA02G000410	28	28	29	132	150	170	0.470885	0.395528	0.503136	2.397868	2.066906	1.88448	1.88647540171426e-06	1.78132623937029	up	--	--	--	--	--	--	--	--	--	S	Function unknown	uncharacterized protein LOC100841025 isoform X1 [Brachypodium distachyon]
DfaB03G018050	9253	9103	7106	3462	5651	8322	92.730377	77.806625	72.780701	37.122002	45.917595	54.377605	7.46134879544493e-07	-1.1547587672903	down	--	--	--	K03522|3.2e-14|zma:103634677|K03522 electron transfer flavoprotein alpha subunit | (RefSeq) electron transfer flavoprotein subunit alpha, mitochondrial	--	--	--	--	Putative WEB family protein At1g65010, chloroplastic OS=Arabidopsis thaliana OX=3702 GN=At1g65010 PE=1 SV=1	--	--	WEB family protein [Panicum miliaceum]
DfaA01G006110	20	25	34	164	202	274	0.82763	0.909633	1.471601	7.503366	6.980552	7.637632	6.09654486914e-10	2.33108239213504	up	[L]	Replication, recombination and repair	--	--	--	--	--	SOUL heme-binding protein	Heme-binding-like protein At3g10130, chloroplastic OS=Arabidopsis thaliana OX=3702 GN=At3g10130 PE=1 SV=1	S	Function unknown	hypothetical protein BAE44_0020590 [Dichanthelium oligosanthes]
DfaB09G000400	64	43	59	142	230	198	0.62897	0.355738	0.589726	1.484293	1.832645	1.263444	0.00284712193741072	1.16125193212274	up	[X]	Mobilome: prophages, transposons	Biological Process: mRNA processing (GO:0006397);;	--	--	[R]	General function prediction only	Type II intron maturase	Nuclear intron maturase 2, mitochondrial OS=Arabidopsis thaliana OX=3702 GN=NMAT2 PE=1 SV=1	S	Function unknown	unnamed protein product [Digitaria exilis]
DfaA09G005120	146	172	183	22	43	11	6.523597	6.562236	8.382027	1.031747	1.536354	0.295833	6.19810674588956e-09	-3.01270092849648	down	--	--	--	--	--	--	--	WRC	--	S	Function unknown	hypothetical protein E2562_011888 [Oryza meyeriana var. granulata]
DfaC02G007290	484	213	740	2746	4362	3203	11.644302	4.37053	18.18907	70.733643	85.119034	50.265404	1.25648733336524e-06	2.14879260469875	up	[O]	Posttranslational modification, protein turnover, chaperones	Molecular Function: protein binding (GO:0005515);;	K00799|3.8e-116|ats:109777088|K00799 glutathione S-transferase [EC:2.5.1.18] | (RefSeq) LOC109777088; glutathione transferase GST 23-like	Glutathione metabolism (ko00480)	[O]	Posttranslational modification, protein turnover, chaperones	Glutathione S-transferase, N-terminal domain	Glutathione transferase GST 23 OS=Zea mays OX=4577 PE=2 SV=1	O	Posttranslational modification, protein turnover, chaperones	glutathione transferase GST 23-like [Aegilops tauschii subsp. tauschii]
DfaB03G019710	1984	3115	2136	659	830	1338	21.295792	28.50807	23.426739	7.563668	7.215577	9.363774	3.61009198801721e-15	-1.93245173491387	down	--	--	Cellular Component: integral component of membrane (GO:0016021);;	K17086|0.0e+00|obr:102722086|K17086 transmembrane 9 superfamily member 2/4 | (RefSeq) transmembrane 9 superfamily member 12-like	--	[U]	Intracellular trafficking, secretion, and vesicular transport	Endomembrane protein 70	Transmembrane 9 superfamily member 12 OS=Arabidopsis thaliana OX=3702 GN=TMN12 PE=2 SV=1	U	Intracellular trafficking, secretion, and vesicular transport	PREDICTED: transmembrane 9 superfamily member 12-like [Oryza brachyantha]
DfaA01G020480	1081	1266	1237	221	341	621	89.297272	89.209396	104.410248	19.496336	22.80941	33.438755	1.63141102608229e-15	-2.2024682217436	down	--	--	--	--	--	--	--	Proline-rich nuclear receptor coactivator motif	--	S	Function unknown	hypothetical protein E2562_013601 [Oryza meyeriana var. granulata]
DfaC03G018320	5334	6718	4064	2256	2863	4370	56.840466	61.057465	44.260914	25.717714	24.734568	30.362606	5.46766206193288e-09	-1.34398652304561	down	--	--	Biological Process: mitochondrial fission (GO:0000266);; Biological Process: cell morphogenesis (GO:0000902);; Biological Process: cell morphogenesis involved in differentiation (GO:0000904);; Biological Process: response to acid chemical (GO:0001101);; Molecular Function: molecular_function (GO:0003674);; Molecular Function: catalytic activity (GO:0003824);; Molecular Function: GTPase activity (…	K01528|0.0e+00|obr:102699573|K01528 dynamin 1/3 [EC:3.6.5.5] | (RefSeq) dynamin-2A-like	Endocytosis (ko04144)	[UR]	Intracellular trafficking, secretion, and vesicular transport;; General function prediction only	Dynamin family	Dynamin-2A OS=Arabidopsis thaliana OX=3702 GN=DRP2A PE=1 SV=2	U	Intracellular trafficking, secretion, and vesicular transport	hypothetical protein E2562_010453 [Oryza meyeriana var. granulata]
DfaC02G005890	26	52	38	215	222	228	1.007846	1.737008	1.526584	9.14862	7.162792	5.915026	1.54828269570799e-06	1.90271240441556	up	--	--	Molecular Function: zinc ion binding (GO:0008270);; Cellular Component: integral component of membrane (GO:0016021);;	--	--	[A]	RNA processing and modification	RING-variant domain	--	A	RNA processing and modification	uncharacterized protein LOC100824685 [Brachypodium distachyon]
DfaC04G000600	449	449	304	0	3	11	6.111987	5.21592	4.223055	0	0.02734	0.089138	1.17870155838465e-43	-6.5889662678435	down	[M]	Cell wall/membrane/envelope biogenesis	Molecular Function: serine-type endopeptidase activity (GO:0004252);;	K15333|9.6e-58|nsy:104224633|K15333 tRNA guanosine-2'-O-methyltransferase [EC:2.1.1.34] | (RefSeq) uncharacterized protein LOC104224633	--	--	--	Subtilase family	Subtilisin-like protease SBT3.5 OS=Arabidopsis thaliana OX=3702 GN=SBT3.5 PE=1 SV=1	O	Posttranslational modification, protein turnover, chaperones	subtilisin-like protease SBT3.8 isoform X1 [Oryza sativa Japonica Group]
DfaC02G013590	280	84	178	648	822	753	6.324797	1.600788	4.088175	15.654345	15.05248	11.079013	0.00175074926023684	1.4063816089439	up	--		Molecular Function: protein serine/threonine kinase activity (GO:0004674);; Molecular Function: ATP binding (GO:0005524);; Cellular Component: integral component of membrane (GO:0016021);;	K13430|9.5e-85|peq:110028637|K13430 serine/threonine-protein kinase PBS1 [EC:2.7.11.1] | (RefSeq) probable serine/threonine-protein kinase PBL7	Plant-pathogen interaction (ko04626)	[T]	Signal transduction mechanisms	Protein tyrosine and serine/threonine kinase	Receptor-like serine/threonine-protein kinase ALE2 OS=Arabidopsis thaliana OX=3702 GN=ALE2 PE=1 SV=1	T	Signal transduction mechanisms	probable serine/threonine-protein kinase PBL7 [Aegilops tauschii subsp. tauschii]
DfaA10G008600	282	198	366	45	86	103	4.042236	2.413813	5.35515	0.683807	0.990127	0.957427	1.4757367339559e-10	-2.39884662344519	down	--	--	--	K15015|2.6e-07|ccav:112518643|K15015 solute carrier family 32 (vesicular inhibitory amino acid transporter) | (RefSeq) amino acid transporter AVT1A	--	[E]	Amino acid transport and metabolism	Transmembrane amino acid transporter protein	Amino acid permease 3 OS=Arabidopsis thaliana OX=3702 GN=AAP3 PE=1 SV=2	E	Amino acid transport and metabolism	hypothetical protein E2562_010857 [Oryza meyeriana var. granulata]
DfaB11G000300	1655	1874	1812	822	1045	1564	41.225094	39.820839	46.150291	21.917152	21.101971	25.406227	2.30500746402191e-10	-1.234592188064	down	--	--	--	--	--	--	--	--	--	--	--	hypothetical protein E2562_014432 [Oryza meyeriana var. granulata]
DfaC10G000210	347	667	450	203	393	394	3.309966	5.431817	4.387679	2.071252	3.036716	2.450836	0.000898391359200176	-1.13018084339438	down	--	--	Molecular Function: methyltransferase activity (GO:0008168);;	--	--	--	--	Methyltransferase domain	--	L	Replication, recombination and repair	hypothetical protein D1007_58083 [Hordeum vulgare]
DfaA02G006680	1480	1653	1308	709	834	1640	20.351299	19.381916	18.382158	10.423886	9.29558	14.70178	2.51027413647361e-05	-1.08890651953121	down	[G]	Carbohydrate transport and metabolism	Molecular Function: hydrolase activity, hydrolyzing O-glycosyl compounds (GO:0004553);; Biological Process: carbohydrate metabolic process (GO:0005975);;	K05349|0.0e+00|ats:109740315|K05349 beta-glucosidase [EC:3.2.1.21] | (RefSeq) uncharacterized protein LOC109740315	Cyanoamino acid metabolism (ko00460);; Starch and sucrose metabolism (ko00500);; Phenylpropanoid biosynthesis (ko00940)	--	--	Glycosyl hydrolase family 3 N terminal domain	Beta-xylosidase/alpha-L-arabinofuranosidase 2 OS=Medicago sativa subsp. varia OX=36902 GN=Xyl2 PE=2 SV=1	G	Carbohydrate transport and metabolism	unnamed protein product [Triticum turgidum subsp. durum]
DfaB09G000230	89	132	99	218	485	418	4.050925	5.149567	4.64641	10.710734	18.064228	12.498687	0.000944979409529349	1.17918327031041	up	--	--	Biological Process: response to acid chemical (GO:0001101);; Molecular Function: molecular_function (GO:0003674);; Molecular Function: enzyme inhibitor activity (GO:0004857);; Molecular Function: protein phosphatase inhibitor activity (GO:0004864);; Molecular Function: binding (GO:0005488);; Molecular Function: protein binding (GO:0005515);; Cellular Component: cellular_component (GO:0005575);; C…	K14496|1.9e-94|ats:109733528|K14496 abscisic acid receptor PYR/PYL family | (RefSeq) LOC109733528; abscisic acid receptor PYR1-like	MAPK signaling pathway - plant (ko04016);; Plant hormone signal transduction (ko04075)	--	--	Polyketide cyclase / dehydrase and lipid transport	Abscisic acid receptor PYL10 OS=Oryza sativa subsp. japonica OX=39947 GN=PYL10 PE=1 SV=1	S	Function unknown	abscisic acid receptor PYR1-like [Aegilops tauschii subsp. tauschii]
Dfa0G074520	0	0	5	55	59	89	0	0	0.161218	1.857704	1.507291	1.817712	2.71869370571412e-06	3.76043780005367	up	--	--	--	--	--	--	--	PDDEXK-like family of unknown function	--	S	Function unknown	uncharacterized protein LOC117835012 [Setaria viridis]
DfaB08G011990	0	0	0	42	43	55	0	0	0	1.301226	1.007381	1.037885	4.19527138632206e-08	4.95326558046383	up	--	--	Molecular Function: ubiquitin protein ligase activity (GO:0061630);;	K11982|8.7e-62|pda:103709650|K11982 E3 ubiquitin-protein ligase RNF115/126 [EC:2.3.2.27] | (RefSeq) E3 ubiquitin-protein ligase SIRP1	--	[O]	Posttranslational modification, protein turnover, chaperones	Ring finger domain	E3 ubiquitin-protein ligase SIRP1 OS=Oryza sativa subsp. japonica OX=39947 GN=SIRP1 PE=1 SV=1	O	Posttranslational modification, protein turnover, chaperones	hypothetical protein E2562_000077 [Oryza meyeriana var. granulata]
DfaB02G000910	1611	3178	992	747	864	1486	28.048388	47.192596	17.639589	13.914096	12.195682	16.865673	0.000337689939746554	-1.43236257943969	down	--	--	Cellular Component: integral component of membrane (GO:0016021);;	K03377|3.2e-303|sita:101762407|K03377 N-acetylneuraminate 9-O-acetyltransferase [EC:2.3.1.45] | (RefSeq) protein REDUCED WALL ACETYLATION 3	--	[R]	General function prediction only	10 TM Acyl Transferase domain found in Cas1p	Protein REDUCED WALL ACETYLATION 3 OS=Arabidopsis thaliana OX=3702 GN=RWA3 PE=1 SV=1	S	Function unknown	protein REDUCED WALL ACETYLATION 3-like [Panicum hallii]
DfaA08G003550	4422	6298	4884	1612	2230	4021	34.977089	42.483746	39.476078	13.638873	14.300803	20.73535	8.90389418684349e-10	-1.59426099791068	down	--	--	Molecular Function: protein binding (GO:0005515);;	--	--	[R]	General function prediction only	Kelch motif	F-box/kelch-repeat protein SKIP11 OS=Arabidopsis thaliana OX=3702 GN=SKIP11 PE=1 SV=2	S	Function unknown	hypothetical protein E2562_019434 [Oryza meyeriana var. granulata]
DfaA09G004530	59	232	159	21	77	71	0.810525	2.754142	2.262328	0.304363	0.865679	0.643194	0.00152497715284721	-1.87746157645093	down	[E]	Amino acid transport and metabolism	Biological Process: response to acid chemical (GO:0001101);; Molecular Function: molecular_function (GO:0003674);; Molecular Function: transporter activity (GO:0005215);; Biological Process: transport (GO:0006810);; Biological Process: oligopeptide transport (GO:0006857);; Biological Process: response to stress (GO:0006950);; Biological Process: defense response (GO:0006952);; Biological Process:…	K14638|2.3e-209|vra:106756881|K14638 solute carrier family 15 (peptide/histidine transporter), member 3/4 | (RefSeq) protein NRT1/ PTR FAMILY 5.2-like	--	[E]	Amino acid transport and metabolism	POT family	Protein NRT1/ PTR FAMILY 5.2 OS=Arabidopsis thaliana OX=3702 GN=NPF5.2 PE=2 SV=1	E	Amino acid transport and metabolism	hypothetical protein E2562_033931 [Oryza meyeriana var. granulata]
DfaA02G005740	41	40	61	10	30	29	0.596917	0.497559	0.919355	0.145328	0.349971	0.27442	0.00900538461080789	-1.54636835379028	down	--	--	Molecular Function: protein kinase activity (GO:0004672);; Molecular Function: ATP binding (GO:0005524);; Cellular Component: integral component of membrane (GO:0016021);;	K13430|5.6e-28|mtr:MTR_7g083500|K13430 serine/threonine-protein kinase PBS1 [EC:2.7.11.1] | (RefSeq) receptor Serine/Threonine kinase	Plant-pathogen interaction (ko04626)	--	--	Protein tyrosine and serine/threonine kinase	Protein MALE DISCOVERER 1 OS=Arabidopsis thaliana OX=3702 GN=MDIS1 PE=1 SV=1	T	Signal transduction mechanisms	protein MALE DISCOVERER 2 isoform X2 [Brachypodium distachyon]
DfaA01G017470	2124	3111	2241	1412	1322	1950	27.458103	34.298969	29.598293	19.521235	13.855405	16.437651	2.29100912070461e-07	-1.22416104600844	down	[T]	Signal transduction mechanisms	Molecular Function: protein serine/threonine phosphatase activity (GO:0004722);; Molecular Function: magnesium-dependent protein serine/threonine phosphatase activity (GO:0004724);; Cellular Component: nucleus (GO:0005634);; Cellular Component: cytosol (GO:0005829);; Molecular Function: metal ion binding (GO:0046872);;	K14497|3.2e-230|bdi:100823766|K14497 protein phosphatase 2C [EC:3.1.3.16] | (RefSeq) probable protein phosphatase 2C 6	MAPK signaling pathway - plant (ko04016);; Plant hormone signal transduction (ko04075)	[T]	Signal transduction mechanisms	Protein phosphatase 2C	Probable protein phosphatase 2C 6 OS=Oryza sativa subsp. japonica OX=39947 GN=PP2C06 PE=1 SV=1	T	Signal transduction mechanisms	probable protein phosphatase 2C 6 [Brachypodium distachyon]
DfaA04G013340	1003	780	898	235	397	510	26.009018	17.262426	23.814976	6.499384	8.346251	8.627542	1.20081443868941e-13	-1.82206475312347	down	[R]	General function prediction only	Molecular Function: protein kinase activity (GO:0004672);; Molecular Function: ATP binding (GO:0005524);; Cellular Component: integral component of membrane (GO:0016021);;	K13415|9.3e-28|cqi:110733407|K13415 protein brassinosteroid insensitive 1 [EC:2.7.10.1 2.7.11.1] | (RefSeq) systemin receptor SR160-like	Plant hormone signal transduction (ko04075)	[T]	Signal transduction mechanisms	Protein tyrosine and serine/threonine kinase	Putative kinase-like protein TMKL1 OS=Arabidopsis thaliana OX=3702 GN=TMKL1 PE=1 SV=1	T	Signal transduction mechanisms	putative kinase-like protein TMKL1 [Brachypodium distachyon]
DfaB08G011530	1165	1346	1057	654	676	1111	19.145849	18.864922	17.752861	11.505666	9.010234	11.901869	9.37085924389051e-08	-1.12651357922383	down	[G]	Carbohydrate transport and metabolism	Molecular Function: sucrose alpha-glucosidase activity (GO:0004575);; Cellular Component: mitochondrion (GO:0005739);; Biological Process: sucrose catabolic process (GO:0005987);; Molecular Function: glycopeptide alpha-N-acetylgalactosaminidase activity (GO:0033926);;	--	--	--	--	Alkaline and neutral invertase	Neutral/alkaline invertase 1, mitochondrial OS=Oryza sativa subsp. japonica OX=39947 GN=NIN1 PE=1 SV=1	S	Function unknown	neutral/alkaline invertase 1, mitochondrial [Hordeum vulgare]
DfaA11G005320	89	94	71	17	19	22	6.505965	5.857847	5.333421	1.273732	1.074907	1.03309	6.11842049289244e-10	-2.57811796827183	down	--	--	--	--	--	--	--	Domain of unknown function (DUF4666)	Uncharacterized protein At1g15400 OS=Arabidopsis thaliana OX=3702 GN=At1g15400 PE=1 SV=2	S	Function unknown	hypothetical protein C2845_PM09G17680 [Panicum miliaceum]
DfaB01G012480	219	220	238	34	56	64	3.435889	2.940743	3.805158	0.569184	0.700812	0.649677	1.90914949183874e-19	-2.67465716624578	down	--		Molecular Function: protein kinase activity (GO:0004672);; Molecular Function: ATP binding (GO:0005524);; Biological Process: carbohydrate metabolic process (GO:0005975);; Cellular Component: integral component of membrane (GO:0016021);;	K01183|1.4e-68|sita:101767087|K01183 chitinase [EC:3.2.1.14] | (RefSeq) acidic endochitinase-like	Amino sugar and nucleotide sugar metabolism (ko00520)	--	--	Protein kinase domain	PR5-like receptor kinase OS=Arabidopsis thaliana OX=3702 GN=PR5K PE=1 SV=1	G	Carbohydrate transport and metabolism	hypothetical protein EJB05_55276, partial [Eragrostis curvula]
DfaA06G002460	561	298	416	1329	1866	1726	14.499022	6.57497	10.996015	36.795303	39.144344	29.11442	1.30669093774563e-05	1.34696071432677	up	[I]	Lipid transport and metabolism	Biological Process: phospholipid metabolic process (GO:0006644);; Molecular Function: phosphatidate phosphatase activity (GO:0008195);; Cellular Component: integral component of membrane (GO:0016021);;	K18693|1.5e-174|bdi:100844411|K18693 diacylglycerol diphosphate phosphatase / phosphatidate phosphatase [EC:3.1.3.81 3.1.3.4] | (RefSeq) lipid phosphate phosphatase 2	Glycerolipid metabolism (ko00561);; Glycerophospholipid metabolism (ko00564)	[I]	Lipid transport and metabolism	PAP2 superfamily	Lipid phosphate phosphatase 2 OS=Arabidopsis thaliana OX=3702 GN=LPP2 PE=2 SV=1	I	Lipid transport and metabolism	hypothetical protein OsI_30819 [Oryza sativa Indica Group]
DfaA05G011530	159	879	239	27	17	30	4.127798	19.451962	6.340746	0.74771	0.339363	0.50227	8.15583390916142e-14	-4.22210029734249	down	[S]	Function unknown	--	--	--	--	--	Protein of unknown function (DUF1223)	--	S	Function unknown	uncharacterized secreted protein [Zea mays]
DfaA08G021150	42	89	51	139	213	498	1.147847	2.075084	1.435611	4.105969	4.76625	8.966185	0.00207918599957426	1.47987113101939	up	--	--	Molecular Function: transcription factor activity, sequence-specific DNA binding (GO:0003700);;	--	--	--	--	TCP family transcription factor	Transcription factor TEOSINTE BRANCHED 1 OS=Zea mays OX=4577 GN=TB1 PE=2 SV=2	K	Transcription	TB1-like [Yushania niitakayamensis]
DfaC08G006700	1256	2205	1433	775	1078	1265	18.459991	27.638386	21.509533	12.182387	12.83769	12.11445	3.9451688159113e-06	-1.21102953322287	down	--	--	--	K18757|1.3e-167|obr:102711600|K18757 la-related protein 1 | (RefSeq) la-related protein 1B-like	--	[OJ]	Posttranslational modification, protein turnover, chaperones;; Translation, ribosomal structure and biogenesis	La domain	La-related protein 1B OS=Arabidopsis thaliana OX=3702 GN=LARP1B PE=1 SV=2	--	--	hypothetical protein E2562_030692 [Oryza meyeriana var. granulata]
DfaC03G020630	178	51	92	414	524	471	2.506185	0.602167	1.314459	6.237329	5.980835	4.330139	0.00156601900317409	1.49773270882242	up	[T]	Signal transduction mechanisms	Biological Process: phosphorelay signal transduction system (GO:0000160);; Molecular Function: DNA binding (GO:0003677);; Molecular Function: transcription factor activity, sequence-specific DNA binding (GO:0003700);; Cellular Component: nucleus (GO:0005634);;	K14491|4.9e-301|dosa:Os02t0796500-01|K14491 two-component response regulator ARR-B family | (RefSeq) Os02g0796500, ORR3, B-TYPE_RESPONSE_REGULATOR_3; B-type response regulator, Cytokinin signaling	Plant hormone signal transduction (ko04075)	[K]	Transcription	Response regulator receiver domain	Two-component response regulator ORR23 OS=Oryza sativa subsp. japonica OX=39947 GN=RR23 PE=2 SV=1	K	Transcription	two-component response regulator ORR23 [Oryza sativa Japonica Group]
DfaC05G010010	732	909	562	297	582	770	12.162108	12.892844	9.540854	5.277776	7.84533	8.351203	0.00085546549772619	-1.017495447846	down	--	--	Molecular Function: transcriptional activator activity, RNA polymerase II transcription regulatory region sequence-specific binding (GO:0001228);; Cellular Component: nucleus (GO:0005634);; Molecular Function: protein dimerization activity (GO:0046983);;	K12126|2.6e-13|pop:7478869|K12126 phytochrome-interacting factor 3 | (RefSeq) transcription factor PIF3 isoform X1	Plant hormone signal transduction (ko04075);; Circadian rhythm - plant (ko04712)	--	--	Helix-loop-helix DNA-binding domain	Transcription factor UNE12 OS=Arabidopsis thaliana OX=3702 GN=UNE12 PE=1 SV=2	K	Transcription	transcription factor UNE12 isoform X1 [Brachypodium distachyon]
DfaC08G004290	2582	2988	2541	246	688	836	26.056509	25.72003	26.205809	2.648043	5.623461	5.502122	1.82599337223454e-18	-2.77023022902376	down	[I]	Lipid transport and metabolism	Molecular Function: phospholipase D activity (GO:0004630);; Molecular Function: calcium ion binding (GO:0005509);; Cellular Component: plasma membrane (GO:0005886);; Biological Process: phospholipid catabolic process (GO:0009395);; Biological Process: phosphatidylcholine metabolic process (GO:0046470);; Molecular Function: N-acylphosphatidylethanolamine-specific phospholipase D activity (GO:00702…	K01115|0.0e+00|bdi:100839982|K01115 phospholipase D1/2 [EC:3.1.4.4] | (RefSeq) phospholipase D alpha 2	Glycerophospholipid metabolism (ko00564);; Ether lipid metabolism (ko00565);; Endocytosis (ko04144)	[I]	Lipid transport and metabolism	Phospholipase D C terminal	Phospholipase D alpha 2 OS=Oryza sativa subsp. japonica OX=39947 GN=PLD2 PE=2 SV=2	I	Lipid transport and metabolism	phospholipase D alpha 2 [Brachypodium distachyon]
DfaB04G011490	4824	4588	3857	2046	2896	4012	55.604046	45.097824	45.43301	25.226461	27.055939	30.148611	3.64026641670236e-10	-1.1625416392681	down	[HC]	Coenzyme transport and metabolism;; Energy production and conversion	Cellular Component: chloroplast (GO:0009507);; Molecular Function: zeaxanthin epoxidase [overall] activity (GO:0009540);; Biological Process: abscisic acid biosynthetic process (GO:0009688);; Cellular Component: membrane (GO:0016020);; Molecular Function: FAD binding (GO:0071949);;	K09838|0.0e+00|bdi:100835175|K09838 zeaxanthin epoxidase [EC:1.14.15.21] | (RefSeq) zeaxanthin epoxidase, chloroplastic	Carotenoid biosynthesis (ko00906)	[CR]	Energy production and conversion;; General function prediction only	FAD binding domain	Zeaxanthin epoxidase, chloroplastic OS=Oryza sativa subsp. japonica OX=39947 GN=ZEP PE=2 SV=1	C	Energy production and conversion	zeaxanthin epoxidase [Phyllostachys edulis]
DfaB04G014610	1486	1507	1707	211	461	761	55.116394	47.642895	64.67482	8.337573	13.834028	18.383781	7.64113378937291e-13	-2.31934330545449	down	--	--	Molecular Function: DNA binding (GO:0003677);; Cellular Component: nucleus (GO:0005634);;	K09422|2.3e-89|obr:102708050|K09422 transcription factor MYB, plant | (RefSeq) myb-related protein Myb4-like	--	[K]	Transcription	Myb-like DNA-binding domain	Transcription factor MYB4 OS=Oryza sativa subsp. japonica OX=39947 GN=MYB4 PE=2 SV=2	--	--	MYB protein [Phyllostachys edulis]
DfaB01G013620	5966	5843	7227	865	1863	2666	113.3778	94.706337	140.373489	17.576403	28.69891	33.03896	2.28977946390136e-16	-2.42120461121772	down	--	--	--	K22376|7.7e-26|dcr:108196719|K22376 E3 ubiquitin-protein ligase KCMF1 [EC:2.3.2.27] | (RefSeq) protein DEHYDRATION-INDUCED 19 homolog 4-like	--	--	--	Stress-induced protein Di19, C-terminal	Protein DEHYDRATION-INDUCED 19 homolog 3 OS=Oryza sativa subsp. japonica OX=39947 GN=DI19-3 PE=2 SV=1	S	Function unknown	hypothetical protein EE612_004918 [Oryza sativa]
DfaB02G010910	7924	8839	7212	2527	4630	7845	68.155334	64.835426	63.385105	23.255171	32.286221	43.996006	5.40994162871142e-06	-1.30175503451298	down	[M]	Cell wall/membrane/envelope biogenesis	Biological Process: reproduction (GO:0000003);; Biological Process: regulation of cell growth (GO:0001558);; Molecular Function: molecular_function (GO:0003674);; Molecular Function: catalytic activity (GO:0003824);; Molecular Function: protein kinase activity (GO:0004672);; Cellular Component: cellular_component (GO:0005575);; Cellular Component: cell wall (GO:0005618);; Cellular Component: cell…	K13435|1.4e-96|sly:101268866|K13435 serine/threonine-protein kinase Pto | (RefSeq) Pto; serine/threonine protein kinase Pto	Plant-pathogen interaction (ko04626)	[T]	Signal transduction mechanisms	Protein tyrosine and serine/threonine kinase	Receptor-like protein kinase FERONIA OS=Arabidopsis thaliana OX=3702 GN=FER PE=1 SV=1	T	Signal transduction mechanisms	hypothetical protein E2562_007450 [Oryza meyeriana var. granulata]
DfaB09G000640	181	605	306	889	1335	2369	3.575932	10.208879	6.169368	18.824984	21.407932	30.561712	0.001878168007599	1.38111462690612	up	--	--	--	--	--	--	--	Cotton fibre expressed protein	--	S	Function unknown	unnamed protein product [Triticum turgidum subsp. durum]
DfaA09G000110	7992	14494	5793	2545	3524	4851	76.121567	117.748894	56.387608	25.931385	27.213526	30.127966	2.60765894280164e-09	-1.90774340146464	down	[H]	Coenzyme transport and metabolism	Molecular Function: methyltransferase activity (GO:0008168);; Cellular Component: integral component of membrane (GO:0016021);; Biological Process: methylation (GO:0032259);;	K23872|8.1e-141|pda:103714148|K23872 putative homogalacturonan methyltransferase [EC:2.1.1.-] | (RefSeq) probable methyltransferase PMT13	--	--	--	Putative S-adenosyl-L-methionine-dependent methyltransferase	Probable methyltransferase PMT21 OS=Arabidopsis thaliana OX=3702 GN=ERD3 PE=2 SV=1	S	Function unknown	PREDICTED: probable methyltransferase PMT21 [Oryza brachyantha]
Dfa0G009160	21	7	14	110	187	75	0.301436	0.08424	0.203559	1.746013	2.249608	0.724124	0.000111280255677025	2.37646733045292	up	[G]	Carbohydrate transport and metabolism	--	--	--	--	--	Protein of unknown function, DUF547	--	S	Function unknown	uncharacterized protein LOC100839346 isoform X1 [Brachypodium distachyon]
Dfa0G079090	103	146	131	21	32	43	1.297072	1.576544	1.695536	0.278777	0.321503	0.351576	2.23504074890976e-11	-2.49805897199886	down	--	--	Biological Process: protein transport (GO:0015031);;	K19476|3.0e-23|adu:107491301|K19476 vacuolar protein sorting-associated protein IST1 | (RefSeq) uncharacterized protein LOC107491301	Endocytosis (ko04144)	--	--	Regulator of Vps4 activity in the MVB pathway	--	Z	Cytoskeleton	uncharacterized protein C2845_PM02G31210 [Panicum miliaceum]
DfaC04G008940	144	289	142	25	25	47	8.818079	15.148773	8.9197	1.613783	1.217108	1.853835	3.60645135575975e-13	-3.01498569334037	down	--	--	Biological Process: reproduction (GO:0000003);; Biological Process: developmental process involved in reproduction (GO:0003006);; Cellular Component: cellular_component (GO:0005575);; Cellular Component: intracellular (GO:0005622);; Cellular Component: cell (GO:0005623);; Cellular Component: cytoplasm (GO:0005737);; Cellular Component: vacuole (GO:0005773);; Cellular Component: plasma membrane (G…	--	--	--	--	PLAC8 family	Cell number regulator 9 OS=Zea mays OX=4577 GN=CNR9 PE=2 SV=1	S	Function unknown	hypothetical protein E2562_002798 [Oryza meyeriana var. granulata]
DfaA04G018740	1561	1687	1201	752	1073	1147	15.159776	13.969421	11.918638	7.812711	8.44509	7.259993	1.29213550594956e-08	-1.14496005034024	down	--	--	Molecular Function: Rab GTPase binding (GO:0017137);;	K20241|0.0e+00|sita:101765364|K20241 WD repeat-containing protein 44 | (RefSeq) WD repeat-containing protein 44	--	[S]	Function unknown	WD domain, G-beta repeat	Protein HIRA OS=Arabidopsis thaliana OX=3702 GN=HIRA PE=1 SV=2	S	Function unknown	WD repeat-containing protein 44 [Setaria italica]
DfaC03G015550	102	75	152	474	929	724	2.626554	1.645403	3.990058	13.06692	19.432228	12.17735	9.60111319597804e-08	2.01975733569691	up	[IR]	Lipid transport and metabolism;; General function prediction only	Molecular Function: hydrolase activity, acting on ester bonds (GO:0016788);;	K10691|6.4e-37|ats:109762802|K10691 E3 ubiquitin-protein ligase UBR4 [EC:2.3.2.27] | (RefSeq) LOC109762802; auxin transport protein BIG	--	--	--	GDSL-like Lipase/Acylhydrolase	GDSL esterase/lipase At5g55050 OS=Arabidopsis thaliana OX=3702 GN=At5g55050 PE=2 SV=1	L	Replication, recombination and repair	GDSL esterase/lipase At5g55050-like [Aegilops tauschii subsp. tauschii]
DfaA08G021900	527	441	368	79	123	91	16.641859	11.878426	11.860765	2.666299	3.145472	1.872132	1.1469187914966e-19	-2.68074022478943	down	--	--	--	K14399|1.1e-42|csl:COCSUDRAFT_47181|K14399 polyribonucleotide 5'-hydroxyl-kinase [EC:2.7.1.78] | (RefSeq) Clp1-domain-containing protein	mRNA surveillance pathway (ko03015)	[I]	Lipid transport and metabolism	CRAL/TRIO domain	Patellin-6 OS=Arabidopsis thaliana OX=3702 GN=PATL6 PE=2 SV=1	I	Lipid transport and metabolism	phosphatidylinositol transfer protein PDR17-like [Aegilops tauschii subsp. tauschii]
Dfa0G058380	181	98	144	307	597	447	10.683581	4.934223	8.678578	19.412125	28.659325	17.237892	0.00669661787818352	1.05729726216094	up	--	--	Cellular Component: integral component of membrane (GO:0016021);;	--	--	--	--	--	--	--	--	uncharacterized protein LOC112894790 isoform X2 [Panicum hallii]
DfaC01G003150	353	814	572	20	33	39	10.200425	20.037952	16.865059	0.606057	0.757252	0.73325	8.18044048605788e-37	-4.65818165375482	down	--	--	Molecular Function: DNA binding (GO:0003677);; Cellular Component: nucleus (GO:0005634);; Molecular Function: zinc ion binding (GO:0008270);;	K08869|2.0e-21|cre:CHLREDRAFT_165812|K08869 aarF domain-containing kinase | (RefSeq) predicted protein	--	--	--	Myb-like DNA-binding domain	Transcription factor MYBS3 OS=Oryza sativa subsp. japonica OX=39947 GN=MYBS3 PE=2 SV=1	K	Transcription	hypothetical protein EJB05_31045 [Eragrostis curvula]
DfaA10G002880	2871	2047	2394	6617	7728	9742	30.270597	18.410587	25.797543	74.657501	66.074341	66.987122	1.55863233688724e-07	1.1252298828287	up	--	--	Molecular Function: molecular_function (GO:0003674);; Molecular Function: transporter activity (GO:0005215);; Cellular Component: cellular_component (GO:0005575);; Cellular Component: intracellular (GO:0005622);; Cellular Component: cell (GO:0005623);; Cellular Component: cytoplasm (GO:0005737);; Cellular Component: endosome (GO:0005768);; Cellular Component: vacuole (GO:0005773);; Cellular Compo…	K24194|0.0e+00|bdi:100843216|K24194 boron transporter | (RefSeq) boron transporter 1	--	[P]	Inorganic ion transport and metabolism	HCO3- transporter family	Probable boron transporter 2 OS=Arabidopsis thaliana OX=3702 GN=BOR2 PE=2 SV=1	P	Inorganic ion transport and metabolism	hypothetical protein E2562_002302 [Oryza meyeriana var. granulata]
DfaA09G004550	619	584	683	8	8	16	12.771672	10.289142	14.406781	0.175945	0.125013	0.204762	3.87699437152259e-74	-6.26708148955008	down	--	--	Molecular Function: protein binding (GO:0005515);;	--	--	--	--	Leucine rich repeat	--	S	Function unknown	receptor like protein 21 [Oryza sativa Japonica Group]
DfaC09G003390	187	444	168	1019	884	915	5.52646	11.196826	5.056533	32.279861	21.219576	17.664673	0.00333459509301768	1.26267328866718	up	--	--	Cellular Component: nucleus (GO:0005634);; Biological Process: regulation of transcription, DNA-templated (GO:0006355);; Molecular Function: sequence-specific DNA binding (GO:0043565);;	K09338|1.2e-92|ats:109755144|K09338 homeobox-leucine zipper protein | (RefSeq) LOC109755144; homeobox-leucine zipper protein HOX1-like	--	[K]	Transcription	HD-ZIP protein N terminus	Homeobox-leucine zipper protein HAT4 OS=Arabidopsis thaliana OX=3702 GN=HAT4 PE=1 SV=1	K	Transcription	homeobox-leucine zipper protein HOX1 isoform X2 [Panicum miliaceum]
DfaB08G025610	175	74	166	515	662	603	2.445855	0.880648	2.362296	7.694501	7.494089	5.492915	0.000262051107470589	1.47312711829398	up	--	--	--	--	--	--	--	DDT domain	DDT domain-containing protein DDR4 OS=Arabidopsis thaliana OX=3702 GN=DDR4 PE=1 SV=1	S	Function unknown	DDT domain-containing protein DDR4 [Oryza sativa Japonica Group]
DfaC04G009120	245	1222	615	14	35	64	8.202081	35.024132	21.118282	0.476823	0.931651	1.385469	1.69289123189897e-17	-4.49189856332681	down	--	--	Biological Process: defense response (GO:0006952);;	K10781|1.4e-20|psom:113347984|K10781 fatty acyl-ACP thioesterase B [EC:3.1.2.14 3.1.2.21] | (RefSeq) uncharacterized protein LOC113347984 isoform X1	Fatty acid biosynthesis (ko00061);; Fatty acid metabolism (ko01212)	--	--	Pathogenesis-related protein Bet v 1 family	MLP-like protein 423 OS=Arabidopsis thaliana OX=3702 GN=MLP423 PE=2 SV=1	S	Function unknown	hypothetical protein E2562_002826 [Oryza meyeriana var. granulata]
DfaB02G013820	2970	6940	3351	266	778	1062	97.804985	194.943665	112.798988	9.34775	20.756649	22.799633	7.53614464241275e-15	-3.16134771964429	down	--	--	--	K04077|1.6e-22|cpep:111806851|K04077 chaperonin GroEL | (RefSeq) chaperonin CPN60-like 2, mitochondrial	RNA degradation (ko03018)	--	--	Late embryogenesis abundant protein	--	S	Function unknown	hypothetical protein E2562_026881 [Oryza meyeriana var. granulata]
DfaB04G021130	328	293	379	1361	2069	1787	6.814258	5.189793	8.046932	30.281738	34.879368	24.230639	2.98078033505252e-12	1.77924576185909	up	--	--	Biological Process: reproduction (GO:0000003);; Biological Process: regionalization (GO:0003002);; Biological Process: developmental process involved in reproduction (GO:0003006);; Molecular Function: molecular_function (GO:0003674);; Molecular Function: transcription factor activity, sequence-specific DNA binding (GO:0003700);; Cellular Component: cellular_component (GO:0005575);; Cellular Compo…	K09284|1.1e-155|osa:9269072|K09284 AP2-like factor, euAP2 lineage | (RefSeq) AP2-like ethylene-responsive transcription factor TOE3 isoform X1	--	--	--	AP2 domain	APETALA2-like protein 5 OS=Oryza sativa subsp. indica OX=39946 GN=AP2-5 PE=2 SV=1	K	Transcription	hypothetical protein E2562_004229 [Oryza meyeriana var. granulata]
DfaC11G006860	88	179	99	394	344	590	1.863999	3.245122	2.142722	8.995222	5.953927	8.216909	0.000726842049934495	1.24970585808171	up	[U]	Intracellular trafficking, secretion, and vesicular transport	Molecular Function: protein kinase activity (GO:0004672);; Biological Process: protein phosphorylation (GO:0006468);;	K00924|2.2e-108|csat:104712177|K00924 kinase [EC:2.7.1.-] | (RefSeq) probable receptor-like protein kinase At3g55450 isoform X1	--	[T]	Signal transduction mechanisms	Protein tyrosine and serine/threonine kinase	Probable serine/threonine-protein kinase PIX7 OS=Arabidopsis thaliana OX=3702 GN=PIX7 PE=1 SV=1	T	Signal transduction mechanisms	hypothetical protein E2562_003581 [Oryza meyeriana var. granulata]
DfaC01G012970	23	14	27	118	163	180	0.797156	0.405205	0.971919	4.435991	4.659352	4.13497	5.69773106977662e-07	2.15239096160934	up	--	--	Molecular Function: calcium ion binding (GO:0005509);; Cellular Component: chloroplast thylakoid (GO:0009534);; Cellular Component: chloroplast stroma (GO:0009570);; Cellular Component: photosystem II oxygen evolving complex (GO:0009654);; Biological Process: photosynthesis (GO:0015979);; Cellular Component: extrinsic component of membrane (GO:0019898);; Cellular Component: thylakoid lumen (GO:00…	--	--	--	--	PsbP	PsbP domain-containing protein 6, chloroplastic OS=Arabidopsis thaliana OX=3702 GN=PPD6 PE=1 SV=1	S	Function unknown	hypothetical protein E2562_030924 [Oryza meyeriana var. granulata]
DfaB06G010580	3006	4403	2466	924	864	1861	36.500919	45.601974	30.608805	12.002865	8.498657	14.735147	9.99994714565243e-12	-1.9963384443949	down	--	--	Cellular Component: membrane (GO:0016020);; Cellular Component: integral component of membrane (GO:0016021);; Biological Process: protein localization to membrane (GO:0072657);;	K17086|0.0e+00|bdi:100837937|K17086 transmembrane 9 superfamily member 2/4 | (RefSeq) transmembrane 9 superfamily member 8	--	[U]	Intracellular trafficking, secretion, and vesicular transport	Endomembrane protein 70	Transmembrane 9 superfamily member 8 OS=Arabidopsis thaliana OX=3702 GN=TMN8 PE=2 SV=1	U	Intracellular trafficking, secretion, and vesicular transport	transmembrane 9 superfamily member 8 [Brachypodium distachyon]
DfaA03G019110	1577	3167	1702	698	675	1673	53.624161	91.861801	59.13335	25.369524	18.612118	37.081707	5.25239990540375e-06	-1.65236829373737	down	--	--	Cellular Component: plasma membrane (GO:0005886);; Biological Process: protein transport (GO:0015031);; Cellular Component: integral component of membrane (GO:0016021);; Cellular Component: transport vesicle membrane (GO:0030658);;	K19995|7.6e-123|sbi:110434321|K19995 secretory carrier-associated membrane protein | (RefSeq) secretory carrier-associated membrane protein 5 isoform X1	--	[U]	Intracellular trafficking, secretion, and vesicular transport	SCAMP family	Secretory carrier-associated membrane protein 5 OS=Oryza sativa subsp. japonica OX=39947 GN=SCAMP5 PE=2 SV=1	U	Intracellular trafficking, secretion, and vesicular transport	secretory carrier-associated membrane protein 5 [Panicum hallii]
DfaA04G016170	996	921	863	318	436	608	24.560856	19.366873	21.740082	8.389373	8.714461	9.764533	1.37618115224471e-16	-1.61749655201134	down	--	--	Biological Process: lipid catabolic process (GO:0016042);; Molecular Function: hydrolase activity (GO:0016787);;	K23113|2.3e-13|pavi:110767159|K23113 structural maintenance of chromosomes flexible hinge domain-containing protein 1 | (RefSeq) uncharacterized protein LOC110767159	--	[U]	Intracellular trafficking, secretion, and vesicular transport	--	Protein DEFECTIVE IN MERISTEM SILENCING 3 OS=Arabidopsis thaliana OX=3702 GN=DMS3 PE=1 SV=1	I	Lipid transport and metabolism	unnamed protein product [Triticum turgidum subsp. durum]
DfaC01G001100	229	217	260	39	42	220	4.901983	3.971272	5.693583	0.882651	0.727977	3.064971	0.00113461503262299	-1.82115399919741	down	--	--	Molecular Function: calmodulin binding (GO:0005516);;	--	--	--	--	Calmodulin binding protein-like	Calmodulin-binding protein 60 B OS=Arabidopsis thaliana OX=3702 GN=CBP60B PE=2 SV=1	S	Function unknown	PREDICTED: protein SAR DEFICIENT 1-like [Oryza brachyantha]
DfaA10G003680	49	394	73	17	56	56	1.210425	8.431863	1.852653	0.438531	1.134652	0.907943	0.00145591414304566	-2.27274136656895	down	--	--	Molecular Function: DNA binding (GO:0003677);; Cellular Component: nucleus (GO:0005634);;	K09422|8.2e-112|ats:109763504|K09422 transcription factor MYB, plant | (RefSeq) LOC109763504; anthocyanin regulatory C1 protein-like	--	[K]	Transcription	Myb-like DNA-binding domain	Transcription factor MYB46 OS=Arabidopsis thaliana OX=3702 GN=MYB46 PE=2 SV=1	--	--	myb transcription factor [Hordeum vulgare subsp. vulgare]
DfaC02G013360	16820	29858	21024	2280	8603	8468	554.0354	838.804871	707.713684	80.355736	229.736298	181.867981	1.86591558613512e-09	-2.35588298392751	down	--	--	--	K04077|7.5e-25|cpep:111806851|K04077 chaperonin GroEL | (RefSeq) chaperonin CPN60-like 2, mitochondrial	RNA degradation (ko03018)	--	--	Late embryogenesis abundant protein	--	S	Function unknown	hypothetical protein E2562_026881 [Oryza meyeriana var. granulata]
DfaB05G010620	515	520	587	171	312	385	7.38734	6.362653	8.605271	2.625068	3.624539	3.597573	1.40698280466102e-08	-1.49841840746467	down	[U]	Intracellular trafficking, secretion, and vesicular transport	Molecular Function: protein kinase activity (GO:0004672);; Molecular Function: ATP binding (GO:0005524);; Cellular Component: integral component of membrane (GO:0016021);;	K24104|1.5e-52|thj:104799061|K24104 GPN-loop GTPase | (RefSeq) LOW QUALITY PROTEIN: uncharacterized protein LOC104799061	--	--	--	Protein kinase domain	Cysteine-rich receptor-like protein kinase 6 OS=Oryza sativa subsp. japonica OX=39947 GN=CRK6 PE=1 SV=1	T	Signal transduction mechanisms	putative receptor-like protein kinase At4g00960 isoform X1 [Oryza sativa Japonica Group]
DfaC02G007010	3557	4502	3311	634	924	1015	293.886993	317.276367	279.587646	56.039883	61.877979	54.691643	6.42695131513808e-48	-2.69948506474949	down	[C]	Energy production and conversion	Cellular Component: mitochondrion (GO:0005739);; Molecular Function: electron carrier activity (GO:0009055);; Molecular Function: heme binding (GO:0020037);; Molecular Function: metal ion binding (GO:0046872);; Cellular Component: respiratory chain (GO:0070469);;	--	--	[C]	Energy production and conversion	Cytochrome c	Cytochrome c OS=Oryza sativa subsp. indica OX=39946 GN=CC-1 PE=3 SV=1	C	Energy production and conversion	hypothetical protein EJB05_56370 [Eragrostis curvula]
DfaA08G024270	389	291	529	101	117	176	4.186436	2.668988	5.818825	1.155894	1.02145	1.233256	9.81719076803679e-11	-2.16870129346211	down	--	--	Molecular Function: transmembrane receptor protein serine/threonine kinase activity (GO:0004675);; Molecular Function: ATP binding (GO:0005524);; Cellular Component: plasma membrane (GO:0005886);; Biological Process: protein phosphorylation (GO:0006468);; Cellular Component: integral component of membrane (GO:0016021);;	K00924|2.9e-31|oeu:111392161|K00924 kinase [EC:2.7.1.-] | (RefSeq) receptor protein kinase CLAVATA1-like	--	--	--	Protein tyrosine and serine/threonine kinase	Probable LRR receptor-like serine/threonine-protein kinase At2g16250 OS=Arabidopsis thaliana OX=3702 GN=At2g16250 PE=1 SV=1	T	Signal transduction mechanisms	probable LRR receptor-like serine/threonine-protein kinase At2g16250 [Brachypodium distachyon]
DfaA04G018250	4986	7246	7775	2017	4037	4246	269.948303	334.571198	430.198761	116.838234	177.184616	149.867981	6.30369865179509e-08	-1.54446407228053	down	--	--	Molecular Function: transcription factor activity, sequence-specific DNA binding (GO:0003700);; Biological Process: regulation of transcription, DNA-templated (GO:0006355);;	K09286|9.4e-63|dosa:Os04t0669200-01|K09286 EREBP-like factor | (RefSeq) Os04g0669200, ETHYLENE_RESPONSE_FACTOR_76, ERF76; Similar to Ethylene response factor 2 (Ethylene response factor 3).	--	--	--	AP2 domain	Ethylene-responsive transcription factor 3 OS=Nicotiana tabacum OX=4097 GN=ERF3 PE=2 SV=1	K	Transcription	hypothetical protein E2562_005121 [Oryza meyeriana var. granulata]
Dfa0G073360	853	995	1336	5007	6015	10772	40.830864	40.640354	65.368599	256.605225	233.598419	336.438568	5.62239957603707e-14	2.09878031303082	up	--	--	Molecular Function: metal ion binding (GO:0046872);;	--	--	--	--	Metallothionein	Metallothionein-like protein 2C OS=Oryza sativa subsp. indica OX=39946 GN=MT2C PE=3 SV=1	S	Function unknown	metallothionein-like protein 2C [Aegilops tauschii subsp. tauschii]
DfaC01G021180	11987	12949	14945	3050	7558	10204	224.061493	206.420914	285.490906	60.995682	114.53569	124.359268	1.44169303644024e-06	-1.55882126318197	down	--	--	--	--	--	[L]	Replication, recombination and repair	DDE superfamily endonuclease	--	L	Replication, recombination and repair	hypothetical protein EE612_003725 [Oryza sativa]
DfaB03G011090	52	116	77	232	286	369	1.477877	2.820122	2.221794	7.080284	6.600729	6.866858	0.00100983812676582	1.23541884122573	up	--	--	Molecular Function: ubiquitin-protein transferase activity (GO:0004842);;	K19042|7.7e-114|bdi:100837396|K19042 E3 ubiquitin-protein ligase BOI and related proteins [EC:2.3.2.27] | (RefSeq) probable BOI-related E3 ubiquitin-protein ligase 2	--	[O]	Posttranslational modification, protein turnover, chaperones	Zinc finger, C3HC4 type (RING finger)	Probable BOI-related E3 ubiquitin-protein ligase 3 OS=Arabidopsis thaliana OX=3702 GN=BRG3 PE=1 SV=1	O	Posttranslational modification, protein turnover, chaperones	probable BOI-related E3 ubiquitin-protein ligase 2 [Brachypodium distachyon]
Dfa0G009860	43	31	47	245	258	265	1.679965	1.047584	1.878653	10.435612	8.32232	6.88192	1.98632685632261e-08	2.04140709416673	up	--	--	Molecular Function: molecular_function (GO:0003674);; Molecular Function: catalytic activity (GO:0003824);; Molecular Function: ubiquitin-protein transferase activity (GO:0004842);; Biological Process: cellular protein modification process (GO:0006464);; Biological Process: nitrogen compound metabolic process (GO:0006807);; Biological Process: biological_process (GO:0008150);; Biological Process:…	--	--	[O]	Posttranslational modification, protein turnover, chaperones	Ring finger domain	E3 ubiquitin-protein ligase AIRP2 OS=Arabidopsis thaliana OX=3702 GN=AIRP2 PE=1 SV=1	O	Posttranslational modification, protein turnover, chaperones	E3 ubiquitin-protein ligase AIRP2-like isoform X2 [Panicum hallii]
DfaA03G017130	734	1132	671	445	579	712	33.877979	44.574306	31.646328	21.960339	21.653837	21.413113	1.88351007729163e-05	-1.10601050403401	down	[R]	General function prediction only	Molecular Function: GTPase activity (GO:0003924);; Molecular Function: GTP binding (GO:0005525);;	K07874|3.5e-109|obr:102715089|K07874 Ras-related protein Rab-1A | (RefSeq) GTP-binding protein YPTM2	--	[TU]	Signal transduction mechanisms;; Intracellular trafficking, secretion, and vesicular transport	Ras family	GTP-binding protein YPTM2 OS=Zea mays OX=4577 GN=YPTM2 PE=2 SV=1	U	Intracellular trafficking, secretion, and vesicular transport	PREDICTED: GTP-binding protein YPTM2 [Oryza brachyantha]
DfaA05G004920	2706	1756	2965	870	1297	1955	33.10677	18.314989	37.061314	11.38961	12.857146	15.590652	1.40722656633997e-06	-1.45390825248494	down	--	--	Cellular Component: Golgi apparatus (GO:0005794);; Biological Process: protein glycosylation (GO:0006486);; Cellular Component: integral component of membrane (GO:0016021);; Molecular Function: transferase activity, transferring glycosyl groups (GO:0016757);; Molecular Function: carbohydrate binding (GO:0030246);;	K20843|0.0e+00|bdi:100842271|K20843 hydroxyproline O-galactosyltransferase 2/3/4/5/6 [EC:2.4.1.-] | (RefSeq) hydroxyproline O-galactosyltransferase GALT5	--	[G]	Carbohydrate transport and metabolism	Galactoside-binding lectin	Hydroxyproline O-galactosyltransferase GALT6 OS=Arabidopsis thaliana OX=3702 GN=GALT6 PE=2 SV=2	G	Carbohydrate transport and metabolism	hydroxyproline O-galactosyltransferase GALT5 [Brachypodium distachyon]
DfaA03G015530	1724	1813	1354	871	1082	1223	23.223492	20.82659	18.627619	12.552723	11.81361	10.735029	2.68627753843987e-10	-1.18024669639907	down	[T]	Signal transduction mechanisms	Molecular Function: protein serine/threonine kinase activity (GO:0004674);; Molecular Function: ATP binding (GO:0005524);; Cellular Component: nucleus (GO:0005634);; Cellular Component: cytoplasm (GO:0005737);; Biological Process: response to cold (GO:0009409);; Biological Process: response to brassinosteroid (GO:0009741);; Biological Process: unidimensional cell growth (GO:0009826);; Biological …	K08960|9.9e-248|bdi:100835656|K08960 casein kinase 1, epsilon [EC:2.7.11.1] | (RefSeq) casein kinase 1 isoform X1	--	[T]	Signal transduction mechanisms	Protein kinase domain	Casein kinase 1 OS=Oryza sativa subsp. japonica OX=39947 GN=CKI1 PE=1 SV=1	T	Signal transduction mechanisms	predicted protein [Hordeum vulgare subsp. vulgare]
DfaB01G012270	44	350	34	34	16	45	2.597107	17.88904	2.046989	2.140266	0.744028	1.756521	0.00347834326436536	-2.28099991031321	down	--	--	Cellular Component: integral component of membrane (GO:0016021);;	--	--	--	--	AWPM-19-like family	Membrane protein PM19L OS=Oryza sativa subsp. japonica OX=39947 GN=PM19L PE=2 SV=1	S	Function unknown	membrane protein PM19L [Brachypodium distachyon]
DfaC08G006770	2526	3421	3389	906	2136	2259	56.789371	65.597824	77.863556	21.783354	38.92831	33.107174	2.51281340915811e-06	-1.41377028407981	down	[HE]	Coenzyme transport and metabolism;; Amino acid transport and metabolism	Molecular Function: O-phospho-L-serine:2-oxoglutarate aminotransferase activity (GO:0004648);; Biological Process: L-serine biosynthetic process (GO:0006564);;	K00831|2.1e-217|sita:101769748|K00831 phosphoserine aminotransferase [EC:2.6.1.52] | (RefSeq) LOW QUALITY PROTEIN: phosphoserine aminotransferase 1, chloroplastic-like	Glycine, serine and threonine metabolism (ko00260);; Cysteine and methionine metabolism (ko00270);; Vitamin B6 metabolism (ko00750);; Carbon metabolism (ko01200);; Biosynthesis of amino acids (ko01230)	[HE]	Coenzyme transport and metabolism;; Amino acid transport and metabolism	Aminotransferase class-V	Phosphoserine aminotransferase 1, chloroplastic OS=Arabidopsis thaliana OX=3702 GN=PSAT1 PE=1 SV=1	E	Amino acid transport and metabolism	phosphoserine aminotransferase 1, chloroplastic-like [Setaria viridis]
DfaA03G008870	142	56	108	386	402	652	1.37001	0.454763	1.066737	3.990595	3.145298	4.105066	8.92065198022441e-05	1.56882911355804	up	[I]	Lipid transport and metabolism	Molecular Function: magnesium ion binding (GO:0000287);; Biological Process: response to acid chemical (GO:0001101);; Molecular Function: molecular_function (GO:0003674);; Molecular Function: catalytic activity (GO:0003824);; Molecular Function: binding (GO:0005488);; Cellular Component: cellular_component (GO:0005575);; Cellular Component: intracellular (GO:0005622);; Cellular Component: cell (G…	K04120|0.0e+00|obr:102712336|K04120 ent-copalyl diphosphate synthase [EC:5.5.1.13] | (RefSeq) CPS1; ent-copalyl diphosphate synthase 1, chloroplastic	Diterpenoid biosynthesis (ko00904)	--	--	Terpene synthase, N-terminal domain	Ent-copalyl diphosphate synthase 1, chloroplastic OS=Oryza sativa subsp. japonica OX=39947 GN=CPS1 PE=2 SV=1	S	Function unknown	hypothetical protein E2562_019187 [Oryza meyeriana var. granulata]
DfaC04G010210	1369	1443	975	459	485	789	31.763252	28.542479	23.109419	11.384848	9.1073	11.929217	1.21471152860908e-13	-1.69298102818715	down	--	--	Cellular Component: Golgi membrane (GO:0000139);; Molecular Function: pyrimidine nucleotide-sugar transmembrane transporter activity (GO:0015165);; Cellular Component: integral component of membrane (GO:0016021);;	K15272|1.9e-29|csl:COCSUDRAFT_57991|K15272 solute carrier family 35 (UDP-sugar transporter), member A1/2/3 | (RefSeq) putative CMP-sialic acid transporter	--	[G]	Carbohydrate transport and metabolism	Nucleotide-sugar transporter	CMP-sialic acid transporter 4 OS=Oryza sativa subsp. japonica OX=39947 GN=CSTLP4 PE=3 SV=2	G	Carbohydrate transport and metabolism	CMP-sialic acid transporter 4 [Oryza sativa Japonica Group]
DfaB06G010230	113	50	71	242	338	299	3.301596	1.239006	2.111326	7.585613	8.038988	5.708784	0.00167516655128788	1.29423918380445	up	--	--	--	--	--	--	--	--	--	--	--	uncharacterized protein LOC100825460 [Brachypodium distachyon]
DfaA10G000030	20	4	18	161	139	213	0.385846	0.053623	0.35973	3.496979	2.282768	2.806831	3.69919449203474e-07	2.79111348899104	up	--	--	--	--	--	--	--	Remorin, C-terminal region	--	S	Function unknown	uncharacterized protein LOC109761654 isoform X3 [Aegilops tauschii subsp. tauschii]
DfaA07G018010	24	29	32	82	144	122	0.344642	0.368228	0.483892	1.30338	1.742116	1.184756	0.00188974233696324	1.38642376270041	up	[V]	Defense mechanisms	Cellular Component: nucleus (GO:0005634);; Cellular Component: chromosome (GO:0005694);; Molecular Function: zinc ion binding (GO:0008270);; Molecular Function: histone-lysine N-methyltransferase activity (GO:0018024);;	K11420|9.1e-265|sita:101768597|K11420 [histone H3]-lysine9 N-trimethyltransferase EHMT [EC:2.1.1.355] | (RefSeq) histone-lysine N-methyltransferase family member SUVH9	Lysine degradation (ko00310)	[BK]	Chromatin structure and dynamics;; Transcription	SAD/SRA domain	Histone-lysine N-methyltransferase family member SUVH9 OS=Arabidopsis thaliana OX=3702 GN=SUVH9 PE=1 SV=1	B	Chromatin structure and dynamics	histone-lysine N-methyltransferase family member SUVH9-like [Panicum hallii]
DfaB01G018060	1463	1674	1231	116	263	376	19.837751	19.361202	17.057867	1.681916	2.883346	3.322103	1.19764419375623e-25	-3.10170506530279	down	[S]	Function unknown	--	K15015|1.4e-11|aip:107609646|K15015 solute carrier family 32 (vesicular inhibitory amino acid transporter) | (RefSeq) uncharacterized protein LOC107609646 isoform X1	--	--	--	--	IQ domain-containing protein IQM4 OS=Arabidopsis thaliana OX=3702 GN=IQM4 PE=2 SV=1	S	Function unknown	hypothetical protein BRADI_2g41490v3 [Brachypodium distachyon]
DfaB11G008940	53	40	32	136	117	197	1.915139	1.220786	1.192409	5.311488	3.463209	4.669849	0.00307284023062531	1.2266508203242	up	--	--	Molecular Function: protein dimerization activity (GO:0046983);;	--	--	--	--	--	Transcription factor bHLH144 OS=Arabidopsis thaliana OX=3702 GN=BHLH144 PE=1 SV=1	K	Transcription	PREDICTED: transcription factor bHLH144-like [Oryza brachyantha]
DfaB11G016640	1188	734	1063	385	715	491	9.710255	5.118188	8.883575	3.363251	4.73429	2.615091	1.69218519947796e-05	-1.44143143131284	down	[M]	Cell wall/membrane/envelope biogenesis	Molecular Function: protein kinase activity (GO:0004672);; Molecular Function: protein binding (GO:0005515);; Molecular Function: ATP binding (GO:0005524);; Biological Process: protein phosphorylation (GO:0006468);;	K20718|6.0e-239|bdi:100828151|K20718 LRR receptor-like serine/threonine-protein kinase ERECTA [EC:2.7.11.1] | (RefSeq) LRR receptor-like serine/threonine-protein kinase ERL1	MAPK signaling pathway - plant (ko04016)	--	--	Protein kinase domain	LRR receptor-like serine/threonine-protein kinase SIK1 OS=Oryza sativa subsp. japonica OX=39947 GN=SIK1 PE=1 SV=1	T	Signal transduction mechanisms	hypothetical protein E2562_016208 [Oryza meyeriana var. granulata]
DfaC03G004470	807	818	621	0	0	0	10.385318	8.972046	8.164372	0	0	0	2.19755984846442e-46	-9.62160038392681	down	[T]	Signal transduction mechanisms	Molecular Function: voltage-gated potassium channel activity (GO:0005249);; Cellular Component: integral component of membrane (GO:0016021);;	K21867|0.0e+00|sita:101784878|K21867 potassium channel | (RefSeq) potassium channel KAT1	--	[PT]	Inorganic ion transport and metabolism;; Signal transduction mechanisms	Ion transport protein	Potassium channel KAT1 OS=Oryza sativa subsp. japonica OX=39947 GN=Os02g0245800 PE=2 SV=1	P	Inorganic ion transport and metabolism	potassium channel KAT1 [Setaria italica]
DfaA06G004150	15	23	12	71	76	102	0.431198	0.557504	0.33039	2.174866	1.77645	1.92175	0.00102532793808753	1.64810032161387	up	--	--	Cellular Component: nucleus (GO:0005634);;	K18810|8.4e-121|osa:4346937|K18810 cyclin D1/2/4, plant | (RefSeq) cyclin-D2-1	--	[D]	Cell cycle control, cell division, chromosome partitioning	Cyclin, N-terminal domain	Cyclin-D2-1 OS=Oryza sativa subsp. japonica OX=39947 GN=CYCD2-1 PE=3 SV=2	D	Cell cycle control, cell division, chromosome partitioning	hypothetical protein E2562_035939 [Oryza meyeriana var. granulata]
DfaB01G001110	3632	5814	3915	1325	1869	2384	170.194672	232.394226	187.500168	66.433006	71.021393	72.847481	1.78675883599313e-15	-1.82715222660186	down	[C]	Energy production and conversion	Molecular Function: oxidoreductase activity (GO:0016491);;	K19784|5.5e-99|bdi:100840711|K19784 chromate reductase, NAD(P)H dehydrogenase (quinone) | (RefSeq) probable NADPH:quinone oxidoreductase 1	--	[R]	General function prediction only	NADPH-dependent FMN reductase	Probable NADPH:quinone oxidoreductase 1 OS=Oryza sativa subsp. japonica OX=39947 GN=Os01g0953600 PE=2 SV=1	S	Function unknown	hypothetical protein EJB05_18767 [Eragrostis curvula]
DfaA01G021540	127	46	66	259	307	312	1.852867	0.563389	0.983234	4.035491	3.626353	2.967942	0.0054800637537918	1.25868687281962	up	[K]	Transcription	Molecular Function: NAD+ ADP-ribosyltransferase activity (GO:0003950);; Biological Process: protein ADP-ribosylation (GO:0006471);;	K10798|5.9e-312|obr:102714229|K10798 poly [ADP-ribose] polymerase 2/3/4 [EC:2.4.2.30] | (RefSeq) poly [ADP-ribose] polymerase 2-A	Base excision repair (ko03410)	[KLO]	Transcription;; Replication, recombination and repair;; Posttranslational modification, protein turnover, chaperones	Poly(ADP-ribose) polymerase catalytic domain	Poly [ADP-ribose] polymerase 2-A OS=Oryza sativa subsp. japonica OX=39947 GN=PARP2-A PE=3 SV=2	--	--	PREDICTED: poly [ADP-ribose] polymerase 2-A isoform X1 [Oryza brachyantha]
DfaC08G008800	1036	1015	1338	209	574	499	13.154229	10.994121	17.37678	2.839988	5.905122	4.130084	4.19776782165576e-09	-1.97217827916849	down	--	--	Molecular Function: transcription factor activity, sequence-specific DNA binding (GO:0003700);; Cellular Component: nucleus (GO:0005634);;	K12309|9.3e-85|lja:Lj3g3v0323160.1|K12309 beta-galactosidase [EC:3.2.1.23] | (RefSeq) Lj3g3v0323160.1; -	Galactose metabolism (ko00052);; Other glycan degradation (ko00511);; Glycosaminoglycan degradation (ko00531);; Sphingolipid metabolism (ko00600);; Glycosphingolipid biosynthesis - ganglio series (ko00604)	[R]	General function prediction only	Zinc finger, C2H2 type	Zinc finger protein ENHYDROUS OS=Arabidopsis thaliana OX=3702 GN=ENY PE=1 SV=1	S	Function unknown	protein indeterminate-domain 2 [Sorghum bicolor]
DfaA08G017170	2446	2237	2299	201	173	690	81.998291	63.955723	78.738129	7.196127	4.679734	15.079902	6.19715511470904e-17	-3.26313187411014	down	--	--	Cellular Component: plasma membrane (GO:0005886);; Biological Process: protein transport (GO:0015031);; Cellular Component: integral component of membrane (GO:0016021);; Cellular Component: transport vesicle membrane (GO:0030658);;	K19995|9.4e-121|osa:107278716|K19995 secretory carrier-associated membrane protein | (RefSeq) secretory carrier-associated membrane protein 4-like	--	[U]	Intracellular trafficking, secretion, and vesicular transport	SCAMP family	Secretory carrier-associated membrane protein 4 OS=Oryza sativa subsp. japonica OX=39947 GN=SCAMP4 PE=2 SV=1	U	Intracellular trafficking, secretion, and vesicular transport	secretory carrier-associated membrane protein 4-like isoform X3 [Panicum hallii]
DfaA05G011630	658	1226	553	129	183	236	12.028596	19.118315	10.337806	2.519967	2.708939	2.81236	1.41673352459414e-16	-2.66175438859823	down	[IR]	Lipid transport and metabolism;; General function prediction only	Molecular Function: kinase activity (GO:0016301);;	K04718|5.9e-238|bdi:100831815|K04718 sphingosine kinase [EC:2.7.1.91] | (RefSeq) sphingosine kinase 1	Sphingolipid metabolism (ko00600)	[IT]	Lipid transport and metabolism;; Signal transduction mechanisms	Diacylglycerol kinase catalytic domain	Sphingosine kinase 1 OS=Arabidopsis thaliana OX=3702 GN=SPHK1 PE=1 SV=1	--	--	hypothetical protein E2562_009021 [Oryza meyeriana var. granulata]
DfaA09G010160	231	184	293	977	1731	1273	4.06415	2.763055	5.282735	18.457989	24.777792	14.654041	7.09185658979965e-09	1.86339211451626	up	--	--	Biological Process: biological_process (GO:0008150);; Biological Process: response to external stimulus (GO:0009605);; Biological Process: response to biotic stimulus (GO:0009607);; Biological Process: response to bacterium (GO:0009617);; Biological Process: response to endogenous stimulus (GO:0009719);; Biological Process: response to ethylene (GO:0009723);; Biological Process: response to hormo…	K12173|5.7e-36|gmx:100794341|K12173 BRCA1-A complex subunit BRE | (RefSeq) BRISC and BRCA1-A complex member 2	Homologous recombination (ko03440)	--	--	Thaumatin family	Thaumatin-like protein 1 OS=Arabidopsis thaliana OX=3702 GN=TLP1 PE=2 SV=1	O	Posttranslational modification, protein turnover, chaperones	thaumatin-like protein 1b [Aegilops tauschii subsp. tauschii]
DfaA01G002250	3410	4539	3869	1734	3038	3817	74.016655	84.025513	85.825897	40.256802	53.450802	54.018307	6.60567063582778e-06	-1.0630169863676	down	--	--	--	--	--	--	--	--	--	--	--	uncharacterized protein LOC101765169 [Setaria italica]
DfaC09G000230	8	0	9	180	328	282	0.127131	0	0.146742	3.11469	4.317121	2.981833	8.78783973501232e-16	4.49517105524497	up	[E]	Amino acid transport and metabolism	Biological Process: oligopeptide transport (GO:0006857);; Cellular Component: integral component of membrane (GO:0016021);; Molecular Function: transmembrane transporter activity (GO:0022857);;	K14638|5.5e-123|soe:110783492|K14638 solute carrier family 15 (peptide/histidine transporter), member 3/4 | (RefSeq) protein NRT1/ PTR FAMILY 8.3-like isoform X1	--	[E]	Amino acid transport and metabolism	POT family	Protein NRT1/ PTR FAMILY 6.3 OS=Arabidopsis thaliana OX=3702 GN=NPF6.3 PE=1 SV=1	E	Amino acid transport and metabolism	predicted protein [Hordeum vulgare subsp. vulgare]
DfaB01G012370	69	27	58	533	474	923	2.478975	0.800206	2.125474	20.501944	13.798185	21.633837	1.28606519393112e-13	2.91527021418428	up	--	--	Biological Process: reproduction (GO:0000003);; Biological Process: cell morphogenesis (GO:0000902);; Biological Process: cell morphogenesis involved in differentiation (GO:0000904);; Molecular Function: RNA polymerase II transcription factor activity, sequence-specific DNA binding (GO:0000981);; Molecular Function: transcription factor activity, protein binding (GO:0000988);; Molecular Function:…	K09422|1.2e-80|dosa:Os01t0695900-01|K09422 transcription factor MYB, plant | (RefSeq) Os01g0695900; OSMYB4.	--	[K]	Transcription	Myb-like DNA-binding domain	Transcription repressor MYB5 OS=Arabidopsis thaliana OX=3702 GN=MYB5 PE=1 SV=1	K	Transcription	hypothetical protein E2562_021482 [Oryza meyeriana var. granulata]
DfaA12G022440	59	128	75	0	0	0	1.698638	3.149846	2.213087	0	0	0	1.04211799509304e-16	-6.68149939929471	down	--	--	Molecular Function: nucleic acid binding (GO:0003676);; Molecular Function: zinc ion binding (GO:0008270);;	K20027|7.8e-18|zma:103651960|K20027 palmitoyltransferase ZDHHC1/11 [EC:2.3.1.225] | (RefSeq) uncharacterized protein LOC103651960	--	[R]	General function prediction only	gag-polypeptide of LTR copia-type	--	L	Replication, recombination and repair	hypothetical protein [Oryza sativa Japonica Group]
DfaA07G008770	1089	1257	1108	2808	4187	4214	12.754984	12.552823	13.267017	35.19471	39.769863	32.189289	3.48997733435919e-09	1.11012506408895	up	--	--	--	K20720|7.6e-83|nnu:104610725|K20720 reticulon-4 | (RefSeq) reticulon-like protein B21	--	--	--	Reticulon	Reticulon-like protein B21 OS=Arabidopsis thaliana OX=3702 GN=RTNLB21 PE=2 SV=2	S	Function unknown	hypothetical protein E2562_011934 [Oryza meyeriana var. granulata]
DfaC08G017210	265	273	361	635	1664	927	6.293271	5.532492	8.764251	16.150429	32.091827	14.365313	0.00233024510385989	1.21405262417869	up	--	--	--	--	--	--	--	--	--	O	Posttranslational modification, protein turnover, chaperones	uncharacterized protein LOC109760796 [Aegilops tauschii subsp. tauschii]
DfaB10G001800	131	391	197	10	23	102	5.733879	14.594374	8.814324	0.447612	0.80976	2.899624	7.71950119115666e-06	-2.82717492729227	down	--	--	--	--	--	[R]	General function prediction only	C2H2-type zinc finger	Zinc finger protein 1 OS=Triticum aestivum OX=4565 PE=2 SV=1	S	Function unknown	ZFP2 [Thinopyrum elongatum]
DfaA04G011370	985	1930	1183	474	746	1174	48.54948	81.172737	59.62405	25.007759	29.825747	37.741756	2.47429001875319e-05	-1.36403930790664	down	--	--	--	K16569|1.9e-72|sita:101783840|K16569 gamma-tubulin complex component 2 | (RefSeq) gamma-tubulin complex component 2	--	[V]	Defense mechanisms	Protein of unknown function (DUF1068)	--	V	Defense mechanisms	hypothetical protein E2562_021343 [Oryza meyeriana var. granulata]
DfaA07G009760	771	389	770	1603	2173	2359	15.81228	6.808896	16.14687	35.203659	36.152851	31.562607	0.00234979731760702	1.04759439074291	up	[BQ]	Chromatin structure and dynamics;; Secondary metabolites biosynthesis, transport and catabolism	Biological Process: reproduction (GO:0000003);; Biological Process: response to acid chemical (GO:0001101);; Biological Process: developmental process involved in reproduction (GO:0003006);; Molecular Function: molecular_function (GO:0003674);; Molecular Function: catalytic activity (GO:0003824);; Molecular Function: histone deacetylase activity (GO:0004407);; Cellular Component: cellular_compone…	K06067|4.9e-260|dosa:Os08t0344100-01|K06067 histone deacetylase 1/2 [EC:3.5.1.98] | (RefSeq) Os08g0344100; Similar to Histone deacetylase.	--	[B]	Chromatin structure and dynamics	Histone deacetylase domain	Histone deacetylase 6 OS=Arabidopsis thaliana OX=3702 GN=HDA6 PE=1 SV=1	B	Chromatin structure and dynamics	hypothetical protein E2562_012478 [Oryza meyeriana var. granulata]
DfaC07G003670	37721	50827	34260	9882	11654	21653	474.875427	545.72229	440.776367	133.111298	118.946564	177.740265	3.68841179322839e-18	-2.09237331472049	down	--	--	Cellular Component: integral component of membrane (GO:0016021);;	--	--	--	--	Sulfite exporter TauE/SafE	Sulfite exporter TauE/SafE family protein 3 OS=Arabidopsis thaliana OX=3702 GN=At2g25737 PE=2 SV=1	S	Function unknown	hypothetical protein OsI_29108 [Oryza sativa Indica Group]
DfaC11G005410	20	22	62	136	176	211	0.702106	0.668851	2.266508	5.200288	5.098667	4.91079	0.00373069299026228	1.59718412035736	up	--	--	Molecular Function: cyclin-dependent protein serine/threonine kinase inhibitor activity (GO:0004861);; Cellular Component: nucleus (GO:0005634);; Biological Process: cell cycle arrest (GO:0007050);;	--	--	--	--	Cyclin-dependent kinase inhibitor	Cyclin-dependent kinase inhibitor 1 OS=Oryza sativa subsp. japonica OX=39947 GN=KRP1 PE=2 SV=1	S	Function unknown	cyclin-dependent kinase inhibitor 1-like isoform X2 [Aegilops tauschii subsp. tauschii]
DfaC11G006010	1389	1712	1630	6631	6770	7001	24.652069	25.910103	29.554806	125.955727	97.430717	81.039619	2.16991026087451e-11	1.54366542199549	up	--	--	Molecular Function: transcription factor activity, sequence-specific DNA binding (GO:0003700);; Biological Process: regulation of transcription, DNA-templated (GO:0006355);;	K09286|2.8e-138|bdi:100840803|K09286 EREBP-like factor | (RefSeq) ethylene-responsive transcription factor 1 isoform X1	--	--	--	AP2 domain	Ethylene-responsive transcription factor 1 OS=Oryza sativa subsp. japonica OX=39947 GN=EREBP1 PE=1 SV=1	K	Transcription	hypothetical protein E2562_011854 [Oryza meyeriana var. granulata]
DfaB04G016480	21	42	33	86	114	147	0.182647	0.304806	0.289488	0.793657	0.80405	0.832296	0.00805420791850279	1.20577083464319	up	[P]	Inorganic ion transport and metabolism	Molecular Function: copper ion binding (GO:0005507);; Molecular Function: ATP binding (GO:0005524);; Biological Process: detoxification of copper ion (GO:0010273);; Cellular Component: integral component of membrane (GO:0016021);; Molecular Function: cation-transporting ATPase activity (GO:0019829);; Biological Process: metal ion transport (GO:0030001);;	K17686|0.0e+00|bdi:100840177|K17686 P-type Cu+ transporter [EC:7.2.2.8] | (RefSeq) copper-transporting ATPase HMA5 isoform X2	MAPK signaling pathway - plant (ko04016)	[P]	Inorganic ion transport and metabolism	E1-E2 ATPase	Copper-transporting ATPase HMA5 OS=Oryza sativa subsp. japonica OX=39947 GN=HMA5 PE=2 SV=1	P	Inorganic ion transport and metabolism	hypothetical protein OsI_16937 [Oryza sativa Indica Group]
Dfa0G030330	98	112	112	68	77	57	4.174846	4.036046	4.868521	3.07878	2.633137	1.573056	0.00547005206884453	-1.15944144623603	down	--	--	--	K04564|2.9e-16|mng:MNEG_3441|K04564 superoxide dismutase, Fe-Mn family [EC:1.15.1.1] | (RefSeq) superoxide dismutase 2	Peroxisome (ko04146)	[O]	Posttranslational modification, protein turnover, chaperones	Ring finger domain	E3 ubiquitin-protein ligase At3g02290 OS=Arabidopsis thaliana OX=3702 GN=At3g02290 PE=2 SV=1	O	Posttranslational modification, protein turnover, chaperones	PREDICTED: E3 ubiquitin-protein ligase At3g02290-like [Oryza brachyantha]
DfaA10G002510	471	480	517	1111	1681	1717	6.098539	5.297788	6.838105	15.403384	17.655453	14.499928	1.65389823915392e-06	1.02149037960279	up	--	--	Molecular Function: molecular_function (GO:0003674);; Molecular Function: nucleic acid binding (GO:0003676);; Molecular Function: DNA binding (GO:0003677);; Molecular Function: transcription factor activity, sequence-specific DNA binding (GO:0003700);; Molecular Function: binding (GO:0005488);; Cellular Component: cellular_component (GO:0005575);; Cellular Component: intracellular (GO:0005622);; …	K14494|4.0e-46|dcr:108218420|K14494 DELLA protein | (RefSeq) DELLA protein GAI	Plant hormone signal transduction (ko04075)	--	--	GRAS domain family	Scarecrow-like protein 9 OS=Arabidopsis thaliana OX=3702 GN=SCL9 PE=2 SV=1	K	Transcription	hypothetical protein E2562_002355 [Oryza meyeriana var. granulata]
DfaB04G019190	247	180	363	18	21	65	6.323611	3.920907	9.513109	0.47922	0.434839	1.083399	4.05166326778091e-13	-3.40378605872578	down	[P]	Inorganic ion transport and metabolism	Molecular Function: zinc ion transmembrane transporter activity (GO:0005385);; Cellular Component: plasma membrane (GO:0005886);; Cellular Component: membrane (GO:0016020);; Cellular Component: integral component of membrane (GO:0016021);; Biological Process: zinc II ion transmembrane transport (GO:0071577);;	K14709|3.7e-165|bdi:100831108|K14709 solute carrier family 39 (zinc transporter), member 1/2/3 | (RefSeq) zinc transporter 3 isoform X1	--	[P]	Inorganic ion transport and metabolism	ZIP Zinc transporter	Zinc transporter 3 OS=Oryza sativa subsp. japonica OX=39947 GN=ZIP3 PE=1 SV=2	P	Inorganic ion transport and metabolism	zinc transporter 3 isoform X1 [Brachypodium distachyon]
Dendrocalamus_farinosus_newGene_7882	320	437	420	47	52	66	5.657033	6.581365	7.593875	0.881694	0.736264	0.750145	9.70104868818834e-33	-3.34318134345064	down	--	--	--	--	--	--	--	Domain of unknown function (DUF4218)	--	--	--	--
DfaB06G015010	197	301	169	95	91	96	12.108284	15.761096	10.585588	6.217062	4.494013	3.814734	1.0653770011402e-06	-1.720136778293	down	--	--	Biological Process: cell surface receptor signaling pathway (GO:0007166);;	--	--	--	--	--	Cell number regulator 13 OS=Zea mays OX=4577 GN=CNR13 PE=2 SV=1	S	Function unknown	hypothetical protein OsI_03036 [Oryza sativa Indica Group]
DfaA05G014340	571	541	700	143	198	300	15.800406	12.782998	19.813808	4.225586	4.440222	5.412709	2.51238486097088e-15	-2.08460339208134	down	[M]	Cell wall/membrane/envelope biogenesis	Biological Process: response to acid chemical (GO:0001101);; Molecular Function: molecular_function (GO:0003674);; Molecular Function: catalytic activity (GO:0003824);; Molecular Function: protein kinase activity (GO:0004672);; Molecular Function: protein serine/threonine kinase activity (GO:0004674);; Molecular Function: ATP binding (GO:0005524);; Cellular Component: cellular_component (GO:00055…	K14498|1.4e-179|dosa:Os07t0622000-01|K14498 serine/threonine-protein kinase SRK2 [EC:2.7.11.1] | (RefSeq) Os07g0622000; Serine/threonine-protein kinase SAPK2 (EC 2.7.1.37) (Osmotic stress/abscisic acid-activated protein kinase 2).	MAPK signaling pathway - plant (ko04016);; Plant hormone signal transduction (ko04075)	[T]	Signal transduction mechanisms	Protein kinase domain	Serine/threonine-protein kinase SAPK2 OS=Oryza sativa subsp. indica OX=39946 GN=SAPK2 PE=2 SV=2	T	Signal transduction mechanisms	hypothetical protein E2562_022900 [Oryza meyeriana var. granulata]
DfaB03G001770	202	243	183	582	619	689	1.319218	1.358102	1.222027	4.075969	3.289922	2.941794	4.24552929710575e-05	1.02353988762099	up	--	--	Molecular Function: DNA binding (GO:0003677);; Cellular Component: nucleus (GO:0005634);; Biological Process: regulation of transcription, DNA-templated (GO:0006355);; Biological Process: auxin-activated signaling pathway (GO:0009734);;	K14486|1.7e-237|gab:108449907|K14486 auxin response factor | (RefSeq) auxin response factor 19	Plant hormone signal transduction (ko04075)	--	--	Auxin response factor	Auxin response factor 5 OS=Oryza sativa subsp. japonica OX=39947 GN=ARF5 PE=2 SV=2	K	Transcription	auxin response factor 5 [Setaria italica]
DfaA04G014480	144	140	148	0	0	0	2.796747	2.309829	2.933971	0	0	0	2.72611281696332e-23	-7.49038961164545	down	[E]	Amino acid transport and metabolism	Molecular Function: catalytic activity (GO:0003824);; Biological Process: biosynthetic process (GO:0009058);; Molecular Function: pyridoxal phosphate binding (GO:0030170);;	K20772|1.7e-239|ats:109756625|K20772 1-aminocyclopropane-1-carboxylate synthase 1/2/6 [EC:4.4.1.14] | (RefSeq) LOC109756625; 1-aminocyclopropane-1-carboxylate synthase-like	Cysteine and methionine metabolism (ko00270);; MAPK signaling pathway - plant (ko04016)	[T]	Signal transduction mechanisms	Aminotransferase class I and II	1-aminocyclopropane-1-carboxylate synthase OS=Glycine max OX=3847 GN=ACS1 PE=2 SV=1	E	Amino acid transport and metabolism	hypothetical protein EJB05_54892 [Eragrostis curvula]
DfaA02G003790	162	178	216	420	705	657	4.046664	3.777406	5.491188	11.212253	14.282686	10.700212	0.000248940968303505	1.06868933528766	up	--	--	Molecular Function: chaperone binding (GO:0051087);;	--	--	--	--	--	--	S	Function unknown	formin-like protein 5 [Oryza sativa Japonica Group]
DfaB04G020900	8	0	18	77	118	212	0.138224	0	0.313221	1.453657	1.684782	2.433482	0.000334636044307198	2.76135855484089	up	--	--	--	--	--	--	--	--	--	--	--	hypothetical protein E2562_004256 [Oryza meyeriana var. granulata]
DfaB04G014660	59	223	53	4	8	2	0.771179	2.49933	0.707929	0.056474	0.084298	0.00892	2.42034427898589e-10	-4.36274205057147	down	[E]	Amino acid transport and metabolism	Cellular Component: cytoplasm (GO:0005737);; Biological Process: L-phenylalanine catabolic process (GO:0006559);; Biological Process: cinnamic acid biosynthetic process (GO:0009800);; Molecular Function: phenylalanine ammonia-lyase activity (GO:0045548);;	K10775|0.0e+00|dosa:Os04t0518400-01|K10775 phenylalanine ammonia-lyase [EC:4.3.1.24] | (RefSeq) Os04g0518400; Similar to Phenylalanine ammonia-lyase (Fragment).	Phenylalanine metabolism (ko00360);; Phenylpropanoid biosynthesis (ko00940)	[Q]	Secondary metabolites biosynthesis, transport and catabolism	Aromatic amino acid lyase	Phenylalanine ammonia-lyase OS=Triticum aestivum OX=4565 GN=PAL PE=3 SV=1	Q	Secondary metabolites biosynthesis, transport and catabolism	phenylalanine ammonia-lyase [Bambusa oldhamii]
DfaC01G017120	579	1130	702	302	570	563	26.347105	43.833466	32.610928	14.700221	21.019236	16.677738	5.96740685304329e-05	-1.30574616070828	down	--	--	--	--	--	--	--	--	--	--	--	hypothetical protein TRIUR3_25028 [Triticum urartu]
DfaA01G022950	58	1293	283	2	12	6	1.270383	24.261364	6.358047	0.046949	0.214153	0.081809	9.19902533149909e-07	-4.61360172542892	down	--	--	Molecular Function: molecular_function (GO:0003674);; Molecular Function: catalytic activity (GO:0003824);; Molecular Function: N-acyltransferase activity (GO:0016410);; Molecular Function: transferase activity (GO:0016740);; Molecular Function: transferase activity, transferring acyl groups (GO:0016746);; Molecular Function: transferase activity, transferring acyl groups other than amino-acyl gr…	K19861|1.1e-43|vvi:100243166|K19861 benzyl alcohol O-benzoyltransferase [EC:2.3.1.196 2.3.1.232] | (RefSeq) methanol O-anthraniloyltransferase	--	--	--	Transferase family	Acyl transferase 4 OS=Oryza sativa subsp. japonica OX=39947 GN=AT4 PE=1 SV=1	S	Function unknown	hypothetical protein E2562_015134 [Oryza meyeriana var. granulata]
DfaB03G018950	45	40	31	166	282	179	2.358294	1.80003	1.649606	9.422277	12.165189	6.210253	1.06735572859251e-05	1.81272578593198	up	--	--	Cellular Component: integral component of membrane (GO:0016021);;	--	--	--	--	--	--	--	--	PREDICTED: uncharacterized protein LOC102713601 [Oryza brachyantha]
DfaA02G003300	1116	2030	875	667	779	1121	13.282768	20.617748	10.644881	8.499141	7.515088	8.700339	0.000306091600204992	-1.1914547253999	down	--	--	Cellular Component: integral component of membrane (GO:0016021);;	K03377|1.2e-302|sita:101762407|K03377 N-acetylneuraminate 9-O-acetyltransferase [EC:2.3.1.45] | (RefSeq) protein REDUCED WALL ACETYLATION 3	--	[R]	General function prediction only	10 TM Acyl Transferase domain found in Cas1p	Protein REDUCED WALL ACETYLATION 3 OS=Arabidopsis thaliana OX=3702 GN=RWA3 PE=1 SV=1	S	Function unknown	protein REDUCED WALL ACETYLATION 3-like [Panicum hallii]
DfaA10G006940	582	1259	628	145	185	424	8.910738	16.439133	9.828937	2.372696	2.290237	4.229556	5.35918740340409e-09	-2.26207645503321	down	[E]	Amino acid transport and metabolism	Molecular Function: serine-type carboxypeptidase activity (GO:0004185);;	K16296|3.9e-255|bdi:100843718|K16296 serine carboxypeptidase-like clade I [EC:3.4.16.-] | (RefSeq) serine carboxypeptidase 1	--	[OE]	Posttranslational modification, protein turnover, chaperones;; Amino acid transport and metabolism	Serine carboxypeptidase	Serine carboxypeptidase 1 OS=Hordeum vulgare OX=4513 GN=CBP1 PE=1 SV=4	O	Posttranslational modification, protein turnover, chaperones	serine carboxypeptidase 1 [Brachypodium distachyon]
DfaA01G029130	107	73	188	0	0	0	3.808532	2.209662	6.820935	0	0	0	5.76676206815867e-19	-7.0589381425246	down	--	--	Biological Process: reproduction (GO:0000003);; Molecular Function: transcription factor activity, protein binding (GO:0000988);; Molecular Function: transcription factor activity, transcription factor binding (GO:0000989);; Molecular Function: transcription factor activity, RNA polymerase II transcription factor binding (GO:0001076);; Biological Process: response to acid chemical (GO:0001101);; …	K12133|5.0e-23|mus:104000178|K12133 MYB-related transcription factor LHY | (RefSeq) protein LHY	Circadian rhythm - plant (ko04712)	[O]	Posttranslational modification, protein turnover, chaperones	Myb-like DNA-binding domain	Protein REVEILLE 8 OS=Arabidopsis thaliana OX=3702 GN=RVE8 PE=2 SV=1	K	Transcription	hypothetical protein E2562_023313 [Oryza meyeriana var. granulata]
DfaA11G016550	2231	2576	1847	939	1256	1763	49.208389	48.463066	41.62323	22.162247	22.465151	25.354218	6.58712201747245e-12	-1.33404572724576	down	--	--	--	K15280|4.8e-209|osa:4340163|K15280 solute carrier family 35, member C2 | (RefSeq) probable sugar phosphate/phosphate translocator At1g06470	--	[S]	Function unknown	Triose-phosphate Transporter family	Probable sugar phosphate/phosphate translocator At1g06470 OS=Arabidopsis thaliana OX=3702 GN=At1g06470 PE=2 SV=1	--	--	hypothetical protein E2562_003474 [Oryza meyeriana var. granulata]
DfaC03G015510	252	411	349	63	75	80	18.537512	25.763981	26.21405	4.917469	4.430112	3.803459	5.94123962411261e-19	-2.71432236007775	down	--	--	--	--	--	--	--	--	--	--	--	uncharacterized protein LOC4330256 [Oryza sativa Japonica Group]
Dfa0G071370	561	774	653	299	278	526	14.705334	17.304514	17.496655	8.374991	5.912349	8.983531	1.1884817724333e-07	-1.42343468707142	down	--	--	Molecular Function: regulatory region nucleic acid binding (GO:0001067);; Molecular Function: molecular_function (GO:0003674);; Molecular Function: nucleic acid binding (GO:0003676);; Molecular Function: DNA binding (GO:0003677);; Molecular Function: transcription factor activity, sequence-specific DNA binding (GO:0003700);; Molecular Function: binding (GO:0005488);; Molecular Function: phospholi…	K19600|7.5e-46|csl:COCSUDRAFT_13074|K19600 tubby-related protein 1 | (RefSeq) hypothetical protein	--	[R]	General function prediction only	Tub family	Tubby-like F-box protein 1 OS=Oryza sativa subsp. japonica OX=39947 GN=TULP1 PE=2 SV=1	S	Function unknown	tubby-like F-box protein 1 [Oryza sativa Japonica Group]
Dfa0G072760	487	493	790	227	248	363	14.058746	12.146709	23.310789	6.999251	5.809036	6.82499	1.78615620736498e-07	-1.6432383218286	down	--	--	Molecular Function: ubiquitin-protein transferase activity (GO:0004842);;	K19042|3.8e-113|bdi:100837396|K19042 E3 ubiquitin-protein ligase BOI and related proteins [EC:2.3.2.27] | (RefSeq) probable BOI-related E3 ubiquitin-protein ligase 2	--	[O]	Posttranslational modification, protein turnover, chaperones	Zinc finger, C3HC4 type (RING finger)	Probable BOI-related E3 ubiquitin-protein ligase 3 OS=Arabidopsis thaliana OX=3702 GN=BRG3 PE=1 SV=1	O	Posttranslational modification, protein turnover, chaperones	probable BOI-related E3 ubiquitin-protein ligase 2 [Brachypodium distachyon]
DfaC01G010240	135	273	178	2	6	33	5.336783	9.192957	7.180432	0.07624	0.175655	0.834707	3.30168909244175e-11	-4.09346287526353	down	--	--	Cellular Component: integral component of membrane (GO:0016021);;	--	--	--	--	Late embryogenesis abundant protein	NDR1/HIN1-like protein 10 OS=Arabidopsis thaliana OX=3702 GN=NHL10 PE=2 SV=1	S	Function unknown	NDR1/HIN1-like protein 10 [Panicum hallii]
DfaA02G006460	203	162	262	854	1593	1120	2.396693	1.629635	3.166202	10.831204	15.308867	8.651548	2.37690640242295e-08	1.87460373311179	up	--	--	Molecular Function: DNA binding (GO:0003677);; Cellular Component: nucleus (GO:0005634);; Biological Process: regulation of transcription, DNA-templated (GO:0006355);;	--	--	[K]	Transcription	Associated with HOX	BEL1-like homeodomain protein 9 OS=Arabidopsis thaliana OX=3702 GN=BLH9 PE=1 SV=1	K	Transcription	BEL1-like homeodomain protein 9 [Dichanthelium oligosanthes]
DfaB10G010910	130	121	45	446	869	1352	1.539418	1.221488	0.538347	5.682554	8.395234	10.51125	4.59395267340515e-09	2.43256593824286	up	[E]	Amino acid transport and metabolism	Molecular Function: asparagine synthase (glutamine-hydrolyzing) activity (GO:0004066);; Molecular Function: ATP binding (GO:0005524);; Biological Process: asparagine biosynthetic process (GO:0006529);; Biological Process: glutamine metabolic process (GO:0006541);;	K01953|0.0e+00|ats:109747609|K01953 asparagine synthase (glutamine-hydrolysing) [EC:6.3.5.4] | (RefSeq) LOC109747609; asparagine synthetase [glutamine-hydrolyzing]	Alanine, aspartate and glutamate metabolism (ko00250);; Biosynthesis of amino acids (ko01230)	[E]	Amino acid transport and metabolism	Asparagine synthase	Asparagine synthetase [glutamine-hydrolyzing] OS=Asparagus officinalis OX=4686 PE=2 SV=2	E	Amino acid transport and metabolism	asparagine synthetase-1 [Secale cereale]
DfaB01G008830	146	170	175	293	798	674	7.56812	7.52723	9.301236	16.30541	33.640385	22.869795	0.00110390300260855	1.19289551205194	up	--	--	Molecular Function: RNA binding (GO:0003723);;	--	--	[K]	Transcription	RNA recognition motif. (a.k.a. RRM, RBD, or RNP domain)	Uncharacterized protein At1g27050 OS=Arabidopsis thaliana OX=3702 GN=At1g27050 PE=2 SV=1	K	Transcription	unnamed protein product [Triticum turgidum subsp. durum]
DfaA08G021050	1320	1289	1335	565	655	1097	19.854418	16.535233	20.529032	9.093201	7.982085	10.762023	1.50831586981376e-10	-1.36393783446631	down	[T]	Signal transduction mechanisms	Molecular Function: protein kinase activity (GO:0004672);; Molecular Function: ATP binding (GO:0005524);;	K13414|9.4e-246|bdi:100826299|K13414 mitogen-activated protein kinase kinase kinase 1 [EC:2.7.11.25] | (RefSeq) uncharacterized protein LOC100826299	MAPK signaling pathway - plant (ko04016);; Plant-pathogen interaction (ko04626)	[T]	Signal transduction mechanisms	Protein kinase domain	Mitogen-activated protein kinase kinase kinase 1 OS=Arabidopsis thaliana OX=3702 GN=MEKK1 PE=1 SV=2	T	Signal transduction mechanisms	hypothetical protein C2845_PM01G31120 [Panicum miliaceum]
DfaB01G015970	69	55	78	276	240	339	2.151728	1.45783	2.494602	9.223072	6.084532	6.902325	2.09021213014328e-05	1.47099020665203	up	--	--	Molecular Function: calcium ion binding (GO:0005509);; Cellular Component: photosystem II oxygen evolving complex (GO:0009654);; Biological Process: photosynthesis (GO:0015979);; Cellular Component: extrinsic component of membrane (GO:0019898);;	--	--	--	--	PsbP	PsbP domain-containing protein 5, chloroplastic OS=Arabidopsis thaliana OX=3702 GN=PPD5 PE=1 SV=3	S	Function unknown	psbP domain-containing protein 5, chloroplastic [Brachypodium distachyon]
DfaA01G002010	22	70	45	314	427	631	0.335294	0.912428	0.708647	5.192837	5.365793	6.378608	1.86898210231847e-10	2.60332521369854	up	--	--	--	K12309|1.8e-79|lja:Lj3g3v0323160.1|K12309 beta-galactosidase [EC:3.2.1.23] | (RefSeq) Lj3g3v0323160.1; -	Galactose metabolism (ko00052);; Other glycan degradation (ko00511);; Glycosaminoglycan degradation (ko00531);; Sphingolipid metabolism (ko00600);; Glycosphingolipid biosynthesis - ganglio series (ko00604)	[R]	General function prediction only	Zinc-finger double-stranded RNA-binding	Zinc finger protein ENHYDROUS OS=Arabidopsis thaliana OX=3702 GN=ENY PE=1 SV=1	K	Transcription	zinc finger protein GAI-ASSOCIATED FACTOR 1-like [Setaria viridis]
DfaC07G007010	269	547	399	99	141	246	14.863929	25.836973	22.576336	5.86694	6.308792	8.868651	1.0550515254202e-07	-1.88955058362074	down	--	--	--	--	--	--	--	--	--	--	--	hypothetical protein E2562_001707 [Oryza meyeriana var. granulata]
DfaA07G013620	54	25	64	138	366	203	0.921973	0.366204	1.134287	2.546294	5.13922	2.287577	0.00281010742267534	1.59972305448461	up	--	--	--	--	--	--	--	--	--	O	Posttranslational modification, protein turnover, chaperones	protein transport protein sec31 [Brachypodium distachyon]
DfaB07G014620	3597	3803	3310	364	538	1173	104.261925	94.016029	98.035294	11.289091	12.63056	22.161112	8.96673848790705e-24	-2.96019536238021	down	[F]	Nucleotide transport and metabolism	Molecular Function: molecular_function (GO:0003674);; Molecular Function: catalytic activity (GO:0003824);; Cellular Component: cellular_component (GO:0005575);; Cellular Component: intracellular (GO:0005622);; Cellular Component: cell (GO:0005623);; Cellular Component: cytoplasm (GO:0005737);; Cellular Component: cytosol (GO:0005829);; Biological Process: nucleobase-containing compound metabolic…	K01240|2.7e-172|obr:102720262|K01240 uridine nucleosidase [EC:3.2.2.3] | (RefSeq) probable uridine nucleosidase 1	Pyrimidine metabolism (ko00240);; Nicotinate and nicotinamide metabolism (ko00760)	[F]	Nucleotide transport and metabolism	Inosine-uridine preferring nucleoside hydrolase	Probable uridine nucleosidase 1 OS=Oryza sativa subsp. japonica OX=39947 GN=URH1 PE=2 SV=1	F	Nucleotide transport and metabolism	hypothetical protein E2562_007233 [Oryza meyeriana var. granulata]
DfaC04G001810	37	54	59	291	350	307	1.565618	1.951231	2.563047	13.302338	12.137444	8.550312	9.26215450230869e-09	2.04304082710992	up	--	--	Cellular Component: histone deacetylase complex (GO:0000118);; Molecular Function: transcription cofactor activity (GO:0003712);; Biological Process: regulation of transcription, DNA-templated (GO:0006355);;	--	--	--	--	Sin3 binding region of histone deacetylase complex subunit SAP30	--	S	Function unknown	uncharacterized protein LOC4335053 isoform X1 [Oryza sativa Japonica Group]
DfaB06G010530	3167	3820	2896	633	862	1379	18.915054	19.457821	17.670807	4.041038	4.171527	5.367272	3.05672730198048e-29	-2.3691020596572	down	--	--	Molecular Function: protein binding (GO:0005515);;	K09571|8.2e-09|adu:107482319|K09571 FK506-binding protein 4/5 [EC:5.2.1.8] | (RefSeq) peptidyl-prolyl cis-trans isomerase FKBP62	--	[ODR]	Posttranslational modification, protein turnover, chaperones;; Cell cycle control, cell division, chromosome partitioning;; General function prediction only	PB1 domain	Protein PHOX1 OS=Arabidopsis thaliana OX=3702 GN=PHOX1 PE=1 SV=1	--	--	hypothetical protein E2562_008804 [Oryza meyeriana var. granulata]
DfaB08G007340	543	1327	494	136	192	283	6.403325	13.359235	5.956627	1.708866	1.829001	2.172568	3.07132130482045e-10	-2.44632678980089	down	[QV]	Secondary metabolites biosynthesis, transport and catabolism;; Defense mechanisms	Molecular Function: iron ion binding (GO:0005506);; Molecular Function: oxidoreductase activity, acting on paired donors, with incorporation or reduction of molecular oxygen (GO:0016705);; Molecular Function: heme binding (GO:0020037);;	K09587|3.6e-264|ats:109742297|K09587 steroid 22-alpha-hydroxylase [EC:1.14.13.-] | (RefSeq) LOC109742297; cytochrome P450 90B1-like	Brassinosteroid biosynthesis (ko00905)	[QI]	Secondary metabolites biosynthesis, transport and catabolism;; Lipid transport and metabolism	Cytochrome P450	Cytochrome P450 90B2 OS=Oryza sativa subsp. japonica OX=39947 GN=CYP90B2 PE=1 SV=1	--	--	predicted protein [Hordeum vulgare subsp. vulgare]
DfaA10G004660	36	51	52	11	18	37	0.376636	0.450477	0.554466	0.118561	0.148175	0.249313	0.00556617365192085	-1.59901124387146	down	--	--	Biological Process: defense response (GO:0006952);; Molecular Function: ADP binding (GO:0043531);;	K13457|1.1e-117|sbi:8076344|K13457 disease resistance protein RPM1 | (RefSeq) putative disease resistance RPP13-like protein 3	Plant-pathogen interaction (ko04626)	[T]	Signal transduction mechanisms	NB-ARC domain	Disease resistance protein RGA5 OS=Oryza sativa subsp. japonica OX=39947 GN=RGA5 PE=2 SV=1	T	Signal transduction mechanisms	putative disease resistance RPP13-like protein 3 [Brachypodium distachyon]
DfaC06G002740	219	85	162	20	52	30	7.236012	2.389876	5.461877	0.677723	1.376118	0.638945	3.62161294637411e-07	-2.59602283991166	down	--	--	Biological Process: defense response (GO:0006952);; Molecular Function: ADP binding (GO:0043531);;	K13457|2.4e-47|sbi:8076342|K13457 disease resistance protein RPM1 | (RefSeq) putative disease resistance RPP13-like protein 3	Plant-pathogen interaction (ko04626)	[T]	Signal transduction mechanisms	Rx N-terminal domain	Disease resistance protein PIK6-NP OS=Oryza sativa subsp. japonica OX=39947 GN=PIK6-NP PE=2 SV=1	T	Signal transduction mechanisms	disease resistance protein RPP13-like isoform X1 [Panicum hallii]
DfaA01G025590	859	1706	852	602	783	971	11.960226	20.255373	12.128419	8.966763	8.837802	8.818664	0.000710478759983839	-1.08370622118032	down	[M]	Cell wall/membrane/envelope biogenesis	Molecular Function: protein serine/threonine kinase activity (GO:0004674);; Molecular Function: ATP binding (GO:0005524);;	K08960|6.4e-217|obr:102702788|K08960 casein kinase 1, epsilon [EC:2.7.11.1] | (RefSeq) casein kinase I-like	--	[T]	Signal transduction mechanisms	Protein kinase domain	Casein kinase 1-like protein 3 OS=Arabidopsis thaliana OX=3702 GN=CKL3 PE=1 SV=1	T	Signal transduction mechanisms	hypothetical protein OsI_01020 [Oryza sativa Indica Group]
DfaC05G002430	10	4	5	48	115	72	0.286099	0.107488	0.148121	1.615826	2.933864	1.472097	1.87894127459204e-05	2.72905352966079	up	--	--	Molecular Function: transcription factor activity, sequence-specific DNA binding (GO:0003700);; Cellular Component: nucleus (GO:0005634);; Cellular Component: host cell nucleus (GO:0042025);; Molecular Function: sequence-specific DNA binding (GO:0043565);;	K09419|1.2e-100|sita:101761563|K09419 heat shock transcription factor, other eukaryote | (RefSeq) heat stress transcription factor B-4b	--	[K]	Transcription	HSF-type DNA-binding	Heat stress transcription factor B-4b OS=Oryza sativa subsp. japonica OX=39947 GN=HSFB4B PE=1 SV=1	K	Transcription	Heat stress transcription factor B-4b [Dichanthelium oligosanthes]
DfaC01G013630	14	25	7	67	74	166	0.320491	0.509334	0.15826	1.734483	1.451707	2.633083	0.000918008361324761	1.94919442955938	up	--	--	Molecular Function: protein dimerization activity (GO:0046983);;	K05765|8.6e-16|gra:105781290|K05765 cofilin | (RefSeq) uncharacterized LOC105781290	--	--	--	--	Transcription factor bHLH112 OS=Arabidopsis thaliana OX=3702 GN=BHLH112 PE=1 SV=1	K	Transcription	hypothetical protein GQ55_5G132500 [Panicum hallii var. hallii]
DfaA01G010040	80	150	131	31	55	77	4.005977	6.387925	6.697152	1.661878	2.208827	2.503545	7.79493593887482e-05	-1.695308060457	down	--	--	--	K12761|1.4e-32|ini:109164801|K12761 carbon catabolite-derepressing protein kinase [EC:2.7.11.1] | (RefSeq) CBL-interacting serine/threonine-protein kinase 7-like	--	--	--	Domain of unknown function (DUF4228)	--	S	Function unknown	uncharacterized protein LOC9271377 [Oryza sativa Japonica Group]
DfaA05G012890	175	382	306	24	28	85	6.363434	11.822999	11.33805	0.900902	0.807656	2.007777	5.97367335053825e-12	-3.14234749174344	down	--	--	--	--	--	--	--	--	--	S	Function unknown	GDSL esterase/lipase [Hordeum vulgare]
Dfa0G068730	400	1282	600	7	187	16	8.400925	23.002106	12.887254	0.145768	3.189074	0.212691	0.00950715632549549	-2.66899475018797	down	[O]	Posttranslational modification, protein turnover, chaperones	Biological Process: proteolysis (GO:0006508);; Molecular Function: cysteine-type peptidase activity (GO:0008234);;	K16292|1.2e-83|vvi:100247167|K16292 KDEL-tailed cysteine endopeptidase [EC:3.4.22.-] | (RefSeq) senescence-specific cysteine protease SAG39	--	[O]	Posttranslational modification, protein turnover, chaperones	Papain family cysteine protease	Senescence-specific cysteine protease SAG12 OS=Arabidopsis thaliana OX=3702 GN=SAG12 PE=1 SV=1	O	Posttranslational modification, protein turnover, chaperones	hypothetical protein E2562_008075 [Oryza meyeriana var. granulata]
DfaA12G019670	287	137	234	761	697	798	3.031776	1.231656	2.52431	8.618714	5.984703	5.506386	0.00145828625617715	1.18861280301307	up	[KL]	Transcription;; Replication, recombination and repair	Molecular Function: ATP binding (GO:0005524);;	K14439|4.0e-234|dosa:Os04t0566100-00|K14439 SWI/SNF-related matrix-associated actin-dependent regulator of chromatin subfamily A containing DEAD/H box 1 [EC:3.6.4.12] | (RefSeq) Os04g0566100; Similar to OSIGBa0158F05.11 protein.	--	[B]	Chromatin structure and dynamics	SNF2 family N-terminal domain	Protein CHROMATIN REMODELING 19 OS=Arabidopsis thaliana OX=3702 GN=ETL1 PE=1 SV=1	B	Chromatin structure and dynamics	protein CHROMATIN REMODELING 19 [Oryza sativa Japonica Group]
DfaA03G010500	485	571	336	200	174	404	52.457188	52.667435	37.111076	23.170824	15.220355	28.49255	2.76203365614824e-05	-1.40652883877763	down	--	--	--	--	--	--	--	--	--	--	--	hypothetical protein BRADI_3g43941v3 [Brachypodium distachyon]
DfaA01G010220	89	95	212	2	3	0	3.855677	3.53257	9.408835	0.08245	0.105378	0	4.23666059141532e-18	-5.8170384835519	down	--	--	Molecular Function: molecular_function (GO:0003674);; Molecular Function: catalytic activity (GO:0003824);; Molecular Function: ubiquitin-protein transferase activity (GO:0004842);; Biological Process: cellular protein modification process (GO:0006464);; Biological Process: proteolysis (GO:0006508);; Biological Process: ubiquitin-dependent protein catabolic process (GO:0006511);; Biological Proce…	K19038|1.8e-58|dosa:Os01t0755700-01|K19038 E3 ubiquitin-protein ligase ATL41 [EC:2.3.2.27] | (RefSeq) Os01g0755700; Zinc finger, RING/FYVE/PHD-type domain containing protein.	--	[O]	Posttranslational modification, protein turnover, chaperones	Ring finger domain	E3 ubiquitin-protein ligase ATL41 OS=Arabidopsis thaliana OX=3702 GN=ATL41 PE=1 SV=1	O	Posttranslational modification, protein turnover, chaperones	hypothetical protein E2562_004095 [Oryza meyeriana var. granulata]
DfaB08G002120	137	167	184	53	51	13	1.843324	1.929474	2.534587	0.76647	0.558748	0.111844	8.44578301220316e-05	-2.30211827817954	down	--	--	Biological Process: reproduction (GO:0000003);; Biological Process: response to acid chemical (GO:0001101);; Biological Process: developmental process involved in reproduction (GO:0003006);; Molecular Function: molecular_function (GO:0003674);; Molecular Function: catalytic activity (GO:0003824);; Cellular Component: cellular_component (GO:0005575);; Cellular Component: intracellular (GO:0005622)…	K10577|4.7e-93|obr:102720960|K10577 ubiquitin-conjugating enzyme E2 I | (RefSeq) SUMO-conjugating enzyme SCE1	RNA transport (ko03013);; Ubiquitin mediated proteolysis (ko04120)	[O]	Posttranslational modification, protein turnover, chaperones	Ubiquitin-conjugating enzyme	SUMO-conjugating enzyme SCE1 OS=Arabidopsis thaliana OX=3702 GN=SCE1 PE=1 SV=1	O	Posttranslational modification, protein turnover, chaperones	PREDICTED: SUMO-conjugating enzyme SCE1 [Oryza brachyantha]
DfaA05G012650	5497	4520	5655	1559	2128	4926	68.16198	47.80069	71.669563	20.676353	21.391577	39.829288	4.74100697253694e-06	-1.49587265116653	down	--	--	Molecular Function: molecular_function (GO:0003674);; Molecular Function: nucleic acid binding (GO:0003676);; Molecular Function: DNA binding (GO:0003677);; Molecular Function: transcription factor activity, sequence-specific DNA binding (GO:0003700);; Molecular Function: binding (GO:0005488);; Cellular Component: cellular_component (GO:0005575);; Cellular Component: intracellular (GO:0005622);; …	K14494|3.2e-64|sind:105176368|K14494 DELLA protein | (RefSeq) DELLA protein GAI	Plant hormone signal transduction (ko04075)	--	--	GRAS domain family	Chitin-inducible gibberellin-responsive protein 2 OS=Oryza sativa subsp. japonica OX=39947 GN=CIGR2 PE=2 SV=1	K	Transcription	putative chitin-inducible gibberellin-responsive protein [Bambusa ventricosa]
DfaB04G017870	26	41	50	163	228	124	1.881788	2.535491	3.685447	12.664634	13.499943	5.872708	0.0027090541380766	1.5162757960224	up	--	--	--	--	--	--	--	zinc-finger of the FCS-type, C2-C2	FCS-Like Zinc finger 2 OS=Arabidopsis thaliana OX=3702 GN=FLZ2 PE=1 SV=1	S	Function unknown	uncharacterized protein LOC112900012 [Panicum hallii]
DfaC11G019380	357	419	348	8	26	6	25.267469	25.302063	25.186811	0.544709	1.484362	0.266037	7.04516460641781e-28	-5.04100596889166	down	--	--	--	--	--	[R]	General function prediction only	C2H2-type zinc finger	Zinc finger protein ZAT5 OS=Arabidopsis thaliana OX=3702 GN=ZAT5 PE=2 SV=1	S	Function unknown	zinc finger protein ZAT8-like [Panicum hallii]
DfaC02G006360	538	693	494	204	298	323	4.379528	4.811387	4.112688	1.773137	1.96385	1.71508	9.27434691958667e-13	-1.62163325927055	down	[R]	General function prediction only	Molecular Function: protein serine/threonine kinase activity (GO:0004674);; Molecular Function: ATP binding (GO:0005524);; Biological Process: microtubule-based process (GO:0007017);; Biological Process: cortical microtubule organization (GO:0043622);; Cellular Component: cortical microtubule (GO:0055028);;	K08857|0.0e+00|bdi:100831949|K08857 NIMA (never in mitosis gene a)-related kinase 1/4/5 [EC:2.7.11.1] | (RefSeq) serine/threonine-protein kinase Nek4	--	[R]	General function prediction only	Protein kinase domain	Serine/threonine-protein kinase Nek4 OS=Oryza sativa subsp. japonica OX=39947 GN=NEK4 PE=2 SV=1	T	Signal transduction mechanisms	serine/threonine-protein kinase Nek4 [Brachypodium distachyon]
DfaC04G002030	1833	2041	1569	652	1062	1258	109.286697	103.766121	95.566254	41.576527	51.334324	48.8853	2.75889455535429e-13	-1.45751002955393	down	--	--	--	--	--	--	--	HR-like lesion-inducing	--	S	Function unknown	hypothetical protein E2562_015445 [Oryza meyeriana var. granulata]
DfaA03G011580	1019	1644	1277	259	248	425	9.139795	12.57321	11.701156	2.477728	1.799445	2.484878	8.74101047324437e-24	-2.62154403194209	down	[G]	Carbohydrate transport and metabolism	Molecular Function: beta-fructofuranosidase activity (GO:0004564);; Biological Process: carbohydrate metabolic process (GO:0005975);;	K01193|3.1e-271|bdi:100821731|K01193 beta-fructofuranosidase [EC:3.2.1.26] | (RefSeq) beta-fructofuranosidase, insoluble isoenzyme 1	Galactose metabolism (ko00052);; Starch and sucrose metabolism (ko00500)	[G]	Carbohydrate transport and metabolism	Glycosyl hydrolases family 32 N-terminal domain	Beta-fructofuranosidase, insoluble isoenzyme 1 OS=Oryza sativa subsp. indica OX=39946 GN=CIN1 PE=2 SV=2	G	Carbohydrate transport and metabolism	cell wall invertase BObetaFRUCT2 [Bambusa oldhamii]
DfaC06G009960	707	1380	513	72	53	142	5.976233	9.948205	4.432666	0.64749	0.357566	0.777803	5.109954291561e-20	-3.70776439921116	down	[T]	Signal transduction mechanisms	Molecular Function: peroxidase activity (GO:0004601);; Molecular Function: calcium ion binding (GO:0005509);; Cellular Component: plasma membrane (GO:0005886);; Cellular Component: integral component of membrane (GO:0016021);; Molecular Function: NAD(P)H oxidase activity (GO:0016174);; Biological Process: oxidation-reduction process (GO:0055114);;	K13447|0.0e+00|bdi:100827423|K13447 respiratory burst oxidase [EC:1.6.3.- 1.11.1.-] | (RefSeq) respiratory burst oxidase homolog protein E	MAPK signaling pathway - plant (ko04016);; Plant-pathogen interaction (ko04626)	[PQ]	Inorganic ion transport and metabolism;; Secondary metabolites biosynthesis, transport and catabolism	Ferric reductase NAD binding domain	Respiratory burst oxidase homolog protein E OS=Arabidopsis thaliana OX=3702 GN=RBOHE PE=2 SV=2	--	--	respiratory burst oxidase homolog protein E [Brachypodium distachyon]
DfaC07G011720	11	8	7	36	103	52	0.928483	0.559402	0.593602	3.38431	7.359502	2.980643	0.00186174604994606	2.06230594993492	up	--	--	--	--	--	--	--	--	--	--	--	uncharacterized protein LOC101776093 [Setaria italica]
DfaB04G021990	506	381	355	240	244	385	13.810444	8.868379	9.899837	6.994025	5.391188	6.851879	5.89251886768278e-05	-1.0836536051687	down	[H]	Coenzyme transport and metabolism	Molecular Function: alternative oxidase activity (GO:0009916);; Cellular Component: integral component of membrane (GO:0016021);; Molecular Function: metal ion binding (GO:0046872);; Cellular Component: respiratory chain (GO:0070469);; Molecular Function: ubiquinol:oxygen oxidoreductase activity (GO:0102721);;	K17893|9.7e-168|dosa:Os04t0668900-01|K17893 ubiquinol oxidase [EC:1.10.3.11] | (RefSeq) Os04g0668900; Similar to Plastid terminal oxidase.	--	--	--	Alternative oxidase	Ubiquinol oxidase 4, chloroplastic/chromoplastic OS=Arabidopsis thaliana OX=3702 GN=AOX4 PE=1 SV=2	C	Energy production and conversion	putative immutans protein [Oryza minuta]
DfaA10G010570	207	83	128	480	780	829	5.309281	1.797574	3.3387	13.163629	16.221758	13.859839	1.03549975962991e-05	1.66490941561011	up	[L]	Replication, recombination and repair	Molecular Function: metal ion binding (GO:0046872);;	--	--	--	--	Staphylococcal nuclease homologue	Probable staphylococcal-like nuclease CAN3 OS=Oryza sativa subsp. japonica OX=39947 GN=Os12g0109200 PE=2 SV=2	L	Replication, recombination and repair	hypothetical protein OsI_37185 [Oryza sativa Indica Group]
DfaB02G014820	167	113	114	404	504	575	2.580879	1.488917	1.788027	6.675632	6.320455	5.793595	2.49513539408045e-06	1.31349769473417	up	--	--	Molecular Function: actin binding (GO:0003779);; Cellular Component: vacuolar membrane (GO:0005774);;	--	--	--	--	KIP1-like protein	Protein NETWORKED 4A OS=Arabidopsis thaliana OX=3702 GN=NET4A PE=2 SV=1	S	Function unknown	hypothetical protein BRADI_2g34460v3 [Brachypodium distachyon]
DfaC07G002290	8696	7460	8530	3239	6075	7940	175.798431	128.616348	176.226395	70.058701	99.570671	104.658821	7.41084348028082e-06	-1.13248722316496	down	[E]	Amino acid transport and metabolism	Molecular Function: indole-3-glycerol-phosphate synthase activity (GO:0004425);;	K01609|6.4e-181|sita:101763023|K01609 indole-3-glycerol phosphate synthase [EC:4.1.1.48] | (RefSeq) indole-3-glycerol phosphate synthase, chloroplastic isoform X1	Phenylalanine, tyrosine and tryptophan biosynthesis (ko00400);; Biosynthesis of amino acids (ko01230)	[E]	Amino acid transport and metabolism	Indole-3-glycerol phosphate synthase	Indole-3-glycerol phosphate synthase, chloroplastic OS=Arabidopsis thaliana OX=3702 GN=IGPS PE=1 SV=2	E	Amino acid transport and metabolism	hypothetical protein E2562_031780 [Oryza meyeriana var. granulata]
Dfa0G041990	23	21	22	130	134	88	0.571478	0.455451	0.570529	3.589156	2.791343	1.470238	0.000386350082021397	1.79386983708543	up	--	--	Biological Process: reproduction (GO:0000003);; Biological Process: G1/S transition of mitotic cell cycle (GO:0000082);; Biological Process: mitotic cell cycle (GO:0000278);; Biological Process: developmental process involved in reproduction (GO:0003006);; Cellular Component: cellular_component (GO:0005575);; Cellular Component: intracellular (GO:0005622);; Cellular Component: cell (GO:0005623);;…	K14505|2.1e-133|ats:109775136|K14505 cyclin D3, plant | (RefSeq) LOC109775136; cyclin-D3-2-like	Plant hormone signal transduction (ko04075)	[D]	Cell cycle control, cell division, chromosome partitioning	Cyclin, N-terminal domain	Cyclin-D3-2 OS=Oryza sativa subsp. japonica OX=39947 GN=CYCD3-2 PE=2 SV=1	D	Cell cycle control, cell division, chromosome partitioning	cyclin-D3-2-like [Aegilops tauschii subsp. tauschii]
DfaC11G004110	325	723	539	264	295	536	3.715041	7.058691	6.298744	3.233855	2.737903	3.995403	0.00251672536464397	-1.11322243722709	down	--	--	Cellular Component: microtubule (GO:0005874);; Molecular Function: microtubule binding (GO:0008017);;	--	--	--	--	--	TORTIFOLIA1-like protein 3 OS=Arabidopsis thaliana OX=3702 GN=TOR1L3 PE=2 SV=1	S	Function unknown	hypothetical protein BRADI_1g44560v3 [Brachypodium distachyon]
DfaC01G012960	77	54	71	261	355	387	1.95672	1.164835	1.845179	7.129598	7.349621	6.450568	2.39671827126851e-08	1.68906824910487	up	[G]	Carbohydrate transport and metabolism	Molecular Function: UDP-glycosyltransferase activity (GO:0008194);;	K13691|2.5e-52|nta:107802361|K13691 pathogen-inducible salicylic acid glucosyltransferase [EC:2.4.1.-] | (RefSeq) SA-GTase; UDP-glycosyltransferase 74G1-like	--	[GC]	Carbohydrate transport and metabolism;; Energy production and conversion	UDP-glucoronosyl and UDP-glucosyl transferase	UDP-glycosyltransferase 87A2 OS=Arabidopsis thaliana OX=3702 GN=UGT87A2 PE=1 SV=1	--	--	unnamed protein product [Triticum turgidum subsp. durum]
DfaA08G023720	11	12	27	104	158	154	0.547517	0.491984	1.387316	5.643339	6.519255	5.110821	6.17497395951407e-06	2.29994576329069	up	--	--	--	--	--	--	--	--	--	S	Function unknown	uncharacterized protein LOC8083980 [Sorghum bicolor]
DfaC01G002160	2660	2330	3338	310	824	1236	61.72303	46.092831	79.135574	7.690242	15.485959	18.700846	2.6297414931431e-11	-2.41082842942254	down	--	--	Molecular Function: phosphoenolpyruvate:phosphate antiporter activity (GO:0015121);; Cellular Component: integral component of membrane (GO:0016021);; Molecular Function: triose-phosphate transmembrane transporter activity (GO:0071917);;	K15283|9.0e-157|dosa:Os01t0172100-01|K15283 solute carrier family 35, member E1 | (RefSeq) Os01g0172100, PPT3, PHOSPHOENOLPYRUVATE/PHOSPHATE_TRANSLOCATOR_3; Similar to Triose phosphate/phosphate translocator, non-green plastid, chloroplast precursor (CTPT).	--	[GE]	Carbohydrate transport and metabolism;; Amino acid transport and metabolism	Triose-phosphate Transporter family	Phosphoenolpyruvate/phosphate translocator 3, chloroplastic OS=Oryza sativa subsp. japonica OX=39947 GN=PPT3 PE=2 SV=1	--	--	hypothetical protein E2562_034838 [Oryza meyeriana var. granulata]
DfaC05G008200	36	44	36	104	96	194	1.596886	1.699592	1.671151	5.031236	3.514276	5.751445	0.00901261297293319	1.11496029336557	up	--	--	Cellular Component: integral component of membrane (GO:0016021);;	--	--	--	--	--	--	S	Function unknown	hypothetical protein E2562_021791 [Oryza meyeriana var. granulata]
DfaC04G002890	201	336	345	6	0	1	5.766758	8.247798	10.144464	0.171402	0	0.018786	2.54708980737331e-31	-6.67893878096312	down	--	--	Molecular Function: nucleic acid binding (GO:0003676);; Molecular Function: zinc ion binding (GO:0008270);;	K20027|3.4e-13|zma:103651960|K20027 palmitoyltransferase ZDHHC1/11 [EC:2.3.1.225] | (RefSeq) uncharacterized protein LOC103651960	--	[R]	General function prediction only	gag-polypeptide of LTR copia-type	--	L	Replication, recombination and repair	hypothetical protein [Oryza sativa Japonica Group]
DfaB04G021160	18	42	31	95	119	163	0.738131	1.519856	1.357614	4.383697	4.1678	4.587801	0.0028985264672356	1.38856752283131	up	--	--	Biological Process: reproduction (GO:0000003);; Biological Process: developmental process involved in reproduction (GO:0003006);; Molecular Function: DNA binding (GO:0003677);; Cellular Component: cellular_component (GO:0005575);; Cellular Component: intracellular (GO:0005622);; Cellular Component: cell (GO:0005623);; Cellular Component: nucleus (GO:0005634);; Biological Process: cell communicati…	K14292|1.3e-29|cann:107850838|K14292 trimethylguanosine synthase [EC:2.1.1.-] | (RefSeq) uncharacterized LOC107850838	RNA transport (ko03013)	--	--	Homeodomain	WUSCHEL-related homeobox 4 OS=Oryza sativa subsp. indica OX=39946 GN=WOX4 PE=3 SV=1	K	Transcription	hypothetical protein E2562_004227 [Oryza meyeriana var. granulata]
DfaA08G027590	2028	1618	2493	7543	13694	11379	34.030708	23.146414	42.746975	135.447845	186.33255	124.520706	4.09173460440456e-10	1.78062881814379	up	--	--	Molecular Function: UDP-glycosyltransferase activity (GO:0008194);;	K22706|1.1e-172|pmum:103319663|K22706 (R)-mandelonitrile beta-glucosyltransferase [EC:2.4.1.354] | (RefSeq) 7-deoxyloganetin glucosyltransferase-like	Cyanoamino acid metabolism (ko00460)	[GC]	Carbohydrate transport and metabolism;; Energy production and conversion	UDP-glucoronosyl and UDP-glucosyl transferase	7-deoxyloganetin glucosyltransferase OS=Gardenia jasminoides OX=114476 GN=UGT85A24 PE=1 SV=1	--	--	7-deoxyloganetin glucosyltransferase-like [Setaria viridis]
DfaA08G011650	891	2280	1611	161	233	256	33.703617	73.550705	62.255123	6.490753	7.131576	6.300921	2.63511991099137e-23	-3.35685506122596	down	--	--	Cellular Component: extracellular region (GO:0005576);; Cellular Component: cell wall (GO:0005618);; Biological Process: plant-type cell wall organization (GO:0009664);; Cellular Component: membrane (GO:0016020);;	K20628|9.5e-117|adu:107470208|K20628 expansin | (RefSeq) expansin-A8	--	--	--	Expansin C-terminal domain	Expansin-A6 OS=Oryza sativa subsp. japonica OX=39947 GN=EXPA6 PE=2 SV=1	S	Function unknown	expansin-A8-like [Prosopis alba]
DfaC05G005520	1157	477	1357	311	444	594	62.281269	21.894051	74.648949	17.863686	19.343805	20.822805	3.23625703838931e-05	-1.70673466194731	down	--	--	Biological Process: response to acid chemical (GO:0001101);; Biological Process: response to stress (GO:0006950);; Biological Process: response to osmotic stress (GO:0006970);; Biological Process: biological_process (GO:0008150);; Biological Process: response to external stimulus (GO:0009605);; Biological Process: response to biotic stimulus (GO:0009607);; Biological Process: response to wounding…	--	--	--	--	--	F-box protein At1g61340 OS=Arabidopsis thaliana OX=3702 GN=At1g61340 PE=2 SV=1	S	Function unknown	F-box domain-containing protein, partial [Pleioblastus amarus]
DfaB02G009100	1463	1926	1287	671	762	1302	34.499809	38.732189	31.017775	16.919876	14.557216	20.027794	1.16488957573014e-08	-1.35630423979779	down	--	--	Cellular Component: integral component of membrane (GO:0016021);;	K13354|1.2e-24|nsy:104211458|K13354 solute carrier family 25 (peroxisomal adenine nucleotide transporter), member 17 | (RefSeq) peroxisomal nicotinamide adenine dinucleotide carrier-like	Peroxisome (ko04146)	[C]	Energy production and conversion	Mitochondrial carrier protein	Peroxisomal adenine nucleotide carrier 1 OS=Glycine max OX=3847 GN=PNC1 PE=2 SV=1	C	Energy production and conversion	peroxisomal adenine nucleotide carrier 1 [Oryza sativa Japonica Group]
DfaA08G007990	75601	74787	74608	8070	15941	28951	1025.784424	865.427368	1034.533936	117.150917	175.35762	256.129974	6.3804616288158e-19	-2.69160900067662	down	[EH]	Amino acid transport and metabolism;; Coenzyme transport and metabolism	Biological Process: tryptophan biosynthetic process (GO:0000162);; Molecular Function: anthranilate synthase activity (GO:0004049);;	K01657|1.6e-303|dosa:Os03t0264400-01|K01657 anthranilate synthase component I [EC:4.1.3.27] | (RefSeq) Os03g0264400, ANTHRANILATE_SYNTHASE_ALPHA-SUBUNIT_2, ASA2; Anthranilate synthase alpha 2 subunit.	Phenylalanine, tyrosine and tryptophan biosynthesis (ko00400);; Biosynthesis of amino acids (ko01230)	[E]	Amino acid transport and metabolism	chorismate binding enzyme	Anthranilate synthase alpha subunit 2, chloroplastic OS=Oryza sativa subsp. japonica OX=39947 GN=OsASA2 PE=1 SV=1	E	Amino acid transport and metabolism	anthranilate synthase alpha subunit 2, chloroplastic [Oryza sativa Japonica Group]
DfaC11G016840	81	98	140	594	552	729	8.189277	8.448939	14.440194	64.359383	45.316803	48.09407	3.32429753072834e-09	1.93121077409407	up	--	--	Cellular Component: cellular_component (GO:0005575);; Cellular Component: cell wall (GO:0005618);; Cellular Component: intracellular (GO:0005622);; Cellular Component: cell (GO:0005623);; Cellular Component: cytoplasm (GO:0005737);; Cellular Component: plant-type cell wall (GO:0009505);; Cellular Component: external encapsulating structure (GO:0030312);; Cellular Component: intracellular part (GO…	--	--	--	--	Gibberellin regulated protein	Snakin-1 OS=Solanum tuberosum OX=4113 GN=SN1 PE=1 SV=1	S	Function unknown	hypothetical protein EJB05_04336 [Eragrostis curvula]
DfaB08G014060	43	52	52	20	25	19	1.12527	1.161188	1.387251	0.549555	0.517458	0.313092	0.00169469724020711	-1.63924105053169	down	[G]	Carbohydrate transport and metabolism	Molecular Function: trehalose-phosphatase activity (GO:0004805);; Biological Process: trehalose biosynthetic process (GO:0005992);;	K01087|2.7e-157|bdi:100834071|K01087 trehalose 6-phosphate phosphatase [EC:3.1.3.12] | (RefSeq) probable trehalose-phosphate phosphatase 9	Starch and sucrose metabolism (ko00500)	[G]	Carbohydrate transport and metabolism	Trehalose-phosphatase	Probable trehalose-phosphate phosphatase 9 OS=Oryza sativa subsp. japonica OX=39947 GN=TPP9 PE=3 SV=1	G	Carbohydrate transport and metabolism	probable trehalose-phosphate phosphatase 9 [Brachypodium distachyon]
DfaA09G003160	1670	1320	1429	365	651	903	30.187946	20.353817	26.406086	7.045879	9.535782	10.635729	1.22093177752794e-12	-1.80471158590161	down	[H]	Coenzyme transport and metabolism	Biological Process: protoporphyrinogen IX biosynthetic process (GO:0006782);; Molecular Function: glutamyl-tRNA reductase activity (GO:0008883);; Molecular Function: NADP binding (GO:0050661);;	K02492|1.7e-256|sita:101762832|K02492 glutamyl-tRNA reductase [EC:1.2.1.70] | (RefSeq) glutamyl-tRNA reductase 2	Porphyrin and chlorophyll metabolism (ko00860)	--	--	Shikimate / quinate 5-dehydrogenase	Glutamyl-tRNA reductase, chloroplastic OS=Oryza sativa subsp. japonica OX=39947 GN=Os10g0502400 PE=2 SV=1	H	Coenzyme transport and metabolism	glutamyl-tRNA reductase 2 [Setaria italica]
DfaC06G014220	50	61	79	0	2	0	0.877657	0.906795	1.40842	0	0.021169	0	8.08596962409272e-14	-5.59399939475422	down	[V]	Defense mechanisms	Molecular Function: antiporter activity (GO:0015297);; Cellular Component: integral component of membrane (GO:0016021);; Molecular Function: xenobiotic transporter activity (GO:0042910);;	K03327|1.3e-251|zma:103633052|K03327 multidrug resistance protein, MATE family | (RefSeq) protein DETOXIFICATION 49	--	[R]	General function prediction only	MatE	Protein DETOXIFICATION 49 OS=Arabidopsis thaliana OX=3702 GN=DTX49 PE=2 SV=1	V	Defense mechanisms	uncharacterized protein C2845_PM03G03780 [Panicum miliaceum]
DfaC03G002210	13639	16673	15510	4716	8122	12141	467.245575	487.134766	542.979065	172.855957	225.564484	271.186646	1.34549621563694e-09	-1.48939507130372	down	[G]	Carbohydrate transport and metabolism	Molecular Function: ribose-5-phosphate isomerase activity (GO:0004751);; Biological Process: pentose-phosphate shunt, non-oxidative branch (GO:0009052);;	K01807|6.4e-98|zma:100284292|K01807 ribose 5-phosphate isomerase A [EC:5.3.1.6] | (RefSeq) ribose-5-phosphate isomerase	Pentose phosphate pathway (ko00030);; Carbon fixation in photosynthetic organisms (ko00710);; Carbon metabolism (ko01200);; Biosynthesis of amino acids (ko01230)	[G]	Carbohydrate transport and metabolism	Ribose 5-phosphate isomerase A (phosphoriboisomerase A)	Probable ribose-5-phosphate isomerase 2 OS=Arabidopsis thaliana OX=3702 GN=RPI2 PE=1 SV=1	G	Carbohydrate transport and metabolism	putative ribose-5-phosphate isomerase 2 [Dichanthelium oligosanthes]
DfaC03G006850	169	97	114	232	445	741	3.245628	1.591015	2.238817	4.766836	6.949392	9.296247	0.00280043259008149	1.19961809388325	up	[QV]	Secondary metabolites biosynthesis, transport and catabolism;; Defense mechanisms	Molecular Function: monooxygenase activity (GO:0004497);; Molecular Function: iron ion binding (GO:0005506);; Cellular Component: integral component of membrane (GO:0016021);; Molecular Function: oxidoreductase activity, acting on paired donors, with incorporation or reduction of molecular oxygen (GO:0016705);; Molecular Function: heme binding (GO:0020037);;	K15472|3.5e-107|nau:109237629|K15472 premnaspirodiene oxygenase [EC:1.14.14.151] | (RefSeq) premnaspirodiene oxygenase	Sesquiterpenoid and triterpenoid biosynthesis (ko00909)	[Q]	Secondary metabolites biosynthesis, transport and catabolism	Cytochrome P450	Premnaspirodiene oxygenase OS=Hyoscyamus muticus OX=35626 GN=CYP71D55 PE=1 SV=1	Q	Secondary metabolites biosynthesis, transport and catabolism	PREDICTED: premnaspirodiene oxygenase-like [Oryza brachyantha]
DfaC05G010180	1290	3087	1694	1067	756	2247	104.746933	213.801117	140.582001	92.677551	49.734875	118.981049	0.0078466914487164	-1.14304103796963	down	[O]	Posttranslational modification, protein turnover, chaperones	Molecular Function: enzyme inhibitor activity (GO:0004857);; Biological Process: glycerol ether metabolic process (GO:0006662);; Biological Process: response to oxidative stress (GO:0006979);; Biological Process: response to cold (GO:0009409);; Biological Process: plasmodesmata-mediated intercellular transport (GO:0010497);; Molecular Function: protein disulfide oxidoreductase activity (GO:001503…	K03671|7.4e-48|dosa:Os07t0186000-02|K03671 thioredoxin 1 | (RefSeq) Os07g0186000, TRXH, THIOREDOXIN_H-TYPE; Similar to Thioredoxin h isoform 1.	--	[O]	Posttranslational modification, protein turnover, chaperones	Thioredoxin	Thioredoxin H1 OS=Oryza sativa subsp. japonica OX=39947 GN=TRXH PE=1 SV=1	O	Posttranslational modification, protein turnover, chaperones	thioredoxin H1 [Oryza sativa Japonica Group]
Dfa0G045350	871	1488	1076	105	118	325	22.274788	32.484913	28.131603	2.850158	2.44849	5.421359	4.60276859963811e-19	-3.19420444655211	down	--	--	Molecular Function: DNA binding (GO:0003677);; Molecular Function: transcription factor activity, sequence-specific DNA binding (GO:0003700);; Cellular Component: nucleus (GO:0005634);;	K09286|8.8e-26|crb:17899886|K09286 EREBP-like factor | (RefSeq) LOW QUALITY PROTEIN: ethylene-responsive transcription factor RAP2-6	--	--	--	AP2 domain	Ethylene-responsive transcription factor ERF110 OS=Arabidopsis thaliana OX=3702 GN=ERF110 PE=2 SV=2	K	Transcription	putative AP2/EREBP transcription factor superfamily protein [Panicum miliaceum]
DfaA01G005630	2465	7199	2275	668	1049	1070	19.864094	49.473404	18.734947	5.754279	6.853405	5.618403	4.0476989321578e-10	-2.54612681190358	down	--	--	Molecular Function: hydrolase activity, hydrolyzing O-glycosyl compounds (GO:0004553);; Biological Process: carbohydrate metabolic process (GO:0005975);;	K19891|9.0e-77|smo:SELMODRAFT_75479|K19891 glucan endo-1,3-beta-glucosidase 1/2/3 [EC:3.2.1.39] | (RefSeq) hypothetical protein	Starch and sucrose metabolism (ko00500)	--	--	Glycosyl hydrolases family 17	Glucan endo-1,3-beta-glucosidase 14 OS=Arabidopsis thaliana OX=3702 GN=At2g27500 PE=2 SV=2	G	Carbohydrate transport and metabolism	hypothetical protein E2562_032177 [Oryza meyeriana var. granulata]
DfaA12G006900	74	78	48	0	0	0	1.083086	0.973433	0.709041	0	0	0	4.71161316881527e-15	-6.39170684707828	down	[R]	General function prediction only	Biological Process: defense response (GO:0006952);; Molecular Function: ADP binding (GO:0043531);;	K13457|1.7e-64|sbi:8076344|K13457 disease resistance protein RPM1 | (RefSeq) putative disease resistance RPP13-like protein 3	Plant-pathogen interaction (ko04626)	[T]	Signal transduction mechanisms	NB-ARC domain	Disease resistance protein Pik-2 OS=Oryza sativa subsp. japonica OX=39947 GN=PIK-2 PE=3 SV=1	T	Signal transduction mechanisms	disease resistance protein RGA5-like isoform X2 [Setaria viridis]
DfaB04G018540	20	16	16	59	139	65	0.86651	0.573612	0.70931	2.733599	4.88675	1.847221	0.00505635950803691	1.64494826061043	up	--	--	Cellular Component: mitochondrion (GO:0005739);; Biological Process: cytidine to uridine editing (GO:0016554);; Biological Process: mitochondrial mRNA modification (GO:0080156);;	K00655|4.6e-51|sind:105166581|K00655 1-acyl-sn-glycerol-3-phosphate acyltransferase [EC:2.3.1.51] | (RefSeq) uncharacterized protein LOC105166581	Glycerolipid metabolism (ko00561);; Glycerophospholipid metabolism (ko00564)	--	--	--	Multiple organellar RNA editing factor 2, chloroplastic OS=Arabidopsis thaliana OX=3702 GN=MORF2 PE=1 SV=1	S	Function unknown	multiple organellar RNA editing factor 2, chloroplastic [Brachypodium distachyon]
DfaA11G017130	911	1482	1298	140	230	119	103.351486	143.422836	150.53299	16.985697	21.092882	8.756424	3.15314542274853e-21	-3.33642673923087	down	--	--	--	--	--	--	--	--	--	--	--	hypothetical protein TRIUR3_02021 [Triticum urartu]
DfaC11G017180	44	7	38	137	210	178	0.644843	0.085025	0.570812	2.172819	2.533654	1.720155	0.00380629227573557	1.7975319404048	up	[G]	Carbohydrate transport and metabolism	--	--	--	--	--	Protein of unknown function, DUF547	--	S	Function unknown	uncharacterized protein LOC100839346 isoform X1 [Brachypodium distachyon]
DfaA07G010600	73	150	43	0	0	0	1.879191	3.323552	1.129812	0	0	0	1.69883904695828e-15	-6.54724402245206	down	[K]	Transcription	Molecular Function: O-methyltransferase activity (GO:0008171);; Biological Process: methylation (GO:0032259);; Molecular Function: protein dimerization activity (GO:0046983);;	K22588|3.2e-145|osa:4347993|K22588 acetylserotonin O-methyltransferase, plant [EC:2.1.1.4] | (RefSeq) O-methyltransferase ZRP4	Tryptophan metabolism (ko00380)	[R]	General function prediction only	O-methyltransferase domain	Acetylserotonin O-methyltransferase 3 OS=Oryza sativa subsp. japonica OX=39947 GN=ASMT3 PE=1 SV=1	S	Function unknown	hypothetical protein OsI_32574 [Oryza sativa Indica Group]
DfaA07G001570	20	30	24	64	163	150	0.705965	0.927478	0.87257	2.507463	4.895016	3.619777	0.000714166354051546	1.64249236401718	up	--	--	Molecular Function: methyltransferase activity (GO:0008168);;	--	--	--	--	Methyltransferase domain	--	S	Function unknown	hypothetical protein D1007_38305 [Hordeum vulgare]
DfaB08G023710	374	448	325	144	118	269	11.677172	11.933987	10.366827	4.819735	2.979292	5.481914	8.99435595921828e-08	-1.67188283366501	down	[JO]	Translation, ribosomal structure and biogenesis;; Posttranslational modification, protein turnover, chaperones	Molecular Function: iron ion binding (GO:0005506);; Cellular Component: Golgi apparatus (GO:0005794);; Cellular Component: integral component of membrane (GO:0016021);; Molecular Function: oxidoreductase activity, acting on paired donors, with incorporation or reduction of molecular oxygen (GO:0016705);; Molecular Function: L-ascorbic acid binding (GO:0031418);;	K00472|8.8e-149|dosa:Os03t0761900-01|K00472 prolyl 4-hydroxylase [EC:1.14.11.2] | (RefSeq) Os03g0761900; Similar to Prolyl 4-hydroxylase.	Arginine and proline metabolism (ko00330)	[E]	Amino acid transport and metabolism	2OG-Fe(II) oxygenase superfamily	Probable prolyl 4-hydroxylase 9 OS=Arabidopsis thaliana OX=3702 GN=P4H9 PE=2 SV=1	E	Amino acid transport and metabolism	putative dioxygenase [Oryza sativa Japonica Group]
DfaA07G010590	1299	1676	1033	375	489	758	10.70112	11.77611	8.694416	3.303691	3.266044	4.068835	5.46120031612479e-15	-1.87882899247305	down	--	--	--	--	--	--	--	Unc-13 homolog	Protein unc-13 homolog OS=Arabidopsis thaliana OX=3702 GN=PATROL1 PE=2 SV=1	S	Function unknown	uncharacterized protein LOC100832870 isoform X2 [Brachypodium distachyon]
DfaC07G010510	215	559	159	19	16	20	3.343767	7.427319	2.523792	0.316884	0.20107	0.200423	2.10734184180258e-18	-4.30306077096665	down	--	--	--	--	--	--	--	Plant protein of unknown function	--	S	Function unknown	hypothetical protein E2562_032509 [Oryza meyeriana var. granulata]
DfaB06G008540	137	214	118	95	62	141	4.764175	6.361606	4.201363	3.510122	1.751017	3.201268	0.00626546354380862	-1.17531452581211	down	--	--	Biological Process: regulation of transcription, DNA-templated (GO:0006355);; Molecular Function: protein dimerization activity (GO:0046983);;	K18878|1.3e-42|cann:107866053|K18878 BHLH transcription factor Upa20 | (RefSeq) Upa20; transcription factor bHLH137-like	Plant-pathogen interaction (ko04626)	--	--	Helix-loop-helix DNA-binding domain	Transcription factor bHLH137 OS=Arabidopsis thaliana OX=3702 GN=BHLH137 PE=1 SV=1	K	Transcription	PREDICTED: transcription factor bHLH76-like [Oryza brachyantha]
DfaA01G017480	776	1306	1063	59	109	371	14.476177	20.77467	20.265741	1.169888	1.642272	4.512576	3.95685697549067e-11	-3.08344346088192	down	--	--	--	--	--	[L]	Replication, recombination and repair	DDE superfamily endonuclease	--	L	Replication, recombination and repair	hypothetical protein EE612_003725 [Oryza sativa]
DfaA01G010990	60	62	48	347	393	336	1.121607	0.99792	0.91665	7.032136	6.04928	4.154981	2.01252249839228e-10	2.07317312882362	up	[T]	Signal transduction mechanisms	Molecular Function: protein tyrosine phosphatase activity (GO:0004725);; Molecular Function: protein tyrosine/serine/threonine phosphatase activity (GO:0008138);;	K14165|4.3e-160|ats:109762552|K14165 atypical dual specificity phosphatase [EC:3.1.3.16 3.1.3.48] | (RefSeq) LOC109762552; putative dual specificity protein phosphatase DSP8	--	[V]	Defense mechanisms	Dual specificity phosphatase, catalytic domain	Phosphatidylglycerophosphate phosphatase PTPMT1 OS=Arabidopsis thaliana OX=3702 GN=PTPMT1 PE=1 SV=2	V	Defense mechanisms	putative dual specificity protein phosphatase DSP8 [Aegilops tauschii subsp. tauschii]
Dfa0G046490	620	793	750	130	298	689	30.883301	33.675732	38.168694	6.903203	12.03537	22.385822	0.000248218069500085	-1.58521719457216	down	--	--	Biological Process: ubiquitin-dependent protein catabolic process (GO:0006511);; Molecular Function: ubiquitin protein ligase activity (GO:0061630);;	K22378|5.9e-10|sbi:8055372|K22378 E3 ubiquitin-protein ligase RNF181 [EC:2.3.2.27] | (RefSeq) E3 ubiquitin ligase BIG BROTHER-related	--	[O]	Posttranslational modification, protein turnover, chaperones	Ring finger domain	E3 ubiquitin-protein ligase SIRP1 OS=Oryza sativa subsp. japonica OX=39947 GN=SIRP1 PE=1 SV=1	O	Posttranslational modification, protein turnover, chaperones	probable E3 ubiquitin-protein ligase RHY1A [Brachypodium distachyon]
DfaA04G005740	96	111	68	50	46	58	4.648074	4.581343	3.342639	2.583363	1.812835	1.830341	0.00110129701504421	-1.33296540028048	down	--	--	--	K01689|8.1e-23|dzi:111289713|K01689 enolase [EC:4.2.1.11] | (RefSeq) enolase 1, chloroplastic isoform X1	Glycolysis / Gluconeogenesis (ko00010);; Carbon metabolism (ko01200);; Biosynthesis of amino acids (ko01230);; RNA degradation (ko03018)	--	--	Cotton fibre expressed protein	--	S	Function unknown	uncharacterized protein C2845_PM16G05500 [Panicum miliaceum]
DfaC03G018420	285	679	424	7	14	13	7.194396	14.625716	10.92807	0.162155	0.276174	0.211145	3.99679095865355e-40	-5.63227718780319	down	[O]	Posttranslational modification, protein turnover, chaperones	Molecular Function: metalloendopeptidase activity (GO:0004222);; Molecular Function: zinc ion binding (GO:0008270);; Cellular Component: extracellular matrix (GO:0031012);;	K07761|7.9e-83|han:110896101|K07761 metalloendoproteinase 5-MMP [EC:3.4.24.-] | (RefSeq) metalloendoproteinase 5-MMP-like	--	[OW]	Posttranslational modification, protein turnover, chaperones;; Extracellular structures	Matrixin	Metalloendoproteinase 3-MMP OS=Arabidopsis thaliana OX=3702 GN=3MMP PE=1 SV=1	O	Posttranslational modification, protein turnover, chaperones	unnamed protein product [Triticum turgidum subsp. durum]
DfaA01G006950	234	354	263	115	140	241	8.964285	11.608543	10.308729	4.695252	4.33513	6.034218	8.73433750479704e-06	-1.3590636955494	down	[F]	Nucleotide transport and metabolism	Molecular Function: ureidoglycolate hydrolase activity (GO:0004848);;	--	--	--	--	Ureidoglycolate lyase	--	--	--	hypothetical protein EJB05_18653, partial [Eragrostis curvula]
Dendrocalamus_farinosus_newGene_14004	49	67	71	180	214	306	0.724969	0.63966	0.889019	2.703028	2.441968	2.283624	0.000155369169248045	1.27220360904191	up	--	--	--	--	--	[K]	Transcription	--	Transcription factor GTE3, chloroplastic OS=Arabidopsis thaliana OX=3702 GN=GTE3 PE=1 SV=1	K	Transcription	transcription factor GTE7-like [Setaria viridis]
DfaA05G008480	23	70	44	257	216	345	0.524519	1.353003	1.024465	6.298359	4.022435	5.154166	1.98645801180521e-05	1.91816325650558	up	[S]	Function unknown	Biological Process: carbohydrate metabolic process (GO:0005975);; Molecular Function: raffinose alpha-galactosidase activity (GO:0052692);;	K07407|1.3e-192|sbi:8057958|K07407 alpha-galactosidase [EC:3.2.1.22] | (RefSeq) alpha-galactosidase	Galactose metabolism (ko00052);; Glycerolipid metabolism (ko00561);; Sphingolipid metabolism (ko00600);; Glycosphingolipid biosynthesis - globo and isoglobo series (ko00603)	[G]	Carbohydrate transport and metabolism	Alpha galactosidase A	Alpha-galactosidase 1 OS=Arabidopsis thaliana OX=3702 GN=AGAL1 PE=2 SV=1	G	Carbohydrate transport and metabolism	alpha-galactosidase [Sorghum bicolor]
Dendrocalamus_farinosus_newGene_22159	38	41	76	13	17	22	1.250258	1.312861	2.909522	0.426111	0.4619	0.478012	0.000424771567570335	-2.0164454908466	down	--	--	Molecular Function: protein serine/threonine kinase activity (GO:0004674);; Molecular Function: ATP binding (GO:0005524);;	K14498|5.5e-30|atr:18429150|K14498 serine/threonine-protein kinase SRK2 [EC:2.7.11.1] | (RefSeq) serine/threonine-protein kinase SAPK2	MAPK signaling pathway - plant (ko04016);; Plant hormone signal transduction (ko04075)	[T]	Signal transduction mechanisms	Protein kinase domain	Serine/threonine-protein kinase SRK2A OS=Physcomitrium patens OX=3218 GN=SRK2A PE=1 SV=1	T	Signal transduction mechanisms	serine/threonine-protein kinase SAPK2 isoform X1 [Ricinus communis]
Dfa0G006380	637	502	552	199	277	373	17.29023	11.62332	15.298182	5.768147	6.077262	6.597652	1.05232399682054e-11	-1.5774143826951	down	--	--	Molecular Function: methyltransferase activity (GO:0008168);; Biological Process: methylation (GO:0032259);;	K09419|8.0e-37|spen:107005729|K09419 heat shock transcription factor, other eukaryote | (RefSeq) heat stress transcription factor A-5 isoform X1	--	[R]	General function prediction only	Lysine methyltransferase	--	S	Function unknown	uncharacterized protein LOC101755614 [Setaria italica]
DfaC01G012790	254	252	359	39	157	105	18.980328	16.067432	27.408266	3.043397	9.490674	5.083629	7.68378084736594e-06	-2.04220359973177	down	--	--	Cellular Component: integral component of membrane (GO:0016021);;	--	--	--	--	--	--	S	Function unknown	uncharacterized protein LOC4327358 [Oryza sativa Japonica Group]
DfaB06G002770	154	128	167	501	905	687	2.741795	1.945554	3.048815	9.587352	13.127993	8.020296	2.15178975793759e-07	1.60485562030327	up	--	--	Molecular Function: zinc ion binding (GO:0008270);;	--	--	--	--	RING-H2 zinc finger domain	E3 ubiquitin-protein ligase WAV3 OS=Arabidopsis thaliana OX=3702 GN=WAV3 PE=1 SV=1	O	Posttranslational modification, protein turnover, chaperones	hypothetical protein E2562_013026 [Oryza meyeriana var. granulata]
DfaB11G003020	2037	3599	1912	827	664	1646	16.93854	25.52405	16.249372	7.353507	4.474485	8.925525	1.10043382986197e-07	-1.81662516430758	down	[P]	Inorganic ion transport and metabolism	Molecular Function: copper ion binding (GO:0005507);; Molecular Function: ATP binding (GO:0005524);; Cellular Component: integral component of membrane (GO:0016021);; Molecular Function: cation-transporting ATPase activity (GO:0019829);; Biological Process: metal ion transport (GO:0030001);;	K17686|0.0e+00|sita:101770834|K17686 P-type Cu+ transporter [EC:7.2.2.8] | (RefSeq) cation-transporting ATPase HMA5	MAPK signaling pathway - plant (ko04016)	[P]	Inorganic ion transport and metabolism	E1-E2 ATPase	Cation-transporting ATPase HMA5 OS=Oryza sativa subsp. japonica OX=39947 GN=HMA9 PE=2 SV=1	P	Inorganic ion transport and metabolism	hypothetical protein GQ55_4G054800 [Panicum hallii var. hallii]
DfaC01G004960	3343	3955	3563	1859	2074	3767	54.701481	55.190331	59.581352	32.542526	27.513437	40.189617	1.10686293033324e-06	-1.09815558523009	down	[F]	Nucleotide transport and metabolism	Biological Process: fatty acid metabolic process (GO:0006631);; Molecular Function: acyl-[acyl-carrier-protein] desaturase activity (GO:0045300);; Molecular Function: metal ion binding (GO:0046872);;	K03921|3.7e-219|obr:102705120|K03921 acyl-[acyl-carrier-protein] desaturase [EC:1.14.19.2 1.14.19.11 1.14.19.26] | (RefSeq) stearoyl-[acyl-carrier-protein] 9-desaturase 2, chloroplastic	Fatty acid biosynthesis (ko00061);; Biosynthesis of unsaturated fatty acids (ko01040);; Fatty acid metabolism (ko01212)	--	--	Fatty acid desaturase	Stearoyl-[acyl-carrier-protein] 9-desaturase 2, chloroplastic OS=Oryza sativa subsp. indica OX=39946 GN=SSI2 PE=3 SV=1	C	Energy production and conversion	stearoyl-[acyl-carrier-protein] 9-desaturase 2, chloroplastic [Panicum miliaceum]
DfaA05G013140	388	300	692	75	106	233	5.951158	3.92336	10.856684	1.227439	1.312395	2.327609	1.38019815806618e-07	-2.30505736191563	down	[H]	Coenzyme transport and metabolism	--	K14487|0.0e+00|dosa:Os07t0592600-01|K14487 auxin responsive GH3 gene family | (RefSeq) Os07g0592600, GH3-8; Similar to Indole-3-acetic acid-amido synthetase GH3.3 (EC 6.3.2.-) (Auxin- responsive GH3-like protein 3) (AtGH3-3).	Plant hormone signal transduction (ko04075)	--	--	GH3 auxin-responsive promoter	Probable indole-3-acetic acid-amido synthetase GH3.8 OS=Oryza sativa subsp. indica OX=39946 GN=GH3.8 PE=2 SV=2	S	Function unknown	probable indole-3-acetic acid-amido synthetase GH3.8 [Oryza sativa Japonica Group]
DfaB01G017030	2549	2947	3149	191	800	668	55.967552	55.183681	70.659958	4.487183	14.2373	9.555858	6.32317481743141e-14	-2.90821330132998	down	--	--	Cellular Component: integral component of membrane (GO:0016021);;	K15015|1.4e-192|dosa:Os01t0597600-01|K15015 solute carrier family 32 (vesicular inhibitory amino acid transporter) | (RefSeq) Os01g0597600; Amino acid transporter, transmembrane domain containing protein.	--	[E]	Amino acid transport and metabolism	Transmembrane amino acid transporter protein	Amino acid transporter AVT1J OS=Arabidopsis thaliana OX=3702 GN=AVT1J PE=2 SV=1	E	Amino acid transport and metabolism	hypothetical protein E2562_008108 [Oryza meyeriana var. granulata]
DfaA01G006960	662	729	367	297	426	529	18.592167	17.461987	10.523467	8.911197	9.692819	9.683604	0.00061705752209662	-1.04907333156228	down	--	--	Molecular Function: phosphoprotein phosphatase activity (GO:0004721);;	K15731|1.7e-145|bdi:100828475|K15731 carboxy-terminal domain RNA polymerase II polypeptide A small phosphatase [EC:3.1.3.16] | (RefSeq) CTD small phosphatase-like protein	--	[K]	Transcription	NLI interacting factor-like phosphatase	Mitochondrial import inner membrane translocase subunit TIM50 OS=Phytophthora infestans OX=4787 GN=TIM50 PE=2 SV=1	K	Transcription	CTD small phosphatase-like protein [Brachypodium distachyon]
DfaA08G025850	2590	2010	2960	6756	9878	10106	59.350483	39.283688	69.320358	165.701904	183.557999	151.044937	1.31689668235154e-06	1.2133796433852	up	--	--	--	--	--	--	--	Neprosin	--	S	Function unknown	uncharacterized protein LOC101772123 [Setaria italica]
DfaC05G006110	174	336	201	92	114	236	2.077671	3.426443	2.454324	1.170841	1.100253	1.84078	0.00154903506145763	-1.26715593745648	down	--		Molecular Function: protein kinase activity (GO:0004672);; Molecular Function: ATP binding (GO:0005524);; Cellular Component: integral component of membrane (GO:0016021);;	K24104|5.6e-71|thj:104799061|K24104 GPN-loop GTPase | (RefSeq) LOW QUALITY PROTEIN: uncharacterized protein LOC104799061	--	--	--	Protein tyrosine and serine/threonine kinase	Cysteine-rich receptor-like protein kinase 6 OS=Oryza sativa subsp. japonica OX=39947 GN=CRK6 PE=1 SV=1	T	Signal transduction mechanisms	PREDICTED: cysteine-rich receptor-like protein kinase 10 [Oryza brachyantha]
DfaA01G006270	68	111	107	42	52	59	4.089371	5.720062	6.616085	2.669964	2.53323	2.333629	0.000573379064558657	-1.42362600952824	down	--	--	Cellular Component: plasma membrane (GO:0005886);; Cellular Component: membrane (GO:0016020);; Cellular Component: integral component of membrane (GO:0016021);;	--	--	--	--	Domain of unknown function (DUF588)	CASP-like protein 5B1 OS=Oryza sativa subsp. indica OX=39946 GN=OsI_04425 PE=2 SV=1	S	Function unknown	CASP-like protein 5B1 [Aegilops tauschii subsp. tauschii]
DfaB01G008730	6374	4794	5907	2401	2773	4551	60.103184	38.557045	56.920658	24.225418	21.19459	27.983467	8.65135887656266e-10	-1.40681732258513	down	--	--	Cellular Component: cytoplasm (GO:0005737);; Cellular Component: microtubule (GO:0005874);; Molecular Function: microtubule binding (GO:0008017);; Cellular Component: katanin complex (GO:0008352);; Biological Process: microtubule severing (GO:0051013);;	K18643|1.9e-294|obr:102709619|K18643 katanin p80 WD40 repeat-containing subunit B1 | (RefSeq) katanin p80 WD40 repeat-containing subunit B1 homolog	--	[D]	Cell cycle control, cell division, chromosome partitioning	con80 domain of Katanin	Katanin p80 WD40 repeat-containing subunit B1 homolog KTN80.3 OS=Arabidopsis thaliana OX=3702 GN=KTN80.3 PE=1 SV=1	Z	Cytoskeleton	hypothetical protein C2845_PM07G25000 [Panicum miliaceum]
DfaB01G019120	266	373	215	47	107	149	4.383517	5.252576	3.624234	0.814823	1.429	1.595349	2.55803385354884e-08	-2.05468835716748	down	--	--	Biological Process: ubiquitin-dependent protein catabolic process (GO:0006511);;	K14016|9.8e-24|mpp:MICPUCDRAFT_55902|K14016 ubiquitin fusion degradation protein 1 | (RefSeq) hypothetical protein	Protein processing in endoplasmic reticulum (ko04141)	[O]	Posttranslational modification, protein turnover, chaperones	Ubiquitin fusion degradation protein UFD1	--	--	--	hypothetical protein EE612_003227 [Oryza sativa]
DfaC06G015840	883	1256	856	197	272	549	22.119236	26.830564	21.894457	5.261779	5.50568	8.954209	1.00505067815689e-12	-2.14561909808155	down	--	--	Molecular Function: molecular_function (GO:0003674);; Molecular Function: transporter activity (GO:0005215);; Molecular Function: purine nucleobase transmembrane transporter activity (GO:0005345);; Cellular Component: cellular_component (GO:0005575);; Biological Process: transport (GO:0006810);; Biological Process: purine nucleobase transport (GO:0006863);; Biological Process: biological_process …	K00850|1.4e-15|cpap:110822059|K00850 6-phosphofructokinase 1 [EC:2.7.1.11] | (RefSeq) ATP-dependent 6-phosphofructokinase 6-like	Glycolysis / Gluconeogenesis (ko00010);; Pentose phosphate pathway (ko00030);; Fructose and mannose metabolism (ko00051);; Galactose metabolism (ko00052);; Carbon metabolism (ko01200);; Biosynthesis of amino acids (ko01230);; RNA degradation (ko03018)	--	--	Purine nucleobase transmembrane transport	Probable purine permease 5 OS=Arabidopsis thaliana OX=3702 GN=PUP5 PE=3 SV=2	S	Function unknown	hypothetical protein E2562_008814 [Oryza meyeriana var. granulata]
DfaC07G005250	7744	7848	5209	3360	3010	6853	34.921432	30.184402	24.006195	16.213106	11.004142	20.151476	2.11779633251739e-05	-1.23835537294776	down	[O]	Posttranslational modification, protein turnover, chaperones	Molecular Function: ATP binding (GO:0005524);; Molecular Function: phosphatidylinositol phosphate kinase activity (GO:0016307);; Molecular Function: metal ion binding (GO:0046872);;	K00921|0.0e+00|osa:4345725|K00921 1-phosphatidylinositol-3-phosphate 5-kinase [EC:2.7.1.150] | (RefSeq) 1-phosphatidylinositol-3-phosphate 5-kinase FAB1B	Inositol phosphate metabolism (ko00562);; Phosphatidylinositol signaling system (ko04070);; Phagosome (ko04145)	[T]	Signal transduction mechanisms	Phosphatidylinositol-4-phosphate 5-Kinase	1-phosphatidylinositol-3-phosphate 5-kinase FAB1B OS=Arabidopsis thaliana OX=3702 GN=FAB1B PE=2 SV=1	T	Signal transduction mechanisms	1-phosphatidylinositol-3-phosphate 5-kinase FAB1B [Oryza sativa Japonica Group]
DfaC08G014520	536	1106	608	221	312	446	9.124206	16.055012	10.570671	4.01963	4.297319	4.950411	5.73859707875046e-08	-1.75309251707943	down	--	--	Molecular Function: DNA binding (GO:0003677);; Cellular Component: nucleus (GO:0005634);; Biological Process: regulation of transcription, DNA-templated (GO:0006355);;	K00521|1.4e-36|cmos:111447866|K00521 ferric-chelate reductase [EC:1.16.1.7] | (RefSeq) ferric reduction oxidase 7, chloroplastic-like	--	--	--	No apical meristem (NAM) protein	NAC domain-containing protein 87 OS=Arabidopsis thaliana OX=3702 GN=NAC087 PE=2 SV=1	K	Transcription	NAC domain-containing protein 92 [Brachypodium distachyon]
DfaA01G007530	343	858	573	9	3	85	10.977411	23.44421	18.748087	0.292133	0.053173	1.768338	0.000119664694320688	-3.58992519735606	down	--	--	Molecular Function: transcription factor activity, sequence-specific DNA binding (GO:0003700);; Cellular Component: nucleus (GO:0005634);; Molecular Function: sequence-specific DNA binding (GO:0043565);;	K16225|4.0e-13|csat:104760397|K16225 probable WRKY transcription factor 52 | (RefSeq) disease resistance protein RRS1-like	Plant-pathogen interaction (ko04626)	--	--	WRKY DNA -binding domain	Probable WRKY transcription factor 38 OS=Arabidopsis thaliana OX=3702 GN=WRKY38 PE=1 SV=1	K	Transcription	probable WRKY transcription factor 4 [Setaria viridis]
DfaA11G014180	86	121	152	67	81	102	2.758811	3.308788	4.988951	2.30238	2.098529	2.124077	0.00780291956043814	-1.07625949469311	down	--	--	Cellular Component: nucleus (GO:0005634);; Biological Process: regulation of transcription, DNA-templated (GO:0006355);;	--	--	--	--	Protein of unknown function, DUF573	--	S	Function unknown	STOREKEEPER protein [Brachypodium distachyon]
DfaC07G006800	121	461	220	99	130	138	1.74231	5.694584	3.252722	1.532851	1.523236	1.299942	0.00104672018965806	-1.59384373718088	down	[G]	Carbohydrate transport and metabolism	Cellular Component: integral component of membrane (GO:0016021);; Molecular Function: transmembrane transporter activity (GO:0022857);;	K14445|7.8e-257|ats:109773456|K14445 solute carrier family 13 (sodium-dependent dicarboxylate transporter), member 2/3/5 | (RefSeq) LOC109773456; tonoplast dicarboxylate transporter-like	--	[P]	Inorganic ion transport and metabolism	Sodium:sulfate symporter transmembrane region	Tonoplast dicarboxylate transporter OS=Arabidopsis thaliana OX=3702 GN=TDT PE=2 SV=2	P	Inorganic ion transport and metabolism	hypothetical protein E2562_018117 [Oryza meyeriana var. granulata]
DfaB01G003000	1525	1222	1296	622	933	1217	19.90789	13.610612	17.288155	8.678679	9.873866	10.361916	1.19512851268028e-07	-1.14044068771395	down	--	--	Molecular Function: molecular_function (GO:0003674);; Molecular Function: catalytic activity (GO:0003824);; Cellular Component: cellular_component (GO:0005575);; Cellular Component: intracellular (GO:0005622);; Cellular Component: cell (GO:0005623);; Cellular Component: cytoplasm (GO:0005737);; Cellular Component: Golgi apparatus (GO:0005794);; Biological Process: multicellular organism developme…	K23877|1.4e-69|pxb:103939645|K23877 xyloglucan O-acetyltransferase | (RefSeq) protein ALTERED XYLOGLUCAN 4-like	--	--	--	GDSL/SGNH-like Acyl-Esterase family found in Pmr5 and Cas1p	Protein YLS7 OS=Arabidopsis thaliana OX=3702 GN=YLS7 PE=2 SV=1	S	Function unknown	PREDICTED: protein YLS7-like [Oryza brachyantha]
DfaC08G003950	938	313	739	2541	3507	4064	8.518958	2.419085	6.860469	24.705929	25.83585	24.079271	2.03632471988674e-05	1.68019198604683	up	[S]	Function unknown	--	K09955|0.0e+00|ats:109763014|K09955 uncharacterized protein | (RefSeq) uncharacterized protein LOC109763014	--	--	--	Beta-L-arabinofuranosidase, GH127	--	S	Function unknown	hypothetical protein E2562_027606 [Oryza meyeriana var. granulata]
DfaC05G004130	1883	2154	2057	324	633	923	13.840852	13.502419	15.449614	2.54127	3.770989	4.420761	6.92182154896072e-18	-2.29696140074471	down	[T]	Signal transduction mechanisms	Biological Process: defense response to nematode (GO:0002215);; Molecular Function: protein serine/threonine kinase activity (GO:0004674);; Molecular Function: ATP binding (GO:0005524);; Cellular Component: mitochondrion (GO:0005739);; Cellular Component: plasma membrane (GO:0005886);; Biological Process: multidimensional cell growth (GO:0009825);; Biological Process: seed germination (GO:0009845…	K13415|9.1e-58|psom:113330628|K13415 protein brassinosteroid insensitive 1 [EC:2.7.10.1 2.7.11.1] | (RefSeq) protein BRASSINOSTEROID INSENSITIVE 1-like	Plant hormone signal transduction (ko04075)	--	--	Leucine rich repeat	Probable LRR receptor-like serine/threonine-protein kinase At1g74360 OS=Arabidopsis thaliana OX=3702 GN=At1g74360 PE=1 SV=1	T	Signal transduction mechanisms	probable LRR receptor-like serine/threonine-protein kinase At1g74360 [Setaria italica]
DfaC10G000890	2383	2915	2659	976	1036	1954	44.470013	46.403362	50.725033	19.486155	15.67879	23.77939	6.89698171179766e-12	-1.59754079150518	down	--	--	Molecular Function: DNA binding (GO:0003677);; Cellular Component: nucleus (GO:0005634);; Biological Process: regulation of transcription, DNA-templated (GO:0006355);;	K19589|3.3e-09|zma:100283871|K19589 release factor glutamine methyltransferase [EC:2.1.1.297] | (RefSeq) uncharacterized protein LOC100283871	--	[K]	Transcription	KNOX1 domain	Homeobox protein knotted-1-like 13 OS=Oryza sativa subsp. japonica OX=39947 GN=OSH45 PE=2 SV=2	K	Transcription	homeobox protein knotted-1-like 13 isoform X1 [Setaria italica]
DfaC01G014430	1145	1474	817	536	785	1070	34.451473	37.821865	25.104361	17.258528	19.147291	20.987869	3.61860873322944e-05	-1.10111466735761	down	--	--	Molecular Function: chorismate mutase activity (GO:0004106);; Biological Process: aromatic amino acid family biosynthetic process (GO:0009073);; Biological Process: chorismate metabolic process (GO:0046417);;	K01850|5.0e-147|obr:102707073|K01850 chorismate mutase [EC:5.4.99.5] | (RefSeq) chorismate mutase 3, chloroplastic-like	Phenylalanine, tyrosine and tryptophan biosynthesis (ko00400);; Biosynthesis of amino acids (ko01230)	[E]	Amino acid transport and metabolism	--	Chorismate mutase 1, chloroplastic OS=Zea mays OX=4577 GN=CM1 PE=1 SV=1	E	Amino acid transport and metabolism	PREDICTED: chorismate mutase 3, chloroplastic-like [Oryza brachyantha]
DfaA11G003370	352	197	228	699	811	896	6.771063	3.234829	4.46943	14.408913	12.660424	11.245818	0.000834619681559829	1.04272837873767	up	[H]	Coenzyme transport and metabolism	Cellular Component: integral component of membrane (GO:0016021);; Molecular Function: transferase activity, transferring alkyl or aryl (other than methyl) groups (GO:0016765);;	K09833|5.2e-189|ats:109781124|K09833 homogentisate phytyltransferase / homogentisate geranylgeranyltransferase [EC:2.5.1.115 2.5.1.116] | (RefSeq) LOC109781124; probable homogentisate phytyltransferase 1, chloroplastic	Ubiquinone and other terpenoid-quinone biosynthesis (ko00130)	--	--	UbiA prenyltransferase family	Probable homogentisate phytyltransferase 1, chloroplastic OS=Oryza sativa subsp. japonica OX=39947 GN=HPT1 PE=2 SV=1	H	Coenzyme transport and metabolism	probable homogentisate phytyltransferase 1, chloroplastic [Aegilops tauschii subsp. tauschii]
DfaA01G008760	125	280	151	3	2	13	1.274103	2.437329	1.57457	0.030899	0.016549	0.086134	2.91251778705765e-20	-5.09788484701097	down	[W]	Extracellular structures	Molecular Function: protein kinase activity (GO:0004672);; Molecular Function: protein serine/threonine kinase activity (GO:0004674);; Biological Process: protein phosphorylation (GO:0006468);; Biological Process: recognition of pollen (GO:0048544);;	K24104|1.1e-71|thj:104799061|K24104 GPN-loop GTPase | (RefSeq) LOW QUALITY PROTEIN: uncharacterized protein LOC104799061	--	--	--	Protein tyrosine and serine/threonine kinase	Receptor-like serine/threonine-protein kinase SD1-8 OS=Arabidopsis thaliana OX=3702 GN=SD18 PE=1 SV=1	T	Signal transduction mechanisms	hypothetical protein E2562_016968 [Oryza meyeriana var. granulata]
DfaA08G006100	614	476	644	1355	2592	2142	5.836905	3.855609	6.253525	13.789762	19.989985	13.283563	3.54200638844109e-05	1.19660514531413	up	[G]	Carbohydrate transport and metabolism	Molecular Function: catalytic activity (GO:0003824);; Biological Process: trehalose biosynthetic process (GO:0005992);;	K16055|0.0e+00|osa:4332112|K16055 trehalose 6-phosphate synthase/phosphatase [EC:2.4.1.15 3.1.3.12] | (RefSeq) alpha,alpha-trehalose-phosphate synthase [UDP-forming] 6	Starch and sucrose metabolism (ko00500)	[G]	Carbohydrate transport and metabolism	Glycosyltransferase family 20	Alpha,alpha-trehalose-phosphate synthase [UDP-forming] 6 OS=Arabidopsis thaliana OX=3702 GN=TPS6 PE=1 SV=2	G	Carbohydrate transport and metabolism	alpha,alpha-trehalose-phosphate synthase [UDP-forming] 6 [Oryza sativa Japonica Group]
DfaB09G005440	191	125	181	76	141	132	4.987955	2.77378	4.817307	2.10331	2.970948	2.24829	0.00433440741065544	-1.075873846699	down	--	--	Molecular Function: transcription factor activity, sequence-specific DNA binding (GO:0003700);; Cellular Component: nucleus (GO:0005634);; Cellular Component: host cell nucleus (GO:0042025);; Molecular Function: identical protein binding (GO:0042802);; Molecular Function: sequence-specific DNA binding (GO:0043565);;	K09419|5.5e-166|dosa:Os10t0419300-00|K09419 heat shock transcription factor, other eukaryote | (RefSeq) Os10g0419300, HEAT_STRESS_TRANSCRIPTION_FACTOR_A2C, HSFA2C; Similar to Heat shock transcription factor 31 (Fragment).	--	[K]	Transcription	HSF-type DNA-binding	Heat stress transcription factor A-2c OS=Oryza sativa subsp. japonica OX=39947 GN=HSFA2C PE=1 SV=2	K	Transcription	RecName: Full=Heat stress transcription factor A-2c; AltName: Full=Heat stress transcription factor 25; Short=OsHsf-25; AltName: Full=Heat stress transcription factor 6; Short=OsHSF6; Short=rHsf6 [Oryza sativa Japonica Group]
DfaC08G013980	784	1471	1052	126	220	328	43.671108	69.922752	59.894653	7.504619	9.915703	11.913286	4.8068553305013e-20	-2.84937458604671	down	--	--	Molecular Function: calcium ion binding (GO:0005509);;	K02183|3.2e-63|ats:109773776|K02183 calmodulin | (RefSeq) LOC109773776; calmodulin	MAPK signaling pathway - plant (ko04016);; Phosphatidylinositol signaling system (ko04070);; Plant-pathogen interaction (ko04626)	[T]	Signal transduction mechanisms	EF-hand domain pair	Calcium-binding protein CP1 OS=Arabidopsis thaliana OX=3702 GN=CP1 PE=2 SV=1	T	Signal transduction mechanisms	putative calmodulin-like protein 6 [Brachypodium distachyon]
DfaA08G020510	3976	8944	6132	670	1186	2004	52.230762	100.222046	82.328728	9.417044	12.624817	17.161676	1.05698061252676e-16	-2.85797970949629	down	[E]	Amino acid transport and metabolism	Molecular Function: molecular_function (GO:0003674);; Molecular Function: transporter activity (GO:0005215);; Cellular Component: cellular_component (GO:0005575);; Cellular Component: intracellular (GO:0005622);; Cellular Component: cell (GO:0005623);; Cellular Component: cytoplasm (GO:0005737);; Cellular Component: Golgi apparatus (GO:0005794);; Cellular Component: plasma membrane (GO:0005886);;…	K14638|7.2e-147|cmax:111493070|K14638 solute carrier family 15 (peptide/histidine transporter), member 3/4 | (RefSeq) protein NRT1/ PTR FAMILY 2.13-like	--	[E]	Amino acid transport and metabolism	POT family	Protein NRT1/ PTR FAMILY 2.11 OS=Arabidopsis thaliana OX=3702 GN=NPF2.11 PE=1 SV=1	E	Amino acid transport and metabolism	hypothetical protein E2562_033712 [Oryza meyeriana var. granulata]
DfaC07G009030	989	292	756	2355	3003	2980	14.104499	3.546822	11.025383	35.957333	34.745987	27.728445	0.00135195541620394	1.39428600272188	up	--	--	Molecular Function: catalytic activity (GO:0003824);; Biological Process: carbohydrate metabolic process (GO:0005975);; Molecular Function: carbohydrate binding (GO:0030246);;	K18195|0.0e+00|sbi:8057831|K18195 rhamnogalacturonan endolyase [EC:4.2.2.23] | (RefSeq) probable rhamnogalacturonate lyase B	--	--	--	Rhamnogalacturonate lyase family	--	S	Function unknown	probable rhamnogalacturonate lyase B [Sorghum bicolor]
DfaB01G006530	54	61	92	440	539	799	1.196444	1.144418	2.082785	10.419363	9.67975	11.534522	1.94944373329339e-14	2.42459761128084	up	[M]	Cell wall/membrane/envelope biogenesis	Molecular Function: catalytic activity (GO:0003824);;	K09753|3.2e-67|cqi:110684970|K09753 cinnamoyl-CoA reductase [EC:1.2.1.44] | (RefSeq) cinnamoyl-CoA reductase 1-like	Phenylpropanoid biosynthesis (ko00940)	[V]	Defense mechanisms	NAD dependent epimerase/dehydratase family	Phenylacetaldehyde reductase OS=Rosa hybrid cultivar OX=128735 GN=PAR PE=1 SV=1	V	Defense mechanisms	unnamed protein product [Triticum turgidum subsp. durum]
DfaB11G004660	111	160	73	4	0	8	3.237605	3.98403	2.153506	0.125225	0	0.141553	2.21612907045944e-15	-4.83749834444736	down	[M]	Cell wall/membrane/envelope biogenesis	Molecular Function: catalytic activity (GO:0003824);;	K09753|1.1e-75|cqi:110684970|K09753 cinnamoyl-CoA reductase [EC:1.2.1.44] | (RefSeq) cinnamoyl-CoA reductase 1-like	Phenylpropanoid biosynthesis (ko00940)	[V]	Defense mechanisms	NAD dependent epimerase/dehydratase family	Cinnamoyl-CoA reductase 1 OS=Arabidopsis thaliana OX=3702 GN=CCR1 PE=1 SV=1	V	Defense mechanisms	cinnamoyl-CoA reductase 1-like [Aegilops tauschii subsp. tauschii]
DfaC11G011750	382	552	389	1528	1584	1745	11.442292	14.12413	11.92646	49.050625	38.510395	34.132431	1.30396462145572e-07	1.31154561664029	up	--	--	Molecular Function: transcription factor activity, sequence-specific DNA binding (GO:0003700);;	--	--	--	--	Basic leucine-zipper C terminal	Light-inducible protein CPRF2 OS=Petroselinum crispum OX=4043 GN=CPRF2 PE=2 SV=2	K	Transcription	hypothetical protein SEVIR_3G396500v2 [Setaria viridis]
DfaC07G010350	986	1062	814	450	463	922	25.291279	23.23107	21.335697	12.355438	9.624038	15.424344	1.70923802867766e-06	-1.23326746309482	down	[I]	Lipid transport and metabolism	Cellular Component: integral component of membrane (GO:0016021);; Molecular Function: transferase activity, transferring acyl groups (GO:0016746);;	K13510|9.0e-164|sbi:8079386|K13510 lysophosphatidylcholine acyltransferase / lyso-PAF acetyltransferase [EC:2.3.1.23 2.3.1.67] | (RefSeq) lysophospholipid acyltransferase LPEAT1	Glycerophospholipid metabolism (ko00564);; Ether lipid metabolism (ko00565)	[I]	Lipid transport and metabolism	Acyltransferase	Lysophospholipid acyltransferase LPEAT1 OS=Arabidopsis thaliana OX=3702 GN=LPEAT1 PE=1 SV=1	I	Lipid transport and metabolism	lysophospholipid acyltransferase LPEAT1 isoform X2 [Brachypodium distachyon]
DfaC03G017530	241	324	189	0	0	8	6.116191	7.004324	4.886063	0	0	0.132461	9.62324384444422e-07	-4.67230076842483	down	--	--	Molecular Function: methyltransferase activity (GO:0008168);;	K21485|2.1e-168|sita:101756800|K21485 anthranilate O-methyltransferase [EC:2.1.1.277] | (RefSeq) anthranilate O-methyltransferase 3	--	--	--	SAM dependent carboxyl methyltransferase	Anthranilate O-methyltransferase 2 OS=Zea mays OX=4577 GN=AAMT2 PE=1 SV=1	S	Function unknown	anthranilate O-methyltransferase 3 [Setaria italica]
DfaA11G017790	95	119	84	269	345	422	5.662605	6.01387	5.09788	17.142639	16.671095	16.368799	8.12063860900406e-06	1.19794021872269	up	--	--	--	--	--	--	--	--	--	--	--	hypothetical protein E2562_016287 [Oryza meyeriana var. granulata]
DfaB09G009490	192	90	222	1158	1879	1365	4.954215	1.978387	5.852671	31.976568	39.314514	22.964899	3.17420251712306e-10	2.45247996807725	up	--	--	Biological Process: biological_process (GO:0008150);; Biological Process: response to external stimulus (GO:0009605);; Biological Process: response to biotic stimulus (GO:0009607);; Biological Process: response to bacterium (GO:0009617);; Biological Process: response to endogenous stimulus (GO:0009719);; Biological Process: response to ethylene (GO:0009723);; Biological Process: response to hormo…	K12173|1.2e-35|gmx:100794341|K12173 BRCA1-A complex subunit BRE | (RefSeq) BRISC and BRCA1-A complex member 2	Homologous recombination (ko03440)	--	--	Thaumatin family	Thaumatin-like protein 1 OS=Arabidopsis thaliana OX=3702 GN=TLP1 PE=2 SV=1	O	Posttranslational modification, protein turnover, chaperones	thaumatin-like protein 1b [Aegilops tauschii subsp. tauschii]
DfaA11G013000	167	591	342	113	131	245	1.141461	3.455632	2.396844	0.82607	0.726484	1.092211	0.000273076856656438	-1.69173525845304	down	[G]	Carbohydrate transport and metabolism	Molecular Function: channel activity (GO:0015267);; Cellular Component: integral component of membrane (GO:0016021);;	K09874|2.4e-50|sita:101761222|K09874 aquaporin NIP | (RefSeq) aquaporin NIP2-2	--	[G]	Carbohydrate transport and metabolism	Major intrinsic protein	Aquaporin NIP2-2 OS=Oryza sativa subsp. japonica OX=39947 GN=NIP2-2 PE=1 SV=1	P	Inorganic ion transport and metabolism	hypothetical protein EJB05_45566 [Eragrostis curvula]
DfaB06G006680	409	1308	264	196	278	461	6.252109	17.059761	4.124906	3.205943	3.437611	4.591386	0.00331713996882296	-1.56788558012404	down	[QV]	Secondary metabolites biosynthesis, transport and catabolism;; Defense mechanisms	Molecular Function: molecular_function (GO:0003674);; Molecular Function: catalytic activity (GO:0003824);; Molecular Function: monooxygenase activity (GO:0004497);; Molecular Function: iron ion binding (GO:0005506);; Biological Process: lipid metabolic process (GO:0006629);; Biological Process: steroid biosynthetic process (GO:0006694);; Biological Process: multicellular organism development (GO…	K09843|2.2e-258|dosa:Os09t0457100-01|K09843 (+)-abscisic acid 8'-hydroxylase [EC:1.14.14.137] | (RefSeq) Os09g0457100, ABA8OX3, ABA-8'-HYDROXYLASE_3; Cytochrome P450 family protein.	Carotenoid biosynthesis (ko00906)	[QI]	Secondary metabolites biosynthesis, transport and catabolism;; Lipid transport and metabolism	Cytochrome P450	Abscisic acid 8'-hydroxylase 3 OS=Oryza sativa subsp. japonica OX=39947 GN=CYP707A7 PE=2 SV=1	Q	Secondary metabolites biosynthesis, transport and catabolism	hypothetical protein E2562_009314 [Oryza meyeriana var. granulata]
DfaB09G002170	146	122	134	380	465	403	5.464999	3.919466	5.157954	15.320711	14.186544	9.902303	0.000478314043605699	1.06306565601626	up	--	--	Cellular Component: Golgi membrane (GO:0000139);; Biological Process: GPI anchor biosynthetic process (GO:0006506);; Cellular Component: integral component of membrane (GO:0016021);;	K23553|8.4e-97|dosa:Os10t0524100-01|K23553 post-GPI attachment to proteins factor 3 | (RefSeq) Os10g0524100; Per1-like family protein.	--	[S]	Function unknown	Per1-like family	--	Q	Secondary metabolites biosynthesis, transport and catabolism	post-GPI attachment to proteins factor 3 [Oryza sativa Japonica Group]
Dfa0G058790	3777	6438	3288	2491	2654	4754	24.205294	35.18782	21.530819	17.079433	13.785834	19.86311	0.000919964606921158	-1.02007452165597	down	[V]	Defense mechanisms	Molecular Function: ATP binding (GO:0005524);; Cellular Component: integral component of membrane (GO:0016021);; Molecular Function: ATPase activity (GO:0016887);; Molecular Function: ATPase activity, coupled to transmembrane movement of substances (GO:0042626);;	K05658|0.0e+00|osa:4337173|K05658 ATP-binding cassette, subfamily B (MDR/TAP), member 1 [EC:7.6.2.2] | (RefSeq) ABC transporter B family member 19 isoform X1	ABC transporters (ko02010)	[Q]	Secondary metabolites biosynthesis, transport and catabolism	ABC transporter transmembrane region	ABC transporter B family member 19 OS=Arabidopsis thaliana OX=3702 GN=ABCB19 PE=1 SV=1	Q	Secondary metabolites biosynthesis, transport and catabolism	ABC transporter B family member 19-like [Panicum hallii]
DfaC01G011340	230	130	192	936	1889	1510	8.723921	4.196902	7.449676	38.0336	58.168224	37.391731	9.74428580059483e-13	2.3173936227073	up	--	--	--	K12173|9.4e-24|gmx:100794341|K12173 BRCA1-A complex subunit BRE | (RefSeq) BRISC and BRCA1-A complex member 2	Homologous recombination (ko03440)	--	--	Thaumatin family	Osmotin-like protein OS=Solanum lycopersicum OX=4081 PE=1 SV=1	O	Posttranslational modification, protein turnover, chaperones	osmotin-like protein [Oryza sativa Japonica Group]
DfaC04G011050	790	616	862	272	292	727	7.401549	4.919979	8.25076	2.719745	2.21626	4.44069	4.42126562779774e-05	-1.42887082004818	down	--	--	Molecular Function: protein binding (GO:0005515);; Cellular Component: cellular_component (GO:0005575);; Cellular Component: intracellular (GO:0005622);; Cellular Component: cell (GO:0005623);; Cellular Component: cytoplasm (GO:0005737);; Cellular Component: endosome (GO:0005768);; Cellular Component: Golgi apparatus (GO:0005794);; Cellular Component: trans-Golgi network (GO:0005802);; Cellular C…	K20241|0.0e+00|sita:101784254|K20241 WD repeat-containing protein 44 | (RefSeq) WD repeat-containing protein 44 isoform X1	--	[S]	Function unknown	WD domain, G-beta repeat	U3 snoRNP-associated protein-like EMB2271 OS=Arabidopsis thaliana OX=3702 GN=EMB2271 PE=2 SV=1	V	Defense mechanisms	WD repeat-containing protein 44-like isoform X2 [Setaria viridis]
DfaA10G009410	22	0	8	102	65	150	0.31231	0	0.116283	1.572049	0.757264	1.404048	0.00571526949959069	2.30918582205409	up	--	--	Cellular Component: exocyst (GO:0000145);; Biological Process: exocytosis (GO:0006887);; Biological Process: protein transport (GO:0015031);;	K07195|0.0e+00|obr:102710076|K07195 exocyst complex component 7 | (RefSeq) exocyst complex component EXO70A1-like	--	[U]	Intracellular trafficking, secretion, and vesicular transport	Exo70 exocyst complex subunit	Exocyst complex component EXO70A1 OS=Arabidopsis thaliana OX=3702 GN=EXO70A1 PE=1 SV=1	U	Intracellular trafficking, secretion, and vesicular transport	PREDICTED: exocyst complex component EXO70A1-like isoform X1 [Oryza brachyantha]
DfaA12G008040	522	1567	518	320	468	532	47.663509	122.231155	48.412762	31.30744	34.694885	31.668966	0.000765788269588215	-1.47836437030089	down	--	--	--	--	--	--	--	--	--	--	--	hypothetical protein D1007_48796 [Hordeum vulgare]
DfaB04G009910	573	960	935	161	212	376	9.52037	13.619662	15.880323	2.862098	2.854024	4.078156	1.52471920230403e-13	-2.29430166823953	down	[D]	Cell cycle control, cell division, chromosome partitioning	Molecular Function: ubiquitin-protein transferase activity (GO:0004842);; Biological Process: protein ubiquitination (GO:0016567);;	K10260|1.7e-12|mpp:MICPUCDRAFT_56233|K10260 F-box and WD-40 domain protein 7 | (RefSeq) WD40 repeat protein	Ubiquitin mediated proteolysis (ko04120)	--	--	U-box domain	U-box domain-containing protein 27 OS=Arabidopsis thaliana OX=3702 GN=PUB27 PE=2 SV=1	G	Carbohydrate transport and metabolism	hypothetical protein E2562_038976 [Oryza meyeriana var. granulata]
DfaC01G021570	121	110	159	496	497	564	1.991303	1.542788	2.665444	8.741686	6.63915	6.063186	6.14378592339973e-06	1.40243206768499	up	--	--	Molecular Function: transcription factor activity, sequence-specific DNA binding (GO:0003700);; Cellular Component: nucleus (GO:0005634);; Biological Process: regulation of transcription, DNA-templated (GO:0006355);; Molecular Function: sequence-specific DNA binding (GO:0043565);;	K14494|4.4e-56|pop:7482891|K14494 DELLA protein | (RefSeq) DELLA protein GAIP-B	Plant hormone signal transduction (ko04075)	--	--	GRAS domain family	Scarecrow-like protein 1 OS=Arabidopsis thaliana OX=3702 GN=SCL1 PE=2 SV=1	K	Transcription	scarecrow-like protein 1 [Brachypodium distachyon]
DfaC03G009510	90	59	52	8	25	10	0.659307	0.366082	0.386281	0.055495	0.146416	0.04728	1.65199699670904e-05	-2.54128010143469	down	--	--	--	--	--	--	--	--	--	--	--	hypothetical protein EJB05_25434, partial [Eragrostis curvula]
DfaA07G016700	83	59	64	25	28	58	0.83631	0.507516	0.65671	0.261656	0.227143	0.377521	0.00232316940592157	-1.44094753282211	down	[R]	General function prediction only	Biological Process: defense response (GO:0006952);; Molecular Function: ADP binding (GO:0043531);;	K15078|2.7e-87|tcc:18614561|K15078 structure-specific endonuclease subunit SLX1 [EC:3.6.1.-] | (RefSeq) putative disease resistance protein RGA3	--	[T]	Signal transduction mechanisms	NB-ARC domain	Putative disease resistance protein RGA1 OS=Solanum bulbocastanum OX=147425 GN=RGA1 PE=2 SV=2	T	Signal transduction mechanisms	disease resistance protein RGA2 isoform X1 [Brachypodium distachyon]
DfaA03G020750	3230	3611	4389	1168	1595	3452	188.970352	180.163589	262.416992	73.075752	75.667725	131.705368	3.36519556566135e-06	-1.48190155076315	down	[V]	Defense mechanisms	Molecular Function: hydrolase activity (GO:0016787);;	K07766|2.0e-75|sita:101769929|K07766 diphosphoinositol-polyphosphate diphosphatase [EC:3.6.1.52] | (RefSeq) nudix hydrolase 18, mitochondrial	--	[T]	Signal transduction mechanisms	NUDIX domain	Nudix hydrolase 18, mitochondrial OS=Arabidopsis thaliana OX=3702 GN=NUDT18 PE=2 SV=1	T	Signal transduction mechanisms	hypothetical protein EJB05_19905 [Eragrostis curvula]
DfaC01G003960	521	598	539	131	192	312	9.769538	9.57584	10.339851	2.618483	2.913399	3.810292	5.08664781951157e-15	-1.97703499495433	down	--	--	Molecular Function: protein dimerization activity (GO:0046983);;	K18878|1.6e-08|cann:107866053|K18878 BHLH transcription factor Upa20 | (RefSeq) Upa20; transcription factor bHLH137-like	Plant-pathogen interaction (ko04626)	--	--	Helix-loop-helix DNA-binding domain	Transcription factor bHLH128 OS=Arabidopsis thaliana OX=3702 GN=BHLH128 PE=1 SV=1	K	Transcription	transcription factor bHLH128-like [Panicum hallii]
DfaC01G019750	57	103	127	24	49	74	1.195579	1.825508	2.718667	0.528056	0.832198	1.009309	0.00319999185110358	-1.52272240839885	down	[E]	Amino acid transport and metabolism	Molecular Function: serine-type carboxypeptidase activity (GO:0004185);; Biological Process: proteolysis involved in cellular protein catabolic process (GO:0051603);;	K09645|2.3e-201|sita:101762469|K09645 vitellogenic carboxypeptidase-like protein [EC:3.4.16.-] | (RefSeq) serine carboxypeptidase-like 50	--	[OE]	Posttranslational modification, protein turnover, chaperones;; Amino acid transport and metabolism	Serine carboxypeptidase	Serine carboxypeptidase-like 50 OS=Arabidopsis thaliana OX=3702 GN=SCPL50 PE=2 SV=1	O	Posttranslational modification, protein turnover, chaperones	serine carboxypeptidase-like 50 [Setaria italica]
DfaC10G005410	141	131	111	65	86	111	5.949447	4.733515	4.800331	2.932168	2.932535	3.051697	0.000479907845430678	-1.11134357764489	down	[O]	Posttranslational modification, protein turnover, chaperones	Molecular Function: iron ion binding (GO:0005506);; Cellular Component: chloroplast stroma (GO:0009570);; Biological Process: iron-sulfur cluster assembly (GO:0016226);; Molecular Function: 4 iron, 4 sulfur cluster binding (GO:0051539);; Biological Process: protein maturation by iron-sulfur cluster transfer (GO:0097428);;	K22074|4.6e-22|egu:105057313|K22074 NFU1 iron-sulfur cluster scaffold homolog, mitochondrial | (RefSeq) nifU-like protein 1, chloroplastic	--	[O]	Posttranslational modification, protein turnover, chaperones	NifU-like domain	NifU-like protein 2, chloroplastic OS=Arabidopsis thaliana OX=3702 GN=NIFU2 PE=1 SV=1	O	Posttranslational modification, protein turnover, chaperones	nifU-like protein 2, chloroplastic [Brachypodium distachyon]
DfaB03G022880	247	188	430	34	36	28	2.330748	1.512354	4.154342	0.33953	0.269124	0.172198	2.95250187422105e-15	-3.50443655890212	down	[ET]	Amino acid transport and metabolism;; Signal transduction mechanisms	Molecular Function: ligand-gated ion channel activity (GO:0015276);; Cellular Component: integral component of membrane (GO:0016021);;	K05387|0.0e+00|dosa:Os02t0787600-01|K05387 glutamate receptor, ionotropic, plant | (RefSeq) Os02g0787600; Glutamate receptor-related domain containing protein.	--	[PET]	Inorganic ion transport and metabolism;; Amino acid transport and metabolism;; Signal transduction mechanisms	Receptor family ligand binding region	Glutamate receptor 2.7 OS=Arabidopsis thaliana OX=3702 GN=GLR2.7 PE=2 SV=3	P	Inorganic ion transport and metabolism	hypothetical protein EE612_014136 [Oryza sativa]
DfaC04G018070	3094	2993	3546	368	609	1115	40.972168	33.799297	47.994732	5.208117	6.531922	9.627143	9.5787543387097e-23	-2.80226489502436	down	[E]	Amino acid transport and metabolism	Molecular Function: oxidoreductase activity (GO:0016491);;	K17839|2.5e-262|dosa:Os04t0671200-01|K17839 polyamine oxidase [EC:1.5.3.17 1.5.3.-] | (RefSeq) Os04g0671200; Similar to Suppressor of presenilin 5 (P110b homolog).	Arginine and proline metabolism (ko00330);; beta-Alanine metabolism (ko00410);; Pantothenate and CoA biosynthesis (ko00770)	[Q]	Secondary metabolites biosynthesis, transport and catabolism	Flavin containing amine oxidoreductase	Polyamine oxidase 4 OS=Oryza sativa subsp. japonica OX=39947 GN=PAO4 PE=1 SV=1	Q	Secondary metabolites biosynthesis, transport and catabolism	probable polyamine oxidase 2 [Oryza sativa Japonica Group]
DfaB08G020220	31	23	29	119	124	133	0.942949	0.604393	0.91058	3.979394	3.153867	2.717332	0.000238879956465155	1.55642391726942	up	--	--	--	--	--	--	--	--	--	--	--	hypothetical protein E2562_001222 [Oryza meyeriana var. granulata]
Dendrocalamus_farinosus_newGene_30329	56	40	50	107	172	217	0.447589	0.263204	0.399317	1.087082	1.312008	1.203598	0.00366387205147591	1.11483265743751	up	--	--	--	--	--	--	--	Domain of unknown function (DUF4216)	--	S	Function unknown	uncharacterized protein LOC112880939 [Panicum hallii]
DfaB01G022850	84	63	80	21	9	48	2.981338	1.897216	2.873335	0.780585	0.249035	1.111898	0.000658055872669358	-2.00290054561619	down	[J]	Translation, ribosomal structure and biogenesis	Molecular Function: nucleic acid binding (GO:0003676);;	K12890|1.1e-105|obr:102701405|K12890 splicing factor, arginine/serine-rich 1 | (RefSeq) serine/arginine-rich-splicing factor SR34-like	Spliceosome (ko03040)	[A]	RNA processing and modification	RNA recognition motif. (a.k.a. RRM, RBD, or RNP domain)	Serine/arginine-rich splicing factor SR30 OS=Arabidopsis thaliana OX=3702 GN=SR30 PE=1 SV=1	A	RNA processing and modification	hypothetical protein E2562_010777 [Oryza meyeriana var. granulata]
DfaB04G005870	143	402	249	27	38	64	2.731102	6.556609	4.870277	0.532854	0.587349	0.789084	1.20320909025385e-12	-3.0787631869936	down	--	--	Molecular Function: UDP-glycosyltransferase activity (GO:0008194);; Cellular Component: intracellular membrane-bounded organelle (GO:0043231);; Molecular Function: quercetin 3-O-glucosyltransferase activity (GO:0080043);; Molecular Function: quercetin 7-O-glucosyltransferase activity (GO:0080044);;	K23452|3.3e-161|bna:106451242|K23452 UDP-glucosyltransferase 85A [EC:2.4.1.-] | (RefSeq) UDP-glycosyltransferase 85A2 isoform X2	Zeatin biosynthesis (ko00908)	[GC]	Carbohydrate transport and metabolism;; Energy production and conversion	UDP-glucoronosyl and UDP-glucosyl transferase	7-deoxyloganetin glucosyltransferase OS=Gardenia jasminoides OX=114476 GN=UGT85A24 PE=1 SV=1	--	--	7-deoxyloganetin glucosyltransferase-like [Aegilops tauschii subsp. tauschii]
DfaA02G015380	2366	2472	1978	1053	1277	2383	61.558254	54.846825	52.589054	29.309267	26.924566	40.425095	2.31923375136025e-06	-1.13906968445367	down	[M]	Cell wall/membrane/envelope biogenesis	Molecular Function: transmembrane receptor protein serine/threonine kinase activity (GO:0004675);; Molecular Function: ATP binding (GO:0005524);; Cellular Component: plasma membrane (GO:0005886);; Biological Process: protein phosphorylation (GO:0006468);;	K13436|2.8e-202|dosa:Os05t0135800-01|K13436 pto-interacting protein 1 [EC:2.7.11.1] | (RefSeq) Os05g0135800; Similar to Pto kinase interactor 1.	Plant-pathogen interaction (ko04626)	[T]	Signal transduction mechanisms	Protein tyrosine and serine/threonine kinase	Pto-interacting protein 1 OS=Solanum lycopersicum OX=4081 GN=PTI1 PE=1 SV=2	T	Signal transduction mechanisms	pto-interacting protein 1 [Oryza sativa Japonica Group]
DfaA08G022250	110	152	133	349	338	570	2.383039	2.822297	2.954771	8.153712	5.984793	8.116756	0.00034236924339508	1.05800163658719	up	[I]	Lipid transport and metabolism	Biological Process: lipid metabolic process (GO:0006629);; Molecular Function: O-acyltransferase activity (GO:0008374);;	K06129|7.6e-45|csl:COCSUDRAFT_65109|K06129 lysophospholipase III [EC:3.1.1.5] | (RefSeq) Lecithin:cholesterol acyltransferase	Glycerophospholipid metabolism (ko00564)	[I]	Lipid transport and metabolism	Lecithin:cholesterol acyltransferase	Lecithin-cholesterol acyltransferase-like 1 OS=Arabidopsis thaliana OX=3702 GN=LCAT1 PE=2 SV=1	I	Lipid transport and metabolism	lecithin-cholesterol acyltransferase-like 1 [Brachypodium distachyon]
DfaA01G007510	1294	1934	1814	18	45	27	44.316456	56.495609	63.484917	0.626345	1.233025	0.581227	1.42886608256826e-78	-6.19551337437664	down	--	--	Molecular Function: transcription factor activity, sequence-specific DNA binding (GO:0003700);; Cellular Component: nucleus (GO:0005634);; Molecular Function: sequence-specific DNA binding (GO:0043565);;	K13459|1.7e-13|cqi:110714731|K13459 disease resistance protein RPS2 | (RefSeq) probable disease resistance protein At4g27220 isoform X1	Plant-pathogen interaction (ko04626)	--	--	WRKY DNA -binding domain	WRKY transcription factor WRKY51 OS=Oryza sativa subsp. japonica OX=39947 GN=WRKY51 PE=1 SV=1	K	Transcription	unnamed protein product [Triticum turgidum subsp. durum]
DfaB09G000670	1889	1332	1714	515	924	1216	56.854355	34.181728	52.702518	16.564692	22.541174	23.855719	3.58894417247673e-08	-1.49760796332192	down	--	--	Biological Process: response to acid chemical (GO:0001101);; Molecular Function: molecular_function (GO:0003674);; Molecular Function: transcription factor activity, sequence-specific DNA binding (GO:0003700);; Cellular Component: cellular_component (GO:0005575);; Cellular Component: intracellular (GO:0005622);; Cellular Component: cell (GO:0005623);; Cellular Component: nucleus (GO:0005634);; Bi…	K08869|4.5e-23|cre:CHLREDRAFT_165812|K08869 aarF domain-containing kinase | (RefSeq) predicted protein	--	--	--	Myb-like DNA-binding domain	Transcription factor MYBS3 OS=Oryza sativa subsp. japonica OX=39947 GN=MYBS3 PE=2 SV=1	K	Transcription	hypothetical protein E2562_006152 [Oryza meyeriana var. granulata]
DfaB11G002470	2094	2276	1320	771	1034	1619	48.932434	45.35783	31.533998	19.26597	19.596561	24.663284	5.28434157106725e-07	-1.31490335636818	down	--	--	Cellular Component: Golgi membrane (GO:0000139);; Biological Process: protein glycosylation (GO:0006486);; Cellular Component: integral component of membrane (GO:0016021);; Molecular Function: transferase activity, transferring glycosyl groups (GO:0016757);;	K20855|9.1e-210|sita:101768668|K20855 beta-1,3-galactosyltransferase 1/2/3/4/5/7/8 [EC:2.4.1.-] | (RefSeq) probable beta-1,3-galactosyltransferase 2	--	[G]	Carbohydrate transport and metabolism	Galactosyltransferase	Probable beta-1,3-galactosyltransferase 2 OS=Arabidopsis thaliana OX=3702 GN=B3GALT2 PE=2 SV=1	G	Carbohydrate transport and metabolism	probable beta-1,3-galactosyltransferase 2 [Setaria italica]
DfaB04G014280	549	607	520	1465	1517	2307	2.844442	2.682849	2.753187	8.121193	6.375243	7.797241	5.86263646018818e-08	1.06340500542303	up	--	--	--	--	--	--	--	Domain of unknown function (DUF4378)	--	S	Function unknown	uncharacterized protein LOC4336344 isoform X2 [Oryza sativa Japonica Group]
DfaC11G015940	8816	10212	10623	409	761	2112	304.220947	300.538116	374.633881	15.083315	21.28808	47.510696	1.83081156238646e-21	-3.73012569783337	down	--	--	Biological Process: response to water deprivation (GO:0009414);; Molecular Function: protein dimerization activity (GO:0046983);;	--	--	--	--	Helix-loop-helix DNA-binding domain	Transcription factor BHLH148 OS=Oryza sativa subsp. japonica OX=39947 GN=BHLH148 PE=1 SV=1	K	Transcription	bHLH92a [Leymus chinensis]
DfaC09G000620	260	61	243	1399	2841	1763	6.935224	1.37991	6.632997	40.064392	61.626072	30.754011	9.51886881288016e-08	2.65004755420371	up	--	--	Molecular Function: actin binding (GO:0003779);;	--	--	--	--	KIP1-like protein	Protein NETWORKED 3A OS=Arabidopsis thaliana OX=3702 GN=NET3A PE=2 SV=1	S	Function unknown	kinase-interacting family protein [Oryza sativa Japonica Group]
DfaA07G000820	433	433	329	201	164	350	13.948194	11.907505	10.826042	6.921705	4.285023	7.360502	1.70285785580452e-05	-1.30626243367373	down	[F]	Nucleotide transport and metabolism	Molecular Function: molecular_function (GO:0003674);; Molecular Function: catalytic activity (GO:0003824);; Molecular Function: adenylate kinase activity (GO:0004017);; Cellular Component: cellular_component (GO:0005575);; Cellular Component: intracellular (GO:0005622);; Cellular Component: cell (GO:0005623);; Cellular Component: cytoplasm (GO:0005737);; Biological Process: nucleobase-containing …	K00939|2.2e-128|obr:102712558|K00939 adenylate kinase [EC:2.7.4.3] | (RefSeq) probable adenylate kinase 2, chloroplastic	Purine metabolism (ko00230);; Thiamine metabolism (ko00730)	[F]	Nucleotide transport and metabolism	Adenylate kinase	Probable adenylate kinase 2, chloroplastic OS=Oryza sativa subsp. japonica OX=39947 GN=Os08g0109300 PE=2 SV=1	F	Nucleotide transport and metabolism	hypothetical protein E2562_005824 [Oryza meyeriana var. granulata]
DfaC08G005250	18	6	59	254	317	68	0.422893	0.11608	1.416085	6.360951	6.019961	1.038619	0.00946314279189144	2.06313344953553	up	[IR]	Lipid transport and metabolism;; General function prediction only	Molecular Function: hydrolase activity, acting on ester bonds (GO:0016788);;	K10691|3.0e-35|ats:109762802|K10691 E3 ubiquitin-protein ligase UBR4 [EC:2.3.2.27] | (RefSeq) LOC109762802; auxin transport protein BIG	--	--	--	GDSL-like Lipase/Acylhydrolase	GDSL esterase/lipase At1g29670 OS=Arabidopsis thaliana OX=3702 GN=At1g29670 PE=2 SV=1	S	Function unknown	GDSL esterase/lipase At1g29670 [Setaria italica]
DfaA04G012130	1837	5643	1130	137	161	280	50.730988	132.9599	31.892143	4.044287	3.600745	5.042318	3.3975193404427e-19	-4.20972433952843	down	--	--	Cellular Component: integral component of membrane (GO:0016021);;	K15285|4.0e-174|obr:102706483|K15285 solute carrier family 35, member E3 | (RefSeq) uncharacterized membrane protein At1g06890-like	--	[GE]	Carbohydrate transport and metabolism;; Amino acid transport and metabolism	Triose-phosphate Transporter family	UDP-xylose transporter 1 OS=Arabidopsis thaliana OX=3702 GN=UXT1 PE=1 SV=1	--	--	PREDICTED: uncharacterized membrane protein At1g06890-like [Oryza brachyantha]
DfaC04G002170	14	4	27	94	118	95	0.196585	0.048405	0.384132	1.445819	1.376653	0.888618	0.00360185668527641	1.95842033638156	up	--	--	Biological Process: DNA replication checkpoint (GO:0000076);; Biological Process: mitotic cell cycle (GO:0000278);; Molecular Function: DNA binding (GO:0003677);; Cellular Component: nucleus (GO:0005634);; Biological Process: DNA replication (GO:0006260);; Biological Process: regulation of DNA-dependent DNA replication initiation (GO:0030174);; Molecular Function: DNA polymerase binding (GO:00701…	K10727|4.9e-221|bdi:100834979|K10727 chromatin licensing and DNA replication factor 1 | (RefSeq) CDT1-like protein a, chloroplastic	--	[L]	Replication, recombination and repair	DNA replication factor Cdt1 C-terminal domain	CDT1-like protein a, chloroplastic OS=Arabidopsis thaliana OX=3702 GN=CDT1A PE=1 SV=1	L	Replication, recombination and repair	CDT1-like protein a, chloroplastic [Brachypodium distachyon]
DfaB01G012840	2516	2659	2052	1215	1344	2486	22.283573	20.080294	18.566523	11.512352	9.650296	14.351518	1.59069988979883e-06	-1.11540525588235	down	--	--	Biological Process: regulation of photomorphogenesis (GO:0010099);;	--	--	--	--	--	F-box protein At2g16365 OS=Arabidopsis thaliana OX=3702 GN=At2g16365 PE=2 SV=2	S	Function unknown	uncharacterized protein LOC4324116 [Oryza sativa Japonica Group]
DfaB08G016180	74	148	161	292	461	596	3.428419	5.855749	7.6286	14.489655	17.310324	18.00536	0.00310616705428601	1.15726499789021	up	--	--	Biological Process: nitrogen compound metabolic process (GO:0006807);; Biological Process: multicellular organism development (GO:0007275);; Biological Process: biological_process (GO:0008150);; Biological Process: metabolic process (GO:0008152);; Biological Process: anatomical structure morphogenesis (GO:0009653);; Biological Process: leaf morphogenesis (GO:0009965);; Biological Process: shoot s…	--	--	--	--	Lateral organ boundaries (LOB) domain	LOB domain-containing protein 37 OS=Arabidopsis thaliana OX=3702 GN=LBD37 PE=2 SV=1	S	Function unknown	hypothetical protein E2562_031157 [Oryza meyeriana var. granulata]
DfaB06G007710	244	356	283	57	80	79	11.342335	14.125809	13.467536	2.800958	3.01164	2.393691	1.38416365216827e-18	-2.54659859615808	down	--	--	Molecular Function: DNA binding (GO:0003677);; Molecular Function: zinc ion binding (GO:0008270);;	--	--	[R]	General function prediction only	AN1-like Zinc finger	Zinc finger A20 and AN1 domain-containing stress-associated protein 1 OS=Oryza sativa subsp. indica OX=39946 GN=SAP1 PE=2 SV=1	S	Function unknown	zinc finger protein [Phyllostachys edulis]
DfaA12G025480	60	59	79	130	213	311	1.690013	1.414216	2.283921	3.929526	4.907314	5.753695	0.00576857444608584	1.05503696980588	up	[M]	Cell wall/membrane/envelope biogenesis	Molecular Function: protein serine/threonine kinase activity (GO:0004674);; Molecular Function: ATP binding (GO:0005524);;	K17609|1.7e-49|cic:CICLE_v10010213mg|K17609 nucleoredoxin [EC:1.8.1.8] | (RefSeq) hypothetical protein	--	--	--	Protein kinase domain	U-box domain-containing protein 70 OS=Oryza sativa subsp. japonica OX=39947 GN=PUB70 PE=1 SV=1	T	Signal transduction mechanisms	U-box domain-containing protein 70 [Oryza sativa Japonica Group]
DfaB06G011680	57420	85298	71530	6659	15894	33381	441.359924	559.162842	561.876343	54.765717	99.042236	167.29657	5.4977556994879e-11	-2.53400777086425	down	--	--	Molecular Function: mannosyltransferase activity (GO:0000030);; Molecular Function: molecular_function (GO:0003674);; Molecular Function: catalytic activity (GO:0003824);; Cellular Component: cellular_component (GO:0005575);; Cellular Component: intracellular (GO:0005622);; Cellular Component: cell (GO:0005623);; Cellular Component: cytoplasm (GO:0005737);; Cellular Component: Golgi apparatus (GO…	K20923|0.0e+00|dosa:Os08t0160500-01|K20923 mixed-linked glucan synthase [EC:2.4.1.-] | (RefSeq) Os08g0160500; Cellulose synthase family protein.	--	--	--	Cellulose synthase	Probable mixed-linked glucan synthase 6 OS=Oryza sativa subsp. japonica OX=39947 GN=CSLF6 PE=2 SV=1	G	Carbohydrate transport and metabolism	hypothetical protein E2562_000334 [Oryza meyeriana var. granulata]
DfaB04G010450	565	246	430	1079	1574	1430	6.496889	2.41115	5.049598	13.284832	14.681684	10.728108	0.00263065662693156	1.10771264128831	up	[M]	Cell wall/membrane/envelope biogenesis	Molecular Function: transmembrane receptor protein serine/threonine kinase activity (GO:0004675);; Molecular Function: ATP binding (GO:0005524);; Cellular Component: plasma membrane (GO:0005886);; Biological Process: protein phosphorylation (GO:0006468);; Cellular Component: integral component of membrane (GO:0016021);;	K01180|1.0e-72|cmax:111487562|K01180 endo-1,3(4)-beta-glucanase [EC:3.2.1.6] | (RefSeq) uncharacterized protein LOC111487562	--	[T]	Signal transduction mechanisms	Protein kinase domain	Probable serine/threonine-protein kinase At1g01540 OS=Arabidopsis thaliana OX=3702 GN=At1g01540 PE=1 SV=2	T	Signal transduction mechanisms	probable serine/threonine-protein kinase At1g01540 isoform X1 [Brachypodium distachyon]
DfaB04G018420	835	353	757	158	289	487	10.670843	3.839942	9.877114	2.155716	2.991167	4.052173	8.88806219142531e-05	-1.65349915845992	down	--		Molecular Function: protein serine/threonine kinase activity (GO:0004674);; Molecular Function: calcium ion binding (GO:0005509);; Molecular Function: ATP binding (GO:0005524);; Cellular Component: plasma membrane (GO:0005886);; Biological Process: protein phosphorylation (GO:0006468);; Biological Process: cell surface receptor signaling pathway (GO:0007166);; Cellular Component: integral compone…	K23544|8.8e-110|brp:103842861|K23544 serine incorporator 1/3 | (RefSeq) serine incorporator 3	--	--	--	Protein tyrosine and serine/threonine kinase	Wall-associated receptor kinase 2 OS=Arabidopsis thaliana OX=3702 GN=WAK2 PE=1 SV=1	T	Signal transduction mechanisms	wall-associated receptor kinase 2 [Brachypodium distachyon]
DfaC10G003590	147	136	182	473	675	609	2.653294	2.083282	3.362537	9.139405	9.895552	7.179216	5.50251412812127e-06	1.3174831749884	up	[V]	Defense mechanisms	Molecular Function: antiporter activity (GO:0015297);; Cellular Component: membrane (GO:0016020);; Molecular Function: xenobiotic transporter activity (GO:0042910);;	K03327|2.8e-227|sbi:8070389|K03327 multidrug resistance protein, MATE family | (RefSeq) protein DETOXIFICATION 21	--	[R]	General function prediction only	MatE	Protein DETOXIFICATION 21 OS=Arabidopsis thaliana OX=3702 GN=DTX21 PE=1 SV=1	V	Defense mechanisms	hypothetical protein C2845_PM05G06710 [Panicum miliaceum]
DfaA06G008190	209	146	287	1405	2111	1884	4.142249	2.458469	5.809674	29.798267	33.943184	24.359423	6.32411864974329e-14	2.41981527119173	up	--	--	Molecular Function: hydrolase activity, hydrolyzing O-glycosyl compounds (GO:0004553);; Biological Process: carbohydrate metabolic process (GO:0005975);;	K19891|3.1e-84|smo:SELMODRAFT_443280|K19891 glucan endo-1,3-beta-glucosidase 1/2/3 [EC:3.2.1.39] | (RefSeq) hypothetical protein	Starch and sucrose metabolism (ko00500)	--	--	Glycosyl hydrolases family 17	Probable glucan endo-1,3-beta-glucosidase A6 OS=Arabidopsis thaliana OX=3702 GN=A6 PE=2 SV=1	G	Carbohydrate transport and metabolism	probable glucan endo-1,3-beta-glucosidase A6 [Panicum hallii]
DfaC08G014530	16625	15736	22961	44670	61237	82254	408.938141	330.098053	577.173157	1175.710205	1221.241333	1319.254639	8.52731973584752e-06	1.13311083235392	up	--	--	--	--	--	--	--	Ricin-type beta-trefoil lectin domain-like	Ricin B-like lectin R40C1 OS=Oryza sativa subsp. japonica OX=39947 GN=R40C1 PE=1 SV=1	S	Function unknown	ricin B-like lectin R40C1 [Panicum hallii]
DfaB08G023380	246	121	242	501	1003	594	13.081329	5.480891	13.145717	28.506035	43.246456	20.611345	0.00789896375209335	1.16199242511974	up	--	--	--	K19891|4.2e-18|mesc:110601435|K19891 glucan endo-1,3-beta-glucosidase 1/2/3 [EC:3.2.1.39] | (RefSeq) glucan endo-1,3-beta-glucosidase 3-like	Starch and sucrose metabolism (ko00500)	--	--	X8 domain	PLASMODESMATA CALLOSE-BINDING PROTEIN 2 OS=Arabidopsis thaliana OX=3702 GN=PDCB2 PE=1 SV=1	S	Function unknown	PREDICTED: PLASMODESMATA CALLOSE-BINDING PROTEIN 2-like [Oryza brachyantha]
DfaC08G000760	262	282	215	174	163	214	1.294511	1.191326	1.088499	0.922387	0.651758	0.688919	0.000336479680644975	-1.00089282064029	down	--	--	Molecular Function: transcription cofactor activity (GO:0003712);; Molecular Function: histone acetyltransferase activity (GO:0004402);; Biological Process: regulation of transcription, DNA-templated (GO:0006355);; Molecular Function: zinc ion binding (GO:0008270);; Cellular Component: host cell nucleus (GO:0042025);;	K04498|0.0e+00|bdi:100829148|K04498 E1A/CREB-binding protein [EC:2.3.1.48] | (RefSeq) probable histone acetyltransferase HAC-like 1 isoform X1	--	[K]	Transcription	Histone acetylation protein	Probable histone acetyltransferase HAC-like 1 OS=Oryza sativa subsp. japonica OX=39947 GN=Os02g0137500 PE=3 SV=2	K	Transcription	probable histone acetyltransferase HAC-like 1 isoform X1 [Brachypodium distachyon]
DfaA08G011250	4208	6380	6029	521	1347	1515	70.998062	91.802414	103.950768	9.390956	18.424618	16.659237	1.70390330390816e-19	-2.86006944654399	down	--	--	Molecular Function: DNA binding (GO:0003677);; Cellular Component: nucleus (GO:0005634);; Biological Process: regulation of transcription, DNA-templated (GO:0006355);;	K00521|9.7e-38|cmos:111447866|K00521 ferric-chelate reductase [EC:1.16.1.7] | (RefSeq) ferric reduction oxidase 7, chloroplastic-like	--	--	--	No apical meristem (NAM) protein	NAC domain-containing protein 46 OS=Arabidopsis thaliana OX=3702 GN=NAC046 PE=1 SV=1	K	Transcription	NAC domain-containing protein 92 [Brachypodium distachyon]
DfaA08G004600	248	1035	300	101	183	300	5.657088	20.172466	7.005109	2.453693	3.390808	4.468489	0.000291068344113428	-1.92067914412626	down	--	--	Molecular Function: ferric-chelate reductase activity (GO:0000293);; Molecular Function: molecular_function (GO:0003674);; Molecular Function: catalytic activity (GO:0003824);; Biological Process: biological_process (GO:0008150);; Biological Process: metabolic process (GO:0008152);; Molecular Function: oxidoreductase activity (GO:0016491);; Molecular Function: oxidoreductase activity, oxidizing m…	--	--	[T]	Signal transduction mechanisms	Protein of unknown function (DUF568)	Cytochrome b561 and DOMON domain-containing protein At2g04850 OS=Arabidopsis thaliana OX=3702 GN=At2g04850 PE=2 SV=2	T	Signal transduction mechanisms	hypothetical protein E2562_007948 [Oryza meyeriana var. granulata]
DfaB06G004730	370	169	500	3331	6043	3440	10.05917	3.906537	13.891357	97.035698	133.400375	61.06744	1.28956967039541e-11	2.90802246095051	up	[G]	Carbohydrate transport and metabolism	Molecular Function: hydrolase activity, hydrolyzing O-glycosyl compounds (GO:0004553);; Cellular Component: cell wall (GO:0005618);; Biological Process: cellular glucan metabolic process (GO:0006073);; Molecular Function: xyloglucan:xyloglucosyl transferase activity (GO:0016762);; Cellular Component: apoplast (GO:0048046);; Biological Process: cell wall organization (GO:0071555);;	K08235|4.7e-162|bdi:100842891|K08235 xyloglucan:xyloglucosyl transferase [EC:2.4.1.207] | (RefSeq) probable xyloglucan endotransglucosylase/hydrolase protein 28	--	--	--	Glycosyl hydrolases family 16	Probable xyloglucan endotransglucosylase/hydrolase protein 28 OS=Arabidopsis thaliana OX=3702 GN=XTH28 PE=2 SV=1	G	Carbohydrate transport and metabolism	probable xyloglucan endotransglucosylase/hydrolase protein 28 [Brachypodium distachyon]
Dfa0G077700	248	362	329	93	127	154	2.022373	2.517351	2.736163	0.803949	0.837945	0.81831	1.17834121365495e-11	-1.88199704953659	down	--	--	Molecular Function: oxidoreductase activity, acting on single donors with incorporation of molecular oxygen, incorporation of two atoms of oxygen (GO:0016702);; Biological Process: oxylipin biosynthetic process (GO:0031408);; Molecular Function: metal ion binding (GO:0046872);;	K00454|0.0e+00|ats:109763690|K00454 lipoxygenase [EC:1.13.11.12] | (RefSeq) LOC109763690; putative lipoxygenase 5	Linoleic acid metabolism (ko00591);; alpha-Linolenic acid metabolism (ko00592)	--	--	Lipoxygenase	Putative lipoxygenase 5 OS=Oryza sativa subsp. japonica OX=39947 GN=Os04g0447100 PE=3 SV=2	E	Amino acid transport and metabolism	lipoxygenase-like protein [Triticum aestivum]
DfaC08G003870	147	280	281	0	2	0	1.516726	2.474921	2.975183	0	0.016731	0	1.095292856987e-28	-7.39139866576192	down	--	--	Molecular Function: oxidoreductase activity, acting on single donors with incorporation of molecular oxygen, incorporation of two atoms of oxygen (GO:0016702);; Biological Process: oxylipin biosynthetic process (GO:0031408);; Molecular Function: metal ion binding (GO:0046872);;	K00454|0.0e+00|obr:102720810|K00454 lipoxygenase [EC:1.13.11.12] | (RefSeq) lipoxygenase 2.3, chloroplastic-like	Linoleic acid metabolism (ko00591);; alpha-Linolenic acid metabolism (ko00592)	--	--	Lipoxygenase	Lipoxygenase 2.3, chloroplastic OS=Hordeum vulgare OX=4513 GN=LOX2.3 PE=1 SV=1	E	Amino acid transport and metabolism	PREDICTED: lipoxygenase 2.3, chloroplastic-like [Oryza brachyantha]
DfaC01G001280	105	145	137	337	565	437	1.641815	1.943533	2.202489	5.667418	7.209471	4.480523	0.000234885795202721	1.19411961504339	up	--	--	--	K01530|4.6e-08|pda:103712408|K01530 phospholipid-translocating ATPase [EC:7.6.2.1] | (RefSeq) LOW QUALITY PROTEIN: phospholipid-transporting ATPase 2-like	--	--	--	--	--	S	Function unknown	polycystic kidney disease protein 1-like 3 [Setaria italica]
DfaA03G009850	371	585	404	47	108	182	6.559715	8.829483	7.300266	0.875804	1.547151	2.099968	4.67574629165105e-12	-2.57496074824996	down	[QV]	Secondary metabolites biosynthesis, transport and catabolism;; Defense mechanisms	Molecular Function: monooxygenase activity (GO:0004497);; Molecular Function: iron ion binding (GO:0005506);; Molecular Function: oxidoreductase activity, acting on paired donors, with incorporation or reduction of molecular oxygen (GO:0016705);; Molecular Function: heme binding (GO:0020037);;	K00487|2.0e-281|dosa:Os02t0467600-01|K00487 trans-cinnamate 4-monooxygenase [EC:1.14.14.91] | (RefSeq) Os02g0467600; Similar to Cinnamate 4-hydroxylase CYP73.	Ubiquinone and other terpenoid-quinone biosynthesis (ko00130);; Phenylpropanoid biosynthesis (ko00940);; Flavonoid biosynthesis (ko00941);; Stilbenoid, diarylheptanoid and gingerol biosynthesis (ko00945)	[Q]	Secondary metabolites biosynthesis, transport and catabolism	Cytochrome P450	Cytochrome P450 CYP73A100 OS=Panax ginseng OX=4054 PE=2 SV=1	Q	Secondary metabolites biosynthesis, transport and catabolism	cytochrome P450 CYP73A100 [Oryza sativa Japonica Group]
DfaC05G001130	58	6	23	208	289	156	0.421099	0.036662	0.166408	1.619945	1.708463	0.740131	0.00179501765119562	2.11980470514981	up	--	--	--	K09264|1.4e-15|ghi:107924817|K09264 MADS-box transcription factor, plant | (RefSeq) agamous-like MADS-box protein AGL21	--	[L]	Replication, recombination and repair	Cid1 family poly A polymerase	--	L	Replication, recombination and repair	hypothetical protein OsI_37998 [Oryza sativa Indica Group]
Dendrocalamus_farinosus_newGene_35147	22	33	21	96	193	72	0.598898	0.828443	0.604542	3.063612	4.698242	1.30517	0.00585715583048935	1.59845394610325	up	--	--	--	--	--	--	--	--	--	--	--	hypothetical protein BAE44_0017762 [Dichanthelium oligosanthes]
DfaC01G016160	1341	1473	941	704	810	1013	17.755859	16.634829	12.740704	9.970961	8.701518	8.746083	4.64268038089102e-07	-1.12427047823879	down	--	--	Molecular Function: protein kinase activity (GO:0004672);; Molecular Function: ATP binding (GO:0005524);;	K16240|3.5e-140|atr:18429848|K16240 protein suppressor of PHYA-105 1 | (RefSeq) protein SPA1-RELATED 4 isoform X1	Circadian rhythm - plant (ko04712)	--	--	WD domain, G-beta repeat	Protein SPA1-RELATED 4 OS=Arabidopsis thaliana OX=3702 GN=SPA4 PE=1 SV=1	J	Translation, ribosomal structure and biogenesis	hypothetical protein DAI22_01g309700 [Oryza sativa Japonica Group]
DfaC06G011740	156	177	147	442	534	762	3.424834	3.311922	3.295459	10.374222	9.495489	10.898458	3.13884880079608e-08	1.24793790975759	up	--	--	Biological Process: regulation of transcription, DNA-templated (GO:0006355);; Molecular Function: protein dimerization activity (GO:0046983);;	K18878|1.5e-29|cann:107866053|K18878 BHLH transcription factor Upa20 | (RefSeq) Upa20; transcription factor bHLH137-like	Plant-pathogen interaction (ko04626)	--	--	Helix-loop-helix DNA-binding domain	Transcription factor bHLH49 OS=Arabidopsis thaliana OX=3702 GN=BHLH49 PE=1 SV=1	K	Transcription	PREDICTED: transcription factor bHLH49 [Oryza brachyantha]
DfaB03G001130	237	120	187	11	30	50	17.578165	7.577143	14.117797	0.859369	1.756769	2.374275	8.7611640116976e-11	-3.06214961426297	down	--	--	Biological Process: response to acid chemical (GO:0001101);; Biological Process: regulation of response to biotic stimulus (GO:0002831);; Biological Process: negative regulation of response to biotic stimulus (GO:0002832);; Molecular Function: molecular_function (GO:0003674);; Molecular Function: catalytic activity (GO:0003824);; Molecular Function: protein kinase activity (GO:0004672);; Molecula…	K13412|2.9e-45|dosa:Os02t0126400-01|K13412 calcium-dependent protein kinase [EC:2.7.11.1] | (RefSeq) Os02g0126400, CALCIUM-DEPENDENT_PROTEIN_KINASE_4, CDPK4; Similar to Protein kinase CPK1.	Plant-pathogen interaction (ko04626)	[T]	Signal transduction mechanisms	Protein kinase domain	Calcium-dependent protein kinase 4 OS=Oryza sativa subsp. japonica OX=39947 GN=CPK4 PE=2 SV=1	T	Signal transduction mechanisms	hypothetical protein E2562_011201 [Oryza meyeriana var. granulata]
[truncated: 7,467 more rows]
