# Supplementary material for: Bio-organic fertilizer affects secondary cell wall biosynthesis of Dendrocalamus farinosus by inhibiting the phenylpropanoid metabolic pathway
Source: BMC Plant Biol. 2024 Nov 22;24:1112. doi: 10.1186/s12870-024-05825-8 (PMC11583417; doi:10.1186/s12870-024-05825-8)
Supplement: Supplementary file 6 — Supplementary Material 6 [file 12870_2024_5825_MOESM6_ESM.xls]

## Sheet: MapManExport
BinCode	BinName	id	type	description	log2FC
20.1	stress.biotic	dfaa01g020250	Transcript	(at3g46730 : 88.2) NB-ARC domain-containing disease resistance protein; FUNCTIONS IN: ATP binding; INVOLVED IN: defense response, apoptosis; LOCATED IN: endomembrane system; CONTAINS InterPro DOMAIN/s: NB-ARC (InterPro:IPR002182), Disease resistance protein (InterPro:IPR000767); BEST Arabidopsis thaliana protein match is: NB-ARC domain-containing disease resistance protein (TAIR:AT3G46530.1); Has…	-2.32888
20.1	stress.biotic	dfaa01g028150	Transcript	(at2g36800 : 355.0) Encodes a DON-Glucosyltransferase. The UGT73C5 glucosylates both brassinolide and castasterone in the 23-O position. The enzyme is presumably involved in the homeostasis of those steroid hormones hence regulating BR activity. Transgenic plants overexpressing UGT73C5 show a typical BR-deficient phenotype.; don-glucosyltransferase 1 (DOGT1); CONTAINS InterPro DOMAIN/s: UDP-glucu…	-3.10143
20.1	stress.biotic	dfaa01g028160	Transcript	(at2g36800 : 338.0) Encodes a DON-Glucosyltransferase. The UGT73C5 glucosylates both brassinolide and castasterone in the 23-O position. The enzyme is presumably involved in the homeostasis of those steroid hormones hence regulating BR activity. Transgenic plants overexpressing UGT73C5 show a typical BR-deficient phenotype.; don-glucosyltransferase 1 (DOGT1); CONTAINS InterPro DOMAIN/s: UDP-glucu…	-1.8905
20.1	stress.biotic	dfaa01g028880	Transcript	(at2g33050 : 381.0) receptor like protein 26 (RLP26); FUNCTIONS IN: kinase activity; INVOLVED IN: signal transduction, defense response; LOCATED IN: endomembrane system; CONTAINS InterPro DOMAIN/s: Leucine-rich repeat (InterPro:IPR001611); BEST Arabidopsis thaliana protein match is: receptor like protein 27 (TAIR:AT2G33060.1); Has 88860 Blast hits to 27057 proteins in 1064 species: Archae - 42; B…	-3.66585
20.1	stress.biotic	dfaa01g031660	Transcript	(at1g27620 : 461.0) HXXXD-type acyl-transferase family protein; FUNCTIONS IN: transferase activity, transferring acyl groups other than amino-acyl groups, transferase activity; INVOLVED IN: biological_process unknown; LOCATED IN: cellular_component unknown; EXPRESSED IN: synergid, pollen tube; CONTAINS InterPro DOMAIN/s: Transferase (InterPro:IPR003480); BEST Arabidopsis thaliana protein match is…	2.683
20.1	stress.biotic	dfaa02g000860	Transcript	(at1g64140 : 595.0) BEST Arabidopsis thaliana protein match is: loricrin-related (TAIR:AT5G64550.1); Has 3596 Blast hits to 2004 proteins in 150 species: Archae - 0; Bacteria - 54; Metazoa - 1597; Fungi - 38; Plants - 513; Viruses - 9; Other Eukaryotes - 1385 (source: NCBI BLink). & (reliability: 1190.0) & (original description: DfaA02G000860.1)	2.2377
20.1	stress.biotic	dfaa02g008370	Transcript	(q9frv1|chia_secce : 469.0) Basic endochitinase A precursor (EC 3.2.1.14) (Rye seed chitinase-a) (RSC-a) - Secale cereale (Rye) & (at3g12500 : 437.0) encodes a basic chitinase involved in ethylene/jasmonic acid mediated signalling pathway during systemic acquired resistance based on expression analyses.; basic chitinase (HCHIB); FUNCTIONS IN: chitinase activity; INVOLVED IN: response to cadmium i…	-1.69678
20.1	stress.biotic	dfaa03g001160	Transcript	(q9mbd8|bi1_orysa : 369.0) Bax inhibitor 1 (BI-1) (OsBI-1) - Oryza sativa (Rice) & (at5g47120 : 293.0) Encodes BI-1, a homolog of mammalian Bax inhibitor 1. Functions as an attenuator of biotic and abiotic types of cell death. Bax-induced cell death can be downregulated by ectopically expressing AtBI in planta.; BAX inhibitor 1 (BI1); CONTAINS InterPro DOMAIN/s: Inhibitor of apoptosis-promoting B…	-2.14357
20.1	stress.biotic	dfaa03g002170	Transcript	(at1g17240 : 330.0) Encodes a CLAVATA2 (CLV2)-related gene. Complements the clv2 mutant when expressed under the control of the CLV2 promoter.; receptor like protein 2 (RLP2); CONTAINS InterPro DOMAIN/s: Leucine-rich repeat-containing N-terminal domain, type 2 (InterPro:IPR013210), Leucine-rich repeat (InterPro:IPR001611); BEST Arabidopsis thaliana protein match is: Leucine-rich receptor-like pro…	-2.41172
20.1	stress.biotic	dfaa03g009100	Transcript	(at4g36010 : 321.0) Pathogenesis-related thaumatin superfamily protein; CONTAINS InterPro DOMAIN/s: Thaumatin, pathogenesis-related (InterPro:IPR001938); BEST Arabidopsis thaliana protein match is: Pathogenesis-related thaumatin superfamily protein (TAIR:AT2G17860.1); Has 35333 Blast hits to 34131 proteins in 2444 species: Archae - 798; Bacteria - 22429; Metazoa - 974; Fungi - 991; Plants - 531; …	-6.03964
20.1	stress.biotic	dfaa03g009120	Transcript	(at4g36010 : 349.0) Pathogenesis-related thaumatin superfamily protein; CONTAINS InterPro DOMAIN/s: Thaumatin, pathogenesis-related (InterPro:IPR001938); BEST Arabidopsis thaliana protein match is: Pathogenesis-related thaumatin superfamily protein (TAIR:AT2G17860.1); Has 35333 Blast hits to 34131 proteins in 2444 species: Archae - 798; Bacteria - 22429; Metazoa - 974; Fungi - 991; Plants - 531; …	-3.62524
20.1	stress.biotic	dfaa03g023300	Transcript	(at4g25780 : 171.0) CAP (Cysteine-rich secretory proteins, Antigen 5, and Pathogenesis-related 1 protein) superfamily protein; FUNCTIONS IN: molecular_function unknown; INVOLVED IN: biological_process unknown; LOCATED IN: endomembrane system, extracellular region; EXPRESSED IN: 14 plant structures; EXPRESSED DURING: 11 growth stages; CONTAINS InterPro DOMAIN/s: Allergen V5/Tpx-1 related, conserve…	2.38323
20.1	stress.biotic	dfaa04g007320	Transcript	(at5g22200 : 188.0) Late embryogenesis abundant (LEA) hydroxyproline-rich glycoprotein family; CONTAINS InterPro DOMAIN/s: Late embryogenesis abundant protein, group 2 (InterPro:IPR004864); BEST Arabidopsis thaliana protein match is: Late embryogenesis abundant (LEA) hydroxyproline-rich glycoprotein family (TAIR:AT3G44220.1); Has 30201 Blast hits to 17322 proteins in 780 species: Archae - 12; Bac…	-2.79922
20.1	stress.biotic	dfaa04g018670	Transcript	(at1g65690 : 133.0) Late embryogenesis abundant (LEA) hydroxyproline-rich glycoprotein family; CONTAINS InterPro DOMAIN/s: Late embryogenesis abundant protein, group 2 (InterPro:IPR004864); BEST Arabidopsis thaliana protein match is: NDR1/HIN1-like 25 (TAIR:AT5G36970.1); Has 985 Blast hits to 984 proteins in 28 species: Archae - 0; Bacteria - 0; Metazoa - 0; Fungi - 0; Plants - 985; Viruses - 0; …	-8.03784
20.1	stress.biotic	dfaa04g019120	Transcript	(at3g44220 : 164.0) Late embryogenesis abundant (LEA) hydroxyproline-rich glycoprotein family; CONTAINS InterPro DOMAIN/s: Late embryogenesis abundant protein, group 2 (InterPro:IPR004864); BEST Arabidopsis thaliana protein match is: Late embryogenesis abundant (LEA) hydroxyproline-rich glycoprotein family (TAIR:AT5G22200.1); Has 838 Blast hits to 838 proteins in 28 species: Archae - 0; Bacteria …	-5.2728
20.1	stress.biotic	dfaa06g008920	Transcript	(at3g07040 : 259.0) Contains an N-terminal tripartite nucleotide binding site and a C-terminal tandem array of leucine-rich repeats. Confers resistance to Pseudomonas syringae strains that carry the avirulence genes avrB and avrRpm1.; RESISTANCE TO P. SYRINGAE PV MACULICOLA 1 (RPM1); FUNCTIONS IN: protein binding, nucleotide binding; INVOLVED IN: defense response, plant-type hypersensitive respon…	-1.91555
20.1	stress.biotic	dfaa08g005580	Transcript	(at2g15490 : 226.0) UDP-glycosyltransferase 73B4 (UGT73B4); FUNCTIONS IN: quercetin 3-O-glucosyltransferase activity, UDP-glycosyltransferase activity, quercetin 7-O-glucosyltransferase activity, UDP-glucosyltransferase activity, transferase activity, transferring glycosyl groups; INVOLVED IN: response to other organism; LOCATED IN: endomembrane system; EXPRESSED IN: root; CONTAINS InterPro DOMAI…	-4.83998
20.1	stress.biotic	dfaa09g003780	Transcript	(at5g36970 : 177.0) NDR1/HIN1-like protein, expression induced during incompatible response to a pathogen, expression is at least partly dependent on the salicylic acid signaling pathway; NDR1/HIN1-like 25 (NHL25); FUNCTIONS IN: molecular_function unknown; INVOLVED IN: defense response, incompatible interaction, salicylic acid mediated signaling pathway; LOCATED IN: cellular_component unknown; CO…	-4.72679
20.1	stress.biotic	dfaa09g004550	Transcript	(at2g34930 : 187.0) disease resistance family protein / LRR family protein; INVOLVED IN: signal transduction, defense response to fungus, defense response; LOCATED IN: cell wall; EXPRESSED IN: 10 plant structures; EXPRESSED DURING: 7 growth stages; CONTAINS InterPro DOMAIN/s: Leucine-rich repeat-containing N-terminal domain, type 2 (InterPro:IPR013210), Leucine-rich repeat (InterPro:IPR001611); B…	-6.26708
20.1	stress.biotic	dfaa09g010160	Transcript	(at4g38660 : 272.0) Pathogenesis-related thaumatin superfamily protein; CONTAINS InterPro DOMAIN/s: Thaumatin, pathogenesis-related (InterPro:IPR001938); BEST Arabidopsis thaliana protein match is: THAUMATIN-LIKE PROTEIN 1 (TAIR:AT4G24180.1); Has 1636 Blast hits to 1618 proteins in 187 species: Archae - 0; Bacteria - 43; Metazoa - 60; Fungi - 87; Plants - 1419; Viruses - 4; Other Eukaryotes - 23 …	1.86339
20.1	stress.biotic	dfaa10g002930	Transcript	(at3g07040 : 267.0) Contains an N-terminal tripartite nucleotide binding site and a C-terminal tandem array of leucine-rich repeats. Confers resistance to Pseudomonas syringae strains that carry the avirulence genes avrB and avrRpm1.; RESISTANCE TO P. SYRINGAE PV MACULICOLA 1 (RPM1); FUNCTIONS IN: protein binding, nucleotide binding; INVOLVED IN: defense response, plant-type hypersensitive respon…	-2.64744
20.1	stress.biotic	dfaa10g004550	Transcript	(at3g07040 : 246.0) Contains an N-terminal tripartite nucleotide binding site and a C-terminal tandem array of leucine-rich repeats. Confers resistance to Pseudomonas syringae strains that carry the avirulence genes avrB and avrRpm1.; RESISTANCE TO P. SYRINGAE PV MACULICOLA 1 (RPM1); FUNCTIONS IN: protein binding, nucleotide binding; INVOLVED IN: defense response, plant-type hypersensitive respon…	-1.9396
20.1	stress.biotic	dfaa10g004660	Transcript	(at3g46730 : 210.0) NB-ARC domain-containing disease resistance protein; FUNCTIONS IN: ATP binding; INVOLVED IN: defense response, apoptosis; LOCATED IN: endomembrane system; CONTAINS InterPro DOMAIN/s: NB-ARC (InterPro:IPR002182), Disease resistance protein (InterPro:IPR000767); BEST Arabidopsis thaliana protein match is: NB-ARC domain-containing disease resistance protein (TAIR:AT3G46530.1); Ha…	-1.59901
20.1	stress.biotic	dfaa11g001960	Transcript	(at1g18250 : 330.0) encodes a thaumatin-like protein; ATLP-1; INVOLVED IN: response to other organism; LOCATED IN: endomembrane system; EXPRESSED IN: 19 plant structures; EXPRESSED DURING: 13 growth stages; CONTAINS InterPro DOMAIN/s: Thaumatin, conserved site (InterPro:IPR017949), Thaumatin, pathogenesis-related (InterPro:IPR001938); BEST Arabidopsis thaliana protein match is: Pathogenesis-relat…	2.01592
20.1	stress.biotic	dfaa12g002360	Transcript	(at3g52430 : 212.0) Encodes a lipase-like gene that is important for salicylic acid signaling and function in resistance (R) gene-mediated and basal plant disease resistance. PAD4 can interact directly with EDS1, another disease resistance signaling protein. Expressed at elevated level in response to green peach aphid (GPA) feeding, and modulates the GPA feeding-induced leaf senescence through a …	-1.8185
20.1	stress.biotic	dfaa12g003120	Transcript	(at3g52430 : 183.0) Encodes a lipase-like gene that is important for salicylic acid signaling and function in resistance (R) gene-mediated and basal plant disease resistance. PAD4 can interact directly with EDS1, another disease resistance signaling protein. Expressed at elevated level in response to green peach aphid (GPA) feeding, and modulates the GPA feeding-induced leaf senescence through a …	-1.63099
20.1	stress.biotic	dfaa12g004310	Transcript	(at3g14470 : 155.0) NB-ARC domain-containing disease resistance protein; FUNCTIONS IN: protein binding; INVOLVED IN: apoptosis, defense response; LOCATED IN: endomembrane system; EXPRESSED IN: 23 plant structures; EXPRESSED DURING: 14 growth stages; CONTAINS InterPro DOMAIN/s: Leucine-rich repeat-containing protein (InterPro:IPR015766), NB-ARC (InterPro:IPR002182), Leucine-rich repeat (InterPro:I…	-1.72146
20.1	stress.biotic	dfaa12g004980	Transcript	(at3g07040 : 176.0) Contains an N-terminal tripartite nucleotide binding site and a C-terminal tandem array of leucine-rich repeats. Confers resistance to Pseudomonas syringae strains that carry the avirulence genes avrB and avrRpm1.; RESISTANCE TO P. SYRINGAE PV MACULICOLA 1 (RPM1); FUNCTIONS IN: protein binding, nucleotide binding; INVOLVED IN: defense response, plant-type hypersensitive respon…	-1.5139
20.1	stress.biotic	dfaa12g005000	Transcript	(at3g07040 : 153.0) Contains an N-terminal tripartite nucleotide binding site and a C-terminal tandem array of leucine-rich repeats. Confers resistance to Pseudomonas syringae strains that carry the avirulence genes avrB and avrRpm1.; RESISTANCE TO P. SYRINGAE PV MACULICOLA 1 (RPM1); FUNCTIONS IN: protein binding, nucleotide binding; INVOLVED IN: defense response, plant-type hypersensitive respon…	-1.87369
20.1	stress.biotic	dfaa12g006900	Transcript	(at3g46730 : 136.0) NB-ARC domain-containing disease resistance protein; FUNCTIONS IN: ATP binding; INVOLVED IN: defense response, apoptosis; LOCATED IN: endomembrane system; CONTAINS InterPro DOMAIN/s: NB-ARC (InterPro:IPR002182), Disease resistance protein (InterPro:IPR000767); BEST Arabidopsis thaliana protein match is: NB-ARC domain-containing disease resistance protein (TAIR:AT3G46530.1); Ha…	-6.39171
20.1	stress.biotic	dfaa12g010960	Transcript	(at3g46730 : 243.0) NB-ARC domain-containing disease resistance protein; FUNCTIONS IN: ATP binding; INVOLVED IN: defense response, apoptosis; LOCATED IN: endomembrane system; CONTAINS InterPro DOMAIN/s: NB-ARC (InterPro:IPR002182), Disease resistance protein (InterPro:IPR000767); BEST Arabidopsis thaliana protein match is: NB-ARC domain-containing disease resistance protein (TAIR:AT3G46530.1); Ha…	-2.43019
20.1	stress.biotic	dfaa12g011000	Transcript	(at3g46730 : 264.0) NB-ARC domain-containing disease resistance protein; FUNCTIONS IN: ATP binding; INVOLVED IN: defense response, apoptosis; LOCATED IN: endomembrane system; CONTAINS InterPro DOMAIN/s: NB-ARC (InterPro:IPR002182), Disease resistance protein (InterPro:IPR000767); BEST Arabidopsis thaliana protein match is: NB-ARC domain-containing disease resistance protein (TAIR:AT3G46530.1); Ha…	-3.81203
20.1	stress.biotic	dfaa12g011010	Transcript	(at3g46730 : 236.0) NB-ARC domain-containing disease resistance protein; FUNCTIONS IN: ATP binding; INVOLVED IN: defense response, apoptosis; LOCATED IN: endomembrane system; CONTAINS InterPro DOMAIN/s: NB-ARC (InterPro:IPR002182), Disease resistance protein (InterPro:IPR000767); BEST Arabidopsis thaliana protein match is: NB-ARC domain-containing disease resistance protein (TAIR:AT3G46530.1); Ha…	1.83941
20.1	stress.biotic	dfaa12g011040	Transcript	(at1g50180 : 274.0) NB-ARC domain-containing disease resistance protein; FUNCTIONS IN: ATP binding; INVOLVED IN: apoptosis, defense response; LOCATED IN: cellular_component unknown; EXPRESSED IN: shoot; CONTAINS InterPro DOMAIN/s: NB-ARC (InterPro:IPR002182), Disease resistance protein (InterPro:IPR000767); BEST Arabidopsis thaliana protein match is: Disease resistance protein (CC-NBS-LRR class) …	-5.75909
20.1	stress.biotic	dfaa12g013580	Transcript	(at3g46730 : 187.0) NB-ARC domain-containing disease resistance protein; FUNCTIONS IN: ATP binding; INVOLVED IN: defense response, apoptosis; LOCATED IN: endomembrane system; CONTAINS InterPro DOMAIN/s: NB-ARC (InterPro:IPR002182), Disease resistance protein (InterPro:IPR000767); BEST Arabidopsis thaliana protein match is: NB-ARC domain-containing disease resistance protein (TAIR:AT3G46530.1); Ha…	2.87497
20.1	stress.biotic	dfaa12g015930	Transcript	(at3g46730 : 187.0) NB-ARC domain-containing disease resistance protein; FUNCTIONS IN: ATP binding; INVOLVED IN: defense response, apoptosis; LOCATED IN: endomembrane system; CONTAINS InterPro DOMAIN/s: NB-ARC (InterPro:IPR002182), Disease resistance protein (InterPro:IPR000767); BEST Arabidopsis thaliana protein match is: NB-ARC domain-containing disease resistance protein (TAIR:AT3G46530.1); Ha…	-1.61558
20.1	stress.biotic	dfaa12g017740	Transcript	(at3g46730 : 191.0) NB-ARC domain-containing disease resistance protein; FUNCTIONS IN: ATP binding; INVOLVED IN: defense response, apoptosis; LOCATED IN: endomembrane system; CONTAINS InterPro DOMAIN/s: NB-ARC (InterPro:IPR002182), Disease resistance protein (InterPro:IPR000767); BEST Arabidopsis thaliana protein match is: NB-ARC domain-containing disease resistance protein (TAIR:AT3G46530.1); Ha…	-1.56299
20.1	stress.biotic	dfaa12g017950	Transcript	(at3g46530 : 150.0) Confers resistance to the biotrophic oomycete, Peronospora parasitica. Encodes an NBS-LRR type R protein with a putative amino-terminal leucine zipper. Fungal protein ATR13 induces RPP13 gene expression and disease resistance.; RECOGNITION OF PERONOSPORA PARASITICA 13 (RPP13); FUNCTIONS IN: ATP binding; INVOLVED IN: defense response, incompatible interaction, defense response,…	1.70484
20.1	stress.biotic	dfaa12g020430	Transcript	(at3g46530 : 151.0) Confers resistance to the biotrophic oomycete, Peronospora parasitica. Encodes an NBS-LRR type R protein with a putative amino-terminal leucine zipper. Fungal protein ATR13 induces RPP13 gene expression and disease resistance.; RECOGNITION OF PERONOSPORA PARASITICA 13 (RPP13); FUNCTIONS IN: ATP binding; INVOLVED IN: defense response, incompatible interaction, defense response,…	1.51881
20.1	stress.biotic	dfaa12g021070	Transcript	(at2g28790 : 112.0) Pathogenesis-related thaumatin superfamily protein; CONTAINS InterPro DOMAIN/s: Thaumatin, pathogenesis-related (InterPro:IPR001938); BEST Arabidopsis thaliana protein match is: Pathogenesis-related thaumatin superfamily protein (TAIR:AT1G75800.1); Has 1542 Blast hits to 1521 proteins in 166 species: Archae - 0; Bacteria - 19; Metazoa - 54; Fungi - 86; Plants - 1377; Viruses -…	-1.7857
20.1	stress.biotic	dfaa12g021710	Transcript	(at3g46730 : 234.0) NB-ARC domain-containing disease resistance protein; FUNCTIONS IN: ATP binding; INVOLVED IN: defense response, apoptosis; LOCATED IN: endomembrane system; CONTAINS InterPro DOMAIN/s: NB-ARC (InterPro:IPR002182), Disease resistance protein (InterPro:IPR000767); BEST Arabidopsis thaliana protein match is: NB-ARC domain-containing disease resistance protein (TAIR:AT3G46530.1); Ha…	-1.95687
20.1	stress.biotic	dfaa12g023370	Transcript	(at3g07040 : 400.0) Contains an N-terminal tripartite nucleotide binding site and a C-terminal tandem array of leucine-rich repeats. Confers resistance to Pseudomonas syringae strains that carry the avirulence genes avrB and avrRpm1.; RESISTANCE TO P. SYRINGAE PV MACULICOLA 1 (RPM1); FUNCTIONS IN: protein binding, nucleotide binding; INVOLVED IN: defense response, plant-type hypersensitive respon…	-2.3484
20.1	stress.biotic	dfaa12g023660	Transcript	(at3g07040 : 413.0) Contains an N-terminal tripartite nucleotide binding site and a C-terminal tandem array of leucine-rich repeats. Confers resistance to Pseudomonas syringae strains that carry the avirulence genes avrB and avrRpm1.; RESISTANCE TO P. SYRINGAE PV MACULICOLA 1 (RPM1); FUNCTIONS IN: protein binding, nucleotide binding; INVOLVED IN: defense response, plant-type hypersensitive respon…	-2.29976
20.1	stress.biotic	dfaa12g024740	Transcript	(at3g07040 : 424.0) Contains an N-terminal tripartite nucleotide binding site and a C-terminal tandem array of leucine-rich repeats. Confers resistance to Pseudomonas syringae strains that carry the avirulence genes avrB and avrRpm1.; RESISTANCE TO P. SYRINGAE PV MACULICOLA 1 (RPM1); FUNCTIONS IN: protein binding, nucleotide binding; INVOLVED IN: defense response, plant-type hypersensitive respon…	1.77523
20.1	stress.biotic	dfaa12g024760	Transcript	(at3g46730 : 160.0) NB-ARC domain-containing disease resistance protein; FUNCTIONS IN: ATP binding; INVOLVED IN: defense response, apoptosis; LOCATED IN: endomembrane system; CONTAINS InterPro DOMAIN/s: NB-ARC (InterPro:IPR002182), Disease resistance protein (InterPro:IPR000767); BEST Arabidopsis thaliana protein match is: NB-ARC domain-containing disease resistance protein (TAIR:AT3G46530.1); Ha…	1.64384
20.1	stress.biotic	dfaa12g025180	Transcript	(at1g53350 : 202.0) Disease resistance protein (CC-NBS-LRR class) family; FUNCTIONS IN: ATP binding; INVOLVED IN: apoptosis, defense response; EXPRESSED IN: 19 plant structures; EXPRESSED DURING: 9 growth stages; CONTAINS InterPro DOMAIN/s: NB-ARC (InterPro:IPR002182), Disease resistance protein (InterPro:IPR000767); BEST Arabidopsis thaliana protein match is: Disease resistance protein (CC-NBS-L…	-2.8012
20.1	stress.biotic	dfab01g005170	Transcript	(at4g27190 : 157.0) NB-ARC domain-containing disease resistance protein; FUNCTIONS IN: nucleoside-triphosphatase activity, nucleotide binding, ATP binding; INVOLVED IN: apoptosis, defense response; LOCATED IN: cellular_component unknown; CONTAINS InterPro DOMAIN/s: ATPase, AAA+ type, core (InterPro:IPR003593), NB-ARC (InterPro:IPR002182), Disease resistance protein (InterPro:IPR000767); BEST Arab…	-1.62372
20.1	stress.biotic	dfab01g031480	Transcript	(at1g27620 : 420.0) HXXXD-type acyl-transferase family protein; FUNCTIONS IN: transferase activity, transferring acyl groups other than amino-acyl groups, transferase activity; INVOLVED IN: biological_process unknown; LOCATED IN: cellular_component unknown; EXPRESSED IN: synergid, pollen tube; CONTAINS InterPro DOMAIN/s: Transferase (InterPro:IPR003480); BEST Arabidopsis thaliana protein match is…	2.33006
20.1	stress.biotic	dfab02g005970	Transcript	(p51613|chib_vitvi : 320.0) Basic endochitinase precursor (EC 3.2.1.14) - Vitis vinifera (Grape) & (at3g12500 : 314.0) encodes a basic chitinase involved in ethylene/jasmonic acid mediated signalling pathway during systemic acquired resistance based on expression analyses.; basic chitinase (HCHIB); FUNCTIONS IN: chitinase activity; INVOLVED IN: response to cadmium ion, defense response to fungus,…	-3.84272
20.1	stress.biotic	dfab03g001040	Transcript	(q9mbd8|bi1_orysa : 327.0) Bax inhibitor 1 (BI-1) (OsBI-1) - Oryza sativa (Rice) & (at5g47120 : 275.0) Encodes BI-1, a homolog of mammalian Bax inhibitor 1. Functions as an attenuator of biotic and abiotic types of cell death. Bax-induced cell death can be downregulated by ectopically expressing AtBI in planta.; BAX inhibitor 1 (BI1); CONTAINS InterPro DOMAIN/s: Inhibitor of apoptosis-promoting B…	-2.12813
20.1	stress.biotic	dfab04g009820	Transcript	(at5g22200 : 186.0) Late embryogenesis abundant (LEA) hydroxyproline-rich glycoprotein family; CONTAINS InterPro DOMAIN/s: Late embryogenesis abundant protein, group 2 (InterPro:IPR004864); BEST Arabidopsis thaliana protein match is: Late embryogenesis abundant (LEA) hydroxyproline-rich glycoprotein family (TAIR:AT3G44220.1); Has 30201 Blast hits to 17322 proteins in 780 species: Archae - 12; Bac…	-2.3414
20.1	stress.biotic	dfab04g014540	Transcript	(at4g26090 : 358.0) Encodes a plasma membrane protein with leucine-rich repeat, leucine zipper, and P loop domains that confers resistance to Pseudomonas syringae infection by interacting with the avirulence gene avrRpt2. RPS2 protein interacts directly with plasma membrane associated protein RIN4 and this interaction is disrupted by avrRpt2.; RESISTANT TO P. SYRINGAE 2 (RPS2); CONTAINS InterPro …	-4.96912
20.1	stress.biotic	dfab04g014550	Transcript	(at4g26090 : 392.0) Encodes a plasma membrane protein with leucine-rich repeat, leucine zipper, and P loop domains that confers resistance to Pseudomonas syringae infection by interacting with the avirulence gene avrRpt2. RPS2 protein interacts directly with plasma membrane associated protein RIN4 and this interaction is disrupted by avrRpt2.; RESISTANT TO P. SYRINGAE 2 (RPS2); CONTAINS InterPro …	-2.2826
20.1	stress.biotic	dfab04g021040	Transcript	(at2g25470 : 356.0) receptor like protein 21 (RLP21); INVOLVED IN: signal transduction; LOCATED IN: chloroplast; EXPRESSED IN: hypocotyl; CONTAINS InterPro DOMAIN/s: Leucine-rich repeat, typical subtype (InterPro:IPR003591), Leucine-rich repeat-containing N-terminal domain, type 2 (InterPro:IPR013210), Leucine-rich repeat (InterPro:IPR001611); BEST Arabidopsis thaliana protein match is: receptor …	-3.84987
20.1	stress.biotic	dfab04g021080	Transcript	(at1g74190 : 384.0) receptor like protein 15 (RLP15); INVOLVED IN: signal transduction; LOCATED IN: endomembrane system; CONTAINS InterPro DOMAIN/s: Leucine-rich repeat-containing N-terminal domain, type 2 (InterPro:IPR013210), Leucine-rich repeat (InterPro:IPR001611); BEST Arabidopsis thaliana protein match is: receptor like protein 13 (TAIR:AT1G74170.1); Has 128946 Blast hits to 31204 proteins …	-5.43596
20.1	stress.biotic	dfab04g023000	Transcript	(at3g44220 : 163.0) Late embryogenesis abundant (LEA) hydroxyproline-rich glycoprotein family; CONTAINS InterPro DOMAIN/s: Late embryogenesis abundant protein, group 2 (InterPro:IPR004864); BEST Arabidopsis thaliana protein match is: Late embryogenesis abundant (LEA) hydroxyproline-rich glycoprotein family (TAIR:AT5G22200.1); Has 838 Blast hits to 838 proteins in 28 species: Archae - 0; Bacteria …	-3.82252
20.1	stress.biotic	dfab05g001210	Transcript	(at5g42510 : 106.0) Disease resistance-responsive (dirigent-like protein) family protein; FUNCTIONS IN: molecular_function unknown; INVOLVED IN: defense response; LOCATED IN: endomembrane system; CONTAINS InterPro DOMAIN/s: Plant disease resistance response protein (InterPro:IPR004265); BEST Arabidopsis thaliana protein match is: Disease resistance-responsive (dirigent-like protein) family protei…	-3.45193
20.1	stress.biotic	dfab05g001220	Transcript	(at5g42510 : 126.0) Disease resistance-responsive (dirigent-like protein) family protein; FUNCTIONS IN: molecular_function unknown; INVOLVED IN: defense response; LOCATED IN: endomembrane system; CONTAINS InterPro DOMAIN/s: Plant disease resistance response protein (InterPro:IPR004265); BEST Arabidopsis thaliana protein match is: Disease resistance-responsive (dirigent-like protein) family protei…	-1.9213
20.1	stress.biotic	dfab06g002420	Transcript	(q9frv1|chia_secce : 372.0) Basic endochitinase A precursor (EC 3.2.1.14) (Rye seed chitinase-a) (RSC-a) - Secale cereale (Rye) & (at3g12500 : 331.0) encodes a basic chitinase involved in ethylene/jasmonic acid mediated signalling pathway during systemic acquired resistance based on expression analyses.; basic chitinase (HCHIB); FUNCTIONS IN: chitinase activity; INVOLVED IN: response to cadmium i…	4.58992
20.1	stress.biotic	dfab06g004400	Transcript	(at5g15870 : 725.0) glycosyl hydrolase family 81 protein; FUNCTIONS IN: hydrolase activity, acting on glycosyl bonds, endo-1,3(4)-beta-glucanase activity; INVOLVED IN: response to cyclopentenone; EXPRESSED IN: 23 plant structures; EXPRESSED DURING: 13 growth stages; CONTAINS InterPro DOMAIN/s: Glycoside hydrolase, family 81 (InterPro:IPR005200); BEST Arabidopsis thaliana protein match is: glycosy…	-2.56994
20.1	stress.biotic	dfab06g011260	Transcript	(at1g77920 : 314.0) bZIP transcription factor family protein; CONTAINS InterPro DOMAIN/s: Basic-leucine zipper (bZIP) transcription factor (InterPro:IPR004827), bZIP transcription factor, bZIP-1 (InterPro:IPR011616); BEST Arabidopsis thaliana protein match is: TGA1A-related gene 3 (TAIR:AT1G22070.1); Has 1009 Blast hits to 1009 proteins in 97 species: Archae - 0; Bacteria - 11; Metazoa - 10; Fung…	2.05918
20.1	stress.biotic	dfab08g007900	Transcript	(at4g38660 : 278.0) Pathogenesis-related thaumatin superfamily protein; CONTAINS InterPro DOMAIN/s: Thaumatin, pathogenesis-related (InterPro:IPR001938); BEST Arabidopsis thaliana protein match is: THAUMATIN-LIKE PROTEIN 1 (TAIR:AT4G24180.1); Has 1636 Blast hits to 1618 proteins in 187 species: Archae - 0; Bacteria - 43; Metazoa - 60; Fungi - 87; Plants - 1419; Viruses - 4; Other Eukaryotes - 23 …	-1.87343
20.1	stress.biotic	dfab08g007930	Transcript	(at1g20030 : 301.0) Pathogenesis-related thaumatin superfamily protein; CONTAINS InterPro DOMAIN/s: Thaumatin, conserved site (InterPro:IPR017949), Thaumatin, pathogenesis-related (InterPro:IPR001938); BEST Arabidopsis thaliana protein match is: Pathogenesis-related thaumatin superfamily protein (TAIR:AT1G75800.1); Has 35333 Blast hits to 34131 proteins in 2444 species: Archae - 798; Bacteria - 2…	-1.50281
20.1	stress.biotic	dfab09g001790	Transcript	(at2g02180 : 440.0) Necessary for the efficient multiplication of tobamoviruses.; tobamovirus multiplication protein 3 (TOM3); INVOLVED IN: viral replication complex formation and maintenance; LOCATED IN: endomembrane system; EXPRESSED IN: 23 plant structures; EXPRESSED DURING: 14 growth stages; CONTAINS InterPro DOMAIN/s: Protein of unknown function DUF1084 (InterPro:IPR009457); BEST Arabidopsis…	-1.87056
20.1	stress.biotic	dfab09g002870	Transcript	(at5g17540 : 452.0) HXXXD-type acyl-transferase family protein; FUNCTIONS IN: transferase activity, transferring acyl groups other than amino-acyl groups; INVOLVED IN: biological_process unknown; LOCATED IN: cellular_component unknown; EXPRESSED IN: 9 plant structures; EXPRESSED DURING: 4 anthesis, C globular stage, F mature embryo stage, petal differentiation and expansion stage; CONTAINS InterP…	-2.43983
20.1	stress.biotic	dfab09g003400	Transcript	(at1g65690 : 169.0) Late embryogenesis abundant (LEA) hydroxyproline-rich glycoprotein family; CONTAINS InterPro DOMAIN/s: Late embryogenesis abundant protein, group 2 (InterPro:IPR004864); BEST Arabidopsis thaliana protein match is: NDR1/HIN1-like 25 (TAIR:AT5G36970.1); Has 985 Blast hits to 984 proteins in 28 species: Archae - 0; Bacteria - 0; Metazoa - 0; Fungi - 0; Plants - 985; Viruses - 0; …	-2.92193
20.1	stress.biotic	dfab09g008890	Transcript	(at3g07040 : 359.0) Contains an N-terminal tripartite nucleotide binding site and a C-terminal tandem array of leucine-rich repeats. Confers resistance to Pseudomonas syringae strains that carry the avirulence genes avrB and avrRpm1.; RESISTANCE TO P. SYRINGAE PV MACULICOLA 1 (RPM1); FUNCTIONS IN: protein binding, nucleotide binding; INVOLVED IN: defense response, plant-type hypersensitive respon…	-1.85682
20.1	stress.biotic	dfab09g009490	Transcript	(at4g38660 : 275.0) Pathogenesis-related thaumatin superfamily protein; CONTAINS InterPro DOMAIN/s: Thaumatin, pathogenesis-related (InterPro:IPR001938); BEST Arabidopsis thaliana protein match is: THAUMATIN-LIKE PROTEIN 1 (TAIR:AT4G24180.1); Has 1636 Blast hits to 1618 proteins in 187 species: Archae - 0; Bacteria - 43; Metazoa - 60; Fungi - 87; Plants - 1419; Viruses - 4; Other Eukaryotes - 23 …	2.45248
20.1	stress.biotic	dfab11g000980	Transcript	(at5g17540 : 181.0) HXXXD-type acyl-transferase family protein; FUNCTIONS IN: transferase activity, transferring acyl groups other than amino-acyl groups; INVOLVED IN: biological_process unknown; LOCATED IN: cellular_component unknown; EXPRESSED IN: 9 plant structures; EXPRESSED DURING: 4 anthesis, C globular stage, F mature embryo stage, petal differentiation and expansion stage; CONTAINS InterP…	3.38507
20.1	stress.biotic	dfab11g001600	Transcript	(at3g07040 : 338.0) Contains an N-terminal tripartite nucleotide binding site and a C-terminal tandem array of leucine-rich repeats. Confers resistance to Pseudomonas syringae strains that carry the avirulence genes avrB and avrRpm1.; RESISTANCE TO P. SYRINGAE PV MACULICOLA 1 (RPM1); FUNCTIONS IN: protein binding, nucleotide binding; INVOLVED IN: defense response, plant-type hypersensitive respon…	-1.51944
20.1	stress.biotic	dfab11g001970	Transcript	(at1g72300 : 444.0) Encodes a leucine-rich repeat receptor kinase (LRR-RK) involved in the perception of PSY1. PSY1 is an 18-aa tyrosine-sulfated glycopeptide encoded by AT5G58650 that promotes cellular proliferation and expansion.; Leucine-rich receptor-like protein kinase family protein; CONTAINS InterPro DOMAIN/s: Protein kinase, ATP binding site (InterPro:IPR017441), Serine/threonine-protein …	-3.63582
20.1	stress.biotic	dfab12g002650	Transcript	(at1g65870 : 166.0) Disease resistance-responsive (dirigent-like protein) family protein; FUNCTIONS IN: molecular_function unknown; INVOLVED IN: lignan biosynthetic process, defense response; LOCATED IN: cell wall; EXPRESSED IN: 13 plant structures; EXPRESSED DURING: 9 growth stages; CONTAINS InterPro DOMAIN/s: Plant disease resistance response protein (InterPro:IPR004265); BEST Arabidopsis thali…	-1.87823
20.1	stress.biotic	dfab12g004030	Transcript	(at3g07040 : 242.0) Contains an N-terminal tripartite nucleotide binding site and a C-terminal tandem array of leucine-rich repeats. Confers resistance to Pseudomonas syringae strains that carry the avirulence genes avrB and avrRpm1.; RESISTANCE TO P. SYRINGAE PV MACULICOLA 1 (RPM1); FUNCTIONS IN: protein binding, nucleotide binding; INVOLVED IN: defense response, plant-type hypersensitive respon…	-1.66427
20.1	stress.biotic	dfab12g008410	Transcript	(at3g07040 : 398.0) Contains an N-terminal tripartite nucleotide binding site and a C-terminal tandem array of leucine-rich repeats. Confers resistance to Pseudomonas syringae strains that carry the avirulence genes avrB and avrRpm1.; RESISTANCE TO P. SYRINGAE PV MACULICOLA 1 (RPM1); FUNCTIONS IN: protein binding, nucleotide binding; INVOLVED IN: defense response, plant-type hypersensitive respon…	-2.01976
20.1	stress.biotic	dfac01g001200	Transcript	(at3g18260 : 162.0) Reticulon family protein; FUNCTIONS IN: molecular_function unknown; INVOLVED IN: biological_process unknown; LOCATED IN: endoplasmic reticulum; EXPRESSED IN: 13 plant structures; EXPRESSED DURING: LP.06 six leaves visible, LP.04 four leaves visible, 4 anthesis, petal differentiation and expansion stage, LP.12 twelve leaves visible; CONTAINS InterPro DOMAIN/s: Reticulon (InterP…	-1.91327
20.1	stress.biotic	dfac01g006540	Transcript	(at1g12280 : 315.0) LRR and NB-ARC domains-containing disease resistance protein; FUNCTIONS IN: ATP binding; INVOLVED IN: N-terminal protein myristoylation, defense response, apoptosis; LOCATED IN: endomembrane system; EXPRESSED IN: 13 plant structures; EXPRESSED DURING: 9 growth stages; CONTAINS InterPro DOMAIN/s: NB-ARC (InterPro:IPR002182), Disease resistance protein (InterPro:IPR000767); BEST…	-1.51003
20.1	stress.biotic	dfac01g010250	Transcript	(at5g06320 : 87.4) encodes a protein whose sequence is similar to tobacco hairpin-induced gene (HIN1) and Arabidopsis non-race specific disease resistance gene (NDR1). Expression of this gene is induced by cucumber mosaic virus, spermine and Pseudomonas syringae pv. tomato DC3000. The gene product is localized to the plasma membrane.; NDR1/HIN1-like 3 (NHL3); FUNCTIONS IN: molecular_function unkn…	-2.34428
20.1	stress.biotic	dfac01g012020	Transcript	(at3g02840 : 84.0) ARM repeat superfamily protein; FUNCTIONS IN: binding; INVOLVED IN: response to other organism, response to ozone; EXPRESSED IN: 16 plant structures; EXPRESSED DURING: 8 growth stages; CONTAINS InterPro DOMAIN/s: Armadillo-like helical (InterPro:IPR011989), Armadillo-type fold (InterPro:IPR016024); BEST Arabidopsis thaliana protein match is: ARM repeat superfamily protein (TAIR…	-3.69901
20.1	stress.biotic	dfac01g013250	Transcript	(at4g27190 : 161.0) NB-ARC domain-containing disease resistance protein; FUNCTIONS IN: nucleoside-triphosphatase activity, nucleotide binding, ATP binding; INVOLVED IN: apoptosis, defense response; LOCATED IN: cellular_component unknown; CONTAINS InterPro DOMAIN/s: ATPase, AAA+ type, core (InterPro:IPR003593), NB-ARC (InterPro:IPR002182), Disease resistance protein (InterPro:IPR000767); BEST Arab…	-3.33176
20.1	stress.biotic	dfac01g020010	Transcript	(at1g64140 : 605.0) BEST Arabidopsis thaliana protein match is: loricrin-related (TAIR:AT5G64550.1); Has 3596 Blast hits to 2004 proteins in 150 species: Archae - 0; Bacteria - 54; Metazoa - 1597; Fungi - 38; Plants - 513; Viruses - 9; Other Eukaryotes - 1385 (source: NCBI BLink). & (reliability: 1210.0) & (original description: DfaC01G020010.1)	1.8068
20.1	stress.biotic	dfac02g000490	Transcript	(at1g64140 : 573.0) BEST Arabidopsis thaliana protein match is: loricrin-related (TAIR:AT5G64550.1); Has 3596 Blast hits to 2004 proteins in 150 species: Archae - 0; Bacteria - 54; Metazoa - 1597; Fungi - 38; Plants - 513; Viruses - 9; Other Eukaryotes - 1385 (source: NCBI BLink). & (reliability: 1146.0) & (original description: DfaC02G000490.1)	2.28982
20.1	stress.biotic	dfac02g002240	Transcript	(at3g18260 : 199.0) Reticulon family protein; FUNCTIONS IN: molecular_function unknown; INVOLVED IN: biological_process unknown; LOCATED IN: endoplasmic reticulum; EXPRESSED IN: 13 plant structures; EXPRESSED DURING: LP.06 six leaves visible, LP.04 four leaves visible, 4 anthesis, petal differentiation and expansion stage, LP.12 twelve leaves visible; CONTAINS InterPro DOMAIN/s: Reticulon (InterP…	-1.96761
20.1	stress.biotic	dfac03g003430	Transcript	(at3g05660 : 341.0) receptor like protein 33 (RLP33); FUNCTIONS IN: kinase activity; INVOLVED IN: signal transduction, defense response; LOCATED IN: chloroplast; EXPRESSED IN: 10 plant structures; EXPRESSED DURING: 10 growth stages; CONTAINS InterPro DOMAIN/s: Leucine-rich repeat, typical subtype (InterPro:IPR003591), Leucine-rich repeat-containing N-terminal domain, type 2 (InterPro:IPR013210), …	-3.98056
20.1	stress.biotic	dfac03g008230	Transcript	(at1g77700 : 352.0) Pathogenesis-related thaumatin superfamily protein; CONTAINS InterPro DOMAIN/s: Thaumatin, pathogenesis-related (InterPro:IPR001938); BEST Arabidopsis thaliana protein match is: thaumatin-like protein 3 (TAIR:AT1G75030.1); Has 1591 Blast hits to 1571 proteins in 178 species: Archae - 0; Bacteria - 39; Metazoa - 54; Fungi - 86; Plants - 1401; Viruses - 2; Other Eukaryotes - 9 (…	-2.06402
20.1	stress.biotic	dfac03g012760	Transcript	(at3g54420 : 340.0) encodes an EP3 chitinase that is expressed during somatic embryogenesis in 'nursing' cells surrounding the embryos but not in embryos themselves. The gene is also expressed in mature pollen and growing pollen tubes until they enter the receptive synergid, but not in endosperm and integuments as in carrot. Post-embryonically, expression is found in hydathodes, stipules, root ep…	-2.12518
20.1	stress.biotic	dfac03g020230	Transcript	(at4g25780 : 175.0) CAP (Cysteine-rich secretory proteins, Antigen 5, and Pathogenesis-related 1 protein) superfamily protein; FUNCTIONS IN: molecular_function unknown; INVOLVED IN: biological_process unknown; LOCATED IN: endomembrane system, extracellular region; EXPRESSED IN: 14 plant structures; EXPRESSED DURING: 11 growth stages; CONTAINS InterPro DOMAIN/s: Allergen V5/Tpx-1 related, conserve…	1.63492
20.1	stress.biotic	dfac03g022230	Transcript	(at1g20780 : 734.0) Encodes a protein containing a U-box and an ARM domain.; senescence-associated E3 ubiquitin ligase 1 (SAUL1); FUNCTIONS IN: ubiquitin-protein ligase activity; INVOLVED IN: regulation of chlorophyll catabolic process, regulation of chlorophyll biosynthetic process, leaf senescence, regulation of abscisic acid biosynthetic process; LOCATED IN: plasma membrane; EXPRESSED IN: 9 pl…	-1.76822
20.1	stress.biotic	dfac04g006840	Transcript	(at5g22200 : 185.0) Late embryogenesis abundant (LEA) hydroxyproline-rich glycoprotein family; CONTAINS InterPro DOMAIN/s: Late embryogenesis abundant protein, group 2 (InterPro:IPR004864); BEST Arabidopsis thaliana protein match is: Late embryogenesis abundant (LEA) hydroxyproline-rich glycoprotein family (TAIR:AT3G44220.1); Has 30201 Blast hits to 17322 proteins in 780 species: Archae - 12; Bac…	-2.864
20.1	stress.biotic	dfac04g012800	Transcript	(at3g07040 : 417.0) Contains an N-terminal tripartite nucleotide binding site and a C-terminal tandem array of leucine-rich repeats. Confers resistance to Pseudomonas syringae strains that carry the avirulence genes avrB and avrRpm1.; RESISTANCE TO P. SYRINGAE PV MACULICOLA 1 (RPM1); FUNCTIONS IN: protein binding, nucleotide binding; INVOLVED IN: defense response, plant-type hypersensitive respon…	-1.91163
20.1	stress.biotic	dfac04g018750	Transcript	(at3g11650 : 101.0) Encodes a protein whose sequence is similar to tobacco hairpin-induced gene (HIN1) and Arabidopsis non-race specific disease resistance gene (NDR1). Expression of this gene is induced by cucumber mosaic virus and spermine. Overexpression of the gene induces the expression of PR-1 gene and shows light-dependent 'speck disease-like' symptom on leaves. The gene product is localiz…	-2.23707
20.1	stress.biotic	dfac05g000230	Transcript	(at1g19670 : 258.0) Chlorophyllase is the first enzyme involved in chlorophyll degradation. It catalyzes the hydrolysis of the ester bond to yield chlorophyllide and phytol. AtCLH1 lacks a typical signal sequence for the chloroplast. Its expression is induced rapidly by methyljasmonate, a known promoter of senescence and chlorophyll degradation.; chlorophyllase 1 (CLH1); FUNCTIONS IN: chlorophyll…	-2.77378
20.1	stress.biotic	dfac06g002360	Transcript	(at3g07040 : 203.0) Contains an N-terminal tripartite nucleotide binding site and a C-terminal tandem array of leucine-rich repeats. Confers resistance to Pseudomonas syringae strains that carry the avirulence genes avrB and avrRpm1.; RESISTANCE TO P. SYRINGAE PV MACULICOLA 1 (RPM1); FUNCTIONS IN: protein binding, nucleotide binding; INVOLVED IN: defense response, plant-type hypersensitive respon…	1.68757
20.1	stress.biotic	dfac06g002590	Transcript	(at3g46730 : 252.0) NB-ARC domain-containing disease resistance protein; FUNCTIONS IN: ATP binding; INVOLVED IN: defense response, apoptosis; LOCATED IN: endomembrane system; CONTAINS InterPro DOMAIN/s: NB-ARC (InterPro:IPR002182), Disease resistance protein (InterPro:IPR000767); BEST Arabidopsis thaliana protein match is: NB-ARC domain-containing disease resistance protein (TAIR:AT3G46530.1); Ha…	-4.73045
20.1	stress.biotic	dfac06g002740	Transcript	(at3g46710 : 87.8) NB-ARC domain-containing disease resistance protein; FUNCTIONS IN: protein binding; INVOLVED IN: apoptosis, defense response; LOCATED IN: cellular_component unknown; EXPRESSED IN: root; CONTAINS InterPro DOMAIN/s: NB-ARC (InterPro:IPR002182), Disease resistance protein (InterPro:IPR000767); BEST Arabidopsis thaliana protein match is: NB-ARC domain-containing disease resistance …	-2.59602
20.1	stress.biotic	dfac07g006940	Transcript	(at5g24550 : 396.0) beta glucosidase 32 (BGLU32); FUNCTIONS IN: cation binding, hydrolase activity, hydrolyzing O-glycosyl compounds, catalytic activity; INVOLVED IN: response to other organism; LOCATED IN: endomembrane system; EXPRESSED IN: synergid; CONTAINS InterPro DOMAIN/s: Glycoside hydrolase, family 1 (InterPro:IPR001360), Glycoside hydrolase, family 1, active site (InterPro:IPR018120), Gl…	-1.73961
20.1	stress.biotic	dfac08g000590	Transcript	(at5g17540 : 376.0) HXXXD-type acyl-transferase family protein; FUNCTIONS IN: transferase activity, transferring acyl groups other than amino-acyl groups; INVOLVED IN: biological_process unknown; LOCATED IN: cellular_component unknown; EXPRESSED IN: 9 plant structures; EXPRESSED DURING: 4 anthesis, C globular stage, F mature embryo stage, petal differentiation and expansion stage; CONTAINS InterP…	-1.74323
20.1	stress.biotic	dfac09g004110	Transcript	(q9frv1|chia_secce : 321.0) Basic endochitinase A precursor (EC 3.2.1.14) (Rye seed chitinase-a) (RSC-a) - Secale cereale (Rye) & (at3g12500 : 316.0) encodes a basic chitinase involved in ethylene/jasmonic acid mediated signalling pathway during systemic acquired resistance based on expression analyses.; basic chitinase (HCHIB); FUNCTIONS IN: chitinase activity; INVOLVED IN: response to cadmium i…	-3.09828
20.1	stress.biotic	dfac09g005460	Transcript	(at5g17540 : 449.0) HXXXD-type acyl-transferase family protein; FUNCTIONS IN: transferase activity, transferring acyl groups other than amino-acyl groups; INVOLVED IN: biological_process unknown; LOCATED IN: cellular_component unknown; EXPRESSED IN: 9 plant structures; EXPRESSED DURING: 4 anthesis, C globular stage, F mature embryo stage, petal differentiation and expansion stage; CONTAINS InterP…	-5.99197
20.1	stress.biotic	dfac09g005500	Transcript	(at5g17540 : 432.0) HXXXD-type acyl-transferase family protein; FUNCTIONS IN: transferase activity, transferring acyl groups other than amino-acyl groups; INVOLVED IN: biological_process unknown; LOCATED IN: cellular_component unknown; EXPRESSED IN: 9 plant structures; EXPRESSED DURING: 4 anthesis, C globular stage, F mature embryo stage, petal differentiation and expansion stage; CONTAINS InterP…	-3.2384
20.1	stress.biotic	dfac09g006000	Transcript	(at1g65690 : 173.0) Late embryogenesis abundant (LEA) hydroxyproline-rich glycoprotein family; CONTAINS InterPro DOMAIN/s: Late embryogenesis abundant protein, group 2 (InterPro:IPR004864); BEST Arabidopsis thaliana protein match is: NDR1/HIN1-like 25 (TAIR:AT5G36970.1); Has 985 Blast hits to 984 proteins in 28 species: Archae - 0; Bacteria - 0; Metazoa - 0; Fungi - 0; Plants - 985; Viruses - 0; …	-5.74209
20.1	stress.biotic	dfac10g001150	Transcript	(p35792|pr12_horvu : 227.0) Pathogenesis-related protein PRB1-2 precursor - Hordeum vulgare (Barley) & (at2g14610 : 179.0) PR1 gene expression is induced in response to a variety of pathogens. It is a useful molecular marker for the SAR response. Though the Genbank record for the cDNA associated to this gene is called 'PR-1-like', the sequence actually corresponds to PR1. Expression of this gene …	-4.42674
20.1	stress.biotic	dfac10g011980	Transcript	(at3g44220 : 175.0) Late embryogenesis abundant (LEA) hydroxyproline-rich glycoprotein family; CONTAINS InterPro DOMAIN/s: Late embryogenesis abundant protein, group 2 (InterPro:IPR004864); BEST Arabidopsis thaliana protein match is: Late embryogenesis abundant (LEA) hydroxyproline-rich glycoprotein family (TAIR:AT5G22200.1); Has 838 Blast hits to 838 proteins in 28 species: Archae - 0; Bacteria …	-2.49658
20.1	stress.biotic	dfa0g005770	Transcript	(at3g07040 : 195.0) Contains an N-terminal tripartite nucleotide binding site and a C-terminal tandem array of leucine-rich repeats. Confers resistance to Pseudomonas syringae strains that carry the avirulence genes avrB and avrRpm1.; RESISTANCE TO P. SYRINGAE PV MACULICOLA 1 (RPM1); FUNCTIONS IN: protein binding, nucleotide binding; INVOLVED IN: defense response, plant-type hypersensitive respon…	1.66951
20.1	stress.biotic	dfa0g034310	Transcript	(at3g46730 : 98.6) NB-ARC domain-containing disease resistance protein; FUNCTIONS IN: ATP binding; INVOLVED IN: defense response, apoptosis; LOCATED IN: endomembrane system; CONTAINS InterPro DOMAIN/s: NB-ARC (InterPro:IPR002182), Disease resistance protein (InterPro:IPR000767); BEST Arabidopsis thaliana protein match is: NB-ARC domain-containing disease resistance protein (TAIR:AT3G46530.1); Has…	-1.72474
20.1	stress.biotic	dendrocalamus_farinosus_newgene_12626	Transcript	(at1g17240 : 353.0) Encodes a CLAVATA2 (CLV2)-related gene. Complements the clv2 mutant when expressed under the control of the CLV2 promoter.; receptor like protein 2 (RLP2); CONTAINS InterPro DOMAIN/s: Leucine-rich repeat-containing N-terminal domain, type 2 (InterPro:IPR013210), Leucine-rich repeat (InterPro:IPR001611); BEST Arabidopsis thaliana protein match is: Leucine-rich receptor-like pro…	-5.93224
20.1	stress.biotic	dendrocalamus_farinosus_newgene_15153	Transcript	(at3g53240 : 291.0) receptor like protein 45 (RLP45); CONTAINS InterPro DOMAIN/s: Leucine-rich repeat, typical subtype (InterPro:IPR003591), Leucine-rich repeat (InterPro:IPR001611); BEST Arabidopsis thaliana protein match is: receptor like protein 15 (TAIR:AT1G74190.1); Has 114871 Blast hits to 27541 proteins in 1042 species: Archae - 49; Bacteria - 7290; Metazoa - 23394; Fungi - 1166; Plants - …	-4.32859
20.1.1	stress.biotic.respiratory burst	dfaa01g006790	Transcript	(at5g60010 : 933.0) ferric reductase-like transmembrane component family protein; FUNCTIONS IN: in 8 functions; INVOLVED IN: oxidation reduction; LOCATED IN: integral to membrane, membrane; EXPRESSED IN: 7 plant structures; EXPRESSED DURING: L mature pollen stage, M germinated pollen stage, 4 anthesis, LP.10 ten leaves visible, petal differentiation and expansion stage; CONTAINS InterPro DOMAIN/s…	-2.11321
20.1.1	stress.biotic.respiratory burst	dfaa07g012770	Transcript	(at1g19230 : 969.0) Riboflavin synthase-like superfamily protein; FUNCTIONS IN: in 6 functions; INVOLVED IN: defense response; LOCATED IN: integral to membrane, membrane; EXPRESSED IN: 7 plant structures; EXPRESSED DURING: petal differentiation and expansion stage; CONTAINS InterPro DOMAIN/s: Ferredoxin reductase-type FAD-binding domain (InterPro:IPR017927), EF-Hand 1, calcium-binding site (Inter…	-1.54642
20.1.1	stress.biotic.respiratory burst	dfaa12g010440	Transcript	(at5g47910 : 1169.0) NADPH/respiratory burst oxidase protein D (RbohD).Interacts with AtrbohF gene to fine tune the spatial control of ROI production and hypersensitive response to cell in and around infection site.; respiratory burst oxidase homologue D (RBOHD); FUNCTIONS IN: NAD(P)H oxidase activity; INVOLVED IN: oxygen and reactive oxygen species metabolic process, defense response to fungus, …	-1.99263
20.1.1	stress.biotic.respiratory burst	dfab02g006020	Transcript	(at5g60010 : 923.0) ferric reductase-like transmembrane component family protein; FUNCTIONS IN: in 8 functions; INVOLVED IN: oxidation reduction; LOCATED IN: integral to membrane, membrane; EXPRESSED IN: 7 plant structures; EXPRESSED DURING: L mature pollen stage, M germinated pollen stage, 4 anthesis, LP.10 ten leaves visible, petal differentiation and expansion stage; CONTAINS InterPro DOMAIN/s…	1.99927
20.1.1	stress.biotic.respiratory burst	dfab06g005790	Transcript	(at1g19230 : 957.0) Riboflavin synthase-like superfamily protein; FUNCTIONS IN: in 6 functions; INVOLVED IN: defense response; LOCATED IN: integral to membrane, membrane; EXPRESSED IN: 7 plant structures; EXPRESSED DURING: petal differentiation and expansion stage; CONTAINS InterPro DOMAIN/s: Ferredoxin reductase-type FAD-binding domain (InterPro:IPR017927), EF-Hand 1, calcium-binding site (Inter…	-1.94992
20.1.1	stress.biotic.respiratory burst	dfab06g013230	Transcript	(at5g47910 : 1145.0) NADPH/respiratory burst oxidase protein D (RbohD).Interacts with AtrbohF gene to fine tune the spatial control of ROI production and hypersensitive response to cell in and around infection site.; respiratory burst oxidase homologue D (RBOHD); FUNCTIONS IN: NAD(P)H oxidase activity; INVOLVED IN: oxygen and reactive oxygen species metabolic process, defense response to fungus, …	-4.77147
20.1.1	stress.biotic.respiratory burst	dfab07g010020	Transcript	(at1g19230 : 980.0) Riboflavin synthase-like superfamily protein; FUNCTIONS IN: in 6 functions; INVOLVED IN: defense response; LOCATED IN: integral to membrane, membrane; EXPRESSED IN: 7 plant structures; EXPRESSED DURING: petal differentiation and expansion stage; CONTAINS InterPro DOMAIN/s: Ferredoxin reductase-type FAD-binding domain (InterPro:IPR017927), EF-Hand 1, calcium-binding site (Inter…	-1.83939
20.1.1	stress.biotic.respiratory burst	dfab10g003590	Transcript	(at5g47910 : 918.0) NADPH/respiratory burst oxidase protein D (RbohD).Interacts with AtrbohF gene to fine tune the spatial control of ROI production and hypersensitive response to cell in and around infection site.; respiratory burst oxidase homologue D (RBOHD); FUNCTIONS IN: NAD(P)H oxidase activity; INVOLVED IN: oxygen and reactive oxygen species metabolic process, defense response to fungus, r…	4.77985
20.1.1	stress.biotic.respiratory burst	dfab12g008790	Transcript	(at5g47910 : 1179.0) NADPH/respiratory burst oxidase protein D (RbohD).Interacts with AtrbohF gene to fine tune the spatial control of ROI production and hypersensitive response to cell in and around infection site.; respiratory burst oxidase homologue D (RBOHD); FUNCTIONS IN: NAD(P)H oxidase activity; INVOLVED IN: oxygen and reactive oxygen species metabolic process, defense response to fungus, …	-3.92404
20.1.1	stress.biotic.respiratory burst	dfac06g009960	Transcript	(at1g19230 : 989.0) Riboflavin synthase-like superfamily protein; FUNCTIONS IN: in 6 functions; INVOLVED IN: defense response; LOCATED IN: integral to membrane, membrane; EXPRESSED IN: 7 plant structures; EXPRESSED DURING: petal differentiation and expansion stage; CONTAINS InterPro DOMAIN/s: Ferredoxin reductase-type FAD-binding domain (InterPro:IPR017927), EF-Hand 1, calcium-binding site (Inter…	-3.70776
20.1.1	stress.biotic.respiratory burst	dfac11g010070	Transcript	(at5g51060 : 979.0) RHD2 (along with RHD3 and RHD4) is required for normal root hair elongation. Has NADPH oxidase activity. Gene is expressed in the elongation and differention zone in trichoblasts and elongating root hairs. RDH2 is localized to the growing tips of root hair cells. It is required for the production of reactive oxygen species in response to extracellular ATP stimulus. The increas…	2.74778
20.1.3	stress.biotic.signalling	dfaa05g013980	Transcript	(at1g74950 : 118.0) TIFY10B; CONTAINS InterPro DOMAIN/s: Tify (InterPro:IPR010399), CCT domain-like (InterPro:IPR018467); BEST Arabidopsis thaliana protein match is: jasmonate-zim-domain protein 1 (TAIR:AT1G19180.1); Has 432 Blast hits to 427 proteins in 29 species: Archae - 0; Bacteria - 0; Metazoa - 0; Fungi - 0; Plants - 432; Viruses - 0; Other Eukaryotes - 0 (source: NCBI BLink). & (reliabili…	-2.38798
20.1.3	stress.biotic.signalling	dfab03g003540	Transcript	(at1g19180 : 87.0) JAZ1 is a nuclear-localized protein involved in jasmonate signaling. JAZ1 transcript levels rise in response to a jasmonate stimulus. JAZ1 can interact with the COI1 F-box subunit of an SCF E3 ubiquitin ligase in a yeast-two-hybrid assay only in the presence of jasmonate-isoleucine (JA-ILE) or coronatine. Application of jasmonate methyl ester to Arabidopsis roots reduces the le…	-3.25451
20.1.3	stress.biotic.signalling	dfac06g010030	Transcript	(at1g74950 : 118.0) TIFY10B; CONTAINS InterPro DOMAIN/s: Tify (InterPro:IPR010399), CCT domain-like (InterPro:IPR018467); BEST Arabidopsis thaliana protein match is: jasmonate-zim-domain protein 1 (TAIR:AT1G19180.1); Has 432 Blast hits to 427 proteins in 29 species: Archae - 0; Bacteria - 0; Metazoa - 0; Fungi - 0; Plants - 432; Viruses - 0; Other Eukaryotes - 0 (source: NCBI BLink). & (reliabili…	-2.2975
20.1.3	stress.biotic.signalling	dfac08g008010	Transcript	(at1g19180 : 81.6) JAZ1 is a nuclear-localized protein involved in jasmonate signaling. JAZ1 transcript levels rise in response to a jasmonate stimulus. JAZ1 can interact with the COI1 F-box subunit of an SCF E3 ubiquitin ligase in a yeast-two-hybrid assay only in the presence of jasmonate-isoleucine (JA-ILE) or coronatine. Application of jasmonate methyl ester to Arabidopsis roots reduces the le…	-4.97767
20.1.3.1	stress.biotic.signalling.MLO-like	dfaa02g007620	Transcript	(at4g02600 : 621.0) A member of a large family of seven-transmembrane domain proteins specific to plants, homologs of the barley mildew resistance locus o (MLO) protein. The Arabidopsis genome contains 15 genes encoding MLO proteins, with localization in plasma membrane. Phylogenetic analysis revealed four clades of closely-related AtMLO genes. ATMLO1 belongs to the clade II, with ATMLO13 and ATM…	-2.03219
20.1.3.1	stress.biotic.signalling.MLO-like	dfaa04g018860	Transcript	(at1g26700 : 590.0) A member of a large family of seven-transmembrane domain proteins specific to plants, homologs of the barley mildew resistance locus o (MLO) protein. The Arabidopsis genome contains 15 genes encoding MLO proteins, with localization in plasma membrane. Phylogenetic analysis revealed four clades of closely-related AtMLO genes. ATMLO14 belongs to the clade I, with AtMLO4 and AtML…	-2.94316
20.1.3.1	stress.biotic.signalling.MLO-like	dfab08g002450	Transcript	(o49914|mloh1_orysa : 721.0) MLO protein homolog 1 (OsMLO1) - Oryza sativa (Rice) & (at1g61560 : 480.0) A member of a large family of seven-transmembrane domain proteins specific to plants, homologs of the barley mildew resistance locus o (MLO) protein. The Arabidopsis genome contains 15 genes encoding MLO proteins, with localization in plasma membrane. Phylogenetic analysis revealed four clades …	-6.44887
20.1.3.1	stress.biotic.signalling.MLO-like	dfac01g009100	Transcript	(at4g02600 : 612.0) A member of a large family of seven-transmembrane domain proteins specific to plants, homologs of the barley mildew resistance locus o (MLO) protein. The Arabidopsis genome contains 15 genes encoding MLO proteins, with localization in plasma membrane. Phylogenetic analysis revealed four clades of closely-related AtMLO genes. ATMLO1 belongs to the clade II, with ATMLO13 and ATM…	-2.22114
20.1.3.1	stress.biotic.signalling.MLO-like	dfac09g001800	Transcript	(o49873|mloh1_horvu : 732.0) MLO protein homolog 1 - Hordeum vulgare (Barley) & (at1g11310 : 471.0) A member of a large family of seven-transmembrane domain proteins specific to plants, homologs of the barley mildew resistance locus o (MLO) protein. The Arabidopsis genome contains 15 genes encoding MLO proteins, with localization in plasma membrane. Phylogenetic analysis revealed four clades of c…	-4.17033
20.1.4	stress.biotic.kinases	dfaa01g028880	Transcript	(at2g33050 : 381.0) receptor like protein 26 (RLP26); FUNCTIONS IN: kinase activity; INVOLVED IN: signal transduction, defense response; LOCATED IN: endomembrane system; CONTAINS InterPro DOMAIN/s: Leucine-rich repeat (InterPro:IPR001611); BEST Arabidopsis thaliana protein match is: receptor like protein 27 (TAIR:AT2G33060.1); Has 88860 Blast hits to 27057 proteins in 1064 species: Archae - 42; B…	-3.66585
20.1.4	stress.biotic.kinases	dfac03g003430	Transcript	(at3g05660 : 341.0) receptor like protein 33 (RLP33); FUNCTIONS IN: kinase activity; INVOLVED IN: signal transduction, defense response; LOCATED IN: chloroplast; EXPRESSED IN: 10 plant structures; EXPRESSED DURING: 10 growth stages; CONTAINS InterPro DOMAIN/s: Leucine-rich repeat, typical subtype (InterPro:IPR003591), Leucine-rich repeat-containing N-terminal domain, type 2 (InterPro:IPR013210), …	-3.98056
20.1.5	stress.biotic.regulation of transcription	dfab05g013810	Transcript	(at1g54130 : 556.0) RELA/SPOT homolog 3 (RSH3); FUNCTIONS IN: GTP diphosphokinase activity; INVOLVED IN: guanosine tetraphosphate metabolic process; LOCATED IN: chloroplast; EXPRESSED IN: 25 plant structures; EXPRESSED DURING: 15 growth stages; CONTAINS InterPro DOMAIN/s: Metal-dependent phosphohydrolase, HD subdomain (InterPro:IPR006674), Metal-dependent phosphohydrolase, HD domain (InterPro:IPR…	-1.70881
20.1.7	stress.biotic.PR-proteins	dfaa01g005650	Transcript	(p23472|chly_hevbr : 397.0) Hevamine-A precursor [Includes: Chitinase (EC 3.2.1.14); Lysozyme (EC 3.2.1.17)] - Hevea brasiliensis (Para rubber tree) & (at5g24090 : 362.0) Chitinase A (class III) expressed exclusively under environmental stress conditions.; chitinase A (CHIA); FUNCTIONS IN: cation binding, hydrolase activity, hydrolyzing O-glycosyl compounds, catalytic activity; INVOLVED IN: respo…	-2.89379
20.1.7	stress.biotic.PR-proteins	dfaa01g016690	Transcript	(at2g34930 : 263.0) disease resistance family protein / LRR family protein; INVOLVED IN: signal transduction, defense response to fungus, defense response; LOCATED IN: cell wall; EXPRESSED IN: 10 plant structures; EXPRESSED DURING: 7 growth stages; CONTAINS InterPro DOMAIN/s: Leucine-rich repeat-containing N-terminal domain, type 2 (InterPro:IPR013210), Leucine-rich repeat (InterPro:IPR001611); B…	-6.18172
20.1.7	stress.biotic.PR-proteins	dfaa01g016780	Transcript	(at2g34930 : 449.0) disease resistance family protein / LRR family protein; INVOLVED IN: signal transduction, defense response to fungus, defense response; LOCATED IN: cell wall; EXPRESSED IN: 10 plant structures; EXPRESSED DURING: 7 growth stages; CONTAINS InterPro DOMAIN/s: Leucine-rich repeat-containing N-terminal domain, type 2 (InterPro:IPR013210), Leucine-rich repeat (InterPro:IPR001611); B…	-3.66014
20.1.7	stress.biotic.PR-proteins	dfaa01g020170	Transcript	(at3g46730 : 81.6) NB-ARC domain-containing disease resistance protein; FUNCTIONS IN: ATP binding; INVOLVED IN: defense response, apoptosis; LOCATED IN: endomembrane system; CONTAINS InterPro DOMAIN/s: NB-ARC (InterPro:IPR002182), Disease resistance protein (InterPro:IPR000767); BEST Arabidopsis thaliana protein match is: NB-ARC domain-containing disease resistance protein (TAIR:AT3G46530.1); Has…	-3.11079
20.1.7	stress.biotic.PR-proteins	dfaa01g020250	Transcript	(at3g46730 : 88.2) NB-ARC domain-containing disease resistance protein; FUNCTIONS IN: ATP binding; INVOLVED IN: defense response, apoptosis; LOCATED IN: endomembrane system; CONTAINS InterPro DOMAIN/s: NB-ARC (InterPro:IPR002182), Disease resistance protein (InterPro:IPR000767); BEST Arabidopsis thaliana protein match is: NB-ARC domain-containing disease resistance protein (TAIR:AT3G46530.1); Has…	-2.32888
20.1.7	stress.biotic.PR-proteins	dfaa01g028880	Transcript	(at2g33050 : 381.0) receptor like protein 26 (RLP26); FUNCTIONS IN: kinase activity; INVOLVED IN: signal transduction, defense response; LOCATED IN: endomembrane system; CONTAINS InterPro DOMAIN/s: Leucine-rich repeat (InterPro:IPR001611); BEST Arabidopsis thaliana protein match is: receptor like protein 27 (TAIR:AT2G33060.1); Has 88860 Blast hits to 27057 proteins in 1064 species: Archae - 42; B…	-3.66585
20.1.7	stress.biotic.PR-proteins	dfaa01g032020	Transcript	(at3g46730 : 81.6) NB-ARC domain-containing disease resistance protein; FUNCTIONS IN: ATP binding; INVOLVED IN: defense response, apoptosis; LOCATED IN: endomembrane system; CONTAINS InterPro DOMAIN/s: NB-ARC (InterPro:IPR002182), Disease resistance protein (InterPro:IPR000767); BEST Arabidopsis thaliana protein match is: NB-ARC domain-containing disease resistance protein (TAIR:AT3G46530.1); Has…	-1.66373
20.1.7	stress.biotic.PR-proteins	dfaa02g007770	Transcript	(at3g14470 : 219.0) NB-ARC domain-containing disease resistance protein; FUNCTIONS IN: protein binding; INVOLVED IN: apoptosis, defense response; LOCATED IN: endomembrane system; EXPRESSED IN: 23 plant structures; EXPRESSED DURING: 14 growth stages; CONTAINS InterPro DOMAIN/s: Leucine-rich repeat-containing protein (InterPro:IPR015766), NB-ARC (InterPro:IPR002182), Leucine-rich repeat (InterPro:I…	-1.84184
20.1.7	stress.biotic.PR-proteins	dfaa03g015490	Transcript	(at3g14470 : 170.0) NB-ARC domain-containing disease resistance protein; FUNCTIONS IN: protein binding; INVOLVED IN: apoptosis, defense response; LOCATED IN: endomembrane system; EXPRESSED IN: 23 plant structures; EXPRESSED DURING: 14 growth stages; CONTAINS InterPro DOMAIN/s: Leucine-rich repeat-containing protein (InterPro:IPR015766), NB-ARC (InterPro:IPR002182), Leucine-rich repeat (InterPro:I…	-4.71419
20.1.7	stress.biotic.PR-proteins	dfaa04g000980	Transcript	(at3g14460 : 247.0) LRR and NB-ARC domains-containing disease resistance protein; FUNCTIONS IN: ATP binding; INVOLVED IN: apoptosis, defense response; CONTAINS InterPro DOMAIN/s: NB-ARC (InterPro:IPR002182), Leucine-rich repeat (InterPro:IPR001611), Disease resistance protein (InterPro:IPR000767); BEST Arabidopsis thaliana protein match is: NB-ARC domain-containing disease resistance protein (TAI…	-4.05922
20.1.7	stress.biotic.PR-proteins	dfaa05g004760	Transcript	(at5g42510 : 122.0) Disease resistance-responsive (dirigent-like protein) family protein; FUNCTIONS IN: molecular_function unknown; INVOLVED IN: defense response; LOCATED IN: endomembrane system; CONTAINS InterPro DOMAIN/s: Plant disease resistance response protein (InterPro:IPR004265); BEST Arabidopsis thaliana protein match is: Disease resistance-responsive (dirigent-like protein) family protei…	-2.10109
20.1.7	stress.biotic.PR-proteins	dfaa06g008920	Transcript	(at3g07040 : 259.0) Contains an N-terminal tripartite nucleotide binding site and a C-terminal tandem array of leucine-rich repeats. Confers resistance to Pseudomonas syringae strains that carry the avirulence genes avrB and avrRpm1.; RESISTANCE TO P. SYRINGAE PV MACULICOLA 1 (RPM1); FUNCTIONS IN: protein binding, nucleotide binding; INVOLVED IN: defense response, plant-type hypersensitive respon…	-1.91555
20.1.7	stress.biotic.PR-proteins	dfaa07g016680	Transcript	(at3g14470 : 441.0) NB-ARC domain-containing disease resistance protein; FUNCTIONS IN: protein binding; INVOLVED IN: apoptosis, defense response; LOCATED IN: endomembrane system; EXPRESSED IN: 23 plant structures; EXPRESSED DURING: 14 growth stages; CONTAINS InterPro DOMAIN/s: Leucine-rich repeat-containing protein (InterPro:IPR015766), NB-ARC (InterPro:IPR002182), Leucine-rich repeat (InterPro:I…	-1.57908
20.1.7	stress.biotic.PR-proteins	dfaa09g004550	Transcript	(at2g34930 : 187.0) disease resistance family protein / LRR family protein; INVOLVED IN: signal transduction, defense response to fungus, defense response; LOCATED IN: cell wall; EXPRESSED IN: 10 plant structures; EXPRESSED DURING: 7 growth stages; CONTAINS InterPro DOMAIN/s: Leucine-rich repeat-containing N-terminal domain, type 2 (InterPro:IPR013210), Leucine-rich repeat (InterPro:IPR001611); B…	-6.26708
20.1.7	stress.biotic.PR-proteins	dfaa10g002930	Transcript	(at3g07040 : 267.0) Contains an N-terminal tripartite nucleotide binding site and a C-terminal tandem array of leucine-rich repeats. Confers resistance to Pseudomonas syringae strains that carry the avirulence genes avrB and avrRpm1.; RESISTANCE TO P. SYRINGAE PV MACULICOLA 1 (RPM1); FUNCTIONS IN: protein binding, nucleotide binding; INVOLVED IN: defense response, plant-type hypersensitive respon…	-2.64744
20.1.7	stress.biotic.PR-proteins	dfaa10g004550	Transcript	(at3g07040 : 246.0) Contains an N-terminal tripartite nucleotide binding site and a C-terminal tandem array of leucine-rich repeats. Confers resistance to Pseudomonas syringae strains that carry the avirulence genes avrB and avrRpm1.; RESISTANCE TO P. SYRINGAE PV MACULICOLA 1 (RPM1); FUNCTIONS IN: protein binding, nucleotide binding; INVOLVED IN: defense response, plant-type hypersensitive respon…	-1.9396
20.1.7	stress.biotic.PR-proteins	dfaa10g004660	Transcript	(at3g46730 : 210.0) NB-ARC domain-containing disease resistance protein; FUNCTIONS IN: ATP binding; INVOLVED IN: defense response, apoptosis; LOCATED IN: endomembrane system; CONTAINS InterPro DOMAIN/s: NB-ARC (InterPro:IPR002182), Disease resistance protein (InterPro:IPR000767); BEST Arabidopsis thaliana protein match is: NB-ARC domain-containing disease resistance protein (TAIR:AT3G46530.1); Ha…	-1.59901
20.1.7	stress.biotic.PR-proteins	dfaa11g003990	Transcript	(at3g14470 : 150.0) NB-ARC domain-containing disease resistance protein; FUNCTIONS IN: protein binding; INVOLVED IN: apoptosis, defense response; LOCATED IN: endomembrane system; EXPRESSED IN: 23 plant structures; EXPRESSED DURING: 14 growth stages; CONTAINS InterPro DOMAIN/s: Leucine-rich repeat-containing protein (InterPro:IPR015766), NB-ARC (InterPro:IPR002182), Leucine-rich repeat (InterPro:I…	-1.6493
20.1.7	stress.biotic.PR-proteins	dfaa12g004310	Transcript	(at3g14470 : 155.0) NB-ARC domain-containing disease resistance protein; FUNCTIONS IN: protein binding; INVOLVED IN: apoptosis, defense response; LOCATED IN: endomembrane system; EXPRESSED IN: 23 plant structures; EXPRESSED DURING: 14 growth stages; CONTAINS InterPro DOMAIN/s: Leucine-rich repeat-containing protein (InterPro:IPR015766), NB-ARC (InterPro:IPR002182), Leucine-rich repeat (InterPro:I…	-1.72146
20.1.7	stress.biotic.PR-proteins	dfaa12g004980	Transcript	(at3g07040 : 176.0) Contains an N-terminal tripartite nucleotide binding site and a C-terminal tandem array of leucine-rich repeats. Confers resistance to Pseudomonas syringae strains that carry the avirulence genes avrB and avrRpm1.; RESISTANCE TO P. SYRINGAE PV MACULICOLA 1 (RPM1); FUNCTIONS IN: protein binding, nucleotide binding; INVOLVED IN: defense response, plant-type hypersensitive respon…	-1.5139
20.1.7	stress.biotic.PR-proteins	dfaa12g005000	Transcript	(at3g07040 : 153.0) Contains an N-terminal tripartite nucleotide binding site and a C-terminal tandem array of leucine-rich repeats. Confers resistance to Pseudomonas syringae strains that carry the avirulence genes avrB and avrRpm1.; RESISTANCE TO P. SYRINGAE PV MACULICOLA 1 (RPM1); FUNCTIONS IN: protein binding, nucleotide binding; INVOLVED IN: defense response, plant-type hypersensitive respon…	-1.87369
20.1.7	stress.biotic.PR-proteins	dfaa12g006900	Transcript	(at3g46730 : 136.0) NB-ARC domain-containing disease resistance protein; FUNCTIONS IN: ATP binding; INVOLVED IN: defense response, apoptosis; LOCATED IN: endomembrane system; CONTAINS InterPro DOMAIN/s: NB-ARC (InterPro:IPR002182), Disease resistance protein (InterPro:IPR000767); BEST Arabidopsis thaliana protein match is: NB-ARC domain-containing disease resistance protein (TAIR:AT3G46530.1); Ha…	-6.39171
20.1.7	stress.biotic.PR-proteins	dfaa12g008980	Transcript	(at3g14470 : 301.0) NB-ARC domain-containing disease resistance protein; FUNCTIONS IN: protein binding; INVOLVED IN: apoptosis, defense response; LOCATED IN: endomembrane system; EXPRESSED IN: 23 plant structures; EXPRESSED DURING: 14 growth stages; CONTAINS InterPro DOMAIN/s: Leucine-rich repeat-containing protein (InterPro:IPR015766), NB-ARC (InterPro:IPR002182), Leucine-rich repeat (InterPro:I…	-2.74682
20.1.7	stress.biotic.PR-proteins	dfaa12g010960	Transcript	(at3g46730 : 243.0) NB-ARC domain-containing disease resistance protein; FUNCTIONS IN: ATP binding; INVOLVED IN: defense response, apoptosis; LOCATED IN: endomembrane system; CONTAINS InterPro DOMAIN/s: NB-ARC (InterPro:IPR002182), Disease resistance protein (InterPro:IPR000767); BEST Arabidopsis thaliana protein match is: NB-ARC domain-containing disease resistance protein (TAIR:AT3G46530.1); Ha…	-2.43019
20.1.7	stress.biotic.PR-proteins	dfaa12g011000	Transcript	(at3g46730 : 264.0) NB-ARC domain-containing disease resistance protein; FUNCTIONS IN: ATP binding; INVOLVED IN: defense response, apoptosis; LOCATED IN: endomembrane system; CONTAINS InterPro DOMAIN/s: NB-ARC (InterPro:IPR002182), Disease resistance protein (InterPro:IPR000767); BEST Arabidopsis thaliana protein match is: NB-ARC domain-containing disease resistance protein (TAIR:AT3G46530.1); Ha…	-3.81203
20.1.7	stress.biotic.PR-proteins	dfaa12g011010	Transcript	(at3g46730 : 236.0) NB-ARC domain-containing disease resistance protein; FUNCTIONS IN: ATP binding; INVOLVED IN: defense response, apoptosis; LOCATED IN: endomembrane system; CONTAINS InterPro DOMAIN/s: NB-ARC (InterPro:IPR002182), Disease resistance protein (InterPro:IPR000767); BEST Arabidopsis thaliana protein match is: NB-ARC domain-containing disease resistance protein (TAIR:AT3G46530.1); Ha…	1.83941
20.1.7	stress.biotic.PR-proteins	dfaa12g011040	Transcript	(at1g50180 : 274.0) NB-ARC domain-containing disease resistance protein; FUNCTIONS IN: ATP binding; INVOLVED IN: apoptosis, defense response; LOCATED IN: cellular_component unknown; EXPRESSED IN: shoot; CONTAINS InterPro DOMAIN/s: NB-ARC (InterPro:IPR002182), Disease resistance protein (InterPro:IPR000767); BEST Arabidopsis thaliana protein match is: Disease resistance protein (CC-NBS-LRR class) …	-5.75909
20.1.7	stress.biotic.PR-proteins	dfaa12g012040	Transcript	(at3g47570 : 137.0) Leucine-rich repeat protein kinase family protein; FUNCTIONS IN: protein serine/threonine kinase activity, kinase activity, ATP binding; INVOLVED IN: transmembrane receptor protein tyrosine kinase signaling pathway, protein amino acid phosphorylation; LOCATED IN: plasma membrane; EXPRESSED IN: 13 plant structures; EXPRESSED DURING: 8 growth stages; CONTAINS InterPro DOMAIN/s: …	-3.63132
20.1.7	stress.biotic.PR-proteins	dfaa12g013580	Transcript	(at3g46730 : 187.0) NB-ARC domain-containing disease resistance protein; FUNCTIONS IN: ATP binding; INVOLVED IN: defense response, apoptosis; LOCATED IN: endomembrane system; CONTAINS InterPro DOMAIN/s: NB-ARC (InterPro:IPR002182), Disease resistance protein (InterPro:IPR000767); BEST Arabidopsis thaliana protein match is: NB-ARC domain-containing disease resistance protein (TAIR:AT3G46530.1); Ha…	2.87497
20.1.7	stress.biotic.PR-proteins	dfaa12g015930	Transcript	(at3g46730 : 187.0) NB-ARC domain-containing disease resistance protein; FUNCTIONS IN: ATP binding; INVOLVED IN: defense response, apoptosis; LOCATED IN: endomembrane system; CONTAINS InterPro DOMAIN/s: NB-ARC (InterPro:IPR002182), Disease resistance protein (InterPro:IPR000767); BEST Arabidopsis thaliana protein match is: NB-ARC domain-containing disease resistance protein (TAIR:AT3G46530.1); Ha…	-1.61558
20.1.7	stress.biotic.PR-proteins	dfaa12g016720	Transcript	(at3g50950 : 94.0) HOPZ-ACTIVATED RESISTANCE 1 (ZAR1); FUNCTIONS IN: ATP binding; INVOLVED IN: defense response, apoptosis; LOCATED IN: cellular_component unknown; EXPRESSED IN: 22 plant structures; EXPRESSED DURING: 13 growth stages; CONTAINS InterPro DOMAIN/s: NB-ARC (InterPro:IPR002182), Disease resistance protein (InterPro:IPR000767); BEST Arabidopsis thaliana protein match is: Disease resist…	3.41828
20.1.7	stress.biotic.PR-proteins	dfaa12g017740	Transcript	(at3g46730 : 191.0) NB-ARC domain-containing disease resistance protein; FUNCTIONS IN: ATP binding; INVOLVED IN: defense response, apoptosis; LOCATED IN: endomembrane system; CONTAINS InterPro DOMAIN/s: NB-ARC (InterPro:IPR002182), Disease resistance protein (InterPro:IPR000767); BEST Arabidopsis thaliana protein match is: NB-ARC domain-containing disease resistance protein (TAIR:AT3G46530.1); Ha…	-1.56299
20.1.7	stress.biotic.PR-proteins	dfaa12g017950	Transcript	(at3g46530 : 150.0) Confers resistance to the biotrophic oomycete, Peronospora parasitica. Encodes an NBS-LRR type R protein with a putative amino-terminal leucine zipper. Fungal protein ATR13 induces RPP13 gene expression and disease resistance.; RECOGNITION OF PERONOSPORA PARASITICA 13 (RPP13); FUNCTIONS IN: ATP binding; INVOLVED IN: defense response, incompatible interaction, defense response,…	1.70484
20.1.7	stress.biotic.PR-proteins	dfaa12g019550	Transcript	(at3g14470 : 325.0) NB-ARC domain-containing disease resistance protein; FUNCTIONS IN: protein binding; INVOLVED IN: apoptosis, defense response; LOCATED IN: endomembrane system; EXPRESSED IN: 23 plant structures; EXPRESSED DURING: 14 growth stages; CONTAINS InterPro DOMAIN/s: Leucine-rich repeat-containing protein (InterPro:IPR015766), NB-ARC (InterPro:IPR002182), Leucine-rich repeat (InterPro:I…	1.73045
20.1.7	stress.biotic.PR-proteins	dfaa12g019950	Transcript	(at3g14470 : 237.0) NB-ARC domain-containing disease resistance protein; FUNCTIONS IN: protein binding; INVOLVED IN: apoptosis, defense response; LOCATED IN: endomembrane system; EXPRESSED IN: 23 plant structures; EXPRESSED DURING: 14 growth stages; CONTAINS InterPro DOMAIN/s: Leucine-rich repeat-containing protein (InterPro:IPR015766), NB-ARC (InterPro:IPR002182), Leucine-rich repeat (InterPro:I…	-2.14561
20.1.7	stress.biotic.PR-proteins	dfaa12g020870	Transcript	(at3g14470 : 243.0) NB-ARC domain-containing disease resistance protein; FUNCTIONS IN: protein binding; INVOLVED IN: apoptosis, defense response; LOCATED IN: endomembrane system; EXPRESSED IN: 23 plant structures; EXPRESSED DURING: 14 growth stages; CONTAINS InterPro DOMAIN/s: Leucine-rich repeat-containing protein (InterPro:IPR015766), NB-ARC (InterPro:IPR002182), Leucine-rich repeat (InterPro:I…	-1.61816
20.1.7	stress.biotic.PR-proteins	dfaa12g021070	Transcript	(at2g28790 : 112.0) Pathogenesis-related thaumatin superfamily protein; CONTAINS InterPro DOMAIN/s: Thaumatin, pathogenesis-related (InterPro:IPR001938); BEST Arabidopsis thaliana protein match is: Pathogenesis-related thaumatin superfamily protein (TAIR:AT1G75800.1); Has 1542 Blast hits to 1521 proteins in 166 species: Archae - 0; Bacteria - 19; Metazoa - 54; Fungi - 86; Plants - 1377; Viruses -…	-1.7857
20.1.7	stress.biotic.PR-proteins	dfaa12g021710	Transcript	(at3g46730 : 234.0) NB-ARC domain-containing disease resistance protein; FUNCTIONS IN: ATP binding; INVOLVED IN: defense response, apoptosis; LOCATED IN: endomembrane system; CONTAINS InterPro DOMAIN/s: NB-ARC (InterPro:IPR002182), Disease resistance protein (InterPro:IPR000767); BEST Arabidopsis thaliana protein match is: NB-ARC domain-containing disease resistance protein (TAIR:AT3G46530.1); Ha…	-1.95687
20.1.7	stress.biotic.PR-proteins	dfaa12g024760	Transcript	(at3g46730 : 160.0) NB-ARC domain-containing disease resistance protein; FUNCTIONS IN: ATP binding; INVOLVED IN: defense response, apoptosis; LOCATED IN: endomembrane system; CONTAINS InterPro DOMAIN/s: NB-ARC (InterPro:IPR002182), Disease resistance protein (InterPro:IPR000767); BEST Arabidopsis thaliana protein match is: NB-ARC domain-containing disease resistance protein (TAIR:AT3G46530.1); Ha…	1.64384
20.1.7	stress.biotic.PR-proteins	dfaa12g025180	Transcript	(at1g53350 : 202.0) Disease resistance protein (CC-NBS-LRR class) family; FUNCTIONS IN: ATP binding; INVOLVED IN: apoptosis, defense response; EXPRESSED IN: 19 plant structures; EXPRESSED DURING: 9 growth stages; CONTAINS InterPro DOMAIN/s: NB-ARC (InterPro:IPR002182), Disease resistance protein (InterPro:IPR000767); BEST Arabidopsis thaliana protein match is: Disease resistance protein (CC-NBS-L…	-2.8012
20.1.7	stress.biotic.PR-proteins	dfab01g005170	Transcript	(at4g27190 : 157.0) NB-ARC domain-containing disease resistance protein; FUNCTIONS IN: nucleoside-triphosphatase activity, nucleotide binding, ATP binding; INVOLVED IN: apoptosis, defense response; LOCATED IN: cellular_component unknown; CONTAINS InterPro DOMAIN/s: ATPase, AAA+ type, core (InterPro:IPR003593), NB-ARC (InterPro:IPR002182), Disease resistance protein (InterPro:IPR000767); BEST Arab…	-1.62372
20.1.7	stress.biotic.PR-proteins	dfab01g007910	Transcript	(p51614|chit3_vitvi : 351.0) Acidic endochitinase precursor (EC 3.2.1.14) - Vitis vinifera (Grape) & (at5g24090 : 313.0) Chitinase A (class III) expressed exclusively under environmental stress conditions.; chitinase A (CHIA); FUNCTIONS IN: cation binding, hydrolase activity, hydrolyzing O-glycosyl compounds, catalytic activity; INVOLVED IN: response to salt stress, response to cold, cellular res…	-4.37757
20.1.7	stress.biotic.PR-proteins	dfab01g007930	Transcript	(p23472|chly_hevbr : 405.0) Hevamine-A precursor [Includes: Chitinase (EC 3.2.1.14); Lysozyme (EC 3.2.1.17)] - Hevea brasiliensis (Para rubber tree) & (at5g24090 : 368.0) Chitinase A (class III) expressed exclusively under environmental stress conditions.; chitinase A (CHIA); FUNCTIONS IN: cation binding, hydrolase activity, hydrolyzing O-glycosyl compounds, catalytic activity; INVOLVED IN: respo…	-3.82919
20.1.7	stress.biotic.PR-proteins	dfab01g012460	Transcript	(p51614|chit3_vitvi : 322.0) Acidic endochitinase precursor (EC 3.2.1.14) - Vitis vinifera (Grape) & (at5g24090 : 293.0) Chitinase A (class III) expressed exclusively under environmental stress conditions.; chitinase A (CHIA); FUNCTIONS IN: cation binding, hydrolase activity, hydrolyzing O-glycosyl compounds, catalytic activity; INVOLVED IN: response to salt stress, response to cold, cellular res…	-2.57182
20.1.7	stress.biotic.PR-proteins	dfab01g014250	Transcript	(p23472|chly_hevbr : 356.0) Hevamine-A precursor [Includes: Chitinase (EC 3.2.1.14); Lysozyme (EC 3.2.1.17)] - Hevea brasiliensis (Para rubber tree) & (at5g24090 : 335.0) Chitinase A (class III) expressed exclusively under environmental stress conditions.; chitinase A (CHIA); FUNCTIONS IN: cation binding, hydrolase activity, hydrolyzing O-glycosyl compounds, catalytic activity; INVOLVED IN: respo…	-5.97981
20.1.7	stress.biotic.PR-proteins	dfab04g020090	Transcript	(at3g14470 : 270.0) NB-ARC domain-containing disease resistance protein; FUNCTIONS IN: protein binding; INVOLVED IN: apoptosis, defense response; LOCATED IN: endomembrane system; EXPRESSED IN: 23 plant structures; EXPRESSED DURING: 14 growth stages; CONTAINS InterPro DOMAIN/s: Leucine-rich repeat-containing protein (InterPro:IPR015766), NB-ARC (InterPro:IPR002182), Leucine-rich repeat (InterPro:I…	-1.93953
20.1.7	stress.biotic.PR-proteins	dfab05g001210	Transcript	(at5g42510 : 106.0) Disease resistance-responsive (dirigent-like protein) family protein; FUNCTIONS IN: molecular_function unknown; INVOLVED IN: defense response; LOCATED IN: endomembrane system; CONTAINS InterPro DOMAIN/s: Plant disease resistance response protein (InterPro:IPR004265); BEST Arabidopsis thaliana protein match is: Disease resistance-responsive (dirigent-like protein) family protei…	-3.45193
20.1.7	stress.biotic.PR-proteins	dfab05g001220	Transcript	(at5g42510 : 126.0) Disease resistance-responsive (dirigent-like protein) family protein; FUNCTIONS IN: molecular_function unknown; INVOLVED IN: defense response; LOCATED IN: endomembrane system; CONTAINS InterPro DOMAIN/s: Plant disease resistance response protein (InterPro:IPR004265); BEST Arabidopsis thaliana protein match is: Disease resistance-responsive (dirigent-like protein) family protei…	-1.9213
20.1.7	stress.biotic.PR-proteins	dfab09g004380	Transcript	(at4g04220 : 169.0) receptor like protein 46 (RLP46); FUNCTIONS IN: kinase activity; INVOLVED IN: signal transduction, defense response; LOCATED IN: endomembrane system; EXPRESSED IN: 20 plant structures; EXPRESSED DURING: 11 growth stages; CONTAINS InterPro DOMAIN/s: Leucine-rich repeat, typical subtype (InterPro:IPR003591), Leucine-rich repeat-containing N-terminal domain, type 2 (InterPro:IPR0…	-4.27993
20.1.7	stress.biotic.PR-proteins	dfab10g008100	Transcript	(at1g65870 : 169.0) Disease resistance-responsive (dirigent-like protein) family protein; FUNCTIONS IN: molecular_function unknown; INVOLVED IN: lignan biosynthetic process, defense response; LOCATED IN: cell wall; EXPRESSED IN: 13 plant structures; EXPRESSED DURING: 9 growth stages; CONTAINS InterPro DOMAIN/s: Plant disease resistance response protein (InterPro:IPR004265); BEST Arabidopsis thali…	-2.00876
20.1.7	stress.biotic.PR-proteins	dfab10g008110	Transcript	(at1g65870 : 174.0) Disease resistance-responsive (dirigent-like protein) family protein; FUNCTIONS IN: molecular_function unknown; INVOLVED IN: lignan biosynthetic process, defense response; LOCATED IN: cell wall; EXPRESSED IN: 13 plant structures; EXPRESSED DURING: 9 growth stages; CONTAINS InterPro DOMAIN/s: Plant disease resistance response protein (InterPro:IPR004265); BEST Arabidopsis thali…	-1.58731
20.1.7	stress.biotic.PR-proteins	dfab12g002650	Transcript	(at1g65870 : 166.0) Disease resistance-responsive (dirigent-like protein) family protein; FUNCTIONS IN: molecular_function unknown; INVOLVED IN: lignan biosynthetic process, defense response; LOCATED IN: cell wall; EXPRESSED IN: 13 plant structures; EXPRESSED DURING: 9 growth stages; CONTAINS InterPro DOMAIN/s: Plant disease resistance response protein (InterPro:IPR004265); BEST Arabidopsis thali…	-1.87823
20.1.7	stress.biotic.PR-proteins	dfab12g011920	Transcript	(q8l5c6|xip1_wheat : 414.0) Xylanase inhibitor protein 1 precursor (Class III chitinase homolog) (XIP-I protein) - Triticum aestivum (Wheat) & (at5g24090 : 199.0) Chitinase A (class III) expressed exclusively under environmental stress conditions.; chitinase A (CHIA); FUNCTIONS IN: cation binding, hydrolase activity, hydrolyzing O-glycosyl compounds, catalytic activity; INVOLVED IN: response to s…	-2.84304
20.1.7	stress.biotic.PR-proteins	dfac01g006540	Transcript	(at1g12280 : 315.0) LRR and NB-ARC domains-containing disease resistance protein; FUNCTIONS IN: ATP binding; INVOLVED IN: N-terminal protein myristoylation, defense response, apoptosis; LOCATED IN: endomembrane system; EXPRESSED IN: 13 plant structures; EXPRESSED DURING: 9 growth stages; CONTAINS InterPro DOMAIN/s: NB-ARC (InterPro:IPR002182), Disease resistance protein (InterPro:IPR000767); BEST…	-1.51003
20.1.7	stress.biotic.PR-proteins	dfac01g013250	Transcript	(at4g27190 : 161.0) NB-ARC domain-containing disease resistance protein; FUNCTIONS IN: nucleoside-triphosphatase activity, nucleotide binding, ATP binding; INVOLVED IN: apoptosis, defense response; LOCATED IN: cellular_component unknown; CONTAINS InterPro DOMAIN/s: ATPase, AAA+ type, core (InterPro:IPR003593), NB-ARC (InterPro:IPR002182), Disease resistance protein (InterPro:IPR000767); BEST Arab…	-3.33176
20.1.7	stress.biotic.PR-proteins	dfac01g013270	Transcript	(at5g45440 : 107.0) P-loop containing nucleoside triphosphate hydrolases superfamily protein; FUNCTIONS IN: ATP binding; INVOLVED IN: apoptosis; LOCATED IN: cellular_component unknown; CONTAINS InterPro DOMAIN/s: NB-ARC (InterPro:IPR002182); BEST Arabidopsis thaliana protein match is: P-loop containing nucleoside triphosphate hydrolases superfamily protein (TAIR:AT5G45490.2); Has 3890 Blast hits …	-2.06744
20.1.7	stress.biotic.PR-proteins	dfac03g003430	Transcript	(at3g05660 : 341.0) receptor like protein 33 (RLP33); FUNCTIONS IN: kinase activity; INVOLVED IN: signal transduction, defense response; LOCATED IN: chloroplast; EXPRESSED IN: 10 plant structures; EXPRESSED DURING: 10 growth stages; CONTAINS InterPro DOMAIN/s: Leucine-rich repeat, typical subtype (InterPro:IPR003591), Leucine-rich repeat-containing N-terminal domain, type 2 (InterPro:IPR013210), …	-3.98056
20.1.7	stress.biotic.PR-proteins	dfac06g002360	Transcript	(at3g07040 : 203.0) Contains an N-terminal tripartite nucleotide binding site and a C-terminal tandem array of leucine-rich repeats. Confers resistance to Pseudomonas syringae strains that carry the avirulence genes avrB and avrRpm1.; RESISTANCE TO P. SYRINGAE PV MACULICOLA 1 (RPM1); FUNCTIONS IN: protein binding, nucleotide binding; INVOLVED IN: defense response, plant-type hypersensitive respon…	1.68757
20.1.7	stress.biotic.PR-proteins	dfac06g002590	Transcript	(at3g46730 : 252.0) NB-ARC domain-containing disease resistance protein; FUNCTIONS IN: ATP binding; INVOLVED IN: defense response, apoptosis; LOCATED IN: endomembrane system; CONTAINS InterPro DOMAIN/s: NB-ARC (InterPro:IPR002182), Disease resistance protein (InterPro:IPR000767); BEST Arabidopsis thaliana protein match is: NB-ARC domain-containing disease resistance protein (TAIR:AT3G46530.1); Ha…	-4.73045
20.1.7	stress.biotic.PR-proteins	dfac06g002740	Transcript	(at3g46710 : 87.8) NB-ARC domain-containing disease resistance protein; FUNCTIONS IN: protein binding; INVOLVED IN: apoptosis, defense response; LOCATED IN: cellular_component unknown; EXPRESSED IN: root; CONTAINS InterPro DOMAIN/s: NB-ARC (InterPro:IPR002182), Disease resistance protein (InterPro:IPR000767); BEST Arabidopsis thaliana protein match is: NB-ARC domain-containing disease resistance …	-2.59602
20.1.7	stress.biotic.PR-proteins	dfac06g003690	Transcript	(at3g14470 : 233.0) NB-ARC domain-containing disease resistance protein; FUNCTIONS IN: protein binding; INVOLVED IN: apoptosis, defense response; LOCATED IN: endomembrane system; EXPRESSED IN: 23 plant structures; EXPRESSED DURING: 14 growth stages; CONTAINS InterPro DOMAIN/s: Leucine-rich repeat-containing protein (InterPro:IPR015766), NB-ARC (InterPro:IPR002182), Leucine-rich repeat (InterPro:I…	-2.13864
20.1.7	stress.biotic.PR-proteins	dfac06g006270	Transcript	(at3g14470 : 305.0) NB-ARC domain-containing disease resistance protein; FUNCTIONS IN: protein binding; INVOLVED IN: apoptosis, defense response; LOCATED IN: endomembrane system; EXPRESSED IN: 23 plant structures; EXPRESSED DURING: 14 growth stages; CONTAINS InterPro DOMAIN/s: Leucine-rich repeat-containing protein (InterPro:IPR015766), NB-ARC (InterPro:IPR002182), Leucine-rich repeat (InterPro:I…	1.54008
20.1.7	stress.biotic.PR-proteins	dfac10g001150	Transcript	(p35792|pr12_horvu : 227.0) Pathogenesis-related protein PRB1-2 precursor - Hordeum vulgare (Barley) & (at2g14610 : 179.0) PR1 gene expression is induced in response to a variety of pathogens. It is a useful molecular marker for the SAR response. Though the Genbank record for the cDNA associated to this gene is called 'PR-1-like', the sequence actually corresponds to PR1. Expression of this gene …	-4.42674
20.1.7	stress.biotic.PR-proteins	dfa0g005770	Transcript	(at3g07040 : 195.0) Contains an N-terminal tripartite nucleotide binding site and a C-terminal tandem array of leucine-rich repeats. Confers resistance to Pseudomonas syringae strains that carry the avirulence genes avrB and avrRpm1.; RESISTANCE TO P. SYRINGAE PV MACULICOLA 1 (RPM1); FUNCTIONS IN: protein binding, nucleotide binding; INVOLVED IN: defense response, plant-type hypersensitive respon…	1.66951
20.1.7	stress.biotic.PR-proteins	dfa0g034310	Transcript	(at3g46730 : 98.6) NB-ARC domain-containing disease resistance protein; FUNCTIONS IN: ATP binding; INVOLVED IN: defense response, apoptosis; LOCATED IN: endomembrane system; CONTAINS InterPro DOMAIN/s: NB-ARC (InterPro:IPR002182), Disease resistance protein (InterPro:IPR000767); BEST Arabidopsis thaliana protein match is: NB-ARC domain-containing disease resistance protein (TAIR:AT3G46530.1); Has…	-1.72474
20.1.7	stress.biotic.PR-proteins	dfa0g082900	Transcript	(at3g14470 : 253.0) NB-ARC domain-containing disease resistance protein; FUNCTIONS IN: protein binding; INVOLVED IN: apoptosis, defense response; LOCATED IN: endomembrane system; EXPRESSED IN: 23 plant structures; EXPRESSED DURING: 14 growth stages; CONTAINS InterPro DOMAIN/s: Leucine-rich repeat-containing protein (InterPro:IPR015766), NB-ARC (InterPro:IPR002182), Leucine-rich repeat (InterPro:I…	-3.37268
20.1.7	stress.biotic.PR-proteins	dendrocalamus_farinosus_newgene_9527	Transcript	(at3g14470 : 235.0) NB-ARC domain-containing disease resistance protein; FUNCTIONS IN: protein binding; INVOLVED IN: apoptosis, defense response; LOCATED IN: endomembrane system; EXPRESSED IN: 23 plant structures; EXPRESSED DURING: 14 growth stages; CONTAINS InterPro DOMAIN/s: Leucine-rich repeat-containing protein (InterPro:IPR015766), NB-ARC (InterPro:IPR002182), Leucine-rich repeat (InterPro:I…	-1.53222
20.1.7.10	stress.biotic.PR-proteins.NPR	dfab01g009300	Transcript	(at5g45110 : 511.0) Encodes a paralog of NPR1. Involved in negative regulation of defense responses against bacterial and oomycete pathogens. npr3 mutants has elevated level of PR1 expression. Interacts with TGA2, TGA3, TGA5 and TGA6 in yeast two hybrid assays.; NPR1-like protein 3 (NPR3); INVOLVED IN: defense response to fungus, incompatible interaction, defense response to bacterium, incompatib…	-2.40728
20.1.7.10	stress.biotic.PR-proteins.NPR	dfab01g028160	Transcript	(at1g64280 : 468.0) This gene is a key regulator of the salicylic acid (SA)-mediated systemic acquired resistance (SAR) pathway. It is similar to the transcription factor inhibitor I kappa B, and contains ankyrin repeats. It confers resistance to the pathogens Pseudomonas syringae and Peronospora parasitica in a dosage-dependent fashion. Although transgenic Arabidopsis plants overexpressing NPR1 …	-1.73707
20.1.7.10.1	stress.biotic.PR-proteins.NPR.NPR1	dfab01g028160	Transcript	(at1g64280 : 468.0) This gene is a key regulator of the salicylic acid (SA)-mediated systemic acquired resistance (SAR) pathway. It is similar to the transcription factor inhibitor I kappa B, and contains ankyrin repeats. It confers resistance to the pathogens Pseudomonas syringae and Peronospora parasitica in a dosage-dependent fashion. Although transgenic Arabidopsis plants overexpressing NPR1 …	-1.73707
20.2.1	stress.abiotic.heat	dfaa01g029960	Transcript	(p27777|hsp11_orysa : 214.0) 16.9 kDa class I heat shock protein 1 - Oryza sativa (Rice) & (at5g59720 : 176.0) encodes a low molecular weight heat shock protein that contains the heat shock element in the promoter region. Expression is induced in response to heat shock.; heat shock protein 18.2 (HSP18.2); CONTAINS InterPro DOMAIN/s: Heat shock protein Hsp20 (InterPro:IPR002068), HSP20-like chaper…	-1.56087
20.2.1	stress.abiotic.heat	dfaa01g029980	Transcript	(q943e6|hsp12_orysa : 137.0) 16.9 kDa class I heat shock protein 2 - Oryza sativa (Rice) & (at3g46230 : 124.0) member of the class I small heat-shock protein (sHSP) family, which accounts for the majority of sHSPs in maturing seeds; heat shock protein 17.4 (HSP17.4); INVOLVED IN: response to heat; LOCATED IN: cellular_component unknown; EXPRESSED IN: 15 plant structures; EXPRESSED DURING: M germi…	-5.41424
20.2.1	stress.abiotic.heat	dfaa01g031780	Transcript	(at4g13830 : 115.0) DnaJ-like protein (J20); nuclear gene; DNAJ-like 20 (J20); FUNCTIONS IN: heat shock protein binding; INVOLVED IN: protein folding, response to stress; LOCATED IN: nucleus; EXPRESSED IN: 23 plant structures; EXPRESSED DURING: 13 growth stages; CONTAINS InterPro DOMAIN/s: Molecular chaperone, heat shock protein, Hsp40, DnaJ (InterPro:IPR015609), Heat shock protein DnaJ, N-termin…	1.80231
20.2.1	stress.abiotic.heat	dfaa02g006160	Transcript	(p09189|hsp7c_pethy : 1086.0) Heat shock cognate 70 kDa protein - Petunia hybrida (Petunia) & (at3g12580 : 1082.0) heat shock protein 70 (HSP70); FUNCTIONS IN: ATP binding; INVOLVED IN: in 9 processes; LOCATED IN: cytosol, mitochondrion, cell wall, plasma membrane; EXPRESSED IN: 23 plant structures; EXPRESSED DURING: 11 growth stages; CONTAINS InterPro DOMAIN/s: Heat shock protein 70, conserved s…	2.21577
20.2.1	stress.abiotic.heat	dfaa03g003450	Transcript	(at2g25140 : 1324.0) Encodes ClpB4, which belongs to the Casein lytic proteinase/heat shock protein 100 (Clp/Hsp100) family. Targeted to the mitochondrion, also referred to as ClpB-m. Transcripts of ClpB4 accumulate dramatically at high temperatures, suggesting that it may be involved in response to heat stress.; casein lytic proteinase B4 (CLPB4); FUNCTIONS IN: nucleoside-triphosphatase activity…	1.7661
20.2.1	stress.abiotic.heat	dfaa03g011780	Transcript	(at3g52490 : 519.0) Double Clp-N motif-containing P-loop nucleoside triphosphate hydrolases superfamily protein; INVOLVED IN: protein metabolic process; LOCATED IN: cellular_component unknown; EXPRESSED IN: 21 plant structures; EXPRESSED DURING: 10 growth stages; CONTAINS InterPro DOMAIN/s: Clp, N-terminal (InterPro:IPR004176); BEST Arabidopsis thaliana protein match is: Double Clp-N motif-contai…	2.08387
20.2.1	stress.abiotic.heat	dfaa03g023400	Transcript	(at5g57710 : 244.0) Double Clp-N motif-containing P-loop nucleoside triphosphate hydrolases superfamily protein; FUNCTIONS IN: ATP binding; INVOLVED IN: response to karrikin; EXPRESSED IN: 22 plant structures; EXPRESSED DURING: 13 growth stages; CONTAINS InterPro DOMAIN/s: ATPase, AAA-2 (InterPro:IPR013093); BEST Arabidopsis thaliana protein match is: Double Clp-N motif-containing P-loop nucleosi…	2.33873
20.2.1	stress.abiotic.heat	dfaa04g000600	Transcript	(q08277|hsp82_maize : 1065.0) Heat shock protein 82 - Zea mays (Maize) & (at5g52640 : 1054.0) Encodes a cytosolic heat shock protein AtHSP90.1. AtHSP90.1 interacts with disease resistance signaling components SGT1b and RAR1 and is required for RPS2-mediated resistance.; heat shock protein 90.1 (HSP90.1); FUNCTIONS IN: unfolded protein binding, ATP binding; INVOLVED IN: defense response to bacteri…	1.55976
20.2.1	stress.abiotic.heat	dfaa04g004390	Transcript	(at5g57130 : 205.0) Clp amino terminal domain-containing protein; INVOLVED IN: protein metabolic process; LOCATED IN: cellular_component unknown; EXPRESSED IN: 17 plant structures; EXPRESSED DURING: 9 growth stages; CONTAINS InterPro DOMAIN/s: Clp, N-terminal (InterPro:IPR004176); BEST Arabidopsis thaliana protein match is: Double Clp-N motif-containing P-loop nucleoside triphosphate hydrolases s…	2.29477
20.2.1	stress.abiotic.heat	dfaa04g007300	Transcript	(at3g52490 : 483.0) Double Clp-N motif-containing P-loop nucleoside triphosphate hydrolases superfamily protein; INVOLVED IN: protein metabolic process; LOCATED IN: cellular_component unknown; EXPRESSED IN: 21 plant structures; EXPRESSED DURING: 10 growth stages; CONTAINS InterPro DOMAIN/s: Clp, N-terminal (InterPro:IPR004176); BEST Arabidopsis thaliana protein match is: Double Clp-N motif-contai…	1.6465
20.2.1	stress.abiotic.heat	dfaa04g008650	Transcript	(p30236|hsp41_soybn : 184.0) 22.0 kDa class IV heat shock protein precursor - Glycine max (Soybean) & (at4g10250 : 174.0) Columbia endomembrane-localized small heat shock protein; ATHSP22.0; FUNCTIONS IN: molecular_function unknown; INVOLVED IN: response to heat; LOCATED IN: endomembrane system; EXPRESSED IN: 8 plant structures; EXPRESSED DURING: M germinated pollen stage, 4 anthesis, C globular …	-1.68469
20.2.1	stress.abiotic.heat	dfaa05g014720	Transcript	(q04960|dnjh_cucsa : 178.0) DnaJ protein homolog (DNAJ-1) - Cucumis sativus (Cucumber) & (at3g44110 : 169.0) homologous to the co-chaperon DNAJ protein from E coli; DNAJ homologue 3 (ATJ3); FUNCTIONS IN: unfolded protein binding, heat shock protein binding; INVOLVED IN: protein folding, response to salt stress, regulation of ATPase activity; LOCATED IN: nucleolus, cell wall, plasma membrane; EXPR…	-2.68823
20.2.1	stress.abiotic.heat	dfaa05g017210	Transcript	(at4g02100 : 373.0) Heat shock protein DnaJ with tetratricopeptide repeat; FUNCTIONS IN: binding, heat shock protein binding; INVOLVED IN: protein folding; LOCATED IN: cellular_component unknown; EXPRESSED IN: leaf; CONTAINS InterPro DOMAIN/s: Tetratricopeptide-like helical (InterPro:IPR011990), Heat shock protein DnaJ, N-terminal (InterPro:IPR001623); BEST Arabidopsis thaliana protein match is: …	2.32366
20.2.1	stress.abiotic.heat	dfaa06g006380	Transcript	(at4g36990 : 192.0) encodes a protein whose sequence is similar to heat shock factors that regulate the expression of heat shock proteins. Transcript level is increased in response to heat shock. However, overexpression of this gene did not result in the increase of decrease of heat shock proteins.; heat shock factor 4 (HSF4); FUNCTIONS IN: transcription repressor activity, DNA binding, sequence-…	-3.37405
20.2.1	stress.abiotic.heat	dfaa08g007040	Transcript	(q00445|hs21c_wheat : 337.0) Small heat shock protein, chloroplast precursor (Heat shock protein 26.6) - Triticum aestivum (Wheat) & (at4g27670 : 208.0) chloroplast located small heat shock protein.; heat shock protein 21 (HSP21); CONTAINS InterPro DOMAIN/s: Heat shock protein Hsp20 (InterPro:IPR002068), HSP20-like chaperone (InterPro:IPR008978); BEST Arabidopsis thaliana protein match is: HSP20-…	-2.26478
20.2.1	stress.abiotic.heat	dfaa10g007080	Transcript	(q02028|hsp7s_pea : 1052.0) Stromal 70 kDa heat shock-related protein, chloroplast precursor - Pisum sativum (Garden pea) & (at5g49910 : 1043.0) Stromal heat shock protein involved in protein import into chloroplast.; chloroplast heat shock protein 70-2 (CPHSC70-2EAT SHOCK PROTEIN 70-2); FUNCTIONS IN: protein binding; INVOLVED IN: protein folding, response to cadmium ion, protein targeting to chl…	-1.66778
20.2.1	stress.abiotic.heat	dfab01g015230	Transcript	(at4g36520 : 239.0) Chaperone DnaJ-domain superfamily protein; FUNCTIONS IN: heat shock protein binding; CONTAINS InterPro DOMAIN/s: Heat shock protein DnaJ, N-terminal (InterPro:IPR001623); BEST Arabidopsis thaliana protein match is: Chaperone DnaJ-domain superfamily protein (TAIR:AT4G12770.2); Has 187564 Blast hits to 104912 proteins in 3501 species: Archae - 1251; Bacteria - 31029; Metazoa - 7…	1.59776
20.2.1	stress.abiotic.heat	dfab02g003240	Transcript	(at4g18880 : 261.0) member of Heat Stress Transcription Factor (Hsf) family; heat shock transcription factor A4A (HSF A4A); FUNCTIONS IN: DNA binding, sequence-specific DNA binding transcription factor activity; INVOLVED IN: response to chitin; LOCATED IN: nucleus; EXPRESSED IN: 23 plant structures; EXPRESSED DURING: 13 growth stages; CONTAINS InterPro DOMAIN/s: Winged helix-turn-helix transcript…	-2.30201
20.2.1	stress.abiotic.heat	dfab02g006430	Transcript	(p09189|hsp7c_pethy : 1087.0) Heat shock cognate 70 kDa protein - Petunia hybrida (Petunia) & (at3g12580 : 1081.0) heat shock protein 70 (HSP70); FUNCTIONS IN: ATP binding; INVOLVED IN: in 9 processes; LOCATED IN: cytosol, mitochondrion, cell wall, plasma membrane; EXPRESSED IN: 23 plant structures; EXPRESSED DURING: 11 growth stages; CONTAINS InterPro DOMAIN/s: Heat shock protein 70, conserved s…	1.95288
20.2.1	stress.abiotic.heat	dfab03g011640	Transcript	(at3g52490 : 452.0) Double Clp-N motif-containing P-loop nucleoside triphosphate hydrolases superfamily protein; INVOLVED IN: protein metabolic process; LOCATED IN: cellular_component unknown; EXPRESSED IN: 21 plant structures; EXPRESSED DURING: 10 growth stages; CONTAINS InterPro DOMAIN/s: Clp, N-terminal (InterPro:IPR004176); BEST Arabidopsis thaliana protein match is: Double Clp-N motif-contai…	2.05003
20.2.1	stress.abiotic.heat	dfab03g012210	Transcript	(at1g77020 : 493.0) DNAJ heat shock N-terminal domain-containing protein; FUNCTIONS IN: unfolded protein binding, heat shock protein binding; INVOLVED IN: protein folding; LOCATED IN: cellular_component unknown; EXPRESSED IN: 22 plant structures; EXPRESSED DURING: 12 growth stages; CONTAINS InterPro DOMAIN/s: Molecular chaperone, heat shock protein, Hsp40, DnaJ (InterPro:IPR015609), Heat shock pr…	-2.49531
20.2.1	stress.abiotic.heat	dfab03g022670	Transcript	(at3g14200 : 126.0) Chaperone DnaJ-domain superfamily protein; FUNCTIONS IN: heat shock protein binding; INVOLVED IN: protein folding; LOCATED IN: cellular_component unknown; EXPRESSED IN: 19 plant structures; EXPRESSED DURING: 11 growth stages; CONTAINS InterPro DOMAIN/s: Molecular chaperone, heat shock protein, Hsp40, DnaJ (InterPro:IPR015609), Heat shock protein DnaJ, N-terminal (InterPro:IPR0…	1.94733
20.2.1	stress.abiotic.heat	dfab03g022910	Transcript	(at5g57710 : 408.0) Double Clp-N motif-containing P-loop nucleoside triphosphate hydrolases superfamily protein; FUNCTIONS IN: ATP binding; INVOLVED IN: response to karrikin; EXPRESSED IN: 22 plant structures; EXPRESSED DURING: 13 growth stages; CONTAINS InterPro DOMAIN/s: ATPase, AAA-2 (InterPro:IPR013093); BEST Arabidopsis thaliana protein match is: Double Clp-N motif-containing P-loop nucleosi…	1.68109
20.2.1	stress.abiotic.heat	dfab04g009810	Transcript	(at3g52490 : 494.0) Double Clp-N motif-containing P-loop nucleoside triphosphate hydrolases superfamily protein; INVOLVED IN: protein metabolic process; LOCATED IN: cellular_component unknown; EXPRESSED IN: 21 plant structures; EXPRESSED DURING: 10 growth stages; CONTAINS InterPro DOMAIN/s: Clp, N-terminal (InterPro:IPR004176); BEST Arabidopsis thaliana protein match is: Double Clp-N motif-contai…	2.40014
20.2.1	stress.abiotic.heat	dfab04g022400	Transcript	(at5g23240 : 378.0) DNAJ heat shock N-terminal domain-containing protein; FUNCTIONS IN: unfolded protein binding, heat shock protein binding; INVOLVED IN: protein folding; LOCATED IN: chloroplast; EXPRESSED IN: 21 plant structures; EXPRESSED DURING: 11 growth stages; CONTAINS InterPro DOMAIN/s: Molecular chaperone, heat shock protein, Hsp40, DnaJ (InterPro:IPR015609), Heat shock protein DnaJ, N-t…	2.41301
20.2.1	stress.abiotic.heat	dfab07g011040	Transcript	(at5g64360 : 112.0) Chaperone DnaJ-domain superfamily protein; FUNCTIONS IN: heat shock protein binding; INVOLVED IN: protein folding; LOCATED IN: cellular_component unknown; EXPRESSED IN: 21 plant structures; EXPRESSED DURING: 13 growth stages; CONTAINS InterPro DOMAIN/s: Molecular chaperone, heat shock protein, Hsp40, DnaJ (InterPro:IPR015609), Heat shock protein DnaJ, N-terminal (InterPro:IPR0…	1.52571
20.2.1	stress.abiotic.heat	dfab07g014170	Transcript	(at4g11660 : 188.0) member of Heat Stress Transcription Factor (Hsf) family; AT-HSFB2B; FUNCTIONS IN: transcription repressor activity, sequence-specific DNA binding transcription factor activity; INVOLVED IN: response to chitin; LOCATED IN: nucleus; EXPRESSED IN: 24 plant structures; EXPRESSED DURING: 14 growth stages; CONTAINS InterPro DOMAIN/s: Winged helix-turn-helix transcription repressor D…	1.5792
20.2.1	stress.abiotic.heat	dfab08g006950	Transcript	(at4g17750 : 202.0) native protein is a trimer, interacts with HSP70, also with TBP, DNA interaction is modulated by phosphorylation and is heat-shock inducible; heat shock factor 1 (HSF1); CONTAINS InterPro DOMAIN/s: Winged helix-turn-helix transcription repressor DNA-binding (InterPro:IPR011991), Heat shock factor (HSF)-type, DNA-binding (InterPro:IPR000232); BEST Arabidopsis thaliana protein m…	-2.1432
20.2.1	stress.abiotic.heat	dfab08g024760	Transcript	(q04960|dnjh_cucsa : 628.0) DnaJ protein homolog (DNAJ-1) - Cucumis sativus (Cucumber) & (at3g44110 : 594.0) homologous to the co-chaperon DNAJ protein from E coli; DNAJ homologue 3 (ATJ3); FUNCTIONS IN: unfolded protein binding, heat shock protein binding; INVOLVED IN: protein folding, response to salt stress, regulation of ATPase activity; LOCATED IN: nucleolus, cell wall, plasma membrane; EXPR…	-2.92279
20.2.1	stress.abiotic.heat	dfab11g002340	Transcript	(at4g21320 : 356.0) Encodes heat-stress-associated 32-kD protein. Up-regulated by heat shock. Thermotolerance in a knockout mutant was compromised following a long recovery period (> 24 h) after acclimation heat shock treatment.; HEAT-STRESS-ASSOCIATED 32 (HSA32); FUNCTIONS IN: catalytic activity; INVOLVED IN: response to heat, heat acclimation; LOCATED IN: cellular_component unknown; EXPRESSED I…	1.87369
20.2.1	stress.abiotic.heat	dfab12g000220	Transcript	(at2g29970 : 264.0) Double Clp-N motif-containing P-loop nucleoside triphosphate hydrolases superfamily protein; BEST Arabidopsis thaliana protein match is: Double Clp-N motif-containing P-loop nucleoside triphosphate hydrolases superfamily protein (TAIR:AT1G07200.2); Has 10913 Blast hits to 10488 proteins in 2533 species: Archae - 15; Bacteria - 9122; Metazoa - 6; Fungi - 149; Plants - 525; Viru…	2.00924
20.2.1	stress.abiotic.heat	dfab12g001740	Transcript	(at3g52490 : 444.0) Double Clp-N motif-containing P-loop nucleoside triphosphate hydrolases superfamily protein; INVOLVED IN: protein metabolic process; LOCATED IN: cellular_component unknown; EXPRESSED IN: 21 plant structures; EXPRESSED DURING: 10 growth stages; CONTAINS InterPro DOMAIN/s: Clp, N-terminal (InterPro:IPR004176); BEST Arabidopsis thaliana protein match is: Double Clp-N motif-contai…	2.14587
20.2.1	stress.abiotic.heat	dfac02g006820	Transcript	(at3g08910 : 211.0) DNAJ heat shock family protein; FUNCTIONS IN: unfolded protein binding, heat shock protein binding; INVOLVED IN: protein folding; LOCATED IN: cellular_component unknown; EXPRESSED IN: 19 plant structures; EXPRESSED DURING: 12 growth stages; CONTAINS InterPro DOMAIN/s: Molecular chaperone, heat shock protein, Hsp40, DnaJ (InterPro:IPR015609), HSP40/DnaJ peptide-binding (InterPr…	-1.73277
20.2.1	stress.abiotic.heat	dfac03g006080	Transcript	(at1g52560 : 112.0) HSP20-like chaperones superfamily protein; FUNCTIONS IN: molecular_function unknown; INVOLVED IN: response to high light intensity, response to hydrogen peroxide, response to heat; LOCATED IN: mitochondrion; EXPRESSED IN: 6 plant structures; EXPRESSED DURING: 4 anthesis, petal differentiation and expansion stage; CONTAINS InterPro DOMAIN/s: Heat shock protein Hsp20 (InterPro:I…	-2.48086
20.2.1	stress.abiotic.heat	dfac03g011150	Transcript	(at3g52490 : 526.0) Double Clp-N motif-containing P-loop nucleoside triphosphate hydrolases superfamily protein; INVOLVED IN: protein metabolic process; LOCATED IN: cellular_component unknown; EXPRESSED IN: 21 plant structures; EXPRESSED DURING: 10 growth stages; CONTAINS InterPro DOMAIN/s: Clp, N-terminal (InterPro:IPR004176); BEST Arabidopsis thaliana protein match is: Double Clp-N motif-contai…	1.71473
20.2.1	stress.abiotic.heat	dfac03g020330	Transcript	(at5g57710 : 347.0) Double Clp-N motif-containing P-loop nucleoside triphosphate hydrolases superfamily protein; FUNCTIONS IN: ATP binding; INVOLVED IN: response to karrikin; EXPRESSED IN: 22 plant structures; EXPRESSED DURING: 13 growth stages; CONTAINS InterPro DOMAIN/s: ATPase, AAA-2 (InterPro:IPR013093); BEST Arabidopsis thaliana protein match is: Double Clp-N motif-containing P-loop nucleosi…	2.72719
20.2.1	stress.abiotic.heat	dfac04g004060	Transcript	(at4g29920 : 318.0) Double Clp-N motif-containing P-loop nucleoside triphosphate hydrolases superfamily protein; INVOLVED IN: protein metabolic process; LOCATED IN: chloroplast; CONTAINS InterPro DOMAIN/s: Clp, N-terminal (InterPro:IPR004176); BEST Arabidopsis thaliana protein match is: Clp amino terminal domain-containing protein (TAIR:AT5G57130.1); Has 2205 Blast hits to 2155 proteins in 769 sp…	2.31954
20.2.1	stress.abiotic.heat	dfac04g006830	Transcript	(at3g52490 : 481.0) Double Clp-N motif-containing P-loop nucleoside triphosphate hydrolases superfamily protein; INVOLVED IN: protein metabolic process; LOCATED IN: cellular_component unknown; EXPRESSED IN: 21 plant structures; EXPRESSED DURING: 10 growth stages; CONTAINS InterPro DOMAIN/s: Clp, N-terminal (InterPro:IPR004176); BEST Arabidopsis thaliana protein match is: Double Clp-N motif-contai…	2.49767
20.2.1	stress.abiotic.heat	dfac08g009960	Transcript	(at5g16820 : 219.0) Encodes a putative transcription factor whose expression is not induced by heat but whose stable overexpression leads to expression of HSP. Required early in the stress response for transient expression of heat shock genes.; heat shock factor 3 (HSF3); CONTAINS InterPro DOMAIN/s: Winged helix-turn-helix transcription repressor DNA-binding (InterPro:IPR011991), Heat shock facto…	-2.29978
20.2.1	stress.abiotic.heat	dfac08g012200	Transcript	(p09189|hsp7c_pethy : 1137.0) Heat shock cognate 70 kDa protein - Petunia hybrida (Petunia) & (at3g12580 : 1134.0) heat shock protein 70 (HSP70); FUNCTIONS IN: ATP binding; INVOLVED IN: in 9 processes; LOCATED IN: cytosol, mitochondrion, cell wall, plasma membrane; EXPRESSED IN: 23 plant structures; EXPRESSED DURING: 11 growth stages; CONTAINS InterPro DOMAIN/s: Heat shock protein 70, conserved s…	-3.75616
20.2.1	stress.abiotic.heat	dfac11g009430	Transcript	(at5g21430 : 137.0) Chaperone DnaJ-domain superfamily protein; FUNCTIONS IN: heat shock protein binding; LOCATED IN: chloroplast thylakoid membrane, chloroplast; CONTAINS InterPro DOMAIN/s: Heat shock protein DnaJ, N-terminal (InterPro:IPR001623); Has 33 Blast hits to 33 proteins in 14 species: Archae - 0; Bacteria - 2; Metazoa - 0; Fungi - 0; Plants - 27; Viruses - 0; Other Eukaryotes - 4 (sourc…	-2.1234
20.2.1	stress.abiotic.heat	dfa0g043880	Transcript	(q6f2y7|hs101_orysa : 1597.0) Heat shock protein 101 - Oryza sativa (Rice) & (at1g74310 : 1428.0) Encodes ClpB1, which belongs to the Casein lytic proteinase/heat shock protein 100 (Clp/Hsp100) family. Involved in refolding of proteins which form aggregates under heat stress. Also known as AtHsp101. AtHsp101 is a cytosolic heat shock protein required for acclimation to high temperature.; heat sho…	1.75127
20.2.1	stress.abiotic.heat	dendrocalamus_farinosus_newgene_24037	Transcript	(at3g12580 : 697.0) heat shock protein 70 (HSP70); FUNCTIONS IN: ATP binding; INVOLVED IN: in 9 processes; LOCATED IN: cytosol, mitochondrion, cell wall, plasma membrane; EXPRESSED IN: 23 plant structures; EXPRESSED DURING: 11 growth stages; CONTAINS InterPro DOMAIN/s: Heat shock protein 70, conserved site (InterPro:IPR018181), Heat shock protein Hsp70 (InterPro:IPR001023), Heat shock protein 70 …	1.86698
20.2.2	stress.abiotic.cold	dfaa01g023740	Transcript	(p37834|per1_orysa : 226.0) Peroxidase 1 precursor (EC 1.11.1.7) - Oryza sativa (Rice) & (at5g64120 : 221.0) encodes a cell wall bound peroxidase that is induced by hypo-osmolarity; Peroxidase superfamily protein; FUNCTIONS IN: peroxidase activity; INVOLVED IN: defense response to fungus, N-terminal protein myristoylation, respiratory burst; LOCATED IN: apoplast, cell wall, membrane; EXPRESSED IN…	-2.04854
20.2.2	stress.abiotic.cold	dfaa02g000700	Transcript	(at3g12060 : 286.0) Encodes a member of the TBL (TRICHOME BIREFRINGENCE-LIKE) gene family containing a plant-specific DUF231 (domain of unknown function) domain. TBL gene family has 46 members, two of which (TBR/AT5G06700 and TBL3/AT5G01360) have been shown to be involved in the synthesis and deposition of secondary wall cellulose, presumably by influencing the esterification state of pectic poly…	2.17317
20.2.2	stress.abiotic.cold	dfaa02g004450	Transcript	(p37834|per1_orysa : 277.0) Peroxidase 1 precursor (EC 1.11.1.7) - Oryza sativa (Rice) & (at1g05260 : 273.0) Encodes a cold-inducible cationic peroxidase that is involved in the stress response. In response to low temperature, RCI3 transcripts accumulate in the aerial part and in roots of etiolated seedlings but only in roots of light-grown seedlings.; RARE COLD INDUCIBLE GENE 3 (RCI3); FUNCTIONS…	-3.23239
20.2.2	stress.abiotic.cold	dfaa02g015400	Transcript	(at5g51890 : 260.0) encodes peroxidase involved in the lignification of tracheary elements (TE) in roots; Peroxidase superfamily protein; FUNCTIONS IN: peroxidase activity; INVOLVED IN: response to oxidative stress, oxidation reduction; LOCATED IN: endomembrane system; EXPRESSED IN: 24 plant structures; EXPRESSED DURING: 13 growth stages; CONTAINS InterPro DOMAIN/s: Haem peroxidase (InterPro:IPR0…	-4.39388
20.2.2	stress.abiotic.cold	dfaa08g009470	Transcript	(at3g55990 : 499.0) Encodes ESK1 (Eskimo1). A member of a large gene family of DUF231 domain proteins whose members encode a total of 45 proteins of unknown function. ESK1 functions as a negative regulator of cold acclimation. Mutations in the ESK1 gene provides strong freezing tolerance. A member of the TBL (TRICHOME BIREFRINGENCE-LIKE) gene family containing a plant-specific DUF231 (domain of u…	-4.0102
20.2.2	stress.abiotic.cold	dfaa08g024060	Transcript	(at3g50830 : 241.0) cold acclimation protein WCOR413-like protein beta form. Transcript is not detectable.; cold-regulated 413-plasma membrane 2 (COR413-PM2); FUNCTIONS IN: molecular_function unknown; INVOLVED IN: response to stress; LOCATED IN: plasma membrane; EXPRESSED IN: 24 plant structures; EXPRESSED DURING: 13 growth stages; CONTAINS InterPro DOMAIN/s: Cold acclimation WCOR413 (InterPro:IP…	-1.60698
20.2.2	stress.abiotic.cold	dfaa09g001860	Transcript	(p22195|per1_arahy : 235.0) Cationic peroxidase 1 precursor (EC 1.11.1.7) (PNPC1) - Arachis hypogaea (Peanut) & (at1g05260 : 234.0) Encodes a cold-inducible cationic peroxidase that is involved in the stress response. In response to low temperature, RCI3 transcripts accumulate in the aerial part and in roots of etiolated seedlings but only in roots of light-grown seedlings.; RARE COLD INDUCIBLE G…	-3.74741
20.2.2	stress.abiotic.cold	dfaa11g002230	Transcript	(at1g05260 : 362.0) Encodes a cold-inducible cationic peroxidase that is involved in the stress response. In response to low temperature, RCI3 transcripts accumulate in the aerial part and in roots of etiolated seedlings but only in roots of light-grown seedlings.; RARE COLD INDUCIBLE GENE 3 (RCI3); FUNCTIONS IN: peroxidase activity; INVOLVED IN: response to desiccation, response to cold, hyperos…	-2.34839
20.2.2	stress.abiotic.cold	dfaa12g018330	Transcript	(p37834|per1_orysa : 442.0) Peroxidase 1 precursor (EC 1.11.1.7) - Oryza sativa (Rice) & (at3g21770 : 329.0) Peroxidase superfamily protein; FUNCTIONS IN: peroxidase activity, transferase activity, transferring glycosyl groups; INVOLVED IN: response to oxidative stress, oxidation reduction; LOCATED IN: cell wall, nucleus, plant-type cell wall, cytoplasm; EXPRESSED IN: 15 plant structures; EXPRESS…	-3.65859
20.2.2	stress.abiotic.cold	dfab01g004870	Transcript	(p37834|per1_orysa : 278.0) Peroxidase 1 precursor (EC 1.11.1.7) - Oryza sativa (Rice) & (at5g15180 : 273.0) Peroxidase superfamily protein; FUNCTIONS IN: peroxidase activity, heme binding; INVOLVED IN: response to oxidative stress, oxidation reduction; LOCATED IN: endomembrane system; EXPRESSED IN: root, flower, carpel; EXPRESSED DURING: 4 anthesis, petal differentiation and expansion stage; CON…	-2.95795
20.2.2	stress.abiotic.cold	dfab02g004540	Transcript	(p37834|per1_orysa : 502.0) Peroxidase 1 precursor (EC 1.11.1.7) - Oryza sativa (Rice) & (at1g05260 : 300.0) Encodes a cold-inducible cationic peroxidase that is involved in the stress response. In response to low temperature, RCI3 transcripts accumulate in the aerial part and in roots of etiolated seedlings but only in roots of light-grown seedlings.; RARE COLD INDUCIBLE GENE 3 (RCI3); FUNCTIONS…	-3.82918
20.2.2	stress.abiotic.cold	dfab02g016600	Transcript	(at5g51890 : 259.0) encodes peroxidase involved in the lignification of tracheary elements (TE) in roots; Peroxidase superfamily protein; FUNCTIONS IN: peroxidase activity; INVOLVED IN: response to oxidative stress, oxidation reduction; LOCATED IN: endomembrane system; EXPRESSED IN: 24 plant structures; EXPRESSED DURING: 13 growth stages; CONTAINS InterPro DOMAIN/s: Haem peroxidase (InterPro:IPR0…	-4.38052
20.2.2	stress.abiotic.cold	dfab03g008820	Transcript	(at4g36020 : 130.0) Encodes a cold shock domain protein. Involved in cold acclimation by blocking the secondary structure of mRNA which in turn facilitates translation at cold temperature.; cold shock domain protein 1 (CSDP1); CONTAINS InterPro DOMAIN/s: Nucleic acid-binding, OB-fold (InterPro:IPR012340), Cold-shock conserved site (InterPro:IPR019844), Zinc finger, CCHC retroviral-type (InterPro:…	-2.71925
20.2.2	stress.abiotic.cold	dfab06g015000	Transcript	(p37834|per1_orysa : 453.0) Peroxidase 1 precursor (EC 1.11.1.7) - Oryza sativa (Rice) & (at1g05260 : 333.0) Encodes a cold-inducible cationic peroxidase that is involved in the stress response. In response to low temperature, RCI3 transcripts accumulate in the aerial part and in roots of etiolated seedlings but only in roots of light-grown seedlings.; RARE COLD INDUCIBLE GENE 3 (RCI3); FUNCTIONS…	-2.72311
20.2.2	stress.abiotic.cold	dfab08g000890	Transcript	(at1g05260 : 261.0) Encodes a cold-inducible cationic peroxidase that is involved in the stress response. In response to low temperature, RCI3 transcripts accumulate in the aerial part and in roots of etiolated seedlings but only in roots of light-grown seedlings.; RARE COLD INDUCIBLE GENE 3 (RCI3); FUNCTIONS IN: peroxidase activity; INVOLVED IN: response to desiccation, response to cold, hyperos…	-3.47229
20.2.2	stress.abiotic.cold	dfab08g001110	Transcript	(at1g05260 : 280.0) Encodes a cold-inducible cationic peroxidase that is involved in the stress response. In response to low temperature, RCI3 transcripts accumulate in the aerial part and in roots of etiolated seedlings but only in roots of light-grown seedlings.; RARE COLD INDUCIBLE GENE 3 (RCI3); FUNCTIONS IN: peroxidase activity; INVOLVED IN: response to desiccation, response to cold, hyperos…	-3.03427
20.2.2	stress.abiotic.cold	dfab08g016750	Transcript	(at5g15180 : 322.0) Peroxidase superfamily protein; FUNCTIONS IN: peroxidase activity, heme binding; INVOLVED IN: response to oxidative stress, oxidation reduction; LOCATED IN: endomembrane system; EXPRESSED IN: root, flower, carpel; EXPRESSED DURING: 4 anthesis, petal differentiation and expansion stage; CONTAINS InterPro DOMAIN/s: Haem peroxidase (InterPro:IPR010255), Plant peroxidase (InterPro…	3.02376
20.2.2	stress.abiotic.cold	dfab12g011140	Transcript	(p37834|per1_orysa : 445.0) Peroxidase 1 precursor (EC 1.11.1.7) - Oryza sativa (Rice) & (at1g05260 : 333.0) Encodes a cold-inducible cationic peroxidase that is involved in the stress response. In response to low temperature, RCI3 transcripts accumulate in the aerial part and in roots of etiolated seedlings but only in roots of light-grown seedlings.; RARE COLD INDUCIBLE GENE 3 (RCI3); FUNCTIONS…	-1.81619
20.2.2	stress.abiotic.cold	dfac02g004230	Transcript	(p37834|per1_orysa : 535.0) Peroxidase 1 precursor (EC 1.11.1.7) - Oryza sativa (Rice) & (at3g21770 : 322.0) Peroxidase superfamily protein; FUNCTIONS IN: peroxidase activity, transferase activity, transferring glycosyl groups; INVOLVED IN: response to oxidative stress, oxidation reduction; LOCATED IN: cell wall, nucleus, plant-type cell wall, cytoplasm; EXPRESSED IN: 15 plant structures; EXPRESS…	-9.11868
20.2.2	stress.abiotic.cold	dfac02g008620	Transcript	(at3g55990 : 481.0) Encodes ESK1 (Eskimo1). A member of a large gene family of DUF231 domain proteins whose members encode a total of 45 proteins of unknown function. ESK1 functions as a negative regulator of cold acclimation. Mutations in the ESK1 gene provides strong freezing tolerance. A member of the TBL (TRICHOME BIREFRINGENCE-LIKE) gene family containing a plant-specific DUF231 (domain of u…	-1.88338
20.2.2	stress.abiotic.cold	dfac08g013120	Transcript	(at3g55990 : 496.0) Encodes ESK1 (Eskimo1). A member of a large gene family of DUF231 domain proteins whose members encode a total of 45 proteins of unknown function. ESK1 functions as a negative regulator of cold acclimation. Mutations in the ESK1 gene provides strong freezing tolerance. A member of the TBL (TRICHOME BIREFRINGENCE-LIKE) gene family containing a plant-specific DUF231 (domain of u…	-3.18985
20.2.2	stress.abiotic.cold	dfac08g016270	Transcript	(at1g05260 : 216.0) Encodes a cold-inducible cationic peroxidase that is involved in the stress response. In response to low temperature, RCI3 transcripts accumulate in the aerial part and in roots of etiolated seedlings but only in roots of light-grown seedlings.; RARE COLD INDUCIBLE GENE 3 (RCI3); FUNCTIONS IN: peroxidase activity; INVOLVED IN: response to desiccation, response to cold, hyperos…	-2.94004
20.2.2	stress.abiotic.cold	dfac09g001200	Transcript	(at1g05260 : 285.0) Encodes a cold-inducible cationic peroxidase that is involved in the stress response. In response to low temperature, RCI3 transcripts accumulate in the aerial part and in roots of etiolated seedlings but only in roots of light-grown seedlings.; RARE COLD INDUCIBLE GENE 3 (RCI3); FUNCTIONS IN: peroxidase activity; INVOLVED IN: response to desiccation, response to cold, hyperos…	-2.40162
20.2.2	stress.abiotic.cold	dfac10g013580	Transcript	(at3g55990 : 433.0) Encodes ESK1 (Eskimo1). A member of a large gene family of DUF231 domain proteins whose members encode a total of 45 proteins of unknown function. ESK1 functions as a negative regulator of cold acclimation. Mutations in the ESK1 gene provides strong freezing tolerance. A member of the TBL (TRICHOME BIREFRINGENCE-LIKE) gene family containing a plant-specific DUF231 (domain of u…	-3.2526
20.2.2	stress.abiotic.cold	dfa0g010170	Transcript	(at3g55990 : 482.0) Encodes ESK1 (Eskimo1). A member of a large gene family of DUF231 domain proteins whose members encode a total of 45 proteins of unknown function. ESK1 functions as a negative regulator of cold acclimation. Mutations in the ESK1 gene provides strong freezing tolerance. A member of the TBL (TRICHOME BIREFRINGENCE-LIKE) gene family containing a plant-specific DUF231 (domain of u…	-6.78228
20.2.3	stress.abiotic.drought/salt	dfaa01g006710	Transcript	(at3g12360 : 578.0) Encodes a protein with an ankyrin motif and transmembrane domains that is involved in salt tolerance. Expressed throughout the plant and localized to the plasma membrane. Loss of function mutations show an increased tolerance to salt based on assaying seedling growth in the presence of salt. In the mutants, induction of genes required for production of reactive oxygen species …	-3.29998
20.2.3	stress.abiotic.drought/salt	dfaa01g018710	Transcript	(at4g22120 : 1052.0) ERD (early-responsive to dehydration stress) family protein; CONTAINS InterPro DOMAIN/s: Protein of unknown function DUF221 (InterPro:IPR003864); BEST Arabidopsis thaliana protein match is: ERD (early-responsive to dehydration stress) family protein (TAIR:AT4G04340.1). & (chl4|525234 : 183.0) no description available & (reliability: 2104.0) & (original description: DfaA01G018…	-1.82446
20.2.3	stress.abiotic.drought/salt	dfaa05g001260	Transcript	(at4g19120 : 906.0) early-responsive to dehydration 3 (ERD3); CONTAINS InterPro DOMAIN/s: Protein of unknown function DUF248, methyltransferase putative (InterPro:IPR004159); BEST Arabidopsis thaliana protein match is: S-adenosyl-L-methionine-dependent methyltransferases superfamily protein (TAIR:AT1G31850.2); Has 1146 Blast hits to 1130 proteins in 105 species: Archae - 6; Bacteria - 157; Metazo…	-1.90832
20.2.3	stress.abiotic.drought/salt	dfaa09g000110	Transcript	(at4g19120 : 909.0) early-responsive to dehydration 3 (ERD3); CONTAINS InterPro DOMAIN/s: Protein of unknown function DUF248, methyltransferase putative (InterPro:IPR004159); BEST Arabidopsis thaliana protein match is: S-adenosyl-L-methionine-dependent methyltransferases superfamily protein (TAIR:AT1G31850.2); Has 1146 Blast hits to 1130 proteins in 105 species: Archae - 6; Bacteria - 157; Metazo…	-1.90774
20.2.3	stress.abiotic.drought/salt	dfab01g013620	Transcript	(at3g06760 : 121.0) Drought-responsive family protein; INVOLVED IN: response to water deprivation; EXPRESSED IN: 24 plant structures; EXPRESSED DURING: 15 growth stages; CONTAINS InterPro DOMAIN/s: Drought induced 19/ RING finger protein 114 (InterPro:IPR008598); BEST Arabidopsis thaliana protein match is: Drought-responsive family protein (TAIR:AT5G49230.1); Has 224 Blast hits to 224 proteins in…	-2.4212
20.2.3	stress.abiotic.drought/salt	dfab02g000240	Transcript	(at4g22120 : 989.0) ERD (early-responsive to dehydration stress) family protein; CONTAINS InterPro DOMAIN/s: Protein of unknown function DUF221 (InterPro:IPR003864); BEST Arabidopsis thaliana protein match is: ERD (early-responsive to dehydration stress) family protein (TAIR:AT4G04340.1). & (chl4|525233 : 179.0) no description available & (reliability: 1978.0) & (original description: DfaB02G0002…	-1.76575
20.2.3	stress.abiotic.drought/salt	dfab03g017540	Transcript	(at4g00750 : 802.0) S-adenosyl-L-methionine-dependent methyltransferases superfamily protein; CONTAINS InterPro DOMAIN/s: Protein of unknown function DUF248, methyltransferase putative (InterPro:IPR004159); BEST Arabidopsis thaliana protein match is: S-adenosyl-L-methionine-dependent methyltransferases superfamily protein (TAIR:AT2G45750.1); Has 1807 Blast hits to 1807 proteins in 277 species: Ar…	-1.6286
20.2.3	stress.abiotic.drought/salt	dfab09g010630	Transcript	(at4g19120 : 900.0) early-responsive to dehydration 3 (ERD3); CONTAINS InterPro DOMAIN/s: Protein of unknown function DUF248, methyltransferase putative (InterPro:IPR004159); BEST Arabidopsis thaliana protein match is: S-adenosyl-L-methionine-dependent methyltransferases superfamily protein (TAIR:AT1G31850.2); Has 1146 Blast hits to 1130 proteins in 105 species: Archae - 6; Bacteria - 157; Metazo…	-1.75277
20.2.3	stress.abiotic.drought/salt	dfac01g009330	Transcript	(at5g64030 : 888.0) S-adenosyl-L-methionine-dependent methyltransferases superfamily protein; CONTAINS InterPro DOMAIN/s: Protein of unknown function DUF248, methyltransferase putative (InterPro:IPR004159); BEST Arabidopsis thaliana protein match is: S-adenosyl-L-methionine-dependent methyltransferases superfamily protein (TAIR:AT1G29470.2); Has 79879 Blast hits to 39720 proteins in 2025 species:…	-1.50106
20.2.3	stress.abiotic.drought/salt	dfac01g009380	Transcript	(at1g29470 : 798.0) S-adenosyl-L-methionine-dependent methyltransferases superfamily protein; INVOLVED IN: biological_process unknown; LOCATED IN: Golgi apparatus; EXPRESSED IN: 25 plant structures; EXPRESSED DURING: 14 growth stages; CONTAINS InterPro DOMAIN/s: Protein of unknown function DUF248, methyltransferase putative (InterPro:IPR004159); BEST Arabidopsis thaliana protein match is: S-adeno…	-2.49092
20.2.3	stress.abiotic.drought/salt	dfac01g011500	Transcript	(at3g12360 : 570.0) Encodes a protein with an ankyrin motif and transmembrane domains that is involved in salt tolerance. Expressed throughout the plant and localized to the plasma membrane. Loss of function mutations show an increased tolerance to salt based on assaying seedling growth in the presence of salt. In the mutants, induction of genes required for production of reactive oxygen species …	-2.07281
20.2.3	stress.abiotic.drought/salt	dfac01g018140	Transcript	(at3g06760 : 103.0) Drought-responsive family protein; INVOLVED IN: response to water deprivation; EXPRESSED IN: 24 plant structures; EXPRESSED DURING: 15 growth stages; CONTAINS InterPro DOMAIN/s: Drought induced 19/ RING finger protein 114 (InterPro:IPR008598); BEST Arabidopsis thaliana protein match is: Drought-responsive family protein (TAIR:AT5G49230.1); Has 224 Blast hits to 224 proteins in…	-1.63677
20.2.3	stress.abiotic.drought/salt	dfac05g002570	Transcript	(q8h5t6|lti6a_orysa : 110.0) Hydrophobic protein LTI6A (Low temperature-induced protein 6A) - Oryza sativa (Rice) & (at3g05880 : 100.0) Induced by low temperatures, dehydration and salt stress and ABA. Encodes a small (54 amino acids), highly hydrophobic protein that bears two potential transmembrane domains.; RARE-COLD-INDUCIBLE 2A (RCI2A); CONTAINS InterPro DOMAIN/s: Uncharacterised protein fam…	-2.41587
20.2.3	stress.abiotic.drought/salt	dfac05g008810	Transcript	(at1g30360 : 749.0) early-responsive to dehydration 4 (ERD4); INVOLVED IN: response to water deprivation; LOCATED IN: plasma membrane, chloroplast, vacuole, membrane, chloroplast envelope; EXPRESSED IN: 26 plant structures; EXPRESSED DURING: 14 growth stages; CONTAINS InterPro DOMAIN/s: Protein of unknown function DUF221 (InterPro:IPR003864); BEST Arabidopsis thaliana protein match is: ERD (early…	-1.53764
20.2.3	stress.abiotic.drought/salt	dfac09g002920	Transcript	(at1g26850 : 903.0) S-adenosyl-L-methionine-dependent methyltransferases superfamily protein; LOCATED IN: Golgi apparatus, membrane; EXPRESSED IN: 25 plant structures; EXPRESSED DURING: 15 growth stages; CONTAINS InterPro DOMAIN/s: Protein of unknown function DUF248, methyltransferase putative (InterPro:IPR004159); BEST Arabidopsis thaliana protein match is: S-adenosyl-L-methionine-dependent meth…	-1.91935
20.2.3	stress.abiotic.drought/salt	dfac11g000180	Transcript	(at4g19120 : 897.0) early-responsive to dehydration 3 (ERD3); CONTAINS InterPro DOMAIN/s: Protein of unknown function DUF248, methyltransferase putative (InterPro:IPR004159); BEST Arabidopsis thaliana protein match is: S-adenosyl-L-methionine-dependent methyltransferases superfamily protein (TAIR:AT1G31850.2); Has 1146 Blast hits to 1130 proteins in 105 species: Archae - 6; Bacteria - 157; Metazo…	-2.78404
20.2.3	stress.abiotic.drought/salt	dfac11g008630	Transcript	(at4g00750 : 728.0) S-adenosyl-L-methionine-dependent methyltransferases superfamily protein; CONTAINS InterPro DOMAIN/s: Protein of unknown function DUF248, methyltransferase putative (InterPro:IPR004159); BEST Arabidopsis thaliana protein match is: S-adenosyl-L-methionine-dependent methyltransferases superfamily protein (TAIR:AT2G45750.1); Has 1807 Blast hits to 1807 proteins in 277 species: Ar…	-2.29152
20.2.4	stress.abiotic.touch/wounding	dfaa01g004540	Transcript	(at1g21610 : 352.0) wound-responsive family protein; FUNCTIONS IN: molecular_function unknown; INVOLVED IN: response to wounding; LOCATED IN: cellular_component unknown; EXPRESSED IN: 24 plant structures; EXPRESSED DURING: 14 growth stages; BEST Arabidopsis thaliana protein match is: unknown protein (TAIR:AT1G77310.1). & (reliability: 704.0) & (original description: DfaA01G004540.1)	2.14278
20.2.4	stress.abiotic.touch/wounding	dfaa01g018370	Transcript	(at5g42050 : 253.0) DCD (Development and Cell Death) domain protein; CONTAINS InterPro DOMAIN/s: Development/cell death domain (InterPro:IPR013989), Kelch related (InterPro:IPR013089); BEST Arabidopsis thaliana protein match is: DCD (Development and Cell Death) domain protein (TAIR:AT3G27090.1); Has 30201 Blast hits to 17322 proteins in 780 species: Archae - 12; Bacteria - 1396; Metazoa - 17338; …	-3.74564
20.2.4	stress.abiotic.touch/wounding	dfac01g017080	Transcript	(at1g19660 : 292.0) Wound-responsive family protein; FUNCTIONS IN: DNA binding, nuclease activity; INVOLVED IN: response to wounding, nucleotide-excision repair; EXPRESSED IN: ovule; CONTAINS InterPro DOMAIN/s: Protein of unknown function DUF151 (InterPro:IPR003729), UvrB/UvrC protein (InterPro:IPR001943); BEST Arabidopsis thaliana protein match is: bifunctional nuclease in basal defense response…	2.20538
20.2.4	stress.abiotic.touch/wounding	dfac01g022070	Transcript	(at5g42050 : 274.0) DCD (Development and Cell Death) domain protein; CONTAINS InterPro DOMAIN/s: Development/cell death domain (InterPro:IPR013989), Kelch related (InterPro:IPR013089); BEST Arabidopsis thaliana protein match is: DCD (Development and Cell Death) domain protein (TAIR:AT3G27090.1); Has 30201 Blast hits to 17322 proteins in 780 species: Archae - 12; Bacteria - 1396; Metazoa - 17338; …	-1.62829
20.2.4	stress.abiotic.touch/wounding	dfac05g000230	Transcript	(at1g19670 : 258.0) Chlorophyllase is the first enzyme involved in chlorophyll degradation. It catalyzes the hydrolysis of the ester bond to yield chlorophyllide and phytol. AtCLH1 lacks a typical signal sequence for the chloroplast. Its expression is induced rapidly by methyljasmonate, a known promoter of senescence and chlorophyll degradation.; chlorophyllase 1 (CLH1); FUNCTIONS IN: chlorophyll…	-2.77378
20.2.4	stress.abiotic.touch/wounding	dfa0g021410	Transcript	(at1g19660 : 292.0) Wound-responsive family protein; FUNCTIONS IN: DNA binding, nuclease activity; INVOLVED IN: response to wounding, nucleotide-excision repair; EXPRESSED IN: ovule; CONTAINS InterPro DOMAIN/s: Protein of unknown function DUF151 (InterPro:IPR003729), UvrB/UvrC protein (InterPro:IPR001943); BEST Arabidopsis thaliana protein match is: bifunctional nuclease in basal defense response…	2.37929
20.2.99	stress.abiotic.unspecified	dfaa01g001290	Transcript	(at1g09560 : 270.0) germin-like protein (GLP5); germin-like protein 5 (GLP5); FUNCTIONS IN: manganese ion binding, nutrient reservoir activity; INVOLVED IN: response to cold; LOCATED IN: cell wall, nucleus; EXPRESSED IN: 22 plant structures; EXPRESSED DURING: 14 growth stages; CONTAINS InterPro DOMAIN/s: Cupin, RmlC-type (InterPro:IPR011051), Cupin 1 (InterPro:IPR006045), Germin (InterPro:IPR0019…	-3.56573
20.2.99	stress.abiotic.unspecified	dfaa01g024750	Transcript	(q9spv5|nec1_nicpl : 290.0) Nectarin-1 precursor (EC 1.15.1.1) (Superoxide dismutase [Mn]) - Nicotiana plumbaginifolia (Leadwort-leaved tobacco) & (at3g62020 : 288.0) germin-like protein (GLP10); germin-like protein 10 (GLP10); FUNCTIONS IN: manganese ion binding, nutrient reservoir activity; INVOLVED IN: biological_process unknown; LOCATED IN: cell wall, plant-type cell wall; EXPRESSED IN: 19 pl…	-3.04829
20.2.99	stress.abiotic.unspecified	dfaa03g023290	Transcript	(q40374|pr1_medtr : 179.0) Pathogenesis-related protein PR-1 precursor - Medicago truncatula (Barrel medic) & (at4g30320 : 176.0) CAP (Cysteine-rich secretory proteins, Antigen 5, and Pathogenesis-related 1 protein) superfamily protein; FUNCTIONS IN: molecular_function unknown; INVOLVED IN: biological_process unknown; LOCATED IN: endomembrane system, extracellular region; EXPRESSED IN: root; CONT…	-1.68315
20.2.99	stress.abiotic.unspecified	dfaa04g001140	Transcript	(at3g62020 : 219.0) germin-like protein (GLP10); germin-like protein 10 (GLP10); FUNCTIONS IN: manganese ion binding, nutrient reservoir activity; INVOLVED IN: biological_process unknown; LOCATED IN: cell wall, plant-type cell wall; EXPRESSED IN: 19 plant structures; EXPRESSED DURING: 10 growth stages; CONTAINS InterPro DOMAIN/s: Cupin, RmlC-type (InterPro:IPR011051), Cupin 1 (InterPro:IPR006045)…	-6.16685
20.2.99	stress.abiotic.unspecified	dfaa12g012490	Transcript	(at4g14723 : 94.0) BEST Arabidopsis thaliana protein match is: allergen-related (TAIR:AT3G22820.1); Has 35333 Blast hits to 34131 proteins in 2444 species: Archae - 798; Bacteria - 22429; Metazoa - 974; Fungi - 991; Plants - 531; Viruses - 0; Other Eukaryotes - 9610 (source: NCBI BLink). & (reliability: 182.6) & (original description: DfaA12G012490.1)	1.56697
20.2.99	stress.abiotic.unspecified	dfab01g025830	Transcript	(q9spv5|nec1_nicpl : 288.0) Nectarin-1 precursor (EC 1.15.1.1) (Superoxide dismutase [Mn]) - Nicotiana plumbaginifolia (Leadwort-leaved tobacco) & (at3g62020 : 284.0) germin-like protein (GLP10); germin-like protein 10 (GLP10); FUNCTIONS IN: manganese ion binding, nutrient reservoir activity; INVOLVED IN: biological_process unknown; LOCATED IN: cell wall, plant-type cell wall; EXPRESSED IN: 19 pl…	-3.88062
20.2.99	stress.abiotic.unspecified	dfab02g005580	Transcript	(at2g30370 : 95.9) Encodes a small, potentially secreted protein that acts as an inhibitor of stomatal production though likely not through direct interaction with the TMM receptor. It is homologous to known stomatal regulators EPF1 and EPF2.; CHALLAH (CHAL); FUNCTIONS IN: molecular_function unknown; INVOLVED IN: negative regulation of stomatal complex development; EXPRESSED IN: midvein, hypocoty…	-3.02938
20.2.99	stress.abiotic.unspecified	dfab02g007670	Transcript	(at1g44760 : 207.0) Adenine nucleotide alpha hydrolases-like superfamily protein; FUNCTIONS IN: molecular_function unknown; INVOLVED IN: response to stress; EXPRESSED IN: 22 plant structures; EXPRESSED DURING: 13 growth stages; CONTAINS InterPro DOMAIN/s: UspA (InterPro:IPR006016), Rossmann-like alpha/beta/alpha sandwich fold (InterPro:IPR014729); BEST Arabidopsis thaliana protein match is: Adeni…	3.39059
20.2.99	stress.abiotic.unspecified	dfab03g011380	Transcript	(at3g10080 : 217.0) RmlC-like cupins superfamily protein; FUNCTIONS IN: manganese ion binding, nutrient reservoir activity; INVOLVED IN: biological_process unknown; LOCATED IN: endomembrane system, apoplast; EXPRESSED IN: 22 plant structures; EXPRESSED DURING: 13 growth stages; CONTAINS InterPro DOMAIN/s: Cupin, RmlC-type (InterPro:IPR011051), Cupin 1 (InterPro:IPR006045), RmlC-like jelly roll fo…	-2.65048
20.2.99	stress.abiotic.unspecified	dfab12g009860	Transcript	(at4g14723 : 93.2) BEST Arabidopsis thaliana protein match is: allergen-related (TAIR:AT3G22820.1); Has 35333 Blast hits to 34131 proteins in 2444 species: Archae - 798; Bacteria - 22429; Metazoa - 974; Fungi - 991; Plants - 531; Viruses - 0; Other Eukaryotes - 9610 (source: NCBI BLink). & (reliability: 177.2) & (original description: DfaB12G009860.1)	2.06189
20.2.99	stress.abiotic.unspecified	dfac01g009760	Transcript	(at1g44760 : 206.0) Adenine nucleotide alpha hydrolases-like superfamily protein; FUNCTIONS IN: molecular_function unknown; INVOLVED IN: response to stress; EXPRESSED IN: 22 plant structures; EXPRESSED DURING: 13 growth stages; CONTAINS InterPro DOMAIN/s: UspA (InterPro:IPR006016), Rossmann-like alpha/beta/alpha sandwich fold (InterPro:IPR014729); BEST Arabidopsis thaliana protein match is: Adeni…	2.1902
20.2.99	stress.abiotic.unspecified	dfac01g011770	Transcript	(at3g51780 : 206.0) A member of Arabidopsis BAG (Bcl-2-associated athanogene) proteins, plant homologs of mammalian regulators of apoptosis. BD domain of ATBAG4 had highest similarity to human DB domain of BAG protein. Plant BAG proteins are multi-functional and remarkably similar to their animal counterparts, as they regulate apoptotic-like processes ranging from pathogen attack, to abiotic stre…	-1.75028
20.2.99	stress.abiotic.unspecified	dfac02g006810	Transcript	(at1g44760 : 211.0) Adenine nucleotide alpha hydrolases-like superfamily protein; FUNCTIONS IN: molecular_function unknown; INVOLVED IN: response to stress; EXPRESSED IN: 22 plant structures; EXPRESSED DURING: 13 growth stages; CONTAINS InterPro DOMAIN/s: UspA (InterPro:IPR006016), Rossmann-like alpha/beta/alpha sandwich fold (InterPro:IPR014729); BEST Arabidopsis thaliana protein match is: Adeni…	1.68708
20.2.99	stress.abiotic.unspecified	dfac03g010960	Transcript	(at3g10080 : 229.0) RmlC-like cupins superfamily protein; FUNCTIONS IN: manganese ion binding, nutrient reservoir activity; INVOLVED IN: biological_process unknown; LOCATED IN: endomembrane system, apoplast; EXPRESSED IN: 22 plant structures; EXPRESSED DURING: 13 growth stages; CONTAINS InterPro DOMAIN/s: Cupin, RmlC-type (InterPro:IPR011051), Cupin 1 (InterPro:IPR006045), RmlC-like jelly roll fo…	-2.55522
20.2.99	stress.abiotic.unspecified	dfac04g009120	Transcript	(at1g24020 : 149.0) MLP-like protein 423 (MLP423); INVOLVED IN: response to biotic stimulus, defense response; EXPRESSED IN: 22 plant structures; EXPRESSED DURING: 14 growth stages; CONTAINS InterPro DOMAIN/s: Bet v I allergen (InterPro:IPR000916); BEST Arabidopsis thaliana protein match is: MLP-like protein 28 (TAIR:AT1G70830.3). & (reliability: 298.0) & (original description: DfaC04G009120.1)	-4.4919
20.2.99	stress.abiotic.unspecified	dfac08g007000	Transcript	(at4g14723 : 109.0) BEST Arabidopsis thaliana protein match is: allergen-related (TAIR:AT3G22820.1); Has 35333 Blast hits to 34131 proteins in 2444 species: Archae - 798; Bacteria - 22429; Metazoa - 974; Fungi - 991; Plants - 531; Viruses - 0; Other Eukaryotes - 9610 (source: NCBI BLink). & (reliability: 200.0) & (original description: DfaC08G007000.1)	2.2285
20.2.99	stress.abiotic.unspecified	dfac10g001150	Transcript	(p35792|pr12_horvu : 227.0) Pathogenesis-related protein PRB1-2 precursor - Hordeum vulgare (Barley) & (at2g14610 : 179.0) PR1 gene expression is induced in response to a variety of pathogens. It is a useful molecular marker for the SAR response. Though the Genbank record for the cDNA associated to this gene is called 'PR-1-like', the sequence actually corresponds to PR1. Expression of this gene …	-4.42674
20.2.99	stress.abiotic.unspecified	dfac11g015680	Transcript	(at5g66590 : 145.0) CAP (Cysteine-rich secretory proteins, Antigen 5, and Pathogenesis-related 1 protein) superfamily protein; FUNCTIONS IN: molecular_function unknown; INVOLVED IN: biological_process unknown; LOCATED IN: endomembrane system, extracellular region; EXPRESSED IN: 22 plant structures; EXPRESSED DURING: 13 growth stages; CONTAINS InterPro DOMAIN/s: Allergen V5/Tpx-1 related (InterPro…	1.91006
20.2.5	stress.abiotic.light	dfab04g010850	Transcript	(at5g63860 : 676.0) UV-B-specific signaling component that orchestrates expression of a range of genes with vital UV-protective functions. Located in the nucleus and the cytosol. Associates with chromatin via histones. UV-B light promotes URV8 protein accumulation in the nucleus.; UVB-RESISTANCE 8 (UVR8); FUNCTIONS IN: chromatin binding, guanyl-nucleotide exchange factor activity; INVOLVED IN: re…	2.15449
21.3	redox.heme	dfaa03g011470	Transcript	(at3g10130 : 249.0) SOUL heme-binding family protein; FUNCTIONS IN: binding; INVOLVED IN: biological_process unknown; LOCATED IN: chloroplast thylakoid membrane, chloroplast, plastoglobule; CONTAINS InterPro DOMAIN/s: SOUL haem-binding protein (InterPro:IPR006917); BEST Arabidopsis thaliana protein match is: SOUL heme-binding family protein (TAIR:AT5G20140.1); Has 1532 Blast hits to 1528 proteins…	1.91781
21.1	redox.thioredoxin	dfaa02g014040	Transcript	(at3g08710 : 186.0) Associated to plasma membrane. Moves cell to cell, suggesting a role in intercellular communication.; thioredoxin H-type 9 (TH9); INVOLVED IN: cell communication; LOCATED IN: cytosol, nucleus, plasma membrane, plastid; EXPRESSED IN: 26 plant structures; EXPRESSED DURING: 15 growth stages; CONTAINS InterPro DOMAIN/s: Thioredoxin fold (InterPro:IPR012335), Thioredoxin, core (Int…	-2.3241
21.1	redox.thioredoxin	dfab05g016740	Transcript	(at1g08570 : 255.0) Encodes a member of the thioredoxin family protein. Located in the chloroplast. Shows high activity towards the chloroplast 2-Cys peroxiredoxin A, and poor activity towards the chloroplast NADP-malate dehydrogenase.; atypical CYS HIS rich thioredoxin 4 (ACHT4); FUNCTIONS IN: oxidoreductase activity, acting on sulfur group of donors, disulfide as acceptor; INVOLVED IN: cell red…	2.87677
21.1	redox.thioredoxin	dfac01g006950	Transcript	(at1g76760 : 149.0) Encodes a y-type thioredoxin (Trx-y1) localized in chloroplast stroma.; thioredoxin Y1 (TY1); FUNCTIONS IN: electron carrier activity, protein disulfide oxidoreductase activity; INVOLVED IN: glycerol ether metabolic process, cell redox homeostasis; LOCATED IN: chloroplast stroma; EXPRESSED IN: 24 plant structures; EXPRESSED DURING: 15 growth stages; CONTAINS InterPro DOMAIN/s:…	-1.64111
21.1	redox.thioredoxin	dfac04g007220	Transcript	(at2g15570 : 125.0) chloroplast protein similar to prokaryotic thioredoxin.; ATHM3; FUNCTIONS IN: enzyme activator activity; INVOLVED IN: positive regulation of catalytic activity; LOCATED IN: chloroplast; EXPRESSED IN: 22 plant structures; EXPRESSED DURING: 13 growth stages; CONTAINS InterPro DOMAIN/s: Thioredoxin fold (InterPro:IPR012335), Thioredoxin, core (InterPro:IPR015467), Thioredoxin dom…	-2.06956
21.1	redox.thioredoxin	dfac08g014500	Transcript	(at1g08570 : 306.0) Encodes a member of the thioredoxin family protein. Located in the chloroplast. Shows high activity towards the chloroplast 2-Cys peroxiredoxin A, and poor activity towards the chloroplast NADP-malate dehydrogenase.; atypical CYS HIS rich thioredoxin 4 (ACHT4); FUNCTIONS IN: oxidoreductase activity, acting on sulfur group of donors, disulfide as acceptor; INVOLVED IN: cell red…	-1.94798
21.1	redox.thioredoxin	dfac10g000490	Transcript	(at1g08570 : 261.0) Encodes a member of the thioredoxin family protein. Located in the chloroplast. Shows high activity towards the chloroplast 2-Cys peroxiredoxin A, and poor activity towards the chloroplast NADP-malate dehydrogenase.; atypical CYS HIS rich thioredoxin 4 (ACHT4); FUNCTIONS IN: oxidoreductase activity, acting on sulfur group of donors, disulfide as acceptor; INVOLVED IN: cell red…	1.76406
21.1	redox.thioredoxin	dfa0g047040	Transcript	(at2g35010 : 131.0) thioredoxin O1 (TO1); INVOLVED IN: cell redox homeostasis; EXPRESSED IN: 23 plant structures; EXPRESSED DURING: 13 growth stages; CONTAINS InterPro DOMAIN/s: Thioredoxin fold (InterPro:IPR012335), Thioredoxin-like subdomain (InterPro:IPR006662), Thioredoxin, core (InterPro:IPR015467), Thioredoxin-like (InterPro:IPR017936), Thioredoxin domain (InterPro:IPR013766), Thioredoxin-l…	1.81153
21.1	redox.thioredoxin	dfa0g047770	Transcript	(at1g76080 : 367.0) Encodes a thioredoxin localized in chloroplast stroma. Known as CDSP32 (CHLOROPLASTIC DROUGHT-INDUCED STRESS PROTEIN OF 32 KD).; chloroplastic drought-induced stress protein of 32 kD (CDSP32); INVOLVED IN: cell redox homeostasis; LOCATED IN: chloroplast stroma, chloroplast, chloroplast envelope; EXPRESSED IN: 23 plant structures; EXPRESSED DURING: 14 growth stages; CONTAINS In…	1.98093
21.2	redox.ascorbate and glutathione	dfaa01g013740	Transcript	(at2g30890 : 159.0) Cytochrome b561/ferric reductase transmembrane protein family; CONTAINS InterPro DOMAIN/s: Cytochrome b561, eukaryote (InterPro:IPR004877), Cytochrome b561/ferric reductase transmembrane (InterPro:IPR006593); BEST Arabidopsis thaliana protein match is: Cytochrome b561/ferric reductase transmembrane protein family (TAIR:AT4G18260.1); Has 487 Blast hits to 487 proteins in 83 spe…	1.51612
21.2	redox.ascorbate and glutathione	dfaa02g002440	Transcript	(at2g30890 : 199.0) Cytochrome b561/ferric reductase transmembrane protein family; CONTAINS InterPro DOMAIN/s: Cytochrome b561, eukaryote (InterPro:IPR004877), Cytochrome b561/ferric reductase transmembrane (InterPro:IPR006593); BEST Arabidopsis thaliana protein match is: Cytochrome b561/ferric reductase transmembrane protein family (TAIR:AT4G18260.1); Has 487 Blast hits to 487 proteins in 83 spe…	1.73397
21.2	redox.ascorbate and glutathione	dfaa04g012770	Transcript	(at4g25570 : 245.0) Encodes cytochrome b561.; ACYB-2; FUNCTIONS IN: carbon-monoxide oxygenase activity; LOCATED IN: integral to membrane, chloroplast, vacuole; EXPRESSED IN: 23 plant structures; EXPRESSED DURING: 13 growth stages; CONTAINS InterPro DOMAIN/s: Cytochrome b561, eukaryote (InterPro:IPR004877), Cytochrome b561/ferric reductase transmembrane (InterPro:IPR006593); BEST Arabidopsis thali…	-2.22828
21.2	redox.ascorbate and glutathione	dfaa07g000280	Transcript	(at4g25570 : 161.0) Encodes cytochrome b561.; ACYB-2; FUNCTIONS IN: carbon-monoxide oxygenase activity; LOCATED IN: integral to membrane, chloroplast, vacuole; EXPRESSED IN: 23 plant structures; EXPRESSED DURING: 13 growth stages; CONTAINS InterPro DOMAIN/s: Cytochrome b561, eukaryote (InterPro:IPR004877), Cytochrome b561/ferric reductase transmembrane (InterPro:IPR006593); BEST Arabidopsis thali…	3.18454
21.2	redox.ascorbate and glutathione	dfab02g001710	Transcript	(at4g18260 : 201.0) Cytochrome b561/ferric reductase transmembrane protein family; LOCATED IN: membrane; EXPRESSED IN: 20 plant structures; EXPRESSED DURING: 10 growth stages; CONTAINS InterPro DOMAIN/s: Cytochrome b561, eukaryote (InterPro:IPR004877), Cytochrome b561/ferric reductase transmembrane (InterPro:IPR006593); BEST Arabidopsis thaliana protein match is: Cytochrome b561/ferric reductase …	2.28182
21.2	redox.ascorbate and glutathione	dfab05g005510	Transcript	(at5g09680 : 204.0) Encodes RLF (Reduced Lateral root Formation). Involved in lateral root formation. Contains a cytochrome b5-like heme/steroid binding domain. Localized in the cytosol.; reduced lateral root formation (RLF); FUNCTIONS IN: heme binding; INVOLVED IN: lateral root formation; LOCATED IN: cytosol; EXPRESSED IN: stem, root, flower, leaf; CONTAINS InterPro DOMAIN/s: Cytochrome b5, heme…	-1.56876
21.2	redox.ascorbate and glutathione	dfab07g014590	Transcript	(q42711|mdars_cucsa : 661.0) Monodehydroascorbate reductase, seedling isozyme (EC 1.6.5.4) (MDAR seedling) (Ascorbate free radical reductase seedling) (AFR reductase seedling) - Cucumis sativus (Cucumber) & (at3g52880 : 642.0) Encodes a peroxisomal monodehydroascorbate reductase, involved in the ascorbate-glutathione cycle which removes toxic H2O2; monodehydroascorbate reductase 1 (MDAR1); CONTAI…	-1.9746
21.2	redox.ascorbate and glutathione	dfab08g018000	Transcript	(at3g19000 : 371.0) 2-oxoglutarate (2OG) and Fe(II)-dependent oxygenase superfamily protein; FUNCTIONS IN: oxidoreductase activity, acting on paired donors, with incorporation or reduction of molecular oxygen, 2-oxoglutarate as one donor, and incorporation of one atom each of oxygen into both donors, oxidoreductase activity; LOCATED IN: cellular_component unknown; EXPRESSED IN: 22 plant structure…	3.4947
21.2	redox.ascorbate and glutathione	dfac02g001330	Transcript	(at2g30890 : 198.0) Cytochrome b561/ferric reductase transmembrane protein family; CONTAINS InterPro DOMAIN/s: Cytochrome b561, eukaryote (InterPro:IPR004877), Cytochrome b561/ferric reductase transmembrane (InterPro:IPR006593); BEST Arabidopsis thaliana protein match is: Cytochrome b561/ferric reductase transmembrane protein family (TAIR:AT4G18260.1); Has 487 Blast hits to 487 proteins in 83 spe…	2.62072
21.2	redox.ascorbate and glutathione	dfac03g001780	Transcript	(p49100|cyb5_orysa : 244.0) Cytochrome b5 - Oryza sativa (Rice) & (at2g32720 : 218.0) member of Cytochromes b5; cytochrome B5 isoform B (CB5-B); CONTAINS InterPro DOMAIN/s: Cytochrome b5, heme-binding site (InterPro:IPR018506), Cytochrome b5 (InterPro:IPR001199); BEST Arabidopsis thaliana protein match is: cytochrome B5 isoform D (TAIR:AT5G48810.1); Has 4197 Blast hits to 4166 proteins in 470 spe…	-2.87108
21.2	redox.ascorbate and glutathione	dfa0g001490	Transcript	(at2g30890 : 162.0) Cytochrome b561/ferric reductase transmembrane protein family; CONTAINS InterPro DOMAIN/s: Cytochrome b561, eukaryote (InterPro:IPR004877), Cytochrome b561/ferric reductase transmembrane (InterPro:IPR006593); BEST Arabidopsis thaliana protein match is: Cytochrome b561/ferric reductase transmembrane protein family (TAIR:AT4G18260.1); Has 487 Blast hits to 487 proteins in 83 spe…	1.51048
21.2.1	redox.ascorbate and glutathione.ascorbate	dfab07g014590	Transcript	(q42711|mdars_cucsa : 661.0) Monodehydroascorbate reductase, seedling isozyme (EC 1.6.5.4) (MDAR seedling) (Ascorbate free radical reductase seedling) (AFR reductase seedling) - Cucumis sativus (Cucumber) & (at3g52880 : 642.0) Encodes a peroxisomal monodehydroascorbate reductase, involved in the ascorbate-glutathione cycle which removes toxic H2O2; monodehydroascorbate reductase 1 (MDAR1); CONTAI…	-1.9746
21.2.1	redox.ascorbate and glutathione.ascorbate	dfac06g007300	Transcript	(at4g39830 : 94.7) Cupredoxin superfamily protein; FUNCTIONS IN: oxidoreductase activity, L-ascorbate oxidase activity, copper ion binding; INVOLVED IN: oxidation reduction; LOCATED IN: endomembrane system, extracellular region; EXPRESSED IN: 19 plant structures; EXPRESSED DURING: 12 growth stages; CONTAINS InterPro DOMAIN/s: Multicopper oxidase, type 3 (InterPro:IPR011707), Multicopper oxidase, …	1.64382
21.2.1.1	redox.ascorbate and glutathione.ascorbate.GME	dfaa09g005780	Transcript	(q338b5|gme1_orysa : 754.0) GDP-mannose 3,5-epimerase 1 (EC 5.1.3.18) (GDP-Man 3,5-epimerase 1) (OsGME-1) - Oryza sativa (Rice) & (at5g28840 : 711.0) Encodes a protein with GDP-D-mannose 3',5'-epimerase activity. The enzyme is involved in ascorbate biosynthesis. It catalyzes the conversion of GDP-D-mannose to GDP-L-galactose.; "GDP-D-mannose 3',5'-epimerase" (GME); CONTAINS InterPro DOMAIN/s: NAD…	-2.01585
21.2.1.1	redox.ascorbate and glutathione.ascorbate.GME	dfa0g066800	Transcript	(q338b5|gme1_orysa : 750.0) GDP-mannose 3,5-epimerase 1 (EC 5.1.3.18) (GDP-Man 3,5-epimerase 1) (OsGME-1) - Oryza sativa (Rice) & (at5g28840 : 707.0) Encodes a protein with GDP-D-mannose 3',5'-epimerase activity. The enzyme is involved in ascorbate biosynthesis. It catalyzes the conversion of GDP-D-mannose to GDP-L-galactose.; "GDP-D-mannose 3',5'-epimerase" (GME); CONTAINS InterPro DOMAIN/s: NAD…	-2.14535
21.2.1.1	redox.ascorbate and glutathione.ascorbate.GME	dfa0g074510	Transcript	(q338b5|gme1_orysa : 743.0) GDP-mannose 3,5-epimerase 1 (EC 5.1.3.18) (GDP-Man 3,5-epimerase 1) (OsGME-1) - Oryza sativa (Rice) & (at5g28840 : 703.0) Encodes a protein with GDP-D-mannose 3',5'-epimerase activity. The enzyme is involved in ascorbate biosynthesis. It catalyzes the conversion of GDP-D-mannose to GDP-L-galactose.; "GDP-D-mannose 3',5'-epimerase" (GME); CONTAINS InterPro DOMAIN/s: NAD…	-1.67532
21.2.1.1	redox.ascorbate and glutathione.ascorbate.GME	dendrocalamus_farinosus_newgene_19717	Transcript	(q338b5|gme1_orysa : 477.0) GDP-mannose 3,5-epimerase 1 (EC 5.1.3.18) (GDP-Man 3,5-epimerase 1) (OsGME-1) - Oryza sativa (Rice) & (at5g28840 : 447.0) Encodes a protein with GDP-D-mannose 3',5'-epimerase activity. The enzyme is involved in ascorbate biosynthesis. It catalyzes the conversion of GDP-D-mannose to GDP-L-galactose.; "GDP-D-mannose 3',5'-epimerase" (GME); CONTAINS InterPro DOMAIN/s: NAD…	-1.71873
21.2.1.2	redox.ascorbate and glutathione.ascorbate.GDP-L-galactose-hexose-1-phosphate guanyltransferase	dfab10g007610	Transcript	(at5g55120 : 504.0) Encodes a GDP-L-galactose phosphorylase, with similar biochemical properties as VTC2.; VITAMIN C DEFECTIVE 5 (VTC5); BEST Arabidopsis thaliana protein match is: mannose-1-phosphate guanylyltransferase (GDP)s;GDP-galactose:mannose-1-phosphate guanylyltransferases;GDP-galactose:glucose-1-phosphate guanylyltransferases;GDP-galactose:myoinositol-1-phosphate guanylyltransferases;gl…	-1.50786
21.2.1.2	redox.ascorbate and glutathione.ascorbate.GDP-L-galactose-hexose-1-phosphate guanyltransferase	dfac10g011030	Transcript	(at5g55120 : 518.0) Encodes a GDP-L-galactose phosphorylase, with similar biochemical properties as VTC2.; VITAMIN C DEFECTIVE 5 (VTC5); BEST Arabidopsis thaliana protein match is: mannose-1-phosphate guanylyltransferase (GDP)s;GDP-galactose:mannose-1-phosphate guanylyltransferases;GDP-galactose:glucose-1-phosphate guanylyltransferases;GDP-galactose:myoinositol-1-phosphate guanylyltransferases;gl…	-2.34997
21.2.2	redox.ascorbate and glutathione.glutathione	dfaa12g017280	Transcript	(o23732|gshb_braju : 575.0) Glutathione synthetase, chloroplast precursor (EC 6.3.2.3) (Glutathione synthase) (GSH synthetase) (GSH-S) - Brassica juncea (Leaf mustard) (Indian mustard) & (at5g27380 : 563.0) Encodes a protein with similarity to glutathione synthetases, which catalyzes one of the early steps in glutathione biosynthesis. Two transcripts have been detected; the longer transcript is l…	-2.02393
21.2.2	redox.ascorbate and glutathione.glutathione	dfab01g029810	Transcript	(at4g29210 : 643.0) The gene encodes a gamma-glutamyltransferase (AKA gamma-glutamyl transpeptidase, EC 2.3.2.2) that is located in the vacuole and is most active in roots. The encoded enzyme is involved in the initial degradation of glutathione conjugates in this cell compartment. It is also induced by xenobiotics and contributes to xenobiotics metabolism. Note that conflicting nomenclature exis…	-3.54508
21.2.2	redox.ascorbate and glutathione.glutathione	dfa0g040920	Transcript	(at4g29210 : 637.0) The gene encodes a gamma-glutamyltransferase (AKA gamma-glutamyl transpeptidase, EC 2.3.2.2) that is located in the vacuole and is most active in roots. The encoded enzyme is involved in the initial degradation of glutathione conjugates in this cell compartment. It is also induced by xenobiotics and contributes to xenobiotics metabolism. Note that conflicting nomenclature exis…	-1.8693
21.4	redox.glutaredoxins	dfab01g013740	Transcript	(at1g28480 : 120.0) Encodes GRX480, a member of the glutaredoxin family that regulates protein redox state. GRX480 interacts with TGA factors and suppresses JA-responsive PDF1.2 transcription. GRX480 transcription is SA-inducible and requires NPR1. Maybe involved in SA/JA cross-talk.; GRX480; FUNCTIONS IN: electron carrier activity, protein disulfide oxidoreductase activity; INVOLVED IN: salicyli…	-2.72356
21.4	redox.glutaredoxins	dfab03g020900	Transcript	(at5g39865 : 181.0) Glutaredoxin family protein; FUNCTIONS IN: electron carrier activity, protein disulfide oxidoreductase activity; INVOLVED IN: N-terminal protein myristoylation, cell redox homeostasis; LOCATED IN: plasma membrane; CONTAINS InterPro DOMAIN/s: Thioredoxin fold (InterPro:IPR012335), Glutaredoxin (InterPro:IPR002109), Thioredoxin-like fold (InterPro:IPR012336); BEST Arabidopsis th…	-1.52054
21.4	redox.glutaredoxins	dfac01g003270	Transcript	(at5g11930 : 82.4) Thioredoxin superfamily protein; FUNCTIONS IN: electron carrier activity, protein disulfide oxidoreductase activity; INVOLVED IN: cell redox homeostasis; EXPRESSED IN: 11 plant structures; EXPRESSED DURING: 6 growth stages; CONTAINS InterPro DOMAIN/s: Glutaredoxin-like, plant II (InterPro:IPR011905), Thioredoxin fold (InterPro:IPR012335), Glutaredoxin (InterPro:IPR002109), Thio…	-1.94837
21.4	redox.glutaredoxins	dfac01g018290	Transcript	(at1g28480 : 120.0) Encodes GRX480, a member of the glutaredoxin family that regulates protein redox state. GRX480 interacts with TGA factors and suppresses JA-responsive PDF1.2 transcription. GRX480 transcription is SA-inducible and requires NPR1. Maybe involved in SA/JA cross-talk.; GRX480; FUNCTIONS IN: electron carrier activity, protein disulfide oxidoreductase activity; INVOLVED IN: salicyli…	-2.08303
21.4	redox.glutaredoxins	dfac05g001900	Transcript	(at5g13810 : 176.0) Glutaredoxin family protein; FUNCTIONS IN: electron carrier activity, protein disulfide oxidoreductase activity; INVOLVED IN: cell redox homeostasis; EXPRESSED IN: 23 plant structures; EXPRESSED DURING: 15 growth stages; CONTAINS InterPro DOMAIN/s: Thioredoxin fold (InterPro:IPR012335), Glutaredoxin (InterPro:IPR002109), Thioredoxin-like fold (InterPro:IPR012336); BEST Arabido…	-1.99057
21.5.1	redox.peroxiredoxin.BAS1	dfaa04g007290	Transcript	(at5g06290 : 285.0) Encodes a 2-Cys peroxiredoxin (2-Cys PrxB) that contains two catalytic Cys residues.; 2-cysteine peroxiredoxin B (2-Cys Prx B); FUNCTIONS IN: peroxiredoxin activity, antioxidant activity; INVOLVED IN: response to cold, defense response to bacterium; LOCATED IN: apoplast, stromule, chloroplast stroma, chloroplast; EXPRESSED IN: 23 plant structures; EXPRESSED DURING: 13 growth s…	-2.5447
21.6	redox.dismutases and catalases	dfaa03g000630	Transcript	(p29611|cata1_orysa : 897.0) Catalase isozyme A (EC 1.11.1.6) (CAT-A) - Oryza sativa (Rice) & (at1g20630 : 741.0) Catalyzes the reduction of hydrogen peroxide using heme group as cofactor. Protects cells from toxicity by H2O2.; catalase 1 (CAT1); FUNCTIONS IN: catalase activity, cobalt ion binding; INVOLVED IN: in 7 processes; LOCATED IN: mitochondrion, cytosolic ribosome, cell wall, peroxisome, …	2.56532
21.6	redox.dismutases and catalases	dfac03g010300	Transcript	(p29611|cata1_orysa : 934.0) Catalase isozyme A (EC 1.11.1.6) (CAT-A) - Oryza sativa (Rice) & (at1g20630 : 791.0) Catalyzes the reduction of hydrogen peroxide using heme group as cofactor. Protects cells from toxicity by H2O2.; catalase 1 (CAT1); FUNCTIONS IN: catalase activity, cobalt ion binding; INVOLVED IN: in 7 processes; LOCATED IN: mitochondrion, cytosolic ribosome, cell wall, peroxisome, …	1.73532
31.2	cell.division	dfaa01g012370	Transcript	(at5g55090 : 242.0) member of MEKK subfamily; mitogen-activated protein kinase kinase kinase 15 (MAPKKK15); FUNCTIONS IN: protein serine/threonine kinase activity, protein kinase activity, kinase activity, ATP binding; INVOLVED IN: protein amino acid phosphorylation; LOCATED IN: cellular_component unknown; CONTAINS InterPro DOMAIN/s: Protein kinase, ATP binding site (InterPro:IPR017441), Protein …	-1.84462
31.2	cell.division	dfaa01g012380	Transcript	(at4g26890 : 245.0) member of MEKK subfamily; mitogen-activated protein kinase kinase kinase 16 (MAPKKK16); FUNCTIONS IN: protein serine/threonine kinase activity, protein kinase activity, kinase activity, ATP binding; INVOLVED IN: protein amino acid phosphorylation; EXPRESSED IN: root, carpel; EXPRESSED DURING: 4 anthesis; CONTAINS InterPro DOMAIN/s: Protein kinase, ATP binding site (InterPro:IP…	-1.62447
31.2	cell.division	dfaa01g012390	Transcript	(at4g26890 : 256.0) member of MEKK subfamily; mitogen-activated protein kinase kinase kinase 16 (MAPKKK16); FUNCTIONS IN: protein serine/threonine kinase activity, protein kinase activity, kinase activity, ATP binding; INVOLVED IN: protein amino acid phosphorylation; EXPRESSED IN: root, carpel; EXPRESSED DURING: 4 anthesis; CONTAINS InterPro DOMAIN/s: Protein kinase, ATP binding site (InterPro:IP…	-2.80812
31.2	cell.division	dfaa02g001650	Transcript	(at4g26890 : 251.0) member of MEKK subfamily; mitogen-activated protein kinase kinase kinase 16 (MAPKKK16); FUNCTIONS IN: protein serine/threonine kinase activity, protein kinase activity, kinase activity, ATP binding; INVOLVED IN: protein amino acid phosphorylation; EXPRESSED IN: root, carpel; EXPRESSED DURING: 4 anthesis; CONTAINS InterPro DOMAIN/s: Protein kinase, ATP binding site (InterPro:IP…	-2.3649
31.2	cell.division	dfaa03g018570	Transcript	(at1g65920 : 733.0) Regulator of chromosome condensation (RCC1) family with FYVE zinc finger domain; FUNCTIONS IN: zinc ion binding; LOCATED IN: plasma membrane, vacuole; EXPRESSED IN: 11 plant structures; EXPRESSED DURING: 6 growth stages; CONTAINS InterPro DOMAIN/s: Regulator of chromosome condensation, RCC1 (InterPro:IPR000408), Disease resistance/zinc finger/chromosome condensation-like regio…	2.1096
31.2	cell.division	dfaa06g000110	Transcript	(at4g34160 : 92.0) encodes a cyclin D-type protein involved in the switch from cell proliferation to the final stages of differentiation. The gene is transcriptionally regulated by cytokinin and brassinosteroid. Protein interacts with cyclin-dependent kinase inhibitor ICK1.; CYCLIN D3;1 (CYCD3;1); CONTAINS InterPro DOMAIN/s: Cyclin, C-terminal (InterPro:IPR004367), Cyclin D (InterPro:IPR015451), …	2.23557
31.2	cell.division	dfab01g012300	Transcript	(at4g26890 : 255.0) member of MEKK subfamily; mitogen-activated protein kinase kinase kinase 16 (MAPKKK16); FUNCTIONS IN: protein serine/threonine kinase activity, protein kinase activity, kinase activity, ATP binding; INVOLVED IN: protein amino acid phosphorylation; EXPRESSED IN: root, carpel; EXPRESSED DURING: 4 anthesis; CONTAINS InterPro DOMAIN/s: Protein kinase, ATP binding site (InterPro:IP…	-2.67554
31.2	cell.division	dfab01g012310	Transcript	(at4g26890 : 249.0) member of MEKK subfamily; mitogen-activated protein kinase kinase kinase 16 (MAPKKK16); FUNCTIONS IN: protein serine/threonine kinase activity, protein kinase activity, kinase activity, ATP binding; INVOLVED IN: protein amino acid phosphorylation; EXPRESSED IN: root, carpel; EXPRESSED DURING: 4 anthesis; CONTAINS InterPro DOMAIN/s: Protein kinase, ATP binding site (InterPro:IP…	-2.09278
31.2	cell.division	dfab01g012320	Transcript	(at4g26890 : 262.0) member of MEKK subfamily; mitogen-activated protein kinase kinase kinase 16 (MAPKKK16); FUNCTIONS IN: protein serine/threonine kinase activity, protein kinase activity, kinase activity, ATP binding; INVOLVED IN: protein amino acid phosphorylation; EXPRESSED IN: root, carpel; EXPRESSED DURING: 4 anthesis; CONTAINS InterPro DOMAIN/s: Protein kinase, ATP binding site (InterPro:IP…	-2.9426
31.2	cell.division	dfab02g002610	Transcript	(at4g26890 : 234.0) member of MEKK subfamily; mitogen-activated protein kinase kinase kinase 16 (MAPKKK16); FUNCTIONS IN: protein serine/threonine kinase activity, protein kinase activity, kinase activity, ATP binding; INVOLVED IN: protein amino acid phosphorylation; EXPRESSED IN: root, carpel; EXPRESSED DURING: 4 anthesis; CONTAINS InterPro DOMAIN/s: Protein kinase, ATP binding site (InterPro:IP…	-2.32956
31.2	cell.division	dfab02g002620	Transcript	(at4g26890 : 243.0) member of MEKK subfamily; mitogen-activated protein kinase kinase kinase 16 (MAPKKK16); FUNCTIONS IN: protein serine/threonine kinase activity, protein kinase activity, kinase activity, ATP binding; INVOLVED IN: protein amino acid phosphorylation; EXPRESSED IN: root, carpel; EXPRESSED DURING: 4 anthesis; CONTAINS InterPro DOMAIN/s: Protein kinase, ATP binding site (InterPro:IP…	-1.77098
31.2	cell.division	dfab02g008560	Transcript	(at1g10740 : 629.0) alpha/beta-Hydrolases superfamily protein; LOCATED IN: endomembrane system; EXPRESSED IN: 24 plant structures; EXPRESSED DURING: 15 growth stages; BEST Arabidopsis thaliana protein match is: alpha/beta-Hydrolases superfamily protein (TAIR:AT1G23330.1). & (reliability: 1258.0) & (original description: DfaB02G008560.1)	-1.54126
31.2	cell.division	dfab03g008380	Transcript	(at5g55090 : 263.0) member of MEKK subfamily; mitogen-activated protein kinase kinase kinase 15 (MAPKKK15); FUNCTIONS IN: protein serine/threonine kinase activity, protein kinase activity, kinase activity, ATP binding; INVOLVED IN: protein amino acid phosphorylation; LOCATED IN: cellular_component unknown; CONTAINS InterPro DOMAIN/s: Protein kinase, ATP binding site (InterPro:IPR017441), Protein …	-2.65235
31.2	cell.division	dfab06g000930	Transcript	(at5g67260 : 87.0) Encode CYCD3;2, a CYCD3 D-type cyclin. Important for determining cell number in developing lateral organs. Mediating cytokinin effects in apical growth and development.; CYCLIN D3;2 (CYCD3;2); FUNCTIONS IN: cyclin-dependent protein kinase activity; INVOLVED IN: regulation of cell cycle, regulation of cell proliferation; LOCATED IN: nucleus; EXPRESSED IN: 24 plant structures; EX…	3.33706
31.2	cell.division	dfab06g009670	Transcript	(at5g27945 : 85.1) Transducin/WD40 repeat-like superfamily protein; CONTAINS InterPro DOMAIN/s: WD40 repeat 2 (InterPro:IPR019782), WD40 repeat-like-containing domain (InterPro:IPR011046), WD40 repeat, conserved site (InterPro:IPR019775), WD40-repeat-containing domain (InterPro:IPR017986), WD40/YVTN repeat-like-containing domain (InterPro:IPR015943), WD40 repeat (InterPro:IPR001680), WD40 repeat,…	-5.88318
31.2	cell.division	dfab07g004310	Transcript	(at2g38670 : 498.0) Encodes a mitochondrial ethanolamine-phosphate cytidylyltransferase, involved in phosphatidylethanolamine (PE) biosynthesis.; phosphorylethanolamine cytidylyltransferase 1 (PECT1); CONTAINS InterPro DOMAIN/s: Rossmann-like alpha/beta/alpha sandwich fold (InterPro:IPR014729), Cytidyltransferase-related (InterPro:IPR004821), Cytidylyltransferase (InterPro:IPR004820); BEST Arabid…	-1.62429
31.2	cell.division	dfab07g006250	Transcript	(at1g10740 : 458.0) alpha/beta-Hydrolases superfamily protein; LOCATED IN: endomembrane system; EXPRESSED IN: 24 plant structures; EXPRESSED DURING: 15 growth stages; BEST Arabidopsis thaliana protein match is: alpha/beta-Hydrolases superfamily protein (TAIR:AT1G23330.1). & (reliability: 916.0) & (original description: DfaB07G006250.1)	-2.45563
31.2	cell.division	dfab08g020920	Transcript	(at5g05490 : 343.0) Encodes a RAD21-like gene essential for meiosis. Encodes a 617 a.a. protein that is slightly shorter in the N-terminus than SYN1 BP2.; SYNAPTIC 1 (SYN1); CONTAINS InterPro DOMAIN/s: Rad21/Rec8 like protein, C-terminal (InterPro:IPR006909), Rad21/Rec8 like protein, N-terminal (InterPro:IPR006910); BEST Arabidopsis thaliana protein match is: sister chromatid cohesion 1 protein 4…	-1.53111
31.2	cell.division	dfac01g009680	Transcript	(at5g49880 : 154.0) mitotic checkpoint family protein; CONTAINS InterPro DOMAIN/s: Mitotic checkpoint (InterPro:IPR008672); Has 1807 Blast hits to 1807 proteins in 277 species: Archae - 0; Bacteria - 0; Metazoa - 736; Fungi - 347; Plants - 385; Viruses - 0; Other Eukaryotes - 339 (source: NCBI BLink). & (reliability: 308.0) & (original description: DfaC01G009680.1)	1.8757
31.2	cell.division	dfac01g017140	Transcript	(at4g26890 : 251.0) member of MEKK subfamily; mitogen-activated protein kinase kinase kinase 16 (MAPKKK16); FUNCTIONS IN: protein serine/threonine kinase activity, protein kinase activity, kinase activity, ATP binding; INVOLVED IN: protein amino acid phosphorylation; EXPRESSED IN: root, carpel; EXPRESSED DURING: 4 anthesis; CONTAINS InterPro DOMAIN/s: Protein kinase, ATP binding site (InterPro:IP…	-2.75016
31.2	cell.division	dfac01g017170	Transcript	(at4g26890 : 259.0) member of MEKK subfamily; mitogen-activated protein kinase kinase kinase 16 (MAPKKK16); FUNCTIONS IN: protein serine/threonine kinase activity, protein kinase activity, kinase activity, ATP binding; INVOLVED IN: protein amino acid phosphorylation; EXPRESSED IN: root, carpel; EXPRESSED DURING: 4 anthesis; CONTAINS InterPro DOMAIN/s: Protein kinase, ATP binding site (InterPro:IP…	-3.3779
31.2	cell.division	dfac02g002360	Transcript	(at4g26890 : 246.0) member of MEKK subfamily; mitogen-activated protein kinase kinase kinase 16 (MAPKKK16); FUNCTIONS IN: protein serine/threonine kinase activity, protein kinase activity, kinase activity, ATP binding; INVOLVED IN: protein amino acid phosphorylation; EXPRESSED IN: root, carpel; EXPRESSED DURING: 4 anthesis; CONTAINS InterPro DOMAIN/s: Protein kinase, ATP binding site (InterPro:IP…	-3.98953
31.2	cell.division	dfac02g002370	Transcript	(at4g26890 : 240.0) member of MEKK subfamily; mitogen-activated protein kinase kinase kinase 16 (MAPKKK16); FUNCTIONS IN: protein serine/threonine kinase activity, protein kinase activity, kinase activity, ATP binding; INVOLVED IN: protein amino acid phosphorylation; EXPRESSED IN: root, carpel; EXPRESSED DURING: 4 anthesis; CONTAINS InterPro DOMAIN/s: Protein kinase, ATP binding site (InterPro:IP…	-2.44847
31.2	cell.division	dfac02g007490	Transcript	(at1g10740 : 618.0) alpha/beta-Hydrolases superfamily protein; LOCATED IN: endomembrane system; EXPRESSED IN: 24 plant structures; EXPRESSED DURING: 15 growth stages; BEST Arabidopsis thaliana protein match is: alpha/beta-Hydrolases superfamily protein (TAIR:AT1G23330.1). & (reliability: 1236.0) & (original description: DfaC02G007490.1)	-2.19974
31.2	cell.division	dfac06g000500	Transcript	(at4g33270 : 569.0) putative cdc20 protein (CDC20.1); CDC20.1; CONTAINS InterPro DOMAIN/s: WD40 repeat 2 (InterPro:IPR019782), WD40 repeat-like-containing domain (InterPro:IPR011046), WD40 repeat, conserved site (InterPro:IPR019775), WD40-repeat-containing domain (InterPro:IPR017986), WD40/YVTN repeat-like-containing domain (InterPro:IPR015943), WD40 repeat (InterPro:IPR001680), WD40 repeat, subg…	1.74957
31.2	cell.division	dfac08g015740	Transcript	(at3g57090 : 196.0) Encodes a protein with similarity to yeast FIS proteins. These membrane anchored proteins bind DRP proteins and function during organelle division. FIS1B is expressed ubiquitously and appears to be involved in peroxisome division.; BIGYIN; FUNCTIONS IN: binding; INVOLVED IN: peroxisome fission, mitochondrion organization; LOCATED IN: mitochondrion, peroxisome, chloroplast; EXP…	-1.66685
31.2	cell.division	dfa0g023540	Transcript	(at3g12280 : 1078.0) Encodes a retinoblastoma homologue RETINOBLASTOMA-RELATED protein (RBR or RBR1). RBR controls nuclear proliferation in the female gametophyte. Also required for correct differentiation of male gametophytic cell types. Regulates stem cell maintenance in Arabidopsis roots. Involved in the determination of cell cycle arrest in G1 phase after sucrose starvation. RBR1 is also invo…	1.79963
31.2	cell.division	dfa0g041990	Transcript	(at5g67260 : 89.4) Encode CYCD3;2, a CYCD3 D-type cyclin. Important for determining cell number in developing lateral organs. Mediating cytokinin effects in apical growth and development.; CYCLIN D3;2 (CYCD3;2); FUNCTIONS IN: cyclin-dependent protein kinase activity; INVOLVED IN: regulation of cell cycle, regulation of cell proliferation; LOCATED IN: nucleus; EXPRESSED IN: 24 plant structures; EX…	1.79387
31.2	cell.division	dfa0g054610	Transcript	(at3g57090 : 216.0) Encodes a protein with similarity to yeast FIS proteins. These membrane anchored proteins bind DRP proteins and function during organelle division. FIS1B is expressed ubiquitously and appears to be involved in peroxisome division.; BIGYIN; FUNCTIONS IN: binding; INVOLVED IN: peroxisome fission, mitochondrion organization; LOCATED IN: mitochondrion, peroxisome, chloroplast; EXP…	-1.55269
31.3	cell.cycle	dfaa03g017060	Transcript	(at5g07450 : 154.0) cyclin p4;3 (CYCP4;3); CONTAINS InterPro DOMAIN/s: Negative regulatory factor PREG (InterPro:IPR012389), Cyclin-like (InterPro:IPR011028), Cyclin-related 2 (InterPro:IPR013922), Cyclin (InterPro:IPR006670); BEST Arabidopsis thaliana protein match is: CYCLIN P4;2 (TAIR:AT5G61650.1); Has 1807 Blast hits to 1807 proteins in 277 species: Archae - 0; Bacteria - 0; Metazoa - 736; Fu…	2.88025
31.3	cell.cycle	dfaa05g000400	Transcript	(at2g44740 : 180.0) cyclin p4;1 (CYCP4;1); CONTAINS InterPro DOMAIN/s: Negative regulatory factor PREG (InterPro:IPR012389), Cyclin-like (InterPro:IPR011028), Cyclin, N-terminal (InterPro:IPR006671), Cyclin (InterPro:IPR006670); BEST Arabidopsis thaliana protein match is: CYCLIN P4;2 (TAIR:AT5G61650.1); Has 1474 Blast hits to 1416 proteins in 218 species: Archae - 0; Bacteria - 18; Metazoa - 247;…	-1.69447
31.3	cell.cycle	dfaa05g014310	Transcript	(at2g22490 : 213.0) encodes a D-type cyclin whose transcription level is regulated by sucrose but not phytohormones or nitrate. Protein physically interacts with CDC2A. CycD2 kinase activity is regulated by sequestration of CycD2 protein in a form inaccessible to immunoprecipitation and probably not complexed to CDC2A.; Cyclin D2;1 (CYCD2;1); FUNCTIONS IN: protein binding, cyclin-dependent protei…	2.06955
31.3	cell.cycle	dfaa06g000110	Transcript	(at4g34160 : 92.0) encodes a cyclin D-type protein involved in the switch from cell proliferation to the final stages of differentiation. The gene is transcriptionally regulated by cytokinin and brassinosteroid. Protein interacts with cyclin-dependent kinase inhibitor ICK1.; CYCLIN D3;1 (CYCD3;1); CONTAINS InterPro DOMAIN/s: Cyclin, C-terminal (InterPro:IPR004367), Cyclin D (InterPro:IPR015451), …	2.23557
31.3	cell.cycle	dfaa06g004150	Transcript	(at1g70210 : 261.0) Encodes a D-type cyclin that physically interacts with CDC2A. Its expression is upregulated early during germination.; CYCLIN D1;1 (CYCD1;1); FUNCTIONS IN: cyclin-dependent protein kinase regulator activity; INVOLVED IN: G1 phase of mitotic cell cycle, regulation of cell cycle; LOCATED IN: nucleus; EXPRESSED IN: 23 plant structures; EXPRESSED DURING: 13 growth stages; CONTAINS…	1.6481
31.3	cell.cycle	dfaa07g013720	Transcript	(at5g10440 : 207.0) Encodes a cyclin involved in cell proliferation during stomatal cell lineage development.; cyclin d4;2 (CYCD4;2); CONTAINS InterPro DOMAIN/s: Cyclin, C-terminal (InterPro:IPR004367), Cyclin D (InterPro:IPR015451), Cyclin-like (InterPro:IPR011028), Cyclin, N-terminal (InterPro:IPR006671), Cyclin (InterPro:IPR006670); BEST Arabidopsis thaliana protein match is: CYCLIN D4;1 (TAIR…	2.5618
31.3	cell.cycle	dfaa08g006160	Transcript	(at1g14750 : 192.0) Encodes a meiotic cyclin-like protein, distinct from all other known Arabidopsis cyclins. It is not required for meiotic DSB formation but is necessary for meiotic DSB repair via the homologous chromosome.; SOLO DANCERS (SDS); FUNCTIONS IN: cyclin-dependent protein kinase activity; INVOLVED IN: chiasma assembly, regulation of cell cycle, double-strand break repair via homologo…	-3.14361
31.3	cell.cycle	dfaa08g017830	Transcript	(at1g47230 : 318.0) CYCLIN A3;4 (CYCA3;4); FUNCTIONS IN: cyclin-dependent protein kinase regulator activity; INVOLVED IN: regulation of cell cycle; LOCATED IN: nucleus; EXPRESSED IN: 20 plant structures; EXPRESSED DURING: 11 growth stages; CONTAINS InterPro DOMAIN/s: Cyclin, C-terminal (InterPro:IPR004367), G2/mitotic-specific cyclin A (InterPro:IPR015453), Cyclin-like (InterPro:IPR011028), Cycli…	1.92993
31.3	cell.cycle	dfaa09g000890	Transcript	(at2g44740 : 181.0) cyclin p4;1 (CYCP4;1); CONTAINS InterPro DOMAIN/s: Negative regulatory factor PREG (InterPro:IPR012389), Cyclin-like (InterPro:IPR011028), Cyclin, N-terminal (InterPro:IPR006671), Cyclin (InterPro:IPR006670); BEST Arabidopsis thaliana protein match is: CYCLIN P4;2 (TAIR:AT5G61650.1); Has 1474 Blast hits to 1416 proteins in 218 species: Archae - 0; Bacteria - 18; Metazoa - 247;…	-2.20807
31.3	cell.cycle	dfaa09g004420	Transcript	(at2g32710 : 112.0) Kip-related protein (KRP) gene, encodes CDK (cyclin-dependent kinase) inhibitor (CKI). A member of seven KRP genes found in Arabidopsis thaliana. Negative regulator of cell division. Expressed in actively dividing cells.; Cyclin-dependent kinase inhibitor family protein; CONTAINS InterPro DOMAIN/s: Cyclin-dependent kinase inhibitor (InterPro:IPR003175), Cyclin-dependent kinase…	1.53259
31.3	cell.cycle	dfab06g000930	Transcript	(at5g67260 : 87.0) Encode CYCD3;2, a CYCD3 D-type cyclin. Important for determining cell number in developing lateral organs. Mediating cytokinin effects in apical growth and development.; CYCLIN D3;2 (CYCD3;2); FUNCTIONS IN: cyclin-dependent protein kinase activity; INVOLVED IN: regulation of cell cycle, regulation of cell proliferation; LOCATED IN: nucleus; EXPRESSED IN: 24 plant structures; EX…	3.33706
31.3	cell.cycle	dfab06g009670	Transcript	(at5g27945 : 85.1) Transducin/WD40 repeat-like superfamily protein; CONTAINS InterPro DOMAIN/s: WD40 repeat 2 (InterPro:IPR019782), WD40 repeat-like-containing domain (InterPro:IPR011046), WD40 repeat, conserved site (InterPro:IPR019775), WD40-repeat-containing domain (InterPro:IPR017986), WD40/YVTN repeat-like-containing domain (InterPro:IPR015943), WD40 repeat (InterPro:IPR001680), WD40 repeat,…	-5.88318
31.3	cell.cycle	dfab08g017640	Transcript	(p25010|ccnal_dauca : 324.0) G2/mitotic-specific cyclin C13-1 (A-like cyclin) (Fragment) - Daucus carota (Carrot) & (at1g47230 : 315.0) CYCLIN A3;4 (CYCA3;4); FUNCTIONS IN: cyclin-dependent protein kinase regulator activity; INVOLVED IN: regulation of cell cycle; LOCATED IN: nucleus; EXPRESSED IN: 20 plant structures; EXPRESSED DURING: 11 growth stages; CONTAINS InterPro DOMAIN/s: Cyclin, C-termi…	2.64227
31.3	cell.cycle	dfab09g004310	Transcript	(at5g48820 : 97.8) Kip-related protein (KRP) gene, encodes CDK (cyclin-dependent kinase) inhibitor (CKI), negative regulator of cell division. Binds to D type and CDC2A cyclins and may inhibit cell cycle. Seven KRP genes were found in Arabidopsis thaliana. Differential expression patterns for distinct KRPs were revealed by in situ hybridization.; inhibitor/interactor with cyclin-dependent kinase …	2.15777
31.3	cell.cycle	dfac06g007970	Transcript	(at1g70210 : 254.0) Encodes a D-type cyclin that physically interacts with CDC2A. Its expression is upregulated early during germination.; CYCLIN D1;1 (CYCD1;1); FUNCTIONS IN: cyclin-dependent protein kinase regulator activity; INVOLVED IN: G1 phase of mitotic cell cycle, regulation of cell cycle; LOCATED IN: nucleus; EXPRESSED IN: 23 plant structures; EXPRESSED DURING: 13 growth stages; CONTAINS…	1.92161
31.3	cell.cycle	dfac07g006050	Transcript	(at5g10440 : 215.0) Encodes a cyclin involved in cell proliferation during stomatal cell lineage development.; cyclin d4;2 (CYCD4;2); CONTAINS InterPro DOMAIN/s: Cyclin, C-terminal (InterPro:IPR004367), Cyclin D (InterPro:IPR015451), Cyclin-like (InterPro:IPR011028), Cyclin, N-terminal (InterPro:IPR006671), Cyclin (InterPro:IPR006670); BEST Arabidopsis thaliana protein match is: CYCLIN D4;1 (TAIR…	1.79268
31.3	cell.cycle	dfa0g041990	Transcript	(at5g67260 : 89.4) Encode CYCD3;2, a CYCD3 D-type cyclin. Important for determining cell number in developing lateral organs. Mediating cytokinin effects in apical growth and development.; CYCLIN D3;2 (CYCD3;2); FUNCTIONS IN: cyclin-dependent protein kinase activity; INVOLVED IN: regulation of cell cycle, regulation of cell proliferation; LOCATED IN: nucleus; EXPRESSED IN: 24 plant structures; EX…	1.79387
31.3.1	cell.cycle.peptidylprolyl isomerase	dfaa09g010380	Transcript	(o49886|cyph_luplu : 217.0) Peptidyl-prolyl cis-trans isomerase (EC 5.2.1.8) (PPIase) (Rotamase) (Cyclophilin) (Cyclosporin A-binding protein) - Lupinus luteus (European yellow lupin) & (at2g21130 : 216.0) Cyclophilin-like peptidyl-prolyl cis-trans isomerase family protein; FUNCTIONS IN: peptidyl-prolyl cis-trans isomerase activity; INVOLVED IN: protein folding; LOCATED IN: plasma membrane; EXPRE…	-2.28085
31.3.1	cell.cycle.peptidylprolyl isomerase	dfab04g006750	Transcript	(q43207|fkb70_wheat : 822.0) 70 kDa peptidyl-prolyl isomerase (EC 5.2.1.8) (Peptidyl-prolyl cis-trans isomerase) (PPIase) (Rotamase) - Triticum aestivum (Wheat) & (at3g25230 : 788.0) Encodes a a high molecular weight member of the FK506 binding protein (FKBP) family. It has three FKBP12-like domains, tetratricopeptide repeats, and a putative calmodulin binding domain. Modulates thermotolerance by…	1.87905
33.1	development.storage proteins	dfaa04g016170	Transcript	(at1g33270 : 108.0) Acyl transferase/acyl hydrolase/lysophospholipase superfamily protein; INVOLVED IN: lipid metabolic process; EXPRESSED IN: 25 plant structures; EXPRESSED DURING: 14 growth stages; CONTAINS InterPro DOMAIN/s: Patatin (InterPro:IPR002641); Has 35333 Blast hits to 34131 proteins in 2444 species: Archae - 798; Bacteria - 22429; Metazoa - 974; Fungi - 991; Plants - 531; Viruses - 0…	-1.6175
33.1	development.storage proteins	dfab06g014400	Transcript	(at2g26560 : 436.0) Encodes a lipid acyl hydrolase with wide substrate specificity that accumulates upon infection by fungal and bacterial pathogens. Protein is localized in the cytoplasm in healthy leaves, and in membranes in infected cells. Plays a role in cell death and differentially affects the accumulation of oxylipins. Contributes to resistance to virus.; phospholipase A 2A (PLA2A); FUNCTI…	-4.42201
33.1	development.storage proteins	dfac05g008660	Transcript	(at3g54950 : 264.0) patatin-like protein 6 (PLA IIIA); CONTAINS InterPro DOMAIN/s: Acyl transferase/acyl hydrolase/lysophospholipase (InterPro:IPR016035), Patatin (InterPro:IPR002641); BEST Arabidopsis thaliana protein match is: PATATIN-like protein 6 (TAIR:AT2G39220.1); Has 1058 Blast hits to 1055 proteins in 202 species: Archae - 0; Bacteria - 325; Metazoa - 24; Fungi - 32; Plants - 544; Viruse…	-2.2933
33.1	development.storage proteins	dfa0g017970	Transcript	(at4g37060 : 383.0) Patatin-related phospholipase A. Expressed weakly in roots, cotyledons, and leaves but is transcriptionally induced by auxin. Phosphorylation by calcium-dependent protein kinases in vitro enhances its activity.; PATATIN-like protein 5 (PLP5); FUNCTIONS IN: phospholipase activity, nutrient reservoir activity; INVOLVED IN: metabolic process, lipid metabolic process; LOCATED IN: …	1.70783
33.2	development.late embryogenesis abundant	dfab02g002720	Transcript	(p14928|lea1_horvu : 221.0) ABA-inducible protein PHV A1 - Hordeum vulgare (Barley) & (at3g15670 : 138.0) Late embryogenesis abundant protein (LEA) family protein; FUNCTIONS IN: molecular_function unknown; INVOLVED IN: embryo development ending in seed dormancy; LOCATED IN: nucleus; EXPRESSED DURING: dry seed stage; BEST Arabidopsis thaliana protein match is: Late embryogenesis abundant protein (…	1.98138
33.2	development.late embryogenesis abundant	dfac02g000540	Transcript	(p46518|lea14_goshi : 187.0) Late embryogenesis abundant protein Lea14-A - Gossypium hirsutum (Upland cotton) & (at1g01470 : 165.0) Encodes late-embryogenesis abundant protein whose mRNA levels are induced in response to wounding and light stress. Might be involved in protection against dessication.; LATE EMBRYOGENESIS ABUNDANT 14 (LEA14); CONTAINS InterPro DOMAIN/s: Water stress and hypersensiti…	-1.8757
33.3	development.squamosa promoter binding like (SPL)	dfaa05g009930	Transcript	(q38740|sbp2_antma : 138.0) Squamosa promoter-binding protein 2 - Antirrhinum majus (Garden snapdragon) & (at1g53160 : 136.0) Encodes a member of the SPL (squamosa-promoter binding protein-like)gene family, a novel gene family encoding DNA binding proteins and putative transcription factors. Contains the SBP-box, which encodes the SBP-domain, required and sufficient for interaction with DNA. It i…	1.5418
33.3	development.squamosa promoter binding like (SPL)	dfaa07g000080	Transcript	(at2g42200 : 155.0) Encodes a putative transcriptional regulator that is involved in the vegetative to reproductive phase transition. Expression is regulated by MIR156b. SPL activity nonautonomously inhibits initiation of new leaves at the shoot apical meristem.; squamosa promoter binding protein-like 9 (SPL9); FUNCTIONS IN: sequence-specific DNA binding transcription factor activity; INVOLVED IN…	1.62
33.3	development.squamosa promoter binding like (SPL)	dfaa11g003350	Transcript	(at1g02065 : 157.0) Encodes an SBP-box gene, a member of the SPL gene family. Mutants are affected in micro- and megasporogenesis, trichome formation on sepals, and stamen filament elongation.; squamosa promoter binding protein-like 8 (SPL8); CONTAINS InterPro DOMAIN/s: Transcription factor, SBP-box (InterPro:IPR004333); BEST Arabidopsis thaliana protein match is: squamosa promoter binding protei…	3.7439
33.3	development.squamosa promoter binding like (SPL)	dfaa12g008800	Transcript	(at5g50570 : 149.0) Squamosa promoter-binding protein-like (SBP domain) transcription factor family protein; FUNCTIONS IN: DNA binding, sequence-specific DNA binding transcription factor activity; INVOLVED IN: regulation of transcription; LOCATED IN: nucleus; CONTAINS InterPro DOMAIN/s: Transcription factor, SBP-box (InterPro:IPR004333); BEST Arabidopsis thaliana protein match is: Squamosa promot…	2.09747
33.3	development.squamosa promoter binding like (SPL)	dfac07g006970	Transcript	(at2g42200 : 155.0) Encodes a putative transcriptional regulator that is involved in the vegetative to reproductive phase transition. Expression is regulated by MIR156b. SPL activity nonautonomously inhibits initiation of new leaves at the shoot apical meristem.; squamosa promoter binding protein-like 9 (SPL9); FUNCTIONS IN: sequence-specific DNA binding transcription factor activity; INVOLVED IN…	2.13559
33.3	development.squamosa promoter binding like (SPL)	dfac08g000810	Transcript	(at5g43270 : 183.0) member of the SPL (squamosa-promoter binding protein-like) gene family, a novel gene family encoding DNA binding proteins and putative transcription factors. In conjunction with SPL10 and SPL11, SPL2 redundantly controls proper development of lateral organs in association with shoot maturation in the reproductive phase.; squamosa promoter binding protein-like 2 (SPL2); FUNCTIO…	1.76189
33.3	development.squamosa promoter binding like (SPL)	dfa0g026610	Transcript	(at2g42200 : 155.0) Encodes a putative transcriptional regulator that is involved in the vegetative to reproductive phase transition. Expression is regulated by MIR156b. SPL activity nonautonomously inhibits initiation of new leaves at the shoot apical meristem.; squamosa promoter binding protein-like 9 (SPL9); FUNCTIONS IN: sequence-specific DNA binding transcription factor activity; INVOLVED IN…	2.04263
33.4.3	development.organ development.shoot development.shoot development	dfaa01g001400	Transcript	(at2g41370 : 544.0) Encodes BOP2, a cytoplasmic and nuclear-localized NPR1 like protein with BTB/POZ domain and ankyrin repeats. Interacts with BOP1 and appears to be genetically redundant with BOP1.bop1/bop2 double mutants have longer leaves, often with leaflets on the petiole, asymmetric flowers with extra organs and no nectaries. Also defective in floral organ abscission. BOP1/2 promotes flora…	1.71771
33.99	development.unspecified	dfaa01g007410	Transcript	(at1g06920 : 106.0) ovate family protein 4 (OFP4); CONTAINS InterPro DOMAIN/s: Protein of unknown function DUF623 (InterPro:IPR006458); BEST Arabidopsis thaliana protein match is: ovate family protein 2 (TAIR:AT2G30400.1); Has 524 Blast hits to 514 proteins in 51 species: Archae - 0; Bacteria - 6; Metazoa - 52; Fungi - 2; Plants - 429; Viruses - 0; Other Eukaryotes - 35 (source: NCBI BLink). & (r…	2.23104
33.99	development.unspecified	dfaa01g010120	Transcript	(at1g78430 : 103.0) ROP interactive partner 2 (RIP2); BEST Arabidopsis thaliana protein match is: interactor of constitutive active rops 1 (TAIR:AT1G17140.2); Has 44057 Blast hits to 24944 proteins in 2009 species: Archae - 603; Bacteria - 6095; Metazoa - 22225; Fungi - 3626; Plants - 1909; Viruses - 198; Other Eukaryotes - 9401 (source: NCBI BLink). & (reliability: 200.0) & (original description…	-1.62404
33.99	development.unspecified	dfaa01g010560	Transcript	(at2g30400 : 80.5) ovate family protein 2 (OFP2); INVOLVED IN: N-terminal protein myristoylation; EXPRESSED IN: 13 plant structures; EXPRESSED DURING: 6 growth stages; CONTAINS InterPro DOMAIN/s: Protein of unknown function DUF623 (InterPro:IPR006458); BEST Arabidopsis thaliana protein match is: ovate family protein 4 (TAIR:AT1G06920.1); Has 501 Blast hits to 493 proteins in 50 species: Archae - …	2.13596
33.99	development.unspecified	dfaa01g010780	Transcript	(at1g79760 : 86.3) Identified as target of the AGL15 binding motif CArG.; downstream target of AGL15-4 (DTA4); Has 56 Blast hits to 56 proteins in 9 species: Archae - 0; Bacteria - 0; Metazoa - 0; Fungi - 0; Plants - 56; Viruses - 0; Other Eukaryotes - 0 (source: NCBI BLink). & (reliability: 172.6) & (original description: DfaA01G010780.1)	1.78778
33.99	development.unspecified	dfaa01g011660	Transcript	(at4g22530 : 244.0) S-adenosyl-L-methionine-dependent methyltransferases superfamily protein; FUNCTIONS IN: methyltransferase activity; INVOLVED IN: metabolic process; LOCATED IN: cellular_component unknown; EXPRESSED IN: 19 plant structures; EXPRESSED DURING: 11 growth stages; CONTAINS InterPro DOMAIN/s: Methyltransferase type 11 (InterPro:IPR013216); BEST Arabidopsis thaliana protein match is: …	-2.04537
33.99	development.unspecified	dfaa01g013620	Transcript	(at4g28500 : 353.0) NAC domain containing protein 73 (NAC073); CONTAINS InterPro DOMAIN/s: No apical meristem (NAM) protein (InterPro:IPR003441); BEST Arabidopsis thaliana protein match is: NAC domain containing protein 10 (TAIR:AT1G28470.1); Has 2322 Blast hits to 2317 proteins in 68 species: Archae - 0; Bacteria - 0; Metazoa - 0; Fungi - 0; Plants - 2321; Viruses - 0; Other Eukaryotes - 1 (sour…	-2.77265
33.99	development.unspecified	dfaa01g027870	Transcript	(at5g11460 : 106.0) Protein of unknown function (DUF581); CONTAINS InterPro DOMAIN/s: Protein of unknown function DUF581 (InterPro:IPR007650); BEST Arabidopsis thaliana protein match is: Protein of unknown function (DUF581) (TAIR:AT2G25690.2); Has 1807 Blast hits to 1807 proteins in 277 species: Archae - 0; Bacteria - 0; Metazoa - 736; Fungi - 347; Plants - 385; Viruses - 0; Other Eukaryotes - 33…	2.23109
33.99	development.unspecified	dfaa01g030590	Transcript	(at5g37910 : 97.8) Protein with RING/U-box and TRAF-like domains; FUNCTIONS IN: ubiquitin-protein ligase activity, zinc ion binding; INVOLVED IN: multicellular organismal development, ubiquitin-dependent protein catabolic process, protein ubiquitination; LOCATED IN: nucleus; EXPRESSED IN: synergid; CONTAINS InterPro DOMAIN/s: TRAF-like (InterPro:IPR008974), Seven-in-absentia protein, TRAF-like do…	2.50831
33.99	development.unspecified	dfaa02g000200	Transcript	(at4g20270 : 971.0) Encodes a CLAVATA1-related receptor kinase-like protein required for both shoot and flower meristem function. It has a broad expression pattern and is involved in vascular strand development in the leaf, control of leaf shape, size and symmetry, male gametophyte development and ovule specification and function.; BARELY ANY MERISTEM 3 (BAM3); FUNCTIONS IN: protein serine/threon…	2.00376
33.99	development.unspecified	dfaa02g007340	Transcript	(at5g64060 : 246.0) NAC domain containing protein 103 (NAC103); FUNCTIONS IN: sequence-specific DNA binding transcription factor activity; INVOLVED IN: multicellular organismal development, regulation of transcription; LOCATED IN: cellular_component unknown; EXPRESSED IN: 9 plant structures; EXPRESSED DURING: 6 growth stages; CONTAINS InterPro DOMAIN/s: No apical meristem (NAM) protein (InterPro:…	-1.83642
33.99	development.unspecified	dfaa02g008930	Transcript	(at5g12330 : 178.0) A member of SHI gene family. Arabidopsis thaliana has ten members that encode proteins with a RING finger-like zinc finger motif. Despite being highly divergent in sequence, many of the SHI-related genes are partially redundant in function and synergistically promote gynoecium, stamen and leaf development in Arabidopsis. Expressed in lateral root primordia and induced by auxin…	1.6982
33.99	development.unspecified	dfaa03g000150	Transcript	(at1g75900 : 359.0) GDSL-like Lipase/Acylhydrolase superfamily protein; CONTAINS InterPro DOMAIN/s: Lipase, GDSL, active site (InterPro:IPR008265), Lipase, GDSL (InterPro:IPR001087); BEST Arabidopsis thaliana protein match is: SGNH hydrolase-type esterase superfamily protein (TAIR:AT1G75880.2); Has 3444 Blast hits to 3405 proteins in 204 species: Archae - 0; Bacteria - 282; Metazoa - 0; Fungi - 2…	2.75881
33.99	development.unspecified	dfaa03g014260	Transcript	(at1g65380 : 384.0) Receptor-like protein containing leucine-rich repeats. Regulates both meristem and organ development in Arabidopsis.; clavata 2 (CLV2); CONTAINS InterPro DOMAIN/s: Leucine-rich repeat (InterPro:IPR001611); BEST Arabidopsis thaliana protein match is: Leucine-rich repeat protein kinase family protein (TAIR:AT5G63930.1); Has 98590 Blast hits to 28947 proteins in 1129 species: Arc…	1.67568
33.99	development.unspecified	dfaa03g020760	Transcript	(at1g70670 : 196.0) Caleosin-related family protein; CONTAINS InterPro DOMAIN/s: Caleosin related (InterPro:IPR007736); BEST Arabidopsis thaliana protein match is: Caleosin-related family protein (TAIR:AT1G70680.1); Has 341 Blast hits to 336 proteins in 61 species: Archae - 0; Bacteria - 0; Metazoa - 0; Fungi - 60; Plants - 278; Viruses - 0; Other Eukaryotes - 3 (source: NCBI BLink). & (chl4|5236…	2.08591
33.99	development.unspecified	dfaa04g007010	Transcript	(q9xh43|cet2_tobac : 273.0) CEN-like protein 2 - Nicotiana tabacum (Common tobacco) & (at2g27550 : 270.0) encodes a protein similar to TFL1. overexpression leads to similar phenotype as TFL1 overexpression. expressed specifically in the hypocotyl and null mutation does not result in phenotypes exhibited by TFL1 null mutations.; centroradialis (ATC); CONTAINS InterPro DOMAIN/s: Phosphatidylethanol…	6.84201
33.99	development.unspecified	dfaa04g014840	Transcript	(at4g17670 : 80.9) Protein of unknown function (DUF581); CONTAINS InterPro DOMAIN/s: Protein of unknown function DUF581 (InterPro:IPR007650); BEST Arabidopsis thaliana protein match is: Protein of unknown function (DUF581) (TAIR:AT5G47060.1); Has 30201 Blast hits to 17322 proteins in 780 species: Archae - 12; Bacteria - 1396; Metazoa - 17338; Fungi - 3422; Plants - 5037; Viruses - 0; Other Eukary…	1.51288
33.99	development.unspecified	dfaa04g017480	Transcript	(at5g57390 : 361.0) Encodes a member of the AP2 family of transcriptional regulators.May be involved in germination and seedling growth. Mutants are resistant to ABA analogs and are resistant to high nitrogen concentrations.essential for the developmental transition between the embryonic and vegetative phases in plants.Overexpression results in the formation of somatic embryos on cotyledons.; AIN…	1.58209
33.99	development.unspecified	dfaa05g000890	Transcript	(at4g17890 : 438.0) A member of ARF GAP domain (AGD), A thaliana has 15 members, grouped into four classes.; ARF-GAP domain 8 (AGD8); FUNCTIONS IN: ARF GTPase activator activity, DNA binding, zinc ion binding; INVOLVED IN: regulation of ARF GTPase activity; LOCATED IN: nucleus; EXPRESSED IN: 24 plant structures; EXPRESSED DURING: 15 growth stages; CONTAINS InterPro DOMAIN/s: Arf GTPase activating…	-1.70204
33.99	development.unspecified	dfaa05g004480	Transcript	(at2g39210 : 620.0) Major facilitator superfamily protein; FUNCTIONS IN: molecular_function unknown; INVOLVED IN: transmembrane transport; LOCATED IN: cellular_component unknown; EXPRESSED IN: 22 plant structures; EXPRESSED DURING: 13 growth stages; CONTAINS InterPro DOMAIN/s: Nodulin-like (InterPro:IPR010658), Major facilitator superfamily MFS-1 (InterPro:IPR011701), Major facilitator superfamil…	-2.63454
33.99	development.unspecified	dfaa05g009660	Transcript	(at2g17230 : 319.0) EXORDIUM like 5 (EXL5); FUNCTIONS IN: molecular_function unknown; INVOLVED IN: biological_process unknown; LOCATED IN: endomembrane system; EXPRESSED IN: 22 plant structures; EXPRESSED DURING: 13 growth stages; CONTAINS InterPro DOMAIN/s: Phosphate-induced protein 1 (InterPro:IPR006766); BEST Arabidopsis thaliana protein match is: EXORDIUM like 1 (TAIR:AT2G35150.1); Has 402 Bl…	1.70096
33.99	development.unspecified	dfaa05g010960	Transcript	(q69vg1|cigr1_orysa : 985.0) Chitin-inducible gibberellin-responsive protein 1 - Oryza sativa (Rice) & (at5g48150 : 503.0) Member of GRAS gene family. Semi-dominant mutant has a reduced response to far-red light and appears to act early in the phytochrome A signaling pathway.; phytochrome a signal transduction 1 (PAT1); CONTAINS InterPro DOMAIN/s: Transcription factor GRAS (InterPro:IPR005202); B…	-2.93284
33.99	development.unspecified	dfaa06g005290	Transcript	(at2g23810 : 332.0) Member of TETRASPANIN family; tetraspanin8 (TET8); FUNCTIONS IN: molecular_function unknown; INVOLVED IN: aging; LOCATED IN: plasma membrane, membrane; EXPRESSED IN: 25 plant structures; EXPRESSED DURING: 14 growth stages; CONTAINS InterPro DOMAIN/s: Tetraspanin (InterPro:IPR018499), Tetraspanin, conserved site (InterPro:IPR018503), Tetraspanin, subgroup (InterPro:IPR000301); …	-3.81624
33.99	development.unspecified	dfaa06g005300	Transcript	(at4g30420 : 310.0) nodulin MtN21 /EamA-like transporter family protein; FUNCTIONS IN: molecular_function unknown; INVOLVED IN: biological_process unknown; LOCATED IN: membrane; EXPRESSED IN: 19 plant structures; EXPRESSED DURING: 6 growth stages; CONTAINS InterPro DOMAIN/s: Protein of unknown function DUF6, transmembrane (InterPro:IPR000620); BEST Arabidopsis thaliana protein match is: nodulin M…	-1.5817
33.99	development.unspecified	dfaa06g008630	Transcript	(at5g13180 : 155.0) Encodes a NAC domain transcription factor that interacts with VND7 and negatively regulates xylem vessel formation.; NAC domain containing protein 83 (NAC083); CONTAINS InterPro DOMAIN/s: No apical meristem (NAM) protein (InterPro:IPR003441); BEST Arabidopsis thaliana protein match is: NAC domain containing protein 41 (TAIR:AT2G33480.1); Has 1807 Blast hits to 1807 proteins in…	-1.82097
33.99	development.unspecified	dfaa07g011070	Transcript	(at1g78130 : 486.0) unfertilized embryo sac 2 (UNE2); CONTAINS InterPro DOMAIN/s: Major facilitator superfamily (InterPro:IPR020846), Major facilitator superfamily MFS-1 (InterPro:IPR011701), Major facilitator superfamily, general substrate transporter (InterPro:IPR016196); BEST Arabidopsis thaliana protein match is: Major facilitator superfamily protein (TAIR:AT5G10190.1); Has 16910 Blast hits t…	-1.62405
33.99	development.unspecified	dfaa07g012470	Transcript	(at2g23810 : 300.0) Member of TETRASPANIN family; tetraspanin8 (TET8); FUNCTIONS IN: molecular_function unknown; INVOLVED IN: aging; LOCATED IN: plasma membrane, membrane; EXPRESSED IN: 25 plant structures; EXPRESSED DURING: 14 growth stages; CONTAINS InterPro DOMAIN/s: Tetraspanin (InterPro:IPR018499), Tetraspanin, conserved site (InterPro:IPR018503), Tetraspanin, subgroup (InterPro:IPR000301); …	-2.52471
33.99	development.unspecified	dfaa07g016020	Transcript	(q6vam0|mad56_orysa : 115.0) MADS-box transcription factor 56 (OsMADS56) (FDRMADS8) (RMADS214) - Oryza sativa (Rice) & (at5g51870 : 108.0) AGAMOUS-like 71 (AGL71); FUNCTIONS IN: sequence-specific DNA binding transcription factor activity; INVOLVED IN: regulation of transcription, DNA-dependent; LOCATED IN: nucleus; EXPRESSED IN: embryo, leaf whorl, flower; EXPRESSED DURING: petal differentiation …	-1.92297
33.99	development.unspecified	dfaa07g016040	Transcript	(at3g01930 : 751.0) Major facilitator superfamily protein; EXPRESSED IN: 23 plant structures; EXPRESSED DURING: 13 growth stages; CONTAINS InterPro DOMAIN/s: Nodulin-like (InterPro:IPR010658), Major facilitator superfamily, general substrate transporter (InterPro:IPR016196); BEST Arabidopsis thaliana protein match is: Major facilitator superfamily protein (TAIR:AT5G14120.1); Has 2557 Blast hits t…	-2.64865
33.99	development.unspecified	dfaa08g001770	Transcript	(at4g35270 : 617.0) Plant regulator RWP-RK family protein; CONTAINS InterPro DOMAIN/s: Octicosapeptide/Phox/Bem1p (InterPro:IPR000270), Plant regulator RWP-RK (InterPro:IPR003035); BEST Arabidopsis thaliana protein match is: Plant regulator RWP-RK family protein (TAIR:AT2G17150.1); Has 705 Blast hits to 622 proteins in 59 species: Archae - 0; Bacteria - 9; Metazoa - 13; Fungi - 14; Plants - 585; …	-2.68104
33.99	development.unspecified	dfaa08g001880	Transcript	(at2g17040 : 245.0) Member of the NAC transcription factor family and more specifically, the ONAC022 subfamily. Involved in leaf and inflorescence stem morphogenesis.; NAC domain containing protein 36 (NAC036); CONTAINS InterPro DOMAIN/s: No apical meristem (NAM) protein (InterPro:IPR003441); BEST Arabidopsis thaliana protein match is: NAC domain containing protein 35 (TAIR:AT2G02450.2); Has 2865…	-3.74682
33.99	development.unspecified	dfaa08g006390	Transcript	(at5g65700 : 1107.0) Encodes a CLAVATA1-related receptor kinase-like protein required for both shoot and flower meristem function. Very similar to BAM2,with more than 85% a.a. identity. It has a broad expression pattern and is involved in vascular strand development in the leaf, control of leaf shape, size and symmetry, male gametophyte development and ovule specification and function. Anthers of…	1.79515
33.99	development.unspecified	dfaa08g011250	Transcript	(at3g04060 : 271.0) NAC domain containing protein 46 (NAC046); FUNCTIONS IN: sequence-specific DNA binding transcription factor activity; INVOLVED IN: multicellular organismal development, regulation of transcription; LOCATED IN: cellular_component unknown; EXPRESSED IN: 12 plant structures; EXPRESSED DURING: LP.06 six leaves visible, LP.04 four leaves visible, 4 anthesis, petal differentiation a…	-2.86007
33.99	development.unspecified	dfaa08g011260	Transcript	(at3g04070 : 247.0) NAC domain containing protein 47 (NAC047); FUNCTIONS IN: sequence-specific DNA binding transcription factor activity; INVOLVED IN: multicellular organismal development, regulation of transcription; LOCATED IN: cellular_component unknown; EXPRESSED IN: 16 plant structures; EXPRESSED DURING: 7 growth stages; CONTAINS InterPro DOMAIN/s: No apical meristem (NAM) protein (InterPro:…	-6.49845
33.99	development.unspecified	dfaa08g012540	Transcript	(at3g61790 : 471.0) Protein with RING/U-box and TRAF-like domains; FUNCTIONS IN: ubiquitin-protein ligase activity, zinc ion binding; INVOLVED IN: multicellular organismal development, ubiquitin-dependent protein catabolic process, protein ubiquitination; LOCATED IN: nucleus; EXPRESSED IN: 24 plant structures; EXPRESSED DURING: 13 growth stages; CONTAINS InterPro DOMAIN/s: TRAF-like (InterPro:IPR…	1.64685
33.99	development.unspecified	dfaa08g016060	Transcript	(at2g33830 : 118.0) Dormancy/auxin associated family protein; CONTAINS InterPro DOMAIN/s: Dormancyauxin associated (InterPro:IPR008406); BEST Arabidopsis thaliana protein match is: dormancy-associated protein-like 1 (TAIR:AT1G28330.1); Has 165 Blast hits to 165 proteins in 47 species: Archae - 0; Bacteria - 0; Metazoa - 0; Fungi - 0; Plants - 165; Viruses - 0; Other Eukaryotes - 0 (source: NCBI B…	1.72564
33.99	development.unspecified	dfaa08g018230	Transcript	(at1g47530 : 447.0) MATE efflux family protein; FUNCTIONS IN: antiporter activity, drug transmembrane transporter activity, transporter activity; INVOLVED IN: drug transmembrane transport, ripening, transmembrane transport; LOCATED IN: plasma membrane, membrane; EXPRESSED IN: 23 plant structures; EXPRESSED DURING: 13 growth stages; CONTAINS InterPro DOMAIN/s: Multi antimicrobial extrusion protein…	-4.11099
33.99	development.unspecified	dfaa08g023140	Transcript	(at4g16440 : 508.0) Encodes a [FeFe]-hydrogenase-like protein named Gollum (for Growth in different Oxygen LeveLs in&#64258;Uences Morphogenesis). Heterologous expression of Gollum in E. coli indicates that it probably contains two [Fe-S] clusters with different magnetic properties. Sequence alignment analysis indicates that these two clusters would be topologically equivalent to the mesial and p…	-1.65444
33.99	development.unspecified	dfaa08g024150	Transcript	(at4g37750 : 369.0) ANT is required for control of cell proliferation and encodes a putative transcriptional regulator similar to AP2. Loss of function alleles have reduced fertility, abnormal ovules and abnormal lateral organs. Expressed specifically in the chalaza and in floral organ primordia.; AINTEGUMENTA (ANT); CONTAINS InterPro DOMAIN/s: DNA-binding, integrase-type (InterPro:IPR016177), Pa…	-2.56711
33.99	development.unspecified	dfaa09g005620	Transcript	(at3g22550 : 116.0) Protein of unknown function (DUF581); CONTAINS InterPro DOMAIN/s: Protein of unknown function DUF581 (InterPro:IPR007650); BEST Arabidopsis thaliana protein match is: Protein of unknown function (DUF581) (TAIR:AT3G63210.1); Has 558 Blast hits to 549 proteins in 19 species: Archae - 0; Bacteria - 0; Metazoa - 0; Fungi - 0; Plants - 558; Viruses - 0; Other Eukaryotes - 0 (source…	1.57537
33.99	development.unspecified	dfaa10g004320	Transcript	(q2qqa3|mad20_orysa : 285.0) MADS-box transcription factor 20 (OsMADS20) - Oryza sativa (Rice) & (at5g60910 : 196.0) MADS box gene negatively regulated by APETALA1; AGAMOUS-like 8 (AGL8); FUNCTIONS IN: sequence-specific DNA binding transcription factor activity; INVOLVED IN: positive regulation of flower development, maintenance of inflorescence meristem identity, fruit development; LOCATED IN: n…	1.55933
33.99	development.unspecified	dfaa10g005870	Transcript	(at5g13180 : 152.0) Encodes a NAC domain transcription factor that interacts with VND7 and negatively regulates xylem vessel formation.; NAC domain containing protein 83 (NAC083); CONTAINS InterPro DOMAIN/s: No apical meristem (NAM) protein (InterPro:IPR003441); BEST Arabidopsis thaliana protein match is: NAC domain containing protein 41 (TAIR:AT2G33480.1); Has 1807 Blast hits to 1807 proteins in…	-1.6537
33.99	development.unspecified	dfaa11g002960	Transcript	(at5g44730 : 390.0) Haloacid dehalogenase-like hydrolase (HAD) superfamily protein; FUNCTIONS IN: hydrolase activity, catalytic activity, phosphoglycolate phosphatase activity; INVOLVED IN: metabolic process; LOCATED IN: endomembrane system; EXPRESSED IN: 21 plant structures; EXPRESSED DURING: 13 growth stages; CONTAINS InterPro DOMAIN/s: Haloacid dehalogenase-like hydrolase (InterPro:IPR005834),…	3.26697
33.99	development.unspecified	dfaa11g002990	Transcript	(at5g44730 : 389.0) Haloacid dehalogenase-like hydrolase (HAD) superfamily protein; FUNCTIONS IN: hydrolase activity, catalytic activity, phosphoglycolate phosphatase activity; INVOLVED IN: metabolic process; LOCATED IN: endomembrane system; EXPRESSED IN: 21 plant structures; EXPRESSED DURING: 13 growth stages; CONTAINS InterPro DOMAIN/s: Haloacid dehalogenase-like hydrolase (InterPro:IPR005834),…	3.16511
33.99	development.unspecified	dfaa11g012150	Transcript	(at1g70670 : 215.0) Caleosin-related family protein; CONTAINS InterPro DOMAIN/s: Caleosin related (InterPro:IPR007736); BEST Arabidopsis thaliana protein match is: Caleosin-related family protein (TAIR:AT1G70680.1); Has 341 Blast hits to 336 proteins in 61 species: Archae - 0; Bacteria - 0; Metazoa - 0; Fungi - 60; Plants - 278; Viruses - 0; Other Eukaryotes - 3 (source: NCBI BLink). & (chl4|5236…	-1.52678
33.99	development.unspecified	dfaa11g014160	Transcript	(at1g21890 : 355.0) nodulin MtN21 /EamA-like transporter family protein; LOCATED IN: membrane; EXPRESSED IN: inflorescence meristem, flower; EXPRESSED DURING: petal differentiation and expansion stage; CONTAINS InterPro DOMAIN/s: Protein of unknown function DUF6, transmembrane (InterPro:IPR000620); BEST Arabidopsis thaliana protein match is: nodulin MtN21 /EamA-like transporter family protein (TA…	1.67121
33.99	development.unspecified	dfaa11g017170	Transcript	(at2g46770 : 290.0) NAC transcription factor NST1. NST1 and NST2 are redundant in regulating secondary wall thickening in anther walls and siliques. NST1 promoter was detected in various tissues in which lignified secondary walls develop.; EMBRYO DEFECTIVE 2301 (EMB2301); CONTAINS InterPro DOMAIN/s: No apical meristem (NAM) protein (InterPro:IPR003441); BEST Arabidopsis thaliana protein match is:…	-3.24114
33.99	development.unspecified	dfaa11g018030	Transcript	(at3g30340 : 240.0) nodulin MtN21 /EamA-like transporter family protein; LOCATED IN: endomembrane system, membrane; EXPRESSED IN: 19 plant structures; EXPRESSED DURING: 9 growth stages; CONTAINS InterPro DOMAIN/s: Protein of unknown function DUF6, transmembrane (InterPro:IPR000620); BEST Arabidopsis thaliana protein match is: nodulin MtN21 /EamA-like transporter family protein (TAIR:AT4G01440.1);…	2.70823
33.99	development.unspecified	dfaa11g018100	Transcript	(at5g47470 : 246.0) Nodulin MtN21 /EamA-like transporter family protein; LOCATED IN: membrane; EXPRESSED IN: 8 plant structures; EXPRESSED DURING: L mature pollen stage, M germinated pollen stage, 4 anthesis, C globular stage, petal differentiation and expansion stage; CONTAINS InterPro DOMAIN/s: Protein of unknown function DUF6, transmembrane (InterPro:IPR000620); BEST Arabidopsis thaliana prote…	-2.46601
33.99	development.unspecified	dfab01g004390	Transcript	(q7f2l3|nac48_orysa : 476.0) NAC domain-containing protein 48 (ONAC048) - Oryza sativa (Rice) & (at1g01720 : 340.0) Belongs to a large family of putative transcriptional activators with NAC domain. Transcript level increases in response to wounding and abscisic acid. ATAF1 attentuates ABA signaling and sythesis. Mutants are hyposensitive to ABA.; ATAF1; CONTAINS InterPro DOMAIN/s: No apical meris…	-3.15716
33.99	development.unspecified	dfab01g008020	Transcript	(at3g44350 : 151.0) NAC domain containing protein 61 (NAC061); CONTAINS InterPro DOMAIN/s: No apical meristem (NAM) protein (InterPro:IPR003441); BEST Arabidopsis thaliana protein match is: NAC domain containing protein 90 (TAIR:AT5G22380.1); Has 30201 Blast hits to 17322 proteins in 780 species: Archae - 12; Bacteria - 1396; Metazoa - 17338; Fungi - 3422; Plants - 5037; Viruses - 0; Other Eukary…	-6.5454
33.99	development.unspecified	dfab01g008700	Transcript	(at4g28190 : 336.0) Encodes a novel Cys-rich protein with a B-box like domain that acts as a negative regulator of meristem cell accumulation in inflorescence and floral meristems as loss-of-function ult1 mutations cause inflorescence meristem enlargement, the production of extra flowers and floral organs, and a decrease in floral meristem determinacy. Acts opposite to CLF which represses AG, but…	-4.19171
33.99	development.unspecified	dfab01g013660	Transcript	(at4g28500 : 353.0) NAC domain containing protein 73 (NAC073); CONTAINS InterPro DOMAIN/s: No apical meristem (NAM) protein (InterPro:IPR003441); BEST Arabidopsis thaliana protein match is: NAC domain containing protein 10 (TAIR:AT1G28470.1); Has 2322 Blast hits to 2317 proteins in 68 species: Archae - 0; Bacteria - 0; Metazoa - 0; Fungi - 0; Plants - 2321; Viruses - 0; Other Eukaryotes - 1 (sour…	-3.04067
33.99	development.unspecified	dfab01g016560	Transcript	(at3g28007 : 260.0) Nodulin MtN3 family protein; LOCATED IN: endomembrane system, integral to membrane, membrane; EXPRESSED IN: 15 plant structures; EXPRESSED DURING: 8 growth stages; CONTAINS InterPro DOMAIN/s: MtN3/saliva-related transmembrane protein, conserved region (InterPro:IPR018169), RAG1-activating protein 1 homologue (InterPro:IPR018179), RAG1-activating protein-1-related (InterPro:IPR…	-3.44752
33.99	development.unspecified	dfab01g022900	Transcript	(at4g15920 : 199.0) Nodulin MtN3 family protein; INVOLVED IN: biological_process unknown; LOCATED IN: endomembrane system, integral to membrane, membrane; EXPRESSED IN: 23 plant structures; EXPRESSED DURING: 13 growth stages; CONTAINS InterPro DOMAIN/s: MtN3/saliva-related transmembrane protein, conserved region (InterPro:IPR018169), RAG1-activating protein 1 homologue (InterPro:IPR018179), RAG1-…	-6.07308
33.99	development.unspecified	dfab01g025360	Transcript	(q7gcl7|nac74_orysa : 562.0) NAC domain-containing protein 74 (ONAC074) - Oryza sativa (Rice) & (at3g17730 : 214.0) NAC domain containing protein 57 (NAC057); FUNCTIONS IN: sequence-specific DNA binding transcription factor activity; INVOLVED IN: multicellular organismal development, regulation of transcription; CONTAINS InterPro DOMAIN/s: No apical meristem (NAM) protein (InterPro:IPR003441); BE…	-2.1608
33.99	development.unspecified	dfab02g013100	Transcript	(at5g53190 : 219.0) Nodulin MtN3 family protein; INVOLVED IN: biological_process unknown; LOCATED IN: integral to membrane, membrane; EXPRESSED IN: 8 plant structures; EXPRESSED DURING: 4 anthesis, C globular stage, petal differentiation and expansion stage, E expanded cotyledon stage; CONTAINS InterPro DOMAIN/s: MtN3/saliva-related transmembrane protein, conserved region (InterPro:IPR018169), RA…	1.90591
33.99	development.unspecified	dfab02g014400	Transcript	(at5g11460 : 95.5) Protein of unknown function (DUF581); CONTAINS InterPro DOMAIN/s: Protein of unknown function DUF581 (InterPro:IPR007650); BEST Arabidopsis thaliana protein match is: Protein of unknown function (DUF581) (TAIR:AT2G25690.2); Has 1807 Blast hits to 1807 proteins in 277 species: Archae - 0; Bacteria - 0; Metazoa - 736; Fungi - 347; Plants - 385; Viruses - 0; Other Eukaryotes - 339…	2.60821
33.99	development.unspecified	dfab03g013250	Transcript	(at5g61430 : 253.0) NAC domain containing protein 100 (NAC100); FUNCTIONS IN: sequence-specific DNA binding transcription factor activity; INVOLVED IN: multicellular organismal development, regulation of transcription; LOCATED IN: cellular_component unknown; EXPRESSED IN: 9 plant structures; EXPRESSED DURING: LP.04 four leaves visible, 4 anthesis, petal differentiation and expansion stage; CONTAI…	-3.73153
33.99	development.unspecified	dfab03g013810	Transcript	(at1g25580 : 234.0) Encodes suppressor of gamma response 1 (SOG1), a putative transcription factor governing multiple responses to DNA damage.; SUPPRESSOR OF GAMMA RADIATION 1 (SOG1); FUNCTIONS IN: sequence-specific DNA binding transcription factor activity; INVOLVED IN: multicellular organismal development, response to gamma radiation, DNA damage checkpoint, regulation of meiosis; LOCATED IN: ce…	2.27339
33.99	development.unspecified	dfab03g015060	Transcript	(at4g28530 : 236.0) NAC domain containing protein 74 (NAC074); FUNCTIONS IN: sequence-specific DNA binding transcription factor activity; INVOLVED IN: multicellular organismal development, regulation of transcription; LOCATED IN: cellular_component unknown; EXPRESSED IN: 18 plant structures; EXPRESSED DURING: 13 growth stages; CONTAINS InterPro DOMAIN/s: No apical meristem (NAM) protein (InterPro…	-1.97546
33.99	development.unspecified	dfab03g023690	Transcript	(at4g28530 : 241.0) NAC domain containing protein 74 (NAC074); FUNCTIONS IN: sequence-specific DNA binding transcription factor activity; INVOLVED IN: multicellular organismal development, regulation of transcription; LOCATED IN: cellular_component unknown; EXPRESSED IN: 18 plant structures; EXPRESSED DURING: 13 growth stages; CONTAINS InterPro DOMAIN/s: No apical meristem (NAM) protein (InterPro…	-4.15275
33.99	development.unspecified	dfab04g013690	Transcript	(at2g43500 : 615.0) Plant regulator RWP-RK family protein; FUNCTIONS IN: sequence-specific DNA binding transcription factor activity; INVOLVED IN: regulation of transcription; LOCATED IN: cellular_component unknown; EXPRESSED IN: 18 plant structures; EXPRESSED DURING: 9 growth stages; CONTAINS InterPro DOMAIN/s: Octicosapeptide/Phox/Bem1p (InterPro:IPR000270), Plant regulator RWP-RK (InterPro:IPR…	-1.66998
33.99	development.unspecified	dfab04g014500	Transcript	(at2g33380 : 319.0) Encodes a calcium binding protein whose mRNA is induced upon treatment with NaCl, ABA and in response to dessication. mRNA expression under drought conditions is apparent particularly in leaves and flowers. Isoform of caleosin with a role as a peroxygenase involved in oxylipin metabolism during biotic and abiotic stress.; RESPONSIVE TO DESSICATION 20 (RD20); FUNCTIONS IN: lipo…	-2.51366
33.99	development.unspecified	dfab04g017870	Transcript	(at4g17670 : 86.7) Protein of unknown function (DUF581); CONTAINS InterPro DOMAIN/s: Protein of unknown function DUF581 (InterPro:IPR007650); BEST Arabidopsis thaliana protein match is: Protein of unknown function (DUF581) (TAIR:AT5G47060.1); Has 30201 Blast hits to 17322 proteins in 780 species: Archae - 12; Bacteria - 1396; Metazoa - 17338; Fungi - 3422; Plants - 5037; Viruses - 0; Other Eukary…	1.51628
33.99	development.unspecified	dfab04g018540	Transcript	(at2g33430 : 271.0) differentiation and greening-like 1 (DAL1); FUNCTIONS IN: molecular_function unknown; INVOLVED IN: plastid organization, endonucleolytic cleavage of tetracistronic rRNA transcript (SSU-rRNA, LSU-rRNA, 4.5S-rRNA, 5S-rRNA); LOCATED IN: chloroplast; EXPRESSED IN: 22 plant structures; EXPRESSED DURING: 13 growth stages; BEST Arabidopsis thaliana protein match is: plastid developme…	1.64495
33.99	development.unspecified	dfab04g021130	Transcript	(at4g36920 : 263.0) Encodes a floral homeotic gene, a member of the AP2/EREBP (ethylene responsive element binding protein) class of transcription factors and is involved in the specification of floral organ identity, establishment of floral meristem identity, suppression of floral meristem indeterminancy, and development of the ovule and seed coat. AP2 also has a role in controlling seed mass. D…	1.77925
33.99	development.unspecified	dfab05g003630	Transcript	(at1g80490 : 235.0) TOPLESS-related 1 (TPR1); INVOLVED IN: primary shoot apical meristem specification; LOCATED IN: cytosol; EXPRESSED IN: cultured cell; CONTAINS InterPro DOMAIN/s: WD40 repeat 2 (InterPro:IPR019782), WD40 repeat, conserved site (InterPro:IPR019775), WD40 repeat (InterPro:IPR001680), CTLH, C-terminal LisH motif (InterPro:IPR006595), WD40 repeat-like-containing domain (InterPro:IP…	-1.87451
33.99	development.unspecified	dfab05g011010	Transcript	(q69vg1|cigr1_orysa : 1051.0) Chitin-inducible gibberellin-responsive protein 1 - Oryza sativa (Rice) & (at5g48150 : 499.0) Member of GRAS gene family. Semi-dominant mutant has a reduced response to far-red light and appears to act early in the phytochrome A signaling pathway.; phytochrome a signal transduction 1 (PAT1); CONTAINS InterPro DOMAIN/s: Transcription factor GRAS (InterPro:IPR005202); …	-3.86112
33.99	development.unspecified	dfab05g015780	Transcript	(at3g61790 : 473.0) Protein with RING/U-box and TRAF-like domains; FUNCTIONS IN: ubiquitin-protein ligase activity, zinc ion binding; INVOLVED IN: multicellular organismal development, ubiquitin-dependent protein catabolic process, protein ubiquitination; LOCATED IN: nucleus; EXPRESSED IN: 24 plant structures; EXPRESSED DURING: 13 growth stages; CONTAINS InterPro DOMAIN/s: TRAF-like (InterPro:IPR…	1.94193
33.99	development.unspecified	dfab06g008440	Transcript	(at5g13170 : 249.0) senescence-associated gene 29 (SAG29); LOCATED IN: endomembrane system, integral to membrane, membrane; EXPRESSED IN: 13 plant structures; EXPRESSED DURING: LP.04 four leaves visible, 4 anthesis, C globular stage, petal differentiation and expansion stage; CONTAINS InterPro DOMAIN/s: MtN3/saliva-related transmembrane protein, conserved region (InterPro:IPR018169), RAG1-activat…	2.95752
33.99	development.unspecified	dfab06g008480	Transcript	(at5g13180 : 148.0) Encodes a NAC domain transcription factor that interacts with VND7 and negatively regulates xylem vessel formation.; NAC domain containing protein 83 (NAC083); CONTAINS InterPro DOMAIN/s: No apical meristem (NAM) protein (InterPro:IPR003441); BEST Arabidopsis thaliana protein match is: NAC domain containing protein 41 (TAIR:AT2G33480.1); Has 1807 Blast hits to 1807 proteins in…	-2.60953
33.99	development.unspecified	dfab06g009670	Transcript	(at5g27945 : 85.1) Transducin/WD40 repeat-like superfamily protein; CONTAINS InterPro DOMAIN/s: WD40 repeat 2 (InterPro:IPR019782), WD40 repeat-like-containing domain (InterPro:IPR011046), WD40 repeat, conserved site (InterPro:IPR019775), WD40-repeat-containing domain (InterPro:IPR017986), WD40/YVTN repeat-like-containing domain (InterPro:IPR015943), WD40 repeat (InterPro:IPR001680), WD40 repeat,…	-5.88318
33.99	development.unspecified	dfab06g010240	Transcript	(at1g20640 : 602.0) Plant regulator RWP-RK family protein; CONTAINS InterPro DOMAIN/s: Octicosapeptide/Phox/Bem1p (InterPro:IPR000270), Plant regulator RWP-RK (InterPro:IPR003035); BEST Arabidopsis thaliana protein match is: Plant regulator RWP-RK family protein (TAIR:AT1G76350.1); Has 35333 Blast hits to 34131 proteins in 2444 species: Archae - 798; Bacteria - 22429; Metazoa - 974; Fungi - 991; …	1.52707
33.99	development.unspecified	dfab06g011800	Transcript	(at4g35580 : 233.0) NAC transcription factor-like 9 (NTL9); CONTAINS InterPro DOMAIN/s: No apical meristem (NAM) protein (InterPro:IPR003441); BEST Arabidopsis thaliana protein match is: NAC 014 (TAIR:AT1G33060.2). & (q7gcl7|nac74_orysa : 180.0) NAC domain-containing protein 74 (ONAC074) - Oryza sativa (Rice) & (reliability: 466.0) & (original description: DfaB06G011800.1)	-1.85711
33.99	development.unspecified	dfab06g012390	Transcript	(q38732|dag_antma : 225.0) DAG protein, chloroplast precursor - Antirrhinum majus (Garden snapdragon) & (at1g11430 : 220.0) plastid developmental protein DAG, putative; LOCATED IN: chloroplast stroma, chloroplast, chloroplast envelope; EXPRESSED IN: 22 plant structures; EXPRESSED DURING: 14 growth stages; BEST Arabidopsis thaliana protein match is: plastid developmental protein DAG, putative (TAI…	1.58746
33.99	development.unspecified	dfab07g004310	Transcript	(at2g38670 : 498.0) Encodes a mitochondrial ethanolamine-phosphate cytidylyltransferase, involved in phosphatidylethanolamine (PE) biosynthesis.; phosphorylethanolamine cytidylyltransferase 1 (PECT1); CONTAINS InterPro DOMAIN/s: Rossmann-like alpha/beta/alpha sandwich fold (InterPro:IPR014729), Cytidyltransferase-related (InterPro:IPR004821), Cytidylyltransferase (InterPro:IPR004820); BEST Arabid…	-1.62429
33.99	development.unspecified	dfab07g009740	Transcript	(at2g23810 : 293.0) Member of TETRASPANIN family; tetraspanin8 (TET8); FUNCTIONS IN: molecular_function unknown; INVOLVED IN: aging; LOCATED IN: plasma membrane, membrane; EXPRESSED IN: 25 plant structures; EXPRESSED DURING: 14 growth stages; CONTAINS InterPro DOMAIN/s: Tetraspanin (InterPro:IPR018499), Tetraspanin, conserved site (InterPro:IPR018503), Tetraspanin, subgroup (InterPro:IPR000301); …	-2.86833
33.99	development.unspecified	dfab07g013340	Transcript	(at1g69120 : 91.7) Floral homeotic gene encoding a MADS domain protein homologous to SRF transcription factors. Specifies floral meristem and sepal identity. Required for the transcriptional activation of AGAMOUS. Interacts with LEAFY.Binds to promoter and regulates the expression of flowering time genes SVP, SOC1 and AGL24.; APETALA1 (AP1); CONTAINS InterPro DOMAIN/s: Transcription factor, MADS-…	-2.97417
33.99	development.unspecified	dfab07g013360	Transcript	(at3g01930 : 729.0) Major facilitator superfamily protein; EXPRESSED IN: 23 plant structures; EXPRESSED DURING: 13 growth stages; CONTAINS InterPro DOMAIN/s: Nodulin-like (InterPro:IPR010658), Major facilitator superfamily, general substrate transporter (InterPro:IPR016196); BEST Arabidopsis thaliana protein match is: Major facilitator superfamily protein (TAIR:AT5G14120.1); Has 2557 Blast hits t…	-1.5056
33.99	development.unspecified	dfab07g014220	Transcript	(at4g36260 : 153.0) A member of SHI gene family. Arabidopsis thaliana has ten members that encode proteins with a RING finger-like zinc finger motif. Despite being highly divergent in sequence, many of the SHI-related genes are partially redundant in function and synergistically promote gynoecium, stamen and leaf development in Arabidopsis. Encodes protein with a single zinc finger motif and a me…	2.27368
33.99	development.unspecified	dfab07g014750	Transcript	(at1g75500 : 499.0) An Arabidopsis thaliana homolog of Medicago truncatula NODULIN21 (MtN21). The gene encodes a plant-specific, predicted integral membrane protein and is a member of the Plant-Drug/Metabolite Exporter (P-DME) family (Transporter Classification number: TC 2.A.7.3).; Walls Are Thin 1 (WAT1); CONTAINS InterPro DOMAIN/s: Protein of unknown function DUF6, transmembrane (InterPro:IPR0…	1.52136
33.99	development.unspecified	dfab08g005050	Transcript	(at5g65380 : 615.0) MATE efflux family protein; FUNCTIONS IN: antiporter activity, drug transmembrane transporter activity, transporter activity; INVOLVED IN: drug transmembrane transport, ripening, transmembrane transport; LOCATED IN: membrane; EXPRESSED IN: 22 plant structures; EXPRESSED DURING: 13 growth stages; CONTAINS InterPro DOMAIN/s: Multi antimicrobial extrusion protein MatE (InterPro:I…	-1.82904
33.99	development.unspecified	dfab08g007280	Transcript	(at5g65700 : 1100.0) Encodes a CLAVATA1-related receptor kinase-like protein required for both shoot and flower meristem function. Very similar to BAM2,with more than 85% a.a. identity. It has a broad expression pattern and is involved in vascular strand development in the leaf, control of leaf shape, size and symmetry, male gametophyte development and ovule specification and function. Anthers of…	1.81693
33.99	development.unspecified	dfab08g007810	Transcript	(at2g17840 : 343.0) Identified as drought-inducible gene by differential hybridization. Upregulated by high light, drought, cold and salt stress determined by microarray analysis.; EARLY-RESPONSIVE TO DEHYDRATION 7 (ERD7); FUNCTIONS IN: molecular_function unknown; INVOLVED IN: response to water deprivation, response to high light intensity, response to salt stress, response to cold; LOCATED IN: p…	-2.65407
33.99	development.unspecified	dfab08g016250	Transcript	(at4g37650 : 378.0) Involved in radial organization of the root and shoot axial organs. Essential for normal shoot gravitropism. The protein moves in a highly specific manner from the cells of the stele in which it is synthesized outward. Movement requires sequences within the GRAS and VHIID domains.; SHORT ROOT (SHR); CONTAINS InterPro DOMAIN/s: Transcription factor GRAS (InterPro:IPR005202); BE…	1.60435
33.99	development.unspecified	dfab08g019430	Transcript	(at3g22550 : 127.0) Protein of unknown function (DUF581); CONTAINS InterPro DOMAIN/s: Protein of unknown function DUF581 (InterPro:IPR007650); BEST Arabidopsis thaliana protein match is: Protein of unknown function (DUF581) (TAIR:AT3G63210.1); Has 558 Blast hits to 549 proteins in 19 species: Archae - 0; Bacteria - 0; Metazoa - 0; Fungi - 0; Plants - 558; Viruses - 0; Other Eukaryotes - 0 (source…	2.26826
33.99	development.unspecified	dfab08g024230	Transcript	(at4g37750 : 348.0) ANT is required for control of cell proliferation and encodes a putative transcriptional regulator similar to AP2. Loss of function alleles have reduced fertility, abnormal ovules and abnormal lateral organs. Expressed specifically in the chalaza and in floral organ primordia.; AINTEGUMENTA (ANT); CONTAINS InterPro DOMAIN/s: DNA-binding, integrase-type (InterPro:IPR016177), Pa…	2.70193
33.99	development.unspecified	dfab08g025490	Transcript	(at3g52190 : 370.0) Encodes a plant specific protein structurally related to the SEC12 proteins of the early secretory pathway. Mutation of PHF1 impairs Pi transport. Expression was detected in all tissues, and was induced by Pi starvation. Localized in endoplasmic reticulum (ER), and mutation of PHF1 resulted in ER retention and reduced accumulation of the plasma membrane PHT1;1 transporter.; ph…	-2.58306
33.99	development.unspecified	dfab09g000180	Transcript	(at4g17890 : 429.0) A member of ARF GAP domain (AGD), A thaliana has 15 members, grouped into four classes.; ARF-GAP domain 8 (AGD8); FUNCTIONS IN: ARF GTPase activator activity, DNA binding, zinc ion binding; INVOLVED IN: regulation of ARF GTPase activity; LOCATED IN: nucleus; EXPRESSED IN: 24 plant structures; EXPRESSED DURING: 15 growth stages; CONTAINS InterPro DOMAIN/s: Arf GTPase activating…	-2.33796
33.99	development.unspecified	dfab09g000650	Transcript	(at4g16780 : 184.0) Encodes a homeodomain-leucine zipper protein that is rapidly and strongly induced by changes in the ratio of red to far-red light. It is also involved in cell expansion and cell proliferation and in the response to auxin.; homeobox protein 2 (HB-2); CONTAINS InterPro DOMAIN/s: HD-ZIP protein, N-terminal (InterPro:IPR006712), Helix-turn-helix motif, lambda-like repressor (Inter…	1.7308
33.99	development.unspecified	dfab09g005340	Transcript	(at3g22550 : 125.0) Protein of unknown function (DUF581); CONTAINS InterPro DOMAIN/s: Protein of unknown function DUF581 (InterPro:IPR007650); BEST Arabidopsis thaliana protein match is: Protein of unknown function (DUF581) (TAIR:AT3G63210.1); Has 558 Blast hits to 549 proteins in 19 species: Archae - 0; Bacteria - 0; Metazoa - 0; Fungi - 0; Plants - 558; Viruses - 0; Other Eukaryotes - 0 (source…	1.98247
33.99	development.unspecified	dfab10g000170	Transcript	(at1g74780 : 456.0) Nodulin-like / Major Facilitator Superfamily protein; INVOLVED IN: transmembrane transport; LOCATED IN: endomembrane system; EXPRESSED IN: 24 plant structures; EXPRESSED DURING: 15 growth stages; CONTAINS InterPro DOMAIN/s: Nodulin-like (InterPro:IPR010658), Major facilitator superfamily MFS-1 (InterPro:IPR011701), Major facilitator superfamily, general substrate transporter (…	-2.05846
33.99	development.unspecified	dfab10g004970	Transcript	(at5g13180 : 150.0) Encodes a NAC domain transcription factor that interacts with VND7 and negatively regulates xylem vessel formation.; NAC domain containing protein 83 (NAC083); CONTAINS InterPro DOMAIN/s: No apical meristem (NAM) protein (InterPro:IPR003441); BEST Arabidopsis thaliana protein match is: NAC domain containing protein 41 (TAIR:AT2G33480.1); Has 1807 Blast hits to 1807 proteins in…	-1.51715
33.99	development.unspecified	dfab11g008710	Transcript	(at5g53950 : 270.0) Transcriptional activator of the NAC gene family, with CUC1 redundantly required for embryonic apical meristem formation, cotyledon separation and expression of STM. Proper timing of CUC2 expression is required to maintain the phyllotactic pattern initiated in the meristem. CUC2 expression in leaf sinus region is required for serration and the extent of serration is modulated …	1.588
33.99	development.unspecified	dfab11g012110	Transcript	(at1g70670 : 244.0) Caleosin-related family protein; CONTAINS InterPro DOMAIN/s: Caleosin related (InterPro:IPR007736); BEST Arabidopsis thaliana protein match is: Caleosin-related family protein (TAIR:AT1G70680.1); Has 341 Blast hits to 336 proteins in 61 species: Archae - 0; Bacteria - 0; Metazoa - 0; Fungi - 60; Plants - 278; Viruses - 0; Other Eukaryotes - 3 (source: NCBI BLink). & (chl4|5236…	-1.5179
33.99	development.unspecified	dfab11g014750	Transcript	(at4g36860 : 660.0) LIM domain-containing protein; FUNCTIONS IN: zinc ion binding; LOCATED IN: plasma membrane; EXPRESSED IN: 24 plant structures; EXPRESSED DURING: 13 growth stages; CONTAINS InterPro DOMAIN/s: Zinc finger, LIM-type (InterPro:IPR001781), Ubiquitin interacting motif (InterPro:IPR003903), Protein of unknown function DUF3633 (InterPro:IPR022087); BEST Arabidopsis thaliana protein ma…	-1.80455
33.99	development.unspecified	dfab11g017590	Transcript	(at3g30340 : 270.0) nodulin MtN21 /EamA-like transporter family protein; LOCATED IN: endomembrane system, membrane; EXPRESSED IN: 19 plant structures; EXPRESSED DURING: 9 growth stages; CONTAINS InterPro DOMAIN/s: Protein of unknown function DUF6, transmembrane (InterPro:IPR000620); BEST Arabidopsis thaliana protein match is: nodulin MtN21 /EamA-like transporter family protein (TAIR:AT4G01440.1);…	1.66091
33.99	development.unspecified	dfab12g000900	Transcript	(at3g54220 : 531.0) Encodes a member of a novel family having similarity to DNA binding proteins containing basic-leucine zipper regions; scr is expressed in cortex/endodermal initial cells and in the endodermal cell lineage. Regulates the radial organization of the root. Is required cell-autonomously for distal specification of the quiescent center, which in turn regulates stem cell fate of imme…	2.21414
33.99	development.unspecified	dfab12g010550	Transcript	(at1g26355 : 98.6) SPIRAL1-LIKE1 belongs to a six-member gene family in Arabidopsis; all members share a high sequence similarity in amino- and carboxy-terminal regions. GUS expression was detected only in pollen; however, no endogenous transcript was found.; SPIRAL1-like1 (SP1L1); BEST Arabidopsis thaliana protein match is: SPIRAL1-like2 (TAIR:AT1G69230.2); Has 30201 Blast hits to 17322 proteins…	-1.93973
33.99	development.unspecified	dfab12g012100	Transcript	(at2g37650 : 389.0) GRAS family transcription factor; CONTAINS InterPro DOMAIN/s: Transcription factor GRAS (InterPro:IPR005202); BEST Arabidopsis thaliana protein match is: SCARECROW-like 14 (TAIR:AT1G07530.1); Has 2417 Blast hits to 2350 proteins in 288 species: Archae - 0; Bacteria - 4; Metazoa - 2; Fungi - 0; Plants - 2410; Viruses - 0; Other Eukaryotes - 1 (source: NCBI BLink). & (q8gve1|cig…	1.72221
33.99	development.unspecified	dfab12g012110	Transcript	(at2g37650 : 387.0) GRAS family transcription factor; CONTAINS InterPro DOMAIN/s: Transcription factor GRAS (InterPro:IPR005202); BEST Arabidopsis thaliana protein match is: SCARECROW-like 14 (TAIR:AT1G07530.1); Has 2417 Blast hits to 2350 proteins in 288 species: Archae - 0; Bacteria - 4; Metazoa - 2; Fungi - 0; Plants - 2410; Viruses - 0; Other Eukaryotes - 1 (source: NCBI BLink). & (q8gve1|cig…	1.72051
33.99	development.unspecified	dfac01g002670	Transcript	(at5g11460 : 106.0) Protein of unknown function (DUF581); CONTAINS InterPro DOMAIN/s: Protein of unknown function DUF581 (InterPro:IPR007650); BEST Arabidopsis thaliana protein match is: Protein of unknown function (DUF581) (TAIR:AT2G25690.2); Has 1807 Blast hits to 1807 proteins in 277 species: Archae - 0; Bacteria - 0; Metazoa - 736; Fungi - 347; Plants - 385; Viruses - 0; Other Eukaryotes - 33…	2.40474
33.99	development.unspecified	dfac01g002730	Transcript	(q9awl7|gigan_orysa : 1149.0) Protein GIGANTEA - Oryza sativa (Rice) & (at1g22770 : 726.0) Together with CONSTANTS (CO) and FLOWERING LOCUS T (FT), GIGANTEA promotes flowering under long days in a circadian clock-controlled flowering pathway. GI acts earlier than CO and FT in the pathway by increasing CO and FT mRNA abundance. Located in the nucleus. Regulates several developmental processes, inc…	1.54876
33.99	development.unspecified	dfac01g009120	Transcript	(at2g02450 : 292.0) NAC domain containing protein 35 (NAC035); FUNCTIONS IN: sequence-specific DNA binding transcription factor activity; INVOLVED IN: multicellular organismal development, regulation of transcription; LOCATED IN: cellular_component unknown; EXPRESSED IN: 18 plant structures; EXPRESSED DURING: 12 growth stages; CONTAINS InterPro DOMAIN/s: No apical meristem (NAM) protein (InterPro…	2.48726
33.99	development.unspecified	dfac01g010240	Transcript	(at2g35980 : 118.0) Encodes a protein whose sequence is similar to tobacco hairpin-induced gene (HIN1) and Arabidopsis non-race specific disease resistance gene (NDR1). Expression of this gene is induced by cucumber mosaic virus, spermine and during senescence. The gene product is localized to the chloroplast.; YELLOW-LEAF-SPECIFIC GENE 9 (YLS9); FUNCTIONS IN: molecular_function unknown; INVOLVED…	-4.09346
33.99	development.unspecified	dfac01g010250	Transcript	(at5g06320 : 87.4) encodes a protein whose sequence is similar to tobacco hairpin-induced gene (HIN1) and Arabidopsis non-race specific disease resistance gene (NDR1). Expression of this gene is induced by cucumber mosaic virus, spermine and Pseudomonas syringae pv. tomato DC3000. The gene product is localized to the plasma membrane.; NDR1/HIN1-like 3 (NHL3); FUNCTIONS IN: molecular_function unkn…	-2.34428
33.99	development.unspecified	dfac01g010300	Transcript	(at5g22380 : 199.0) NAC domain containing protein 90 (NAC090); FUNCTIONS IN: sequence-specific DNA binding transcription factor activity; INVOLVED IN: multicellular organismal development, regulation of transcription; LOCATED IN: cellular_component unknown; EXPRESSED IN: 7 plant structures; EXPRESSED DURING: 8 growth stages; CONTAINS InterPro DOMAIN/s: No apical meristem (NAM) protein (InterPro:I…	-3.87754
33.99	development.unspecified	dfac01g012160	Transcript	(at1g06920 : 110.0) ovate family protein 4 (OFP4); CONTAINS InterPro DOMAIN/s: Protein of unknown function DUF623 (InterPro:IPR006458); BEST Arabidopsis thaliana protein match is: ovate family protein 2 (TAIR:AT2G30400.1); Has 524 Blast hits to 514 proteins in 51 species: Archae - 0; Bacteria - 6; Metazoa - 52; Fungi - 2; Plants - 429; Viruses - 0; Other Eukaryotes - 35 (source: NCBI BLink). & (r…	2.51812
33.99	development.unspecified	dfac01g016470	Transcript	(at3g22550 : 95.1) Protein of unknown function (DUF581); CONTAINS InterPro DOMAIN/s: Protein of unknown function DUF581 (InterPro:IPR007650); BEST Arabidopsis thaliana protein match is: Protein of unknown function (DUF581) (TAIR:AT3G63210.1); Has 558 Blast hits to 549 proteins in 19 species: Archae - 0; Bacteria - 0; Metazoa - 0; Fungi - 0; Plants - 558; Viruses - 0; Other Eukaryotes - 0 (source:…	1.72137
33.99	development.unspecified	dfac02g006970	Transcript	(q7f2l3|nac48_orysa : 421.0) NAC domain-containing protein 48 (ONAC048) - Oryza sativa (Rice) & (at1g01720 : 344.0) Belongs to a large family of putative transcriptional activators with NAC domain. Transcript level increases in response to wounding and abscisic acid. ATAF1 attentuates ABA signaling and sythesis. Mutants are hyposensitive to ABA.; ATAF1; CONTAINS InterPro DOMAIN/s: No apical meris…	-2.6773
33.99	development.unspecified	dfac02g007370	Transcript	(at5g07050 : 428.0) nodulin MtN21 /EamA-like transporter family protein; LOCATED IN: membrane; CONTAINS InterPro DOMAIN/s: Protein of unknown function DUF6, transmembrane (InterPro:IPR000620); BEST Arabidopsis thaliana protein match is: nodulin MtN21 /EamA-like transporter family protein (TAIR:AT2G40900.1); Has 30201 Blast hits to 17322 proteins in 780 species: Archae - 12; Bacteria - 1396; Metaz…	-2.19894
33.99	development.unspecified	dfac02g008080	Transcript	(at5g12330 : 182.0) A member of SHI gene family. Arabidopsis thaliana has ten members that encode proteins with a RING finger-like zinc finger motif. Despite being highly divergent in sequence, many of the SHI-related genes are partially redundant in function and synergistically promote gynoecium, stamen and leaf development in Arabidopsis. Expressed in lateral root primordia and induced by auxin…	3.25817
33.99	development.unspecified	dfac03g011990	Transcript	(at5g07680 : 265.0) NAC domain containing protein 80 (NAC080); FUNCTIONS IN: sequence-specific DNA binding transcription factor activity; INVOLVED IN: multicellular organismal development, regulation of transcription; LOCATED IN: cellular_component unknown; EXPRESSED IN: 12 plant structures; EXPRESSED DURING: LP.04 four leaves visible, 4 anthesis, C globular stage, petal differentiation and expan…	-4.9206
33.99	development.unspecified	dfac03g013790	Transcript	(at4g28530 : 237.0) NAC domain containing protein 74 (NAC074); FUNCTIONS IN: sequence-specific DNA binding transcription factor activity; INVOLVED IN: multicellular organismal development, regulation of transcription; LOCATED IN: cellular_component unknown; EXPRESSED IN: 18 plant structures; EXPRESSED DURING: 13 growth stages; CONTAINS InterPro DOMAIN/s: No apical meristem (NAM) protein (InterPro…	1.61373
33.99	development.unspecified	dfac03g015950	Transcript	(at5g52510 : 270.0) SCARECROW-like 8 (SCL8); CONTAINS InterPro DOMAIN/s: Transcription factor GRAS (InterPro:IPR005202); BEST Arabidopsis thaliana protein match is: SCARECROW-like 1 (TAIR:AT1G21450.1); Has 2327 Blast hits to 2305 proteins in 315 species: Archae - 0; Bacteria - 4; Metazoa - 13; Fungi - 36; Plants - 2242; Viruses - 0; Other Eukaryotes - 32 (source: NCBI BLink). & (q8gve1|cigr2_orys…	-2.40033
33.99	development.unspecified	dfac04g007270	Transcript	(at3g54220 : 165.0) Encodes a member of a novel family having similarity to DNA binding proteins containing basic-leucine zipper regions; scr is expressed in cortex/endodermal initial cells and in the endodermal cell lineage. Regulates the radial organization of the root. Is required cell-autonomously for distal specification of the quiescent center, which in turn regulates stem cell fate of imme…	-1.5966
33.99	development.unspecified	dfac04g010460	Transcript	(at2g43500 : 602.0) Plant regulator RWP-RK family protein; FUNCTIONS IN: sequence-specific DNA binding transcription factor activity; INVOLVED IN: regulation of transcription; LOCATED IN: cellular_component unknown; EXPRESSED IN: 18 plant structures; EXPRESSED DURING: 9 growth stages; CONTAINS InterPro DOMAIN/s: Octicosapeptide/Phox/Bem1p (InterPro:IPR000270), Plant regulator RWP-RK (InterPro:IPR…	-2.21391
33.99	development.unspecified	dfac04g015650	Transcript	(at1g31280 : 611.0) An Argonaute gene; argonaute 2 (AGO2); FUNCTIONS IN: nucleic acid binding; INVOLVED IN: biological_process unknown; LOCATED IN: cellular_component unknown; EXPRESSED IN: 21 plant structures; EXPRESSED DURING: 12 growth stages; CONTAINS InterPro DOMAIN/s: Domain of unknown function DUF1785 (InterPro:IPR014811), Stem cell self-renewal protein Piwi (InterPro:IPR003165), Argonaute…	1.92957
33.99	development.unspecified	dfac04g018750	Transcript	(at3g11650 : 101.0) Encodes a protein whose sequence is similar to tobacco hairpin-induced gene (HIN1) and Arabidopsis non-race specific disease resistance gene (NDR1). Expression of this gene is induced by cucumber mosaic virus and spermine. Overexpression of the gene induces the expression of PR-1 gene and shows light-dependent 'speck disease-like' symptom on leaves. The gene product is localiz…	-2.23707
33.99	development.unspecified	dfac05g005990	Transcript	(q69vg1|cigr1_orysa : 1043.0) Chitin-inducible gibberellin-responsive protein 1 - Oryza sativa (Rice) & (at5g48150 : 496.0) Member of GRAS gene family. Semi-dominant mutant has a reduced response to far-red light and appears to act early in the phytochrome A signaling pathway.; phytochrome a signal transduction 1 (PAT1); CONTAINS InterPro DOMAIN/s: Transcription factor GRAS (InterPro:IPR005202); …	-2.24473
33.99	development.unspecified	dfac05g008480	Transcript	(at5g65700 : 1299.0) Encodes a CLAVATA1-related receptor kinase-like protein required for both shoot and flower meristem function. Very similar to BAM2,with more than 85% a.a. identity. It has a broad expression pattern and is involved in vascular strand development in the leaf, control of leaf shape, size and symmetry, male gametophyte development and ovule specification and function. Anthers of…	1.57994
33.99	development.unspecified	dfac05g011340	Transcript	(at2g28550 : 234.0) related to AP2.7 (RAP2.7); CONTAINS InterPro DOMAIN/s: DNA-binding, integrase-type (InterPro:IPR016177), Pathogenesis-related transcriptional factor/ERF, DNA-binding (InterPro:IPR001471); BEST Arabidopsis thaliana protein match is: target of early activation tagged (EAT) 2 (TAIR:AT5G60120.1). & (q8lsn2|bbm2_brana : 119.0) Protein BABY BOOM 2 (BnBBM2) - Brassica napus (Rape) & …	2.02148
33.99	development.unspecified	dfac05g012110	Transcript	(at3g48140 : 123.0) B12D protein; CONTAINS InterPro DOMAIN/s: B12D (InterPro:IPR010530); BEST Arabidopsis thaliana protein match is: B12D protein (TAIR:AT3G29970.1); Has 143 Blast hits to 143 proteins in 25 species: Archae - 0; Bacteria - 0; Metazoa - 0; Fungi - 0; Plants - 143; Viruses - 0; Other Eukaryotes - 0 (source: NCBI BLink). & (reliability: 246.0) & (original description: DfaC05G012110.1)	-4.57417
33.99	development.unspecified	dfac06g000500	Transcript	(at4g33270 : 569.0) putative cdc20 protein (CDC20.1); CDC20.1; CONTAINS InterPro DOMAIN/s: WD40 repeat 2 (InterPro:IPR019782), WD40 repeat-like-containing domain (InterPro:IPR011046), WD40 repeat, conserved site (InterPro:IPR019775), WD40-repeat-containing domain (InterPro:IPR017986), WD40/YVTN repeat-like-containing domain (InterPro:IPR015943), WD40 repeat (InterPro:IPR001680), WD40 repeat, subg…	1.74957
33.99	development.unspecified	dfac06g007470	Transcript	(at1g78130 : 511.0) unfertilized embryo sac 2 (UNE2); CONTAINS InterPro DOMAIN/s: Major facilitator superfamily (InterPro:IPR020846), Major facilitator superfamily MFS-1 (InterPro:IPR011701), Major facilitator superfamily, general substrate transporter (InterPro:IPR016196); BEST Arabidopsis thaliana protein match is: Major facilitator superfamily protein (TAIR:AT5G10190.1); Has 16910 Blast hits t…	-1.79651
33.99	development.unspecified	dfac06g009440	Transcript	(at2g23810 : 264.0) Member of TETRASPANIN family; tetraspanin8 (TET8); FUNCTIONS IN: molecular_function unknown; INVOLVED IN: aging; LOCATED IN: plasma membrane, membrane; EXPRESSED IN: 25 plant structures; EXPRESSED DURING: 14 growth stages; CONTAINS InterPro DOMAIN/s: Tetraspanin (InterPro:IPR018499), Tetraspanin, conserved site (InterPro:IPR018503), Tetraspanin, subgroup (InterPro:IPR000301); …	-5.79249
33.99	development.unspecified	dfac07g008730	Transcript	(at3g51060 : 172.0) A member of SHI gene family. Arabidopsis thaliana has ten members that encode proteins with a RING finger-like zinc finger motif. Despite being highly divergent in sequence, many of the SHI-related genes are partially redundant in function and synergistically promote gynoecium, stamen and leaf development in Arabidopsis. STY1/STY2 double mutants showed defective style, stigma …	2.35861
33.99	development.unspecified	dfac07g010340	Transcript	(at2g41380 : 294.0) S-adenosyl-L-methionine-dependent methyltransferases superfamily protein; FUNCTIONS IN: methyltransferase activity; INVOLVED IN: response to cadmium ion; LOCATED IN: mitochondrion; EXPRESSED IN: 12 plant structures; EXPRESSED DURING: LP.04 four leaves visible, 4 anthesis, petal differentiation and expansion stage; CONTAINS InterPro DOMAIN/s: Methyltransferase type 11 (InterPro…	-4.88729
33.99	development.unspecified	dfac07g011810	Transcript	(q7gcl7|nac74_orysa : 566.0) NAC domain-containing protein 74 (ONAC074) - Oryza sativa (Rice) & (at1g65910 : 213.0) NAC domain containing protein 28 (NAC028); FUNCTIONS IN: sequence-specific DNA binding transcription factor activity; INVOLVED IN: multicellular organismal development, regulation of transcription; LOCATED IN: cellular_component unknown; EXPRESSED IN: 19 plant structures; EXPRESSED …	-1.942
33.99	development.unspecified	dfac08g000200	Transcript	(at2g17840 : 367.0) Identified as drought-inducible gene by differential hybridization. Upregulated by high light, drought, cold and salt stress determined by microarray analysis.; EARLY-RESPONSIVE TO DEHYDRATION 7 (ERD7); FUNCTIONS IN: molecular_function unknown; INVOLVED IN: response to water deprivation, response to high light intensity, response to salt stress, response to cold; LOCATED IN: p…	-1.5299
33.99	development.unspecified	dfac08g004520	Transcript	(at5g43810 : 1433.0) Encodes a member of the EIF2C (elongation initiation factor 2c)/ Argonaute class of proteins. Required to establish the central-peripheral organization of the embryo apex. Along with WUS and CLV genes, controls the relative organization of central zone and peripheral zone cells in meristems. Acts in embryonic provascular tissue potentiating WUSCHEL function during meristem de…	-1.55084
33.99	development.unspecified	dfac08g010300	Transcript	(at5g65700 : 1072.0) Encodes a CLAVATA1-related receptor kinase-like protein required for both shoot and flower meristem function. Very similar to BAM2,with more than 85% a.a. identity. It has a broad expression pattern and is involved in vascular strand development in the leaf, control of leaf shape, size and symmetry, male gametophyte development and ovule specification and function. Anthers of…	1.95111
33.99	development.unspecified	dfac08g010750	Transcript	(at2g17840 : 354.0) Identified as drought-inducible gene by differential hybridization. Upregulated by high light, drought, cold and salt stress determined by microarray analysis.; EARLY-RESPONSIVE TO DEHYDRATION 7 (ERD7); FUNCTIONS IN: molecular_function unknown; INVOLVED IN: response to water deprivation, response to high light intensity, response to salt stress, response to cold; LOCATED IN: p…	-3.17598
33.99	development.unspecified	dfac08g012090	Transcript	(at2g37650 : 512.0) GRAS family transcription factor; CONTAINS InterPro DOMAIN/s: Transcription factor GRAS (InterPro:IPR005202); BEST Arabidopsis thaliana protein match is: SCARECROW-like 14 (TAIR:AT1G07530.1); Has 2417 Blast hits to 2350 proteins in 288 species: Archae - 0; Bacteria - 4; Metazoa - 2; Fungi - 0; Plants - 2410; Viruses - 0; Other Eukaryotes - 1 (source: NCBI BLink). & (q8gve1|cig…	-1.6134
33.99	development.unspecified	dfac08g014520	Transcript	(at5g18270 : 257.0) Arabidopsis NAC domain containing protein 87 (ANAC087); FUNCTIONS IN: sequence-specific DNA binding transcription factor activity; INVOLVED IN: multicellular organismal development, regulation of transcription; LOCATED IN: cellular_component unknown; EXPRESSED IN: 12 plant structures; EXPRESSED DURING: LP.06 six leaves visible, LP.04 four leaves visible, 4 anthesis, C globular…	-1.75309
33.99	development.unspecified	dfac08g015150	Transcript	(at4g15920 : 182.0) Nodulin MtN3 family protein; INVOLVED IN: biological_process unknown; LOCATED IN: endomembrane system, integral to membrane, membrane; EXPRESSED IN: 23 plant structures; EXPRESSED DURING: 13 growth stages; CONTAINS InterPro DOMAIN/s: MtN3/saliva-related transmembrane protein, conserved region (InterPro:IPR018169), RAG1-activating protein 1 homologue (InterPro:IPR018179), RAG1-…	-1.91839
33.99	development.unspecified	dfac08g018420	Transcript	(at4g24220 : 467.0) encodes a novel protein containing mammalian death domain involved in programmed cell death. Gene is expressed in vascular system and mutants carrying dominant mutation in the gene have defective vascular patterning. Gene expression is induced specifically by wounding.; VEIN PATTERNING 1 (VEP1); FUNCTIONS IN: binding, catalytic activity; INVOLVED IN: xylem and phloem pattern f…	-6.3224
33.99	development.unspecified	dfac09g000320	Transcript	(at4g00150 : 265.0) HAIRY MERISTEM 3 (HAM3); FUNCTIONS IN: sequence-specific DNA binding transcription factor activity; INVOLVED IN: regulation of transcription; LOCATED IN: chloroplast; EXPRESSED IN: 22 plant structures; EXPRESSED DURING: 13 growth stages; CONTAINS InterPro DOMAIN/s: Transcription factor GRAS (InterPro:IPR005202); BEST Arabidopsis thaliana protein match is: GRAS family transcrip…	1.92309
33.99	development.unspecified	dfac09g008060	Transcript	(at3g22550 : 119.0) Protein of unknown function (DUF581); CONTAINS InterPro DOMAIN/s: Protein of unknown function DUF581 (InterPro:IPR007650); BEST Arabidopsis thaliana protein match is: Protein of unknown function (DUF581) (TAIR:AT3G63210.1); Has 558 Blast hits to 549 proteins in 19 species: Archae - 0; Bacteria - 0; Metazoa - 0; Fungi - 0; Plants - 558; Viruses - 0; Other Eukaryotes - 0 (source…	2.52978
33.99	development.unspecified	dfac10g000890	Transcript	(o04136|knap3_maldo : 420.0) Homeobox protein knotted-1-like 3 (KNAP3) - Malus domestica (Apple) (Malus sylvestris) & (at5g25220 : 417.0) A member of class II knotted1-like homeobox gene family (together with KNAT4 and KNAT5). Expressed in: hypocotyl-root boundary, anther-filament junction in flowers, ovule-funiculus and peduncle-silique boundaries, petioles and root. Light-regulated expression w…	-1.59754
33.99	development.unspecified	dfac10g006970	Transcript	(at5g65700 : 904.0) Encodes a CLAVATA1-related receptor kinase-like protein required for both shoot and flower meristem function. Very similar to BAM2,with more than 85% a.a. identity. It has a broad expression pattern and is involved in vascular strand development in the leaf, control of leaf shape, size and symmetry, male gametophyte development and ovule specification and function. Anthers of …	1.58076
33.99	development.unspecified	dfac10g008570	Transcript	(at4g00150 : 210.0) HAIRY MERISTEM 3 (HAM3); FUNCTIONS IN: sequence-specific DNA binding transcription factor activity; INVOLVED IN: regulation of transcription; LOCATED IN: chloroplast; EXPRESSED IN: 22 plant structures; EXPRESSED DURING: 13 growth stages; CONTAINS InterPro DOMAIN/s: Transcription factor GRAS (InterPro:IPR005202); BEST Arabidopsis thaliana protein match is: GRAS family transcrip…	1.78201
33.99	development.unspecified	dfac11g001340	Transcript	(at5g37930 : 129.0) Protein with RING/U-box and TRAF-like domains; FUNCTIONS IN: ubiquitin-protein ligase activity, zinc ion binding; INVOLVED IN: multicellular organismal development, ubiquitin-dependent protein catabolic process, protein ubiquitination; LOCATED IN: intracellular, nucleus; EXPRESSED IN: 24 plant structures; EXPRESSED DURING: 15 growth stages; CONTAINS InterPro DOMAIN/s: Zinc fin…	-1.57858
33.99	development.unspecified	dfac11g011550	Transcript	(at4g36860 : 567.0) LIM domain-containing protein; FUNCTIONS IN: zinc ion binding; LOCATED IN: plasma membrane; EXPRESSED IN: 24 plant structures; EXPRESSED DURING: 13 growth stages; CONTAINS InterPro DOMAIN/s: Zinc finger, LIM-type (InterPro:IPR001781), Ubiquitin interacting motif (InterPro:IPR003903), Protein of unknown function DUF3633 (InterPro:IPR022087); BEST Arabidopsis thaliana protein ma…	-2.56961
33.99	development.unspecified	dfac11g015360	Transcript	(at3g49660 : 436.0) Transducin/WD40 repeat-like superfamily protein; FUNCTIONS IN: nucleotide binding; INVOLVED IN: G-protein coupled receptor protein signaling pathway; LOCATED IN: chloroplast, heterotrimeric G-protein complex; EXPRESSED IN: 6 plant structures; EXPRESSED DURING: F mature embryo stage, petal differentiation and expansion stage, E expanded cotyledon stage, D bilateral stage; CONTA…	1.53836
33.99	development.unspecified	dfa0g010600	Transcript	(at1g08860 : 712.0) Encodes a copine-like protein, which is a member of a newly identified class of calcium-dependent, phospholipid binding proteins that are present in a wide range of organisms. Overexpression of this gene suppresses bon1-1 phenotypes. Double mutant analyses with bon1-1 suggest that BON1 and BON3 have overlapping functions in maintaining cellular homeostasis and inhibiting cell …	-3.4363
33.99	development.unspecified	dfa0g019520	Transcript	(at1g70670 : 215.0) Caleosin-related family protein; CONTAINS InterPro DOMAIN/s: Caleosin related (InterPro:IPR007736); BEST Arabidopsis thaliana protein match is: Caleosin-related family protein (TAIR:AT1G70680.1); Has 341 Blast hits to 336 proteins in 61 species: Archae - 0; Bacteria - 0; Metazoa - 0; Fungi - 60; Plants - 278; Viruses - 0; Other Eukaryotes - 3 (source: NCBI BLink). & (chl4|5236…	-2.0964
33.99	development.unspecified	dfa0g026760	Transcript	(at4g00150 : 253.0) HAIRY MERISTEM 3 (HAM3); FUNCTIONS IN: sequence-specific DNA binding transcription factor activity; INVOLVED IN: regulation of transcription; LOCATED IN: chloroplast; EXPRESSED IN: 22 plant structures; EXPRESSED DURING: 13 growth stages; CONTAINS InterPro DOMAIN/s: Transcription factor GRAS (InterPro:IPR005202); BEST Arabidopsis thaliana protein match is: GRAS family transcrip…	2.04198
33.99	development.unspecified	dfa0g030160	Transcript	(q69vg1|cigr1_orysa : 1043.0) Chitin-inducible gibberellin-responsive protein 1 - Oryza sativa (Rice) & (at5g48150 : 496.0) Member of GRAS gene family. Semi-dominant mutant has a reduced response to far-red light and appears to act early in the phytochrome A signaling pathway.; phytochrome a signal transduction 1 (PAT1); CONTAINS InterPro DOMAIN/s: Transcription factor GRAS (InterPro:IPR005202); …	-2.69451
33.99	development.unspecified	dfa0g031180	Transcript	(at4g36860 : 660.0) LIM domain-containing protein; FUNCTIONS IN: zinc ion binding; LOCATED IN: plasma membrane; EXPRESSED IN: 24 plant structures; EXPRESSED DURING: 13 growth stages; CONTAINS InterPro DOMAIN/s: Zinc finger, LIM-type (InterPro:IPR001781), Ubiquitin interacting motif (InterPro:IPR003903), Protein of unknown function DUF3633 (InterPro:IPR022087); BEST Arabidopsis thaliana protein ma…	-1.65194
33.99	development.unspecified	dfa0g045980	Transcript	(at5g06710 : 209.0) Homeobox-leucine zipper protein.; homeobox from Arabidopsis thaliana (HAT14); FUNCTIONS IN: DNA binding, sequence-specific DNA binding transcription factor activity; INVOLVED IN: regulation of transcription, DNA-dependent; LOCATED IN: nucleus; EXPRESSED IN: 18 plant structures; EXPRESSED DURING: 9 growth stages; BEST Arabidopsis thaliana protein match is: Homeobox-leucine zipp…	2.47265
33.99	development.unspecified	dfa0g054370	Transcript	(at1g70670 : 237.0) Caleosin-related family protein; CONTAINS InterPro DOMAIN/s: Caleosin related (InterPro:IPR007736); BEST Arabidopsis thaliana protein match is: Caleosin-related family protein (TAIR:AT1G70680.1); Has 341 Blast hits to 336 proteins in 61 species: Archae - 0; Bacteria - 0; Metazoa - 0; Fungi - 60; Plants - 278; Viruses - 0; Other Eukaryotes - 3 (source: NCBI BLink). & (chl4|5236…	-1.75049
33.99	development.unspecified	dendrocalamus_farinosus_newgene_34177	Transcript	(at5g24520 : 154.0) Required for the accumulation of purple anthocyanins in leaves and stems. Involved in trichome and root hair development. Controls epidermal cell fate specification. Affects dihydroflavonol 4-reductase gene expression. It is thought that a ternary complex composed of TT2, TT8 and TTG1 is necessary for correct expression of BAN in seed endothelium. Based on clonal analysis and …	-2.31421
