# Supplementary material for: Bio-organic fertilizer affects secondary cell wall biosynthesis of Dendrocalamus farinosus by inhibiting the phenylpropanoid metabolic pathway
Source: BMC Plant Biol. 2024 Nov 22;24:1112. doi: 10.1186/s12870-024-05825-8 (PMC11583417; doi:10.1186/s12870-024-05825-8)
Supplement: Supplementary file 7 — Supplementary Material 7 [file 12870_2024_5825_MOESM7_ESM.xls]

## Sheet: Integrated_Function.anno.1
#GeneID	COG_class	COG_class_annotation	GO_annotation	KEGG_annotation	KEGG_pathway_annotation	KOG_class	KOG_class_annotation	Pfam_annotation	Swiss-Prot_annotation	eggNOG_class	eggNOG_class_annotation	NR_annotation
DfaA07G002220	[M]	Cell wall/membrane/envelope biogenesis	Cellular Component: ubiquitin ligase complex (GO:0000151);; Molecular Function: molecular_function (GO:0003674);; Molecular Function: binding (GO:0005488);; Molecular Function: protein binding (GO:0005515);; Cellular Component: cellular_component (GO:0005575);; Cellular Component: intracellular (GO:0005622);; Cellular Component: cell (GO:0005623);; Cellular Component: cytoplasm (GO:0005737);; Cel…	--	--	[R]	General function prediction only	Galactose oxidase, central domain	Kelch repeat-containing protein At3g27220 OS=Arabidopsis thaliana OX=3702 GN=At3g27220 PE=2 SV=1	S	Function unknown	kelch repeat-containing protein At3g27220 isoform X1 [Oryza sativa Japonica Group]
DfaA03G012680	--	--	Molecular Function: protein dimerization activity (GO:0046983);;	K12126|5.7e-15|smo:SELMODRAFT_114141|K12126 phytochrome-interacting factor 3 | (RefSeq) PIF3; hypothetical protein	Plant hormone signal transduction (ko04075);; Circadian rhythm - plant (ko04712)	--	--	Helix-loop-helix DNA-binding domain	Transcription factor LRL3 OS=Arabidopsis thaliana OX=3702 GN=LRL3 PE=2 SV=1	K	Transcription	uncharacterized protein LOC117834805 [Setaria viridis]
DfaA07G016040	[P]	Inorganic ion transport and metabolism	--	--	--	--	--	Nodulin-like	--	S	Function unknown	hypothetical protein E2562_026281 [Oryza meyeriana var. granulata]
DfaC04G002240	[GEPR]	Carbohydrate transport and metabolism;; Amino acid transport and metabolism;; Inorganic ion transport and metabolism;; General function prediction only	Cellular Component: integral component of membrane (GO:0016021);; Molecular Function: transmembrane transporter activity (GO:0022857);;	K08176|2.3e-181|bdi:100821271|K08176 MFS transporter, PHS family, inorganic phosphate transporter | (RefSeq) putative inorganic phosphate transporter 1-13	--	[P]	Inorganic ion transport and metabolism	Sugar (and other) transporter	Probable inorganic phosphate transporter 1-4 OS=Oryza sativa subsp. indica OX=39946 GN=PHT1-4 PE=2 SV=2	P	Inorganic ion transport and metabolism	putative inorganic phosphate transporter 1-13 [Brachypodium distachyon]
DfaB04G010960	--	--	Cellular Component: integral component of membrane (GO:0016021);;	--	--	[S]	Function unknown	DUF218 domain	--	S	Function unknown	hypothetical protein E2562_023190 [Oryza meyeriana var. granulata]
DfaC11G013760	--	--	Cellular Component: integral component of membrane (GO:0016021);;	K10666|6.1e-118|zma:100217249|K10666 E3 ubiquitin-protein ligase RNF5 [EC:2.3.2.27] | (RefSeq) putative RING zinc finger domain superfamily protein	Protein processing in endoplasmic reticulum (ko04141)	[O]	Posttranslational modification, protein turnover, chaperones	Zinc finger, C3HC4 type (RING finger)	E3 ubiquitin-protein ligase RMA1H1 OS=Capsicum annuum OX=4072 GN=RMA1H1 PE=1 SV=1	O	Posttranslational modification, protein turnover, chaperones	hypothetical protein GQ55_9G132300 [Panicum hallii var. hallii]
Dfa0G077830	[R]	General function prediction only	Molecular Function: hydrolase activity (GO:0016787);;	K06130|5.9e-111|osa:4327131|K06130 lysophospholipase II [EC:3.1.1.5] | (RefSeq) acyl-protein thioesterase 1 homolog 1	Glycerophospholipid metabolism (ko00564)	[I]	Lipid transport and metabolism	Phospholipase/Carboxylesterase	--	I	Lipid transport and metabolism	acyl-protein thioesterase 1 homolog 1 [Oryza sativa Japonica Group]
Dfa0G067430	[C]	Energy production and conversion	Molecular Function: 1-pyrroline-5-carboxylate dehydrogenase activity (GO:0003842);; Cellular Component: mitochondrion (GO:0005739);; Molecular Function: zinc ion binding (GO:0008270);; Biological Process: response to salt stress (GO:0009651);; Biological Process: proline catabolic process to glutamate (GO:0010133);; Molecular Function: oxidoreductase activity, acting on the aldehyde or oxo group …	K00294|1.5e-295|bdi:100831540|K00294 1-pyrroline-5-carboxylate dehydrogenase [EC:1.2.1.88] | (RefSeq) delta-1-pyrroline-5-carboxylate dehydrogenase 12A1, mitochondrial	Alanine, aspartate and glutamate metabolism (ko00250);; Arginine and proline metabolism (ko00330)	[C]	Energy production and conversion	Aldehyde dehydrogenase family	Delta-1-pyrroline-5-carboxylate dehydrogenase 12A1, mitochondrial OS=Arabidopsis thaliana OX=3702 GN=ALDH12A1 PE=2 SV=1	C	Energy production and conversion	probable aldehyde dehydrogenase [Panicum hallii]
DfaB03G018100	--	--	--	--	--	--	--	--	--	--	--	predicted protein [Hordeum vulgare subsp. vulgare]
DfaC08G015690	[J]	Translation, ribosomal structure and biogenesis	Molecular Function: molecular_function (GO:0003674);; Molecular Function: catalytic activity (GO:0003824);; Molecular Function: diphthine synthase activity (GO:0004164);; Biological Process: regulation of translation (GO:0006417);; Biological Process: regulation of translational elongation (GO:0006448);; Biological Process: cellular protein modification process (GO:0006464);; Biological Process: …	K00586|8.5e-143|dosa:Os03t0355800-01|K00586 diphthine methyl ester synthase [EC:2.1.1.314] | (RefSeq) Os03g0355800; Similar to Diphthine synthase (EC 2.1.1.98) (Diphthamide biosynthesis methyltransferase).	--	[J]	Translation, ribosomal structure and biogenesis	Tetrapyrrole (Corrin/Porphyrin) Methylases	Probable diphthine methyl ester synthase OS=Arabidopsis thaliana OX=3702 GN=At4g31790 PE=2 SV=1	J	Translation, ribosomal structure and biogenesis	hypothetical protein E2562_023270 [Oryza meyeriana var. granulata]
DfaB11G003220	--	--	Biological Process: MAPK cascade (GO:0000165);; Biological Process: protein polyubiquitination (GO:0000209);; Molecular Function: molecular_function (GO:0003674);; Molecular Function: nucleic acid binding (GO:0003676);; Molecular Function: DNA binding (GO:0003677);; Molecular Function: chromatin binding (GO:0003682);; Molecular Function: catalytic activity (GO:0003824);; Molecular Function: ubiqu…	K22651|5.5e-37|bdi:100845167|K22651 E3 ubiquitin-protein ligase RNF4 [EC:2.3.2.27] | (RefSeq) E3 ubiquitin-protein ligase complex slx8-rfp subunit slx8	--	--	--	--	--	O	Posttranslational modification, protein turnover, chaperones	E3 ubiquitin-protein ligase complex slx8-rfp subunit slx8 [Brachypodium distachyon]
DfaB03G002130	--	--	Cellular Component: integral component of membrane (GO:0016021);;	K13420|5.8e-10|spen:107016370|K13420 LRR receptor-like serine/threonine-protein kinase FLS2 [EC:2.7.11.1] | (RefSeq) receptor kinase-like protein Xa21	MAPK signaling pathway - plant (ko04016);; Plant-pathogen interaction (ko04626)	[R]	General function prediction only	Leucine rich repeat	Brassinosteroid LRR receptor kinase BRL2 OS=Oryza sativa subsp. japonica OX=39947 GN=BRL2 PE=2 SV=1	T	Signal transduction mechanisms	receptor-like protein 2 [Aegilops tauschii subsp. tauschii]
DfaA04G016090	--	--	Molecular Function: molecular_function (GO:0003674);; Molecular Function: nucleic acid binding (GO:0003676);; Molecular Function: RNA binding (GO:0003723);; Molecular Function: catalytic activity (GO:0003824);; Molecular Function: nuclease activity (GO:0004518);; Molecular Function: endonuclease activity (GO:0004519);; Molecular Function: binding (GO:0005488);; Cellular Component: cellular_compon…	K20291|6.9e-15|dcr:108205584|K20291 conserved oligomeric Golgi complex subunit 4 | (RefSeq) pentatricopeptide repeat-containing protein At4g01400, mitochondrial-like	--	[R]	General function prediction only	PPR repeat family	Pentatricopeptide repeat-containing protein At3g14580, mitochondrial OS=Arabidopsis thaliana OX=3702 GN=At3g14580 PE=2 SV=1	S	Function unknown	PH01B019A14.7 [Phyllostachys edulis]
Dendrocalamus_farinosus_newGene_3151	--	--	--	--	--	--	--	--	--	--	--	uncharacterized protein LOC117838379 [Setaria viridis]
DfaC04G003620	[O]	Posttranslational modification, protein turnover, chaperones	Molecular Function: NAD+ binding (GO:0070403);;	K11416|4.0e-73|sita:101769948|K11416 NAD+-dependent protein deacetylase sirtuin 6 [EC:2.3.1.286] | (RefSeq) NAD-dependent protein deacetylase SRT1 isoform X1	Nicotinate and nicotinamide metabolism (ko00760)	[BK]	Chromatin structure and dynamics;; Transcription	Sir2 family	NAD-dependent protein deacetylase SRT1 OS=Oryza sativa subsp. indica OX=39946 GN=SRT1 PE=2 SV=1	--	--	NAD-dependent protein deacetylase SRT1 isoform X1 [Setaria italica]
Dfa0G023770	--	--	Molecular Function: DNA binding (GO:0003677);; Cellular Component: nucleus (GO:0005634);;	K14491|3.1e-07|aly:9330226|K14491 two-component response regulator ARR-B family | (RefSeq) LOW QUALITY PROTEIN: putative two-component response regulator ARR19	Plant hormone signal transduction (ko04075)	--	--	Myb-like DNA-binding domain	Probable transcription factor KAN4 OS=Arabidopsis thaliana OX=3702 GN=KAN4 PE=1 SV=1	K	Transcription	hypothetical protein EJB05_57623, partial [Eragrostis curvula]
Dendrocalamus_farinosus_newGene_6632	--	--	Biological Process: defense response (GO:0006952);; Molecular Function: ADP binding (GO:0043531);;	--	--	--	--	--	--	T	Signal transduction mechanisms	hypothetical protein EJB05_27193, partial [Eragrostis curvula]
Dendrocalamus_farinosus_newGene_3447	--	--	--	--	--	--	--	--	--	S	Function unknown	serine/threonine-protein phosphatase 7 long form homolog isoform X1 [Setaria viridis]
DfaA11G002540	--	--	Cellular Component: integral component of membrane (GO:0016021);;	--	--	--	--	--	--	--	--	hypothetical protein EJB05_41938, partial [Eragrostis curvula]
DfaB08G018010	[Q]	Secondary metabolites biosynthesis, transport and catabolism	Molecular Function: oxidoreductase activity (GO:0016491);; Molecular Function: metal ion binding (GO:0046872);;	K05282|6.6e-47|ppp:112283003|K05282 gibberellin-44 dioxygenase [EC:1.14.11.12] | (RefSeq) flavanone 3-dioxygenase 2-like	Diterpenoid biosynthesis (ko00904)	[QR]	Secondary metabolites biosynthesis, transport and catabolism;; General function prediction only	2OG-Fe(II) oxygenase superfamily	Probable 2-oxoglutarate-dependent dioxygenase At5g05600 OS=Arabidopsis thaliana OX=3702 GN=At5g05600 PE=2 SV=1	Q	Secondary metabolites biosynthesis, transport and catabolism	probable 2-oxoglutarate-dependent dioxygenase At5g05600 [Aegilops tauschii subsp. tauschii]
DfaB09G007810	--	--	Molecular Function: 3'-5'-exoribonuclease activity (GO:0000175);; Molecular Function: endonuclease activity (GO:0004519);;	--	--	[K]	Transcription	EF-hand domain pair	Uncharacterized calcium-binding protein At1g02270 OS=Arabidopsis thaliana OX=3702 GN=At1g02270 PE=2 SV=2	K	Transcription	putative endonuclease [Oryza sativa Japonica Group]
DfaA02G009560	[L]	Replication, recombination and repair	Cellular Component: retrotransposon nucleocapsid (GO:0000943);; Molecular Function: molecular_function (GO:0003674);; Molecular Function: nucleic acid binding (GO:0003676);; Molecular Function: RNA binding (GO:0003723);; Molecular Function: catalytic activity (GO:0003824);; Molecular Function: DNA-directed DNA polymerase activity (GO:0003887);; Molecular Function: RNA-directed DNA polymerase acti…	K13457|8.5e-60|pmum:103334684|K13457 disease resistance protein RPM1 | (RefSeq) disease resistance protein RPM1-like	Plant-pathogen interaction (ko04626)	[R]	General function prediction only	Reverse transcriptase-like	--	E	Amino acid transport and metabolism	retrotransposon protein, putative, Ty3-gypsy subclass [Oryza sativa Japonica Group]
Dfa0G051430	--	--	Molecular Function: protein serine/threonine phosphatase activity (GO:0004722);; Molecular Function: magnesium-dependent protein serine/threonine phosphatase activity (GO:0004724);;	K17500|2.0e-223|bdi:100822279|K17500 integrin-linked kinase-associated serine/threonine phosphatase 2C [EC:3.1.3.16] | (RefSeq) probable protein phosphatase 2C 69 isoform X2	--	[T]	Signal transduction mechanisms	Protein phosphatase 2C	Probable protein phosphatase 2C 69 OS=Oryza sativa subsp. japonica OX=39947 GN=Os09g0459600 PE=2 SV=1	T	Signal transduction mechanisms	probable protein phosphatase 2C 69 isoform X2 [Brachypodium distachyon]
DfaC06G009490	--	--	--	K03353|1.4e-23|ats:109784551|K03353 anaphase-promoting complex subunit 6 | (RefSeq) LOC109784551; anaphase-promoting complex subunit 6	Ubiquitin mediated proteolysis (ko04120)	[DO]	Cell cycle control, cell division, chromosome partitioning;; Posttranslational modification, protein turnover, chaperones	--	Anaphase-promoting complex subunit 6 OS=Arabidopsis thaliana OX=3702 GN=APC6 PE=2 SV=1	--	--	unnamed protein product [Triticum turgidum subsp. durum]
DfaA07G006230	--	--	Molecular Function: enzyme inhibitor activity (GO:0004857);;	--	--	--	--	Plant invertase/pectin methylesterase inhibitor	--	--	--	hypothetical protein OsI_28274 [Oryza sativa Indica Group]
DfaA04G012730	--	--	Molecular Function: DNA binding (GO:0003677);; Cellular Component: nucleus (GO:0005634);;	K09422|4.0e-119|sita:101761555|K09422 transcription factor MYB, plant | (RefSeq) transcription factor LAF1	--	[K]	Transcription	Myb-like DNA-binding domain	Transcription factor LAF1 OS=Arabidopsis thaliana OX=3702 GN=LAF1 PE=1 SV=2	--	--	Transcription factor LAF1 [Dichanthelium oligosanthes]
DfaB08G019880	--	--	Molecular Function: molecular_function (GO:0003674);; Molecular Function: transcription factor activity, sequence-specific DNA binding (GO:0003700);; Biological Process: regulation of transcription, DNA-templated (GO:0006355);; Biological Process: biological_process (GO:0008150);; Biological Process: regulation of biosynthetic process (GO:0009889);; Biological Process: regulation of gene expressi…	K13422|5.9e-14|jcu:105637396|K13422 transcription factor MYC2 | (RefSeq) transcription factor MYC2 isoform X1	MAPK signaling pathway - plant (ko04016);; Plant hormone signal transduction (ko04075)	--	--	Helix-loop-helix DNA-binding domain	Transcription factor bHLH25 OS=Arabidopsis thaliana OX=3702 GN=BHLH25 PE=2 SV=2	K	Transcription	hypothetical protein E2562_001240 [Oryza meyeriana var. granulata]
DfaB05G010290	--	--	Biological Process: proteolysis (GO:0006508);; Molecular Function: cysteine-type peptidase activity (GO:0008234);;	--	--	--	--	Ulp1 protease family, C-terminal catalytic domain	--	--	--	putative transposon protein, partial [Phyllostachys edulis]
DfaB04G012810	--	--	--	K01188|1.6e-95|sita:101778196|K01188 beta-glucosidase [EC:3.2.1.21] | (RefSeq) beta-glucosidase 12	Cyanoamino acid metabolism (ko00460);; Starch and sucrose metabolism (ko00500);; Phenylpropanoid biosynthesis (ko00940)	--	--	Leucine Rich repeats (2 copies)	Polygalacturonase inhibitor 2 OS=Arabidopsis thaliana OX=3702 GN=PGIP2 PE=2 SV=2	--	--	putative Cyanogenic beta-glucosidase [Hordeum vulgare]
DfaC06G006680	--	--	Molecular Function: protein kinase activity (GO:0004672);; Molecular Function: ATP binding (GO:0005524);; Cellular Component: integral component of membrane (GO:0016021);;	K16224|9.5e-44|brp:103829497|K16224 senescence-induced receptor-like serine/threonine-protein kinase | (RefSeq) senescence-induced receptor-like serine/threonine-protein kinase isoform X2	MAPK signaling pathway - plant (ko04016);; Plant-pathogen interaction (ko04626)	--	--	Malectin-like domain	Probable LRR receptor-like serine/threonine-protein kinase At1g51810 OS=Arabidopsis thaliana OX=3702 GN=At1g51810 PE=1 SV=1	T	Signal transduction mechanisms	probable LRR receptor-like serine/threonine-protein kinase At1g51810 [Setaria viridis]
DfaA03G002730	--	--	Molecular Function: molecular_function (GO:0003674);; Molecular Function: nucleic acid binding (GO:0003676);; Molecular Function: RNA binding (GO:0003723);; Molecular Function: catalytic activity (GO:0003824);; Molecular Function: nuclease activity (GO:0004518);; Molecular Function: endonuclease activity (GO:0004519);; Molecular Function: binding (GO:0005488);; Cellular Component: cellular_compon…	--	--	[R]	General function prediction only	PPR repeat family	Pentatricopeptide repeat-containing protein At2g35130 OS=Arabidopsis thaliana OX=3702 GN=At2g35130 PE=3 SV=1	G	Carbohydrate transport and metabolism	pentatricopeptide repeat-containing protein At2g35130 [Sorghum bicolor]
Dfa0G024990	[R]	General function prediction only	Biological Process: defense response (GO:0006952);; Molecular Function: ADP binding (GO:0043531);;	K13457|2.5e-47|hbr:110665004|K13457 disease resistance protein RPM1 | (RefSeq) LOW QUALITY PROTEIN: disease resistance protein RPM1-like	Plant-pathogen interaction (ko04626)	[T]	Signal transduction mechanisms	NB-ARC domain	Putative disease resistance protein RGA3 OS=Solanum bulbocastanum OX=147425 GN=RGA3 PE=2 SV=2	T	Signal transduction mechanisms	putative disease resistance protein RGA3 isoform X2 [Brachypodium distachyon]
DfaA08G020620	--	--	--	--	--	--	--	Domain of unknown function (DUF966)	Protein UPSTREAM OF FLC OS=Arabidopsis thaliana OX=3702 GN=UFC PE=2 SV=1	S	Function unknown	hypothetical protein E2562_020242 [Oryza meyeriana var. granulata]
DfaC11G008560	--	--	Molecular Function: hydrogen ion transmembrane transporter activity (GO:0015078);; Cellular Component: integral component of membrane (GO:0016021);; Cellular Component: proton-transporting V-type ATPase, V0 domain (GO:0033179);;	K02153|3.8e-31|dosa:Os04t0660600-01|K02153 V-type H+-transporting ATPase subunit e | (RefSeq) Os04g0660600; ATPase, V0 complex, subunit E domain containing protein.	Oxidative phosphorylation (ko00190);; Phagosome (ko04145)	[C]	Energy production and conversion	ATP synthase subunit H	V-type proton ATPase subunit e1 OS=Arabidopsis thaliana OX=3702 GN=VHA-e1 PE=3 SV=1	C	Energy production and conversion	V-type proton ATPase subunit e1 [Oryza sativa Japonica Group]
DfaA08G026790	--	--	--	--	--	--	--	--	--	--	--	uncharacterized protein LOC101779043 [Setaria italica]
DfaC08G018410	--	--	Cellular Component: retrotransposon nucleocapsid (GO:0000943);; Molecular Function: molecular_function (GO:0003674);; Molecular Function: nucleic acid binding (GO:0003676);; Molecular Function: RNA binding (GO:0003723);; Molecular Function: catalytic activity (GO:0003824);; Molecular Function: DNA-directed DNA polymerase activity (GO:0003887);; Molecular Function: RNA-directed DNA polymerase acti…	K04125|2.1e-51|boe:106319842|K04125 gibberellin 2beta-dioxygenase [EC:1.14.11.13] | (RefSeq) gibberellin 2-beta-dioxygenase 7	Diterpenoid biosynthesis (ko00904)	[R]	General function prediction only	Retroviral aspartyl protease	RNA-directed DNA polymerase homolog OS=Oenothera berteroana OX=3950 PE=4 SV=1	L	Replication, recombination and repair	retrotransposon protein, putative, Ty3-gypsy subclass [Oryza sativa Japonica Group]
Dendrocalamus_farinosus_newGene_13979	--	--	Molecular Function: magnesium ion binding (GO:0000287);; Molecular Function: terpene synthase activity (GO:0010333);;	K15803|3.4e-20|obr:102717612|K15803 (-)-germacrene D synthase [EC:4.2.3.75] | (RefSeq) (-)-germacrene D synthase-like	Sesquiterpenoid and triterpenoid biosynthesis (ko00909)	--	--	--	--	S	Function unknown	(-)-germacrene D synthase [Indosasa hispida]
DfaB02G003590	[J]	Translation, ribosomal structure and biogenesis	Molecular Function: aminoacyl-tRNA hydrolase activity (GO:0004045);;	K04794|7.0e-59|obr:102703869|K04794 peptidyl-tRNA hydrolase, PTH2 family [EC:3.1.1.29] | (RefSeq) uncharacterized LOC102703869	--	[S]	Function unknown	Peptidyl-tRNA hydrolase PTH2	--	K	Transcription	predicted protein [Hordeum vulgare subsp. vulgare]
DfaA09G004060	[C]	Energy production and conversion	Biological Process: cytokinin metabolic process (GO:0009690);; Molecular Function: cytokinin dehydrogenase activity (GO:0019139);; Molecular Function: FAD binding (GO:0071949);;	K00279|1.2e-281|sita:101777277|K00279 cytokinin dehydrogenase [EC:1.5.99.12] | (RefSeq) cytokinin dehydrogenase 3	Zeatin biosynthesis (ko00908)	[C]	Energy production and conversion	Cytokinin dehydrogenase 1, FAD and cytokinin binding	Cytokinin dehydrogenase 3 OS=Oryza sativa subsp. japonica OX=39947 GN=CKX3 PE=2 SV=1	C	Energy production and conversion	hypothetical protein GQ55_9G208300 [Panicum hallii var. hallii]
DfaC10G009930	--	--	Biological Process: DNA integration (GO:0015074);;	K19525|6.5e-72|dct:110098611|K19525 vacuolar protein sorting-associated protein 13A/C | (RefSeq) uncharacterized protein LOC110098611	--	[R]	General function prediction only	Retroviral aspartyl protease	RNA-directed DNA polymerase homolog OS=Oenothera berteroana OX=3950 PE=4 SV=1	L	Replication, recombination and repair	putative polyprotein [Oryza sativa f. spontanea]
DfaA11G005230	--	--	Molecular Function: protein dimerization activity (GO:0046983);;	K01762|8.0e-38|psom:113293991|K01762 1-aminocyclopropane-1-carboxylate synthase [EC:4.4.1.14] | (RefSeq) 1-aminocyclopropane-1-carboxylate synthase 7-like	Cysteine and methionine metabolism (ko00270)	--	--	Protein of unknown function (DUF 659)	--	S	Function unknown	uncharacterized protein LOC110436408 [Sorghum bicolor]
DfaC09G003100	--	--	Molecular Function: calcium ion binding (GO:0005509);;	K06268|1.0e-111|sbi:8055628|K06268 serine/threonine-protein phosphatase 2B regulatory subunit | (RefSeq) calcineurin B-like protein 1	--	[T]	Signal transduction mechanisms	EF hand	Calcineurin B-like protein 1 OS=Oryza sativa subsp. japonica OX=39947 GN=CBL1 PE=2 SV=2	T	Signal transduction mechanisms	calcineurin B-like protein 1 [Sorghum bicolor]
DfaA04G009870	--	--	--	--	--	[R]	General function prediction only	C2H2-type zinc finger	Zinc finger protein ZAT5 OS=Arabidopsis thaliana OX=3702 GN=ZAT5 PE=2 SV=1	S	Function unknown	uncharacterized protein LOC109734213 [Aegilops tauschii subsp. tauschii]
DfaA05G006590	--	--	Molecular Function: protein dimerization activity (GO:0046983);;	K08997|1.4e-30|obr:102704624|K08997 serine/tyrosine/threonine adenylyltransferase [EC:2.7.7.-] | (RefSeq) UPF0061 protein AZOSEA38000	--	--	--	Domain of unknown function (DUF4371)	--	S	Function unknown	zinc finger MYM-type protein 1-like [Setaria viridis]
Dendrocalamus_farinosus_newGene_23273	--	--	Cellular Component: nucleus (GO:0005634);; Biological Process: regulation of transcription, DNA-templated (GO:0006355);; Molecular Function: zinc ion binding (GO:0008270);;	K14509|5.9e-17|obr:102699381|K14509 ethylene receptor [EC:2.7.13.-] | (RefSeq) ethylene receptor 3	MAPK signaling pathway - plant (ko04016);; Plant hormone signal transduction (ko04075)	--	--	--	Protein FAR1-RELATED SEQUENCE 5 OS=Arabidopsis thaliana OX=3702 GN=FRS5 PE=1 SV=1	S	Function unknown	PREDICTED: protein FAR1-RELATED SEQUENCE 5-like [Oryza brachyantha]
Dendrocalamus_farinosus_newGene_28931	--	--	Molecular Function: nucleic acid binding (GO:0003676);; Molecular Function: zinc ion binding (GO:0008270);;	--	--	--	--	--	--	L	Replication, recombination and repair	retrotransposon protein, putative, Ty3-gypsy sub-class [Oryza sativa Japonica Group]
Dendrocalamus_farinosus_newGene_34835	--	--	Cellular Component: integral component of membrane (GO:0016021);;	--	--	--	--	NEMP family	--	--	--	uncharacterized protein LOC8066230 [Sorghum bicolor]
DfaB01G001220	--	--	Cellular Component: cellular_component (GO:0005575);; Cellular Component: cell wall (GO:0005618);; Cellular Component: cell (GO:0005623);; Cellular Component: cell-cell junction (GO:0005911);; Biological Process: transport (GO:0006810);; Biological Process: biological_process (GO:0008150);; Cellular Component: plasmodesma (GO:0009506);; Biological Process: cellular process (GO:0009987);; Biologic…	--	--	--	--	Cupin	Germin-like protein 1-4 OS=Oryza sativa subsp. japonica OX=39947 GN=Os01g0952100 PE=1 SV=1	S	Function unknown	hypothetical protein E2562_037581 [Oryza meyeriana var. granulata]
DfaB12G005740	[QV]	Secondary metabolites biosynthesis, transport and catabolism;; Defense mechanisms	Molecular Function: monooxygenase activity (GO:0004497);; Molecular Function: iron ion binding (GO:0005506);; Molecular Function: oxidoreductase activity, acting on paired donors, with incorporation or reduction of molecular oxygen (GO:0016705);; Molecular Function: heme binding (GO:0020037);;	K20667|6.7e-60|sind:105173756|K20667 beta-amyrin 28-monooxygenase [EC:1.14.14.126] | (RefSeq) beta-amyrin 28-oxidase-like	--	[QI]	Secondary metabolites biosynthesis, transport and catabolism;; Lipid transport and metabolism	Cytochrome P450	Beta-amyrin 28-monooxygenase OS=Vitis vinifera OX=29760 GN=CYP716A15 PE=1 SV=1	Q	Secondary metabolites biosynthesis, transport and catabolism	unnamed protein product [Triticum turgidum subsp. durum]
DfaA04G003820	--	--	Molecular Function: protein dimerization activity (GO:0046983);;	K08997|1.0e-33|obr:102704624|K08997 serine/tyrosine/threonine adenylyltransferase [EC:2.7.7.-] | (RefSeq) UPF0061 protein AZOSEA38000	--	--	--	Domain of unknown function (DUF4371)	--	S	Function unknown	zinc finger MYM-type protein 1-like [Setaria viridis]
DfaA01G014500	--	--	Molecular Function: nucleic acid binding (GO:0003676);; Molecular Function: ATP binding (GO:0005524);; Biological Process: DNA integration (GO:0015074);; Molecular Function: ATPase activity (GO:0016887);;	K12447|5.2e-121|thj:104808371|K12447 UDP-sugar pyrophosphorylase [EC:2.7.7.64] | (RefSeq) uncharacterized protein LOC104808371	Pentose and glucuronate interconversions (ko00040);; Galactose metabolism (ko00052);; Ascorbate and aldarate metabolism (ko00053);; Amino sugar and nucleotide sugar metabolism (ko00520)	[R]	General function prediction only	Reverse transcriptase (RNA-dependent DNA polymerase)	Retrovirus-related Pol polyprotein from transposon RE2 OS=Arabidopsis thaliana OX=3702 GN=RE2 PE=4 SV=1	L	Replication, recombination and repair	uncharacterized protein LOC100282400 isoform X1 [Zea mays]
DfaA12G004130	--	--	Molecular Function: nucleic acid binding (GO:0003676);; Molecular Function: zinc ion binding (GO:0008270);; Biological Process: DNA integration (GO:0015074);;	K03006|2.4e-136|adu:107466525|K03006 DNA-directed RNA polymerase II subunit RPB1 [EC:2.7.7.6] | (RefSeq) LOW QUALITY PROTEIN: DNA-directed RNA polymerase II subunit 1-like	RNA polymerase (ko03020)	[R]	General function prediction only	Reverse transcriptase (RNA-dependent DNA polymerase)	Retrovirus-related Pol polyprotein from transposon TNT 1-94 OS=Nicotiana tabacum OX=4097 PE=2 SV=1	L	Replication, recombination and repair	putative polyprotein [Oryza sativa Japonica Group]
DfaB05G001090	--	--	Molecular Function: microtubule motor activity (GO:0003777);; Molecular Function: ATP binding (GO:0005524);; Cellular Component: microtubule (GO:0005874);; Biological Process: microtubule-based movement (GO:0007018);; Molecular Function: microtubule binding (GO:0008017);;	K10405|3.0e-291|osa:4342193|K10405 kinesin family member C1 | (RefSeq) kinesin-5	--	[Z]	Cytoskeleton	Kinesin motor domain	Kinesin-like protein KIN-14N OS=Oryza sativa subsp. japonica OX=39947 GN=KIN14N PE=2 SV=2	Z	Cytoskeleton	kinesin-like protein KIN-14N [Oryza sativa Japonica Group]
DfaB02G013240	--	--	Biological Process: chromatin remodeling (GO:0006338);; Cellular Component: Ino80 complex (GO:0031011);;	K11667|2.1e-10|ats:109743198|K11667 INO80 complex subunit C | (RefSeq) LOC109743198; chromatin-remodeling complex subunit ies6	--	--	--	--	--	S	Function unknown	chromatin-remodeling complex subunit ies6 [Aegilops tauschii subsp. tauschii]
DfaA07G018110	--	--	Molecular Function: nucleic acid binding (GO:0003676);; Molecular Function: zinc ion binding (GO:0008270);;	K13519|1.8e-17|adu:107489062|K13519 lysophospholipid acyltransferase [EC:2.3.1.51 2.3.1.23 2.3.1.-] | (RefSeq) lysophospholipid acyltransferase 1-like	Glycerolipid metabolism (ko00561);; Glycerophospholipid metabolism (ko00564);; Ether lipid metabolism (ko00565)	[R]	General function prediction only	gag-polypeptide of LTR copia-type	--	L	Replication, recombination and repair	PH01B001E05.5 [Phyllostachys edulis]
Dfa0G005270	--	--	Biological Process: response to acid chemical (GO:0001101);; Molecular Function: molecular_function (GO:0003674);; Molecular Function: catalytic activity (GO:0003824);; Molecular Function: thiol-dependent ubiquitin-specific protease activity (GO:0004843);; Molecular Function: protein binding (GO:0005515);; Cellular Component: cellular_component (GO:0005575);; Cellular Component: intracellular (GO…	K11838|4.7e-18|zju:107410264|K11838 ubiquitin carboxyl-terminal hydrolase 7 [EC:3.4.19.12] | (RefSeq) ubiquitin carboxyl-terminal hydrolase 12-like isoform X1	--	[DR]	Cell cycle control, cell division, chromosome partitioning;; General function prediction only	MATH domain	MATH domain and coiled-coil domain-containing protein At3g58210 OS=Arabidopsis thaliana OX=3702 GN=At3g58210 PE=4 SV=1	D	Cell cycle control, cell division, chromosome partitioning	uncharacterized protein LOC4329970 [Oryza sativa Japonica Group]
DfaB04G020970	--	--	--	K21804|1.0e-11|dct:110106112|K21804 protein N-lysine methyltransferase METTL21A [EC:2.1.1.-] | (RefSeq) methyltransferase-like protein 23	--	--	--	--	--	S	Function unknown	hypothetical protein E2562_004239 [Oryza meyeriana var. granulata]
DfaA07G015120	--	--	Molecular Function: Rab geranylgeranyltransferase activity (GO:0004663);; Cellular Component: Rab-protein geranylgeranyltransferase complex (GO:0005968);; Biological Process: protein geranylgeranylation (GO:0018344);; Molecular Function: metal ion binding (GO:0046872);;	K05956|4.4e-82|ats:109741368|K05956 geranylgeranyl transferase type-2 subunit beta [EC:2.5.1.60] | (RefSeq) LOC109741368; geranylgeranyl transferase type-2 subunit beta 1	--	[O]	Posttranslational modification, protein turnover, chaperones	Prenyltransferase and squalene oxidase repeat	Geranylgeranyl transferase type-2 subunit beta 1 OS=Arabidopsis thaliana OX=3702 GN=RGTB1 PE=1 SV=1	O	Posttranslational modification, protein turnover, chaperones	geranylgeranyl transferase type-2 subunit beta 1 [Aegilops tauschii subsp. tauschii]
DfaA03G007500	--	--	Cellular Component: nucleus (GO:0005634);; Cellular Component: endoplasmic reticulum (GO:0005783);; Molecular Function: kinase activity (GO:0016301);; Biological Process: negative regulation of long-day photoperiodism, flowering (GO:0048579);;	K14544|8.7e-81|csl:COCSUDRAFT_65874|K14544 U3 small nucleolar RNA-associated protein 22 | (RefSeq) hypothetical protein	Ribosome biogenesis in eukaryotes (ko03008)	[T]	Signal transduction mechanisms	Phosphatidylinositol 3- and 4-kinase	Phosphatidylinositol 4-kinase gamma 4 OS=Oryza sativa subsp. japonica OX=39947 GN=PI4KG4 PE=1 SV=1	G	Carbohydrate transport and metabolism	phosphatidylinositol 4-kinase gamma 4 [Oryza sativa Japonica Group]
DfaA12G009790	--	--	Molecular Function: nucleic acid binding (GO:0003676);; Molecular Function: zinc ion binding (GO:0008270);; Cellular Component: integral component of membrane (GO:0016021);; Molecular Function: kinase activity (GO:0016301);;	K13466|1.3e-65|cic:CICLE_v10017769mg|K13466 EIX receptor 1/2 | (RefSeq) hypothetical protein	Plant-pathogen interaction (ko04626)	[R]	General function prediction only	Leucine rich repeat	Receptor-like protein EIX1 OS=Solanum lycopersicum OX=4081 GN=EIX1 PE=2 SV=2	Q	Secondary metabolites biosynthesis, transport and catabolism	Leucine Rich Repeat family protein [Oryza sativa Japonica Group]
DfaB01G013880	--	--	Molecular Function: nucleic acid binding (GO:0003676);; Molecular Function: zinc ion binding (GO:0008270);; Biological Process: DNA integration (GO:0015074);;	K09338|1.4e-130|cit:102623619|K09338 homeobox-leucine zipper protein | (RefSeq) homeobox-leucine zipper protein ROC8-like	--	[R]	General function prediction only	Reverse transcriptase (RNA-dependent DNA polymerase)	RNA-directed DNA polymerase homolog OS=Oenothera berteroana OX=3950 PE=4 SV=1	L	Replication, recombination and repair	putative polyprotein [Oryza sativa Japonica Group]
DfaA01G029830	--	--	Molecular Function: nucleic acid binding (GO:0003676);; Biological Process: DNA integration (GO:0015074);;	K23288|2.2e-131|gra:105761952|K23288 syndetin | (RefSeq) uncharacterized LOC105761952	--	[R]	General function prediction only	Reverse transcriptase (RNA-dependent DNA polymerase)	Retrovirus-related Pol polyprotein from transposon RE1 OS=Arabidopsis thaliana OX=3702 GN=RE1 PE=2 SV=1	G	Carbohydrate transport and metabolism	PH01B001I13.11 [Phyllostachys edulis]
DfaB07G011120	--	--	Cellular Component: host cell nucleus (GO:0042025);;	K18810|3.8e-140|bdi:100841255|K18810 cyclin D1/2/4, plant | (RefSeq) cyclin-D4-2	--	[D]	Cell cycle control, cell division, chromosome partitioning	Cyclin, N-terminal domain	Cyclin-D4-2 OS=Oryza sativa subsp. japonica OX=39947 GN=CYCD4-2 PE=2 SV=2	D	Cell cycle control, cell division, chromosome partitioning	hypothetical protein E2562_009734 [Oryza meyeriana var. granulata]
Dendrocalamus_farinosus_newGene_21531	--	--	--	--	--	--	--	--	--	--	--	uncharacterized protein LOC104581418 isoform X5 [Brachypodium distachyon]
Dfa0G056430	--	--	Molecular Function: nucleic acid binding (GO:0003676);; Biological Process: DNA integration (GO:0015074);;	K23288|7.9e-24|gra:105761952|K23288 syndetin | (RefSeq) uncharacterized LOC105761952	--	[R]	General function prediction only	--	--	O	Posttranslational modification, protein turnover, chaperones	PH01B001I13.11 [Phyllostachys edulis]
DfaB11G012870	[G]	Carbohydrate transport and metabolism	Molecular Function: molecular_function (GO:0003674);; Molecular Function: transporter activity (GO:0005215);; Molecular Function: water transmembrane transporter activity (GO:0005372);; Cellular Component: cellular_component (GO:0005575);; Cellular Component: cell (GO:0005623);; Cellular Component: plasma membrane (GO:0005886);; Cellular Component: integral component of plasma membrane (GO:000588…	K09874|1.2e-150|sita:101761222|K09874 aquaporin NIP | (RefSeq) aquaporin NIP2-2	--	[G]	Carbohydrate transport and metabolism	Major intrinsic protein	Aquaporin NIP2-2 OS=Oryza sativa subsp. japonica OX=39947 GN=NIP2-2 PE=1 SV=1	P	Inorganic ion transport and metabolism	hypothetical protein E2562_027756 [Oryza meyeriana var. granulata]
DfaA05G007210	--	--	Molecular Function: nucleic acid binding (GO:0003676);; Molecular Function: zinc ion binding (GO:0008270);; Biological Process: DNA integration (GO:0015074);;	--	--	--	--	Zinc knuckle	--	S	Function unknown	polyprotein [Oryza australiensis]
DfaA04G009090	--	--	--	--	--	--	--	--	--	--	--	hypothetical protein EJB05_37813, partial [Eragrostis curvula]
DfaA12G002250	[T]	Signal transduction mechanisms	Molecular Function: protein kinase activity (GO:0004672);; Molecular Function: ATP binding (GO:0005524);;	K20715|0.0e+00|ats:109763439|K20715 phototropin [EC:2.7.11.1] | (RefSeq) LOC109763439; phototropin-1A isoform X1	--	--	--	Protein kinase domain	Phototropin-1A OS=Oryza sativa subsp. japonica OX=39947 GN=PHOT1A PE=1 SV=2	T	Signal transduction mechanisms	phototropin-1A isoform X2 [Aegilops tauschii subsp. tauschii]
DfaA08G017370	--	--	Molecular Function: nucleic acid binding (GO:0003676);; Molecular Function: aspartic-type endopeptidase activity (GO:0004190);; Molecular Function: zinc ion binding (GO:0008270);; Biological Process: DNA integration (GO:0015074);;	K19525|4.6e-73|dct:110098611|K19525 vacuolar protein sorting-associated protein 13A/C | (RefSeq) uncharacterized protein LOC110098611	--	[R]	General function prediction only	Retroviral aspartyl protease	RNA-directed DNA polymerase homolog OS=Oenothera berteroana OX=3950 PE=4 SV=1	L	Replication, recombination and repair	polyprotein [Oryza australiensis]
DfaB06G010590	--	--	Molecular Function: electron carrier activity (GO:0009055);; Cellular Component: integral component of membrane (GO:0016021);; Cellular Component: anchored component of plasma membrane (GO:0046658);;	--	--	--	--	Plastocyanin-like domain	Blue copper protein OS=Petunia hybrida OX=4102 GN=BCP PE=2 SV=1	S	Function unknown	hypothetical protein OsI_32362 [Oryza sativa Indica Group]
DfaB04G005600	--	--	--	K15255|1.8e-125|sita:101786894|K15255 ATP-dependent DNA helicase PIF1 [EC:3.6.4.12] | (RefSeq) uncharacterized protein LOC101786894	--	[D]	Cell cycle control, cell division, chromosome partitioning	Helitron helicase-like domain at N-terminus	--	D	Cell cycle control, cell division, chromosome partitioning	uncharacterized protein LOC8061322 [Sorghum bicolor]
DfaA10G009040	--	--	--	--	--	--	--	--	--	--	--	PH01B031C15.18 [Phyllostachys edulis]
DfaC10G001690	--	--	Molecular Function: DNA binding (GO:0003677);;	--	--	--	--	Williams-Beuren syndrome DDT (WSD), D-TOX E motif	Homeobox-DDT domain protein RLT3 OS=Arabidopsis thaliana OX=3702 GN=RLT3 PE=3 SV=1	K	Transcription	hypothetical protein E2562_022918 [Oryza meyeriana var. granulata]
DfaB03G019560	--	--	Molecular Function: metal ion binding (GO:0046872);;	--	--	--	--	PHD-finger	PHD finger protein At3g20280 OS=Arabidopsis thaliana OX=3702 GN=At3g20280 PE=2 SV=1	S	Function unknown	PHD finger protein At3g20280-like isoform X1 [Setaria viridis]
Dendrocalamus_farinosus_newGene_27808	--	--	Biological Process: defense response (GO:0006952);; Molecular Function: ADP binding (GO:0043531);;	--	--	--	--	NB-ARC domain	--	T	Signal transduction mechanisms	hypothetical protein EJB05_53690 [Eragrostis curvula]
DfaA07G012790	--	--	Molecular Function: nucleic acid binding (GO:0003676);; Biological Process: DNA integration (GO:0015074);;	K05665|1.5e-62|obr:102709360|K05665 ATP-binding cassette, subfamily C (CFTR/MRP), member 1 [EC:7.6.2.3] | (RefSeq) ABC transporter C family member 4-like	ABC transporters (ko02010)	[R]	General function prediction only	Retroviral aspartyl protease	RNA-directed DNA polymerase homolog OS=Oenothera berteroana OX=3950 PE=4 SV=1	L	Replication, recombination and repair	H0820C10.2 [Oryza sativa]
DfaB04G013560	--	--	Molecular Function: ubiquitin-protein transferase activity (GO:0004842);; Molecular Function: metal ion binding (GO:0046872);;	K11968|0.0e+00|ats:109771999|K11968 ariadne-1 [EC:2.3.2.31] | (RefSeq) LOC109771999; probable E3 ubiquitin-protein ligase ARI8	--	[O]	Posttranslational modification, protein turnover, chaperones	IBR domain, a half RING-finger domain	Probable E3 ubiquitin-protein ligase ARI8 OS=Arabidopsis thaliana OX=3702 GN=ARI8 PE=2 SV=1	O	Posttranslational modification, protein turnover, chaperones	probable E3 ubiquitin-protein ligase ARI8 [Aegilops tauschii subsp. tauschii]
Dendrocalamus_farinosus_newGene_27569	--	--	--	--	--	--	--	--	--	S	Function unknown	hypothetical protein C2845_PMPSC055529 [Panicum miliaceum]
DfaA11G012840	--	--	--	--	--	--	--	--	--	--	--	unnamed protein product [Digitaria exilis]
DfaB04G011610	--	--	Molecular Function: molecular_function (GO:0003674);; Molecular Function: nucleic acid binding (GO:0003676);; Molecular Function: RNA binding (GO:0003723);; Molecular Function: catalytic activity (GO:0003824);; Molecular Function: nuclease activity (GO:0004518);; Molecular Function: endonuclease activity (GO:0004519);; Molecular Function: binding (GO:0005488);; Cellular Component: cellular_compon…	--	--	[R]	General function prediction only	Pentatricopeptide repeat domain	Pentatricopeptide repeat-containing protein At5g09450, mitochondrial OS=Arabidopsis thaliana OX=3702 GN=At5g09450 PE=1 SV=1	S	Function unknown	hypothetical protein OsI_16098 [Oryza sativa Indica Group]
DfaB10G010560	--	--	Molecular Function: transcription factor activity, sequence-specific DNA binding (GO:0003700);; Cellular Component: nucleus (GO:0005634);; Molecular Function: sequence-specific DNA binding (GO:0043565);;	K16225|3.2e-14|csat:104760397|K16225 probable WRKY transcription factor 52 | (RefSeq) disease resistance protein RRS1-like	Plant-pathogen interaction (ko04626)	--	--	WRKY DNA -binding domain	Probable WRKY transcription factor 70 OS=Arabidopsis thaliana OX=3702 GN=WRKY70 PE=1 SV=1	K	Transcription	putative WRKY transcription factor 70 [Carex littledalei]
DfaC03G007020	--	--	Molecular Function: chorismate mutase activity (GO:0004106);; Biological Process: aromatic amino acid family biosynthetic process (GO:0009073);; Biological Process: chorismate metabolic process (GO:0046417);;	K01850|8.8e-99|ats:109745855|K01850 chorismate mutase [EC:5.4.99.5] | (RefSeq) LOC109745855; chorismate mutase 2	Phenylalanine, tyrosine and tryptophan biosynthesis (ko00400);; Biosynthesis of amino acids (ko01230)	[E]	Amino acid transport and metabolism	--	Chorismate mutase 2, cytosolic OS=Zea mays OX=4577 GN=CM2 PE=1 SV=1	E	Amino acid transport and metabolism	chorismate mutase 2 [Aegilops tauschii subsp. tauschii]
DfaB01G021730	--	--	Molecular Function: nucleic acid binding (GO:0003676);; Molecular Function: zinc ion binding (GO:0008270);;	K17086|9.2e-20|fve:101300290|K17086 transmembrane 9 superfamily member 2/4 | (RefSeq) uncharacterized LOC101300290	--	--	--	MuDR family transposase	--	S	Function unknown	hypothetical protein EE612_035837, partial [Oryza sativa]
DfaA10G010780	--	--	Molecular Function: molecular_function (GO:0003674);; Molecular Function: transporter activity (GO:0005215);; Molecular Function: water transmembrane transporter activity (GO:0005372);; Cellular Component: cellular_component (GO:0005575);; Cellular Component: intracellular (GO:0005622);; Cellular Component: cell (GO:0005623);; Cellular Component: cytoplasm (GO:0005737);; Cellular Component: endop…	K09875|2.7e-119|obr:102716255|K09875 aquaporin SIP | (RefSeq) aquaporin SIP1-1	--	[G]	Carbohydrate transport and metabolism	Major intrinsic protein	Aquaporin SIP1-1 OS=Oryza sativa subsp. japonica OX=39947 GN=SIP1-1 PE=2 SV=2	P	Inorganic ion transport and metabolism	hypothetical protein E2562_000698 [Oryza meyeriana var. granulata]
DfaB08G022940	--	--	Molecular Function: molecular_function (GO:0003674);; Molecular Function: nucleic acid binding (GO:0003676);; Molecular Function: RNA binding (GO:0003723);; Molecular Function: catalytic activity (GO:0003824);; Molecular Function: nuclease activity (GO:0004518);; Molecular Function: endonuclease activity (GO:0004519);; Molecular Function: binding (GO:0005488);; Cellular Component: cellular_compon…	K20093|1.8e-09|ccav:112529065|K20093 DNA excision repair protein ERCC-6-like [EC:3.6.4.12] | (RefSeq) protein CHROMATIN REMODELING 24-like	--	[R]	General function prediction only	PPR repeat family	Pentatricopeptide repeat-containing protein At3g22670, mitochondrial OS=Arabidopsis thaliana OX=3702 GN=At3g22670 PE=2 SV=1	S	Function unknown	Os03g0746400, partial [Oryza sativa Japonica Group]
DfaC03G017010	--	--	Molecular Function: molecular_function (GO:0003674);; Molecular Function: nucleic acid binding (GO:0003676);; Molecular Function: RNA binding (GO:0003723);; Molecular Function: catalytic activity (GO:0003824);; Molecular Function: nuclease activity (GO:0004518);; Molecular Function: endonuclease activity (GO:0004519);; Molecular Function: binding (GO:0005488);; Cellular Component: cellular_compon…	K23541|2.8e-46|aof:109825764|K23541 Ca2+/H+ antiporter, TMEM165/GDT1 family | (RefSeq) putative pentatricopeptide repeat-containing protein At1g68930	--	[R]	General function prediction only	PPR repeat	Putative pentatricopeptide repeat-containing protein At3g01580 OS=Arabidopsis thaliana OX=3702 GN=PCMP-E87 PE=3 SV=2	S	Function unknown	unnamed protein product [Triticum turgidum subsp. durum]
DfaC04G015720	[E]	Amino acid transport and metabolism	Biological Process: histidine biosynthetic process (GO:0000105);; Molecular Function: imidazoleglycerol-phosphate dehydratase activity (GO:0004424);;	K01693|4.6e-125|sita:101756426|K01693 imidazoleglycerol-phosphate dehydratase [EC:4.2.1.19] | (RefSeq) imidazoleglycerol-phosphate dehydratase	Histidine metabolism (ko00340);; Biosynthesis of amino acids (ko01230)	[E]	Amino acid transport and metabolism	Imidazoleglycerol-phosphate dehydratase	Imidazoleglycerol-phosphate dehydratase 3, chloroplastic OS=Triticum aestivum OX=4565 PE=3 SV=1	E	Amino acid transport and metabolism	predicted protein [Hordeum vulgare subsp. vulgare]
DfaA08G011280	--	--	Biological Process: fucose metabolic process (GO:0006004);; Molecular Function: transferase activity, transferring glycosyl groups (GO:0016757);;	K23280|4.7e-162|dosa:Os03t0328100-01|K23280 rhamnogalacturonan I rhamnosyltransferase [EC:2.4.1.351] | (RefSeq) Os03g0328100; Similar to Axi 1 (Auxin-independent growth promoter)-like protein.	--	--	--	GDP-fucose protein O-fucosyltransferase	Rhamnogalacturonan I rhamnosyltransferase 1 OS=Arabidopsis thaliana OX=3702 GN=RRT4 PE=1 SV=1	G	Carbohydrate transport and metabolism	hypothetical protein E2562_009775 [Oryza meyeriana var. granulata]
DfaC02G011050	--	--	Molecular Function: protein binding (GO:0005515);; Cellular Component: cellular_component (GO:0005575);; Cellular Component: intracellular (GO:0005622);; Cellular Component: cell (GO:0005623);; Cellular Component: cytoplasm (GO:0005737);; Cellular Component: endosome (GO:0005768);; Cellular Component: endosome membrane (GO:0010008);; Cellular Component: endomembrane system (GO:0012505);; Cellular…	K20285|1.6e-160|obr:102700839|K20285 Rab9 effector protein with kelch motifs | (RefSeq) rab9 effector protein with kelch motifs-like	--	--	--	Galactose oxidase, central domain	Acyl-CoA-binding domain-containing protein 4 OS=Arabidopsis thaliana OX=3702 GN=ACBP4 PE=1 SV=1	S	Function unknown	PREDICTED: kelch domain-containing protein 2-like isoform X1 [Oryza brachyantha]
DfaA06G002390	[R]	General function prediction only	Cellular Component: nucleus (GO:0005634);; Molecular Function: histone-lysine N-methyltransferase activity (GO:0018024);;	K11423|1.4e-114|obr:102707707|K11423 [histone H3]-dimethyl-L-lysine36 N-methyltransferase [EC:2.1.1.358] | (RefSeq) histone-lysine N-methyltransferase ASHH3-like	Lysine degradation (ko00310)	[K]	Transcription	SET domain	Histone-lysine N-methyltransferase ASHH3 OS=Arabidopsis thaliana OX=3702 GN=ASHH3 PE=2 SV=2	K	Transcription	PREDICTED: histone-lysine N-methyltransferase ASHH3-like [Oryza brachyantha]
DfaC03G020390	--	--	--	--	--	--	--	--	--	--	--	PREDICTED: transcription factor IBH1 [Oryza brachyantha]
DfaC01G001530	--	--	Molecular Function: CAAX-protein geranylgeranyltransferase activity (GO:0004662);; Cellular Component: CAAX-protein geranylgeranyltransferase complex (GO:0005953);; Biological Process: response to water deprivation (GO:0009414);; Biological Process: response to auxin (GO:0009733);; Biological Process: response to abscisic acid (GO:0009737);; Biological Process: protein prenylation (GO:0018342);; …	K11713|8.8e-177|bdi:100846899|K11713 geranylgeranyl transferase type-1 subunit beta [EC:2.5.1.59] | (RefSeq) geranylgeranyl transferase type-1 subunit beta	--	[O]	Posttranslational modification, protein turnover, chaperones	Prenyltransferase and squalene oxidase repeat	Geranylgeranyl transferase type-1 subunit beta OS=Arabidopsis thaliana OX=3702 GN=GGB PE=1 SV=1	O	Posttranslational modification, protein turnover, chaperones	geranylgeranyl transferase type-1 subunit beta [Brachypodium distachyon]
DfaA03G014860	--	--	Cellular Component: chromatin (GO:0000785);; Cellular Component: nucleus (GO:0005634);; Biological Process: DNA repair (GO:0006281);; Biological Process: mitotic sister chromatid cohesion (GO:0007064);;	K11267|3.1e-55|gab:108456804|K11267 sister chromatid cohesion protein PDS5 | (RefSeq) sister chromatid cohesion protein PDS5 homolog A-like isoform X1	--	[D]	Cell cycle control, cell division, chromosome partitioning	--	--	D	Cell cycle control, cell division, chromosome partitioning	muscle M-line assembly protein unc-89 [Brachypodium distachyon]
DfaA08G011820	--	--	Cellular Component: integral component of membrane (GO:0016021);;	K16286|1.4e-13|obr:107304017|K16286 E3 ubiquitin-protein ligase EL5 [EC:2.3.2.27] | (RefSeq) E3 ubiquitin-protein ligase EL5-like	--	[O]	Posttranslational modification, protein turnover, chaperones	Ring finger domain	RING-H2 finger protein ATL64 OS=Arabidopsis thaliana OX=3702 GN=ATL64 PE=2 SV=1	O	Posttranslational modification, protein turnover, chaperones	RING-H2 finger protein ATL5 [Triticum urartu]
DfaA12G005410	--	--	Biological Process: defense response (GO:0006952);; Molecular Function: ADP binding (GO:0043531);;	K13457|1.9e-33|sbi:8076342|K13457 disease resistance protein RPM1 | (RefSeq) putative disease resistance RPP13-like protein 3	Plant-pathogen interaction (ko04626)	[T]	Signal transduction mechanisms	NB-ARC domain	Disease resistance protein RGA5 OS=Oryza sativa subsp. japonica OX=39947 GN=RGA5 PE=2 SV=1	S	Function unknown	hypothetical protein OsI_33666 [Oryza sativa Indica Group]
DfaB08G000880	--	--	Molecular Function: nucleic acid binding (GO:0003676);; Molecular Function: zinc ion binding (GO:0008270);; Biological Process: DNA integration (GO:0015074);;	K03006|4.5e-94|adu:107466525|K03006 DNA-directed RNA polymerase II subunit RPB1 [EC:2.7.7.6] | (RefSeq) LOW QUALITY PROTEIN: DNA-directed RNA polymerase II subunit 1-like	RNA polymerase (ko03020)	[R]	General function prediction only	Reverse transcriptase (RNA-dependent DNA polymerase)	Retrovirus-related Pol polyprotein from transposon TNT 1-94 OS=Nicotiana tabacum OX=4097 PE=2 SV=1	L	Replication, recombination and repair	OSJNBa0089N06.20 [Oryza sativa Japonica Group]
DfaC05G006100	--	--	Cellular Component: integral component of membrane (GO:0016021);;	--	--	--	--	Salt stress response/antifungal	--	S	Function unknown	unnamed protein product [Triticum turgidum subsp. durum]
DfaA12G011150	[E]	Amino acid transport and metabolism	Biological Process: cellular amino acid metabolic process (GO:0006520);; Molecular Function: transaminase activity (GO:0008483);; Biological Process: biosynthetic process (GO:0009058);; Molecular Function: pyridoxal phosphate binding (GO:0030170);;	K00815|6.9e-216|osa:4350712|K00815 tyrosine aminotransferase [EC:2.6.1.5] | (RefSeq) probable aminotransferase TAT2	Ubiquinone and other terpenoid-quinone biosynthesis (ko00130);; Cysteine and methionine metabolism (ko00270);; Tyrosine metabolism (ko00350);; Phenylalanine metabolism (ko00360);; Phenylalanine, tyrosine and tryptophan biosynthesis (ko00400);; Isoquinoline alkaloid biosynthesis (ko00950);; Tropane, piperidine and pyridine alkaloid biosynthesis (ko00960)	[E]	Amino acid transport and metabolism	Aminotransferase class I and II	Nicotianamine aminotransferase 1 OS=Oryza sativa subsp. japonica OX=39947 GN=NAAT1 PE=1 SV=1	E	Amino acid transport and metabolism	probable aminotransferase TAT2 [Oryza sativa Japonica Group]
DfaB10G006860	--	--	--	K16223|1.6e-86|dosa:Os12t0232300-00|K16223 protein FLOWERING LOCUS T | (RefSeq) Os12g0232300; Similar to ZCN20.	Circadian rhythm - plant (ko04712)	[R]	General function prediction only	Phosphatidylethanolamine-binding protein	Protein TWIN SISTER of FT OS=Arabidopsis thaliana OX=3702 GN=TSF PE=2 SV=1	S	Function unknown	FTL7 [Bambusa oldhamii]
DfaB08G019310	--	--	--	K21994|1.2e-26|bna:106434942|K21994 LOB domain-containing protein 18 | (RefSeq) LOB domain-containing protein 30	--	--	--	Lateral organ boundaries (LOB) domain	LOB domain-containing protein 4 OS=Arabidopsis thaliana OX=3702 GN=LBD4 PE=1 SV=1	S	Function unknown	LOB domain-containing protein 4 [Setaria italica]
Dendrocalamus_farinosus_newGene_32892	--	--	Biological Process: iron-sulfur cluster assembly (GO:0016226);; Cellular Component: CIA complex (GO:0097361);;	--	--	[R]	General function prediction only	WD domain, G-beta repeat	--	S	Function unknown	protein CIA1 [Panicum miliaceum]
DfaA06G003540	--	--	Cellular Component: integral component of membrane (GO:0016021);;	--	--	--	--	--	--	--	--	uncharacterized protein LOC101784246 [Setaria italica]
DfaC06G009660	--	--	Molecular Function: molecular_function (GO:0003674);; Molecular Function: transcription factor activity, sequence-specific DNA binding (GO:0003700);; Cellular Component: cellular_component (GO:0005575);; Cellular Component: intracellular (GO:0005622);; Cellular Component: cell (GO:0005623);; Cellular Component: nucleus (GO:0005634);; Biological Process: regulation of transcription, DNA-templated …	--	--	--	--	C2H2-type zinc finger	Zinc finger protein 2 OS=Arabidopsis thaliana OX=3702 GN=ZFP2 PE=1 SV=1	S	Function unknown	PREDICTED: zinc finger protein 2-like [Oryza brachyantha]
DfaA11G017970	--	--	Biological Process: RNA modification (GO:0009451);; Cellular Component: intracellular membrane-bounded organelle (GO:0043231);;	K03798|4.4e-51|vvi:100266289|K03798 cell division protease FtsH [EC:3.4.24.-] | (RefSeq) ATP-dependent zinc metalloprotease FTSH 6, chloroplastic	--	[R]	General function prediction only	PPR repeat	Pentatricopeptide repeat-containing protein At4g14820 OS=Arabidopsis thaliana OX=3702 GN=PCMP-H3 PE=2 SV=1	S	Function unknown	pentatricopeptide repeat-containing protein At4g02750 [Brachypodium distachyon]
Dfa0G077600	[E]	Amino acid transport and metabolism	Biological Process: tryptophan biosynthetic process (GO:0000162);; Molecular Function: anthranilate phosphoribosyltransferase activity (GO:0004048);; Cellular Component: cytosol (GO:0005829);; Cellular Component: chloroplast stroma (GO:0009570);; Cellular Component: chloroplast envelope (GO:0009941);;	K00766|5.7e-188|sbi:8085712|K00766 anthranilate phosphoribosyltransferase [EC:2.4.2.18] | (RefSeq) anthranilate phosphoribosyltransferase, chloroplastic	Phenylalanine, tyrosine and tryptophan biosynthesis (ko00400);; Biosynthesis of amino acids (ko01230)	[E]	Amino acid transport and metabolism	Glycosyl transferase family, a/b domain	Anthranilate phosphoribosyltransferase, chloroplastic OS=Arabidopsis thaliana OX=3702 GN=PAT1 PE=2 SV=1	E	Amino acid transport and metabolism	anthranilate phosphoribosyltransferase, chloroplastic [Sorghum bicolor]
DfaC11G010450	--	--	--	--	--	--	--	Protein of unknown function, DUF538	--	S	Function unknown	hypothetical protein E2562_002291 [Oryza meyeriana var. granulata]
DfaB01G029970	--	--	Cellular Component: integral component of membrane (GO:0016021);;	--	--	--	--	Protein of unknown function (DUF3681)	--	--	--	hypothetical protein DAI22_01g061300 [Oryza sativa Japonica Group]
DfaA07G004930	[X]	Mobilome: prophages, transposons	Molecular Function: nucleic acid binding (GO:0003676);; Molecular Function: zinc ion binding (GO:0008270);; Biological Process: DNA integration (GO:0015074);;	K03006|4.4e-243|adu:107466525|K03006 DNA-directed RNA polymerase II subunit RPB1 [EC:2.7.7.6] | (RefSeq) LOW QUALITY PROTEIN: DNA-directed RNA polymerase II subunit 1-like	RNA polymerase (ko03020)	[R]	General function prediction only	Reverse transcriptase (RNA-dependent DNA polymerase)	Retrovirus-related Pol polyprotein from transposon TNT 1-94 OS=Nicotiana tabacum OX=4097 PE=2 SV=1	L	Replication, recombination and repair	unnamed protein product [Triticum turgidum subsp. durum]
DfaA01G029560	--	--	Cellular Component: integral component of membrane (GO:0016021);;	--	--	--	--	--	--	S	Function unknown	uncharacterized protein LOC112901059 [Panicum hallii]
DfaB04G015730	--	--	--	--	--	[K]	Transcription	Myb/SANT-like DNA-binding domain	--	K	Transcription	hypothetical protein E2562_033796 [Oryza meyeriana var. granulata]
DfaC08G017870	[X]	Mobilome: prophages, transposons	Molecular Function: nucleic acid binding (GO:0003676);; Molecular Function: zinc ion binding (GO:0008270);; Biological Process: DNA integration (GO:0015074);;	K03006|9.4e-246|adu:107466525|K03006 DNA-directed RNA polymerase II subunit RPB1 [EC:2.7.7.6] | (RefSeq) LOW QUALITY PROTEIN: DNA-directed RNA polymerase II subunit 1-like	RNA polymerase (ko03020)	[R]	General function prediction only	Reverse transcriptase (RNA-dependent DNA polymerase)	Retrovirus-related Pol polyprotein from transposon TNT 1-94 OS=Nicotiana tabacum OX=4097 PE=2 SV=1	L	Replication, recombination and repair	unnamed protein product [Triticum turgidum subsp. durum]
DfaA03G007680	--	--	Molecular Function: nucleic acid binding (GO:0003676);; Molecular Function: zinc ion binding (GO:0008270);; Biological Process: DNA integration (GO:0015074);;	K03006|4.8e-202|adu:107466525|K03006 DNA-directed RNA polymerase II subunit RPB1 [EC:2.7.7.6] | (RefSeq) LOW QUALITY PROTEIN: DNA-directed RNA polymerase II subunit 1-like	RNA polymerase (ko03020)	[R]	General function prediction only	Reverse transcriptase (RNA-dependent DNA polymerase)	Retrovirus-related Pol polyprotein from transposon TNT 1-94 OS=Nicotiana tabacum OX=4097 PE=2 SV=1	L	Replication, recombination and repair	putative gag-pol polyprotein [Panicum miliaceum]
Dendrocalamus_farinosus_newGene_4476	--	--	--	K02218|8.8e-34|sbi:8069780|K02218 casein kinase 1 [EC:2.7.11.1] | (RefSeq) uncharacterized protein LOC8069780	--	[L]	Replication, recombination and repair	DDE superfamily endonuclease	--	L	Replication, recombination and repair	protein ALP1-like [Zea mays]
DfaA11G009770	--	--	Molecular Function: molecular_function (GO:0003674);; Molecular Function: catalytic activity (GO:0003824);; Molecular Function: protein kinase activity (GO:0004672);; Molecular Function: protein serine/threonine kinase activity (GO:0004674);; Molecular Function: transmembrane receptor protein serine/threonine kinase activity (GO:0004675);; Molecular Function: transmembrane signaling receptor acti…	K01180|2.4e-141|cmax:111487562|K01180 endo-1,3(4)-beta-glucanase [EC:3.2.1.6] | (RefSeq) uncharacterized protein LOC111487562	--	[T]	Signal transduction mechanisms	Protein tyrosine and serine/threonine kinase	Proline-rich receptor-like protein kinase PERK8 OS=Arabidopsis thaliana OX=3702 GN=PERK8 PE=1 SV=1	T	Signal transduction mechanisms	hypothetical protein E2562_005595 [Oryza meyeriana var. granulata]
DfaB08G007520	[E]	Amino acid transport and metabolism	Cellular Component: membrane (GO:0016020);; Molecular Function: transmembrane transporter activity (GO:0022857);; Biological Process: transmembrane transport (GO:0055085);;	K14638|1.2e-293|bdi:100834046|K14638 solute carrier family 15 (peptide/histidine transporter), member 3/4 | (RefSeq) protein NRT1/ PTR FAMILY 8.3 isoform X2	--	[E]	Amino acid transport and metabolism	POT family	Protein NRT1/ PTR FAMILY 8.3 OS=Arabidopsis thaliana OX=3702 GN=NPF8.3 PE=1 SV=1	E	Amino acid transport and metabolism	hypothetical protein E2562_022219 [Oryza meyeriana var. granulata]
DfaA05G008660	--	--	--	--	--	--	--	Protein of unknown function (DUF1218)	--	S	Function unknown	hypothetical protein E2562_036458 [Oryza meyeriana var. granulata]
DfaA10G001450	[L]	Replication, recombination and repair	Biological Process: Group II intron splicing (GO:0000373);; Molecular Function: RNA binding (GO:0003723);; Molecular Function: RNA helicase activity (GO:0003724);; Molecular Function: ATP binding (GO:0005524);; Cellular Component: cytoplasm (GO:0005737);;	K16911|1.1e-164|ccaj:109805117|K16911 ATP-dependent RNA helicase DDX21 [EC:3.6.4.13] | (RefSeq) DEAD-box ATP-dependent RNA helicase 53-like	--	[A]	RNA processing and modification	DEAD/DEAH box helicase	DEAD-box ATP-dependent RNA helicase 9 OS=Oryza sativa subsp. japonica OX=39947 GN=Os12g0611200 PE=2 SV=1	A	RNA processing and modification	DEAD-box ATP-dependent RNA helicase 9 [Sorghum bicolor]
Dfa0G011480	--	--	--	--	--	--	--	--	--	B	Chromatin structure and dynamics	hypothetical protein BAE44_0010475 [Dichanthelium oligosanthes]
DfaA09G010820	--	--	Molecular Function: nucleic acid binding (GO:0003676);; Biological Process: DNA integration (GO:0015074);;	K17545|4.2e-133|zma:103634684|K17545 serine/threonine-protein kinase ULK4 [EC:2.7.11.1] | (RefSeq) uncharacterized protein LOC103634684	--	[R]	General function prediction only	Reverse transcriptase (RNA-dependent DNA polymerase)	Retrovirus-related Pol polyprotein from transposon TNT 1-94 OS=Nicotiana tabacum OX=4097 PE=2 SV=1	L	Replication, recombination and repair	PH01B001I13.11 [Phyllostachys edulis]
DfaB05G012490	--	--	Molecular Function: hydrolase activity, hydrolyzing O-glycosyl compounds (GO:0004553);; Biological Process: carbohydrate metabolic process (GO:0005975);; Cellular Component: anchored component of plasma membrane (GO:0046658);;	K19892|1.7e-248|dosa:Os07t0577300-01|K19892 glucan endo-1,3-beta-glucosidase 4 [EC:3.2.1.39] | (RefSeq) Os07g0577300; Glycoside hydrolase, family 17 protein.	Starch and sucrose metabolism (ko00500)	--	--	Glycosyl hydrolases family 17	Glucan endo-1,3-beta-glucosidase 4 OS=Arabidopsis thaliana OX=3702 GN=At3g13560 PE=2 SV=1	G	Carbohydrate transport and metabolism	hypothetical protein EE612_040255 [Oryza sativa]
DfaA06G002890	--	--	--	K02218|1.6e-85|sbi:8069780|K02218 casein kinase 1 [EC:2.7.11.1] | (RefSeq) uncharacterized protein LOC8069780	--	[L]	Replication, recombination and repair	Myb/SANT-like DNA-binding domain	Protein ALP1-like OS=Arabidopsis thaliana OX=3702 GN=At3g55350 PE=2 SV=1	L	Replication, recombination and repair	transposon protein, putative, CACTA, En/Spm sub-class [Oryza sativa Japonica Group]
DfaA07G017130	--	--	--	K09422|1.2e-114|obr:102711910|K09422 transcription factor MYB, plant | (RefSeq) protein ODORANT1-like	--	[K]	Transcription	Myb-like DNA-binding domain	Protein ODORANT1 OS=Petunia hybrida OX=4102 GN=ODO1 PE=2 SV=1	K	Transcription	hypothetical protein E2562_007168 [Oryza meyeriana var. granulata]
Dfa0G053940	[C]	Energy production and conversion	Molecular Function: electron carrier activity (GO:0009055);; Cellular Component: photosystem I (GO:0009522);; Cellular Component: chloroplast thylakoid membrane (GO:0009535);; Biological Process: photosynthetic electron transport in photosystem I (GO:0009773);; Molecular Function: metal ion binding (GO:0046872);; Molecular Function: 4 iron, 4 sulfur cluster binding (GO:0051539);;	K02691|1.3e-30|bdi:6439823|K02691 photosystem I subunit VII | (RefSeq) psaC, BrdiC_p076; photosystem I subunit VII	Photosynthesis (ko00195)	--	--	4Fe-4S binding domain	Photosystem I iron-sulfur center OS=Aegilops tauschii OX=37682 GN=psaC PE=3 SV=1	C	Energy production and conversion	photosystem I subunit VII [Arundinaria gigantea]
DfaC01G020080	[X]	Mobilome: prophages, transposons	Molecular Function: nucleic acid binding (GO:0003676);; Biological Process: DNA integration (GO:0015074);;	K01768|8.5e-95|ghi:107911085|K01768 adenylate cyclase [EC:4.6.1.1] | (RefSeq) LOW QUALITY PROTEIN: uncharacterized protein LOC107911085	Purine metabolism (ko00230)	[R]	General function prediction only	Reverse transcriptase (RNA-dependent DNA polymerase)	Retrovirus-related Pol polyprotein from transposon RE1 OS=Arabidopsis thaliana OX=3702 GN=RE1 PE=2 SV=1	L	Replication, recombination and repair	retrotransposon protein, putative, Ty1-copia subclass [Oryza sativa Japonica Group]
DfaC02G005030	--	--	--	--	--	--	--	--	--	--	--	hypothetical protein D1007_51524 [Hordeum vulgare]
DfaA05G014640	--	--	Molecular Function: molecular_function (GO:0003674);; Molecular Function: binding (GO:0005488);; Molecular Function: calcium ion binding (GO:0005509);; Cellular Component: cellular_component (GO:0005575);; Cellular Component: intracellular (GO:0005622);; Cellular Component: cell (GO:0005623);; Cellular Component: cytoplasm (GO:0005737);; Cellular Component: mitochondrion (GO:0005739);; Molecular …	K02183|1.2e-16|mus:103969232|K02183 calmodulin | (RefSeq) probable calcium-binding protein CML30	MAPK signaling pathway - plant (ko04016);; Phosphatidylinositol signaling system (ko04070);; Plant-pathogen interaction (ko04626)	--	--	EF-hand domain	--	T	Signal transduction mechanisms	hypothetical protein E2562_013276 [Oryza meyeriana var. granulata]
DfaB01G019360	--	--	Cellular Component: retrotransposon nucleocapsid (GO:0000943);; Molecular Function: molecular_function (GO:0003674);; Molecular Function: nucleic acid binding (GO:0003676);; Molecular Function: RNA binding (GO:0003723);; Molecular Function: catalytic activity (GO:0003824);; Molecular Function: DNA-directed DNA polymerase activity (GO:0003887);; Molecular Function: RNA-directed DNA polymerase acti…	K13457|8.1e-66|pmum:103334684|K13457 disease resistance protein RPM1 | (RefSeq) disease resistance protein RPM1-like	Plant-pathogen interaction (ko04626)	[R]	General function prediction only	Reverse transcriptase (RNA-dependent DNA polymerase)	--	E	Amino acid transport and metabolism	retrotransposon protein, putative, Ty3-gypsy subclass [Oryza sativa Japonica Group]
DfaB06G011210	--	--	Molecular Function: NAD+ kinase activity (GO:0003951);; Molecular Function: diacylglycerol kinase activity (GO:0004143);; Molecular Function: ATP binding (GO:0005524);; Biological Process: protein kinase C-activating G-protein coupled receptor signaling pathway (GO:0007205);;	K00901|1.2e-271|zma:100127508|K00901 diacylglycerol kinase (ATP) [EC:2.7.1.107] | (RefSeq) pco106687; uncharacterized protein LOC100127508	Glycerolipid metabolism (ko00561);; Glycerophospholipid metabolism (ko00564);; Phosphatidylinositol signaling system (ko04070)	[IT]	Lipid transport and metabolism;; Signal transduction mechanisms	Diacylglycerol kinase accessory domain	Diacylglycerol kinase 5 OS=Arabidopsis thaliana OX=3702 GN=DGK5 PE=2 SV=1	--	--	diacylglycerol kinase 5-like isoform X1 [Setaria viridis]
DfaC05G000770	--	--	--	--	--	--	--	--	--	--	--	hypothetical protein SETIT_6G091900v2 [Setaria italica]
Dendrocalamus_farinosus_newGene_25853	--	--	Biological Process: immune system process (GO:0002376);; Biological Process: response to stress (GO:0006950);; Biological Process: defense response (GO:0006952);; Biological Process: immune response (GO:0006955);; Biological Process: biological_process (GO:0008150);; Biological Process: cell death (GO:0008219);; Biological Process: plant-type hypersensitive response (GO:0009626);; Biological Proc…	--	--	--	--	--	MACPF domain-containing protein CAD1 OS=Arabidopsis thaliana OX=3702 GN=CAD1 PE=2 SV=1	S	Function unknown	PREDICTED: MACPF domain-containing protein CAD1 [Oryza brachyantha]
Dendrocalamus_farinosus_newGene_10215	--	--	--	K02218|1.0e-68|sbi:8069780|K02218 casein kinase 1 [EC:2.7.11.1] | (RefSeq) uncharacterized protein LOC8069780	--	[L]	Replication, recombination and repair	DDE superfamily endonuclease	--	L	Replication, recombination and repair	protein ALP1-like [Zea mays]
DfaB10G007030	[G]	Carbohydrate transport and metabolism	Cellular Component: plasma membrane (GO:0005886);; Biological Process: phospholipid biosynthetic process (GO:0008654);;	K00894|2.8e-90|sita:101779414|K00894 ethanolamine kinase [EC:2.7.1.82] | (RefSeq) probable ethanolamine kinase	Glycerophospholipid metabolism (ko00564)	[I]	Lipid transport and metabolism	Choline/ethanolamine kinase	Probable ethanolamine kinase OS=Arabidopsis thaliana OX=3702 GN=EMB1187 PE=2 SV=1	I	Lipid transport and metabolism	hypothetical protein GQ55_2G266900 [Panicum hallii var. hallii]
Dendrocalamus_farinosus_newGene_536	--	--	Molecular Function: cysteine-type peptidase activity (GO:0008234);;	--	--	--	--	--	--	--	--	hypothetical protein OsI_07214 [Oryza sativa Indica Group]
DfaA04G001040	--	--	Cellular Component: nucleus (GO:0005634);; Biological Process: tRNA methylation (GO:0030488);; Cellular Component: tRNA (m1A) methyltransferase complex (GO:0031515);;	K03256|5.8e-219|obr:102713538|K03256 tRNA (adenine58-N1)-methyltransferase non-catalytic subunit | (RefSeq) tRNA (adenine(58)-N(1))-methyltransferase non-catalytic subunit trm6	--	[J]	Translation, ribosomal structure and biogenesis	Gcd10p family	--	J	Translation, ribosomal structure and biogenesis	PREDICTED: tRNA (adenine(58)-N(1))-methyltransferase non-catalytic subunit trm6 [Oryza brachyantha]
DfaB11G013120	--	--	Molecular Function: RNA polymerase II regulatory region sequence-specific DNA binding (GO:0000977);; Cellular Component: nucleus (GO:0005634);; Biological Process: positive regulation of transcription from RNA polymerase II promoter (GO:0045944);; Molecular Function: protein dimerization activity (GO:0046983);;	K09264|5.1e-22|ini:109159515|K09264 MADS-box transcription factor, plant | (RefSeq) MADS-box transcription factor 6-like	--	[K]	Transcription	SRF-type transcription factor (DNA-binding and dimerisation domain)	Agamous-like MADS-box protein AGL104 OS=Arabidopsis thaliana OX=3702 GN=AGL104 PE=1 SV=1	K	Transcription	MADS63 [Bambusa multiplex]
Dfa0G075240	--	--	Biological Process: generation of catalytic spliceosome for second transesterification step (GO:0000350);; Biological Process: mRNA 3'-splice site recognition (GO:0000389);; Cellular Component: Prp19 complex (GO:0000974);; Cellular Component: catalytic step 2 spliceosome (GO:0071013);; Cellular Component: post-mRNA release spliceosomal complex (GO:0071014);; Cellular Component: post-spliceosomal …	K12870|4.0e-138|osa:4329902|K12870 pre-mRNA-splicing factor ISY1 | (RefSeq) pre-mRNA-splicing factor ISY1 homolog	Spliceosome (ko03040)	[A]	RNA processing and modification	Isy1-like splicing family	--	A	RNA processing and modification	pre-mRNA-splicing factor ISY1 homolog [Oryza sativa Japonica Group]
DfaB01G023970	[V]	Defense mechanisms	Molecular Function: ATP binding (GO:0005524);; Cellular Component: integral component of membrane (GO:0016021);; Molecular Function: ATPase activity (GO:0016887);; Molecular Function: ATPase activity, coupled to transmembrane movement of substances (GO:0042626);;	K05658|0.0e+00|sita:101783382|K05658 ATP-binding cassette, subfamily B (MDR/TAP), member 1 [EC:7.6.2.2] | (RefSeq) ABC transporter B family member 21	ABC transporters (ko02010)	[Q]	Secondary metabolites biosynthesis, transport and catabolism	ABC transporter transmembrane region	ABC transporter B family member 21 OS=Arabidopsis thaliana OX=3702 GN=ABCB21 PE=1 SV=2	Q	Secondary metabolites biosynthesis, transport and catabolism	hypothetical protein GQ55_5G402900 [Panicum hallii var. hallii]
DfaB10G011100	--	--	--	--	--	--	--	Plant transposase (Ptta/En/Spm family)	--	S	Function unknown	uncharacterized protein LOC110430787 isoform X2 [Sorghum bicolor]
DfaA04G011910	--	--	Biological Process: DNA repair (GO:0006281);; Molecular Function: metal ion binding (GO:0046872);;	K10683|4.3e-269|dosa:Os04t0512400-01|K10683 BRCA1-associated RING domain protein 1 | (RefSeq) Os04g0512400; Similar to Midline 1 protein (Tripartite motif protein 18).	Homologous recombination (ko03440)	[LK]	Replication, recombination and repair;; Transcription	BRCA1 C Terminus (BRCT) domain	BRCA1-associated RING domain protein 1 OS=Arabidopsis thaliana OX=3702 GN=BARD1 PE=1 SV=1	L	Replication, recombination and repair	BRCA1-associated RING domain protein 1 isoform X1 [Oryza sativa Japonica Group]
DfaB05G003130	[Q]	Secondary metabolites biosynthesis, transport and catabolism	Biological Process: reproduction (GO:0000003);; Biological Process: response to acid chemical (GO:0001101);; Biological Process: developmental process involved in reproduction (GO:0003006);; Molecular Function: molecular_function (GO:0003674);; Molecular Function: catalytic activity (GO:0003824);; Cellular Component: cellular_component (GO:0005575);; Cellular Component: intracellular (GO:0005622)…	K09840|9.2e-72|sita:101766978|K09840 9-cis-epoxycarotenoid dioxygenase [EC:1.13.11.51] | (RefSeq) 9-cis-epoxycarotenoid dioxygenase NCED4, chloroplastic	Carotenoid biosynthesis (ko00906)	[Q]	Secondary metabolites biosynthesis, transport and catabolism	Retinal pigment epithelial membrane protein	9-cis-epoxycarotenoid dioxygenase NCED4, chloroplastic OS=Oryza sativa subsp. japonica OX=39947 GN=NCED4 PE=2 SV=1	Q	Secondary metabolites biosynthesis, transport and catabolism	hypothetical protein GQ55_2G028000 [Panicum hallii var. hallii]
DfaB04G021910	--	--	--	--	--	--	--	--	--	--	--	uncharacterized protein LOC112900201 [Panicum hallii]
DfaC11G000050	--	--	--	--	--	--	--	--	--	--	--	hypothetical protein SETIT_6G141200v2 [Setaria italica]
DfaB03G023340	--	--	Molecular Function: nucleic acid binding (GO:0003676);; Molecular Function: zinc ion binding (GO:0008270);; Biological Process: DNA integration (GO:0015074);;	--	--	--	--	gag-polypeptide of LTR copia-type	--	S	Function unknown	putative polyprotein [Oryza sativa Japonica Group]
DfaC03G013410	[H]	Coenzyme transport and metabolism	Molecular Function: prenyltransferase activity (GO:0004659);; Cellular Component: chloroplast (GO:0009507);; Biological Process: photosynthetic electron transport in photosystem II (GO:0009772);; Biological Process: plastoquinone biosynthetic process (GO:0010236);; Cellular Component: integral component of membrane (GO:0016021);; Biological Process: phylloquinone biosynthetic process (GO:0042372)…	K23094|5.9e-49|bdi:100820840|K23094 2-carboxy-1,4-naphthoquinone phytyltransferase [EC:2.5.1.130] | (RefSeq) 2-carboxy-1,4-naphthoquinone phytyltransferase, chloroplastic isoform X1	Ubiquinone and other terpenoid-quinone biosynthesis (ko00130)	[S]	Function unknown	--	2-carboxy-1,4-naphthoquinone phytyltransferase, chloroplastic OS=Arabidopsis thaliana OX=3702 GN=ABC4 PE=1 SV=2	H	Coenzyme transport and metabolism	hypothetical protein E2562_007978 [Oryza meyeriana var. granulata]
DfaA10G010790	--	--	Molecular Function: molecular_function (GO:0003674);; Molecular Function: catalytic activity (GO:0003824);; Molecular Function: xylulokinase activity (GO:0004856);; Biological Process: carbohydrate metabolic process (GO:0005975);; Biological Process: monosaccharide metabolic process (GO:0005996);; Biological Process: xylulose metabolic process (GO:0005997);; Biological Process: phosphorus metabol…	--	--	[S]	Function unknown	Putative serine esterase (DUF676)	--	L	Replication, recombination and repair	hypothetical protein E2562_022469 [Oryza meyeriana var. granulata]
DfaA08G000010	[QV]	Secondary metabolites biosynthesis, transport and catabolism;; Defense mechanisms	Molecular Function: monooxygenase activity (GO:0004497);; Molecular Function: iron ion binding (GO:0005506);; Molecular Function: oxidoreductase activity, acting on paired donors, with incorporation or reduction of molecular oxygen (GO:0016705);; Molecular Function: heme binding (GO:0020037);;	K23135|1.3e-204|dosa:Os06t0102100-01|K23135 flavanone 2-hydroxylase [EC:1.14.14.162] | (RefSeq) Os06g0102100; Cytochrome P450 93G2 protein (CYP93G2), flavanone 2-hydroxylase (F2H), C-glycosylflavone biosynthesis	--	[Q]	Secondary metabolites biosynthesis, transport and catabolism	Cytochrome P450	Cytochrome P450 93G2 OS=Oryza sativa subsp. japonica OX=39947 GN=CYP93G2 PE=2 SV=1	Q	Secondary metabolites biosynthesis, transport and catabolism	flavanone 2-hydroxylase [Phyllostachys edulis]
DfaA01G010890	[I]	Lipid transport and metabolism	Cellular Component: cellular_component (GO:0005575);; Cellular Component: intracellular (GO:0005622);; Cellular Component: cell (GO:0005623);; Cellular Component: cytoplasm (GO:0005737);; Cellular Component: cytosol (GO:0005829);; Cellular Component: intracellular part (GO:0044424);; Cellular Component: cytoplasmic part (GO:0044444);; Cellular Component: cell part (GO:0044464);; Molecular Functio…	K00020|2.7e-156|dosa:Os01t0742300-01|K00020 3-hydroxyisobutyrate dehydrogenase [EC:1.1.1.31] | (RefSeq) Os01g0742300; 3-hydroxyacid dehydrogenase/reductase domain containing protein.	Valine, leucine and isoleucine degradation (ko00280)	[R]	General function prediction only	NAD binding domain of 6-phosphogluconate dehydrogenase	Probable 3-hydroxyisobutyrate dehydrogenase-like 1, mitochondrial OS=Arabidopsis thaliana OX=3702 GN=At4g29120 PE=1 SV=1	I	Lipid transport and metabolism	hypothetical protein E2562_032439 [Oryza meyeriana var. granulata]
DfaA03G000710	--	--	Cellular Component: cellular_component (GO:0005575);; Cellular Component: intracellular (GO:0005622);; Cellular Component: cell (GO:0005623);; Cellular Component: cytoplasm (GO:0005737);; Biological Process: biological_process (GO:0008150);; Cellular Component: chloroplast (GO:0009507);; Cellular Component: plastid stroma (GO:0009532);; Cellular Component: plastid (GO:0009536);; Cellular Componen…	--	--	--	--	Domain of unknown function (DUF1995)	Protein LOW PSII ACCUMULATION 3, chloroplastic OS=Arabidopsis thaliana OX=3702 GN=LPA3 PE=1 SV=1	S	Function unknown	hypothetical protein E2562_029492 [Oryza meyeriana var. granulata]
DfaB01G008230	--	--	--	--	--	--	--	--	--	--	--	hypothetical protein OsI_31302 [Oryza sativa Indica Group]
DfaB01G024330	--	--	Cellular Component: endosome (GO:0005768);; Cellular Component: trans-Golgi network (GO:0005802);;	--	--	--	--	--	--	S	Function unknown	hypothetical protein OsI_01427 [Oryza sativa Indica Group]
DfaA03G019960	--	--	Molecular Function: hydrolase activity (GO:0016787);;	K07018|2.5e-88|ats:109781988|K07018 uncharacterized protein | (RefSeq) uncharacterized protein LOC109781988	--	--	--	X-Pro dipeptidyl-peptidase (S15 family)	--	S	Function unknown	uncharacterized protein LOC109781988 [Aegilops tauschii subsp. tauschii]
DfaA04G012880	--	--	Biological Process: multicellular organism development (GO:0007275);;	--	--	--	--	YABBY protein	Protein YABBY 5 OS=Oryza sativa subsp. indica OX=39946 GN=YAB5 PE=3 SV=2	S	Function unknown	hypothetical protein E2562_029398 [Oryza meyeriana var. granulata]
DfaA01G011550	--	--	Molecular Function: nucleic acid binding (GO:0003676);; Molecular Function: zinc ion binding (GO:0008270);;	--	--	--	--	gag-polypeptide of LTR copia-type	--	L	Replication, recombination and repair	PH01B001G05.18 [Phyllostachys edulis]
DfaA12G018730	--	--	Molecular Function: nucleic acid binding (GO:0003676);; Molecular Function: zinc ion binding (GO:0008270);; Biological Process: DNA integration (GO:0015074);;	K03006|1.3e-101|adu:107466525|K03006 DNA-directed RNA polymerase II subunit RPB1 [EC:2.7.7.6] | (RefSeq) LOW QUALITY PROTEIN: DNA-directed RNA polymerase II subunit 1-like	RNA polymerase (ko03020)	[R]	General function prediction only	Reverse transcriptase (RNA-dependent DNA polymerase)	Retrovirus-related Pol polyprotein from transposon RE1 OS=Arabidopsis thaliana OX=3702 GN=RE1 PE=2 SV=1	L	Replication, recombination and repair	putative polyprotein [Oryza sativa Japonica Group]
DfaB01G002760	[L]	Replication, recombination and repair	Molecular Function: nucleic acid binding (GO:0003676);; Molecular Function: ATP binding (GO:0005524);;	K12823|7.8e-271|obr:102703183|K12823 ATP-dependent RNA helicase DDX5/DBP2 [EC:3.6.4.13] | (RefSeq) DEAD-box ATP-dependent RNA helicase 30	Spliceosome (ko03040)	[A]	RNA processing and modification	DEAD/DEAH box helicase	DEAD-box ATP-dependent RNA helicase 30 OS=Oryza sativa subsp. japonica OX=39947 GN=Os01g0911100 PE=2 SV=2	A	RNA processing and modification	hypothetical protein E2562_007536 [Oryza meyeriana var. granulata]
DfaC04G011240	--	--	--	K02218|2.2e-59|sbi:8069780|K02218 casein kinase 1 [EC:2.7.11.1] | (RefSeq) uncharacterized protein LOC8069780	--	[L]	Replication, recombination and repair	DDE superfamily endonuclease	--	L	Replication, recombination and repair	protein ANTAGONIST OF LIKE HETEROCHROMATIN PROTEIN 1 isoform X1 [Oryza sativa Japonica Group]
Dendrocalamus_farinosus_newGene_23441	--	--	Molecular Function: RNA binding (GO:0003723);; Molecular Function: mRNA binding (GO:0003729);; Cellular Component: nucleus (GO:0005634);; Cellular Component: spliceosomal complex (GO:0005681);; Cellular Component: U12-type spliceosomal complex (GO:0005689);; Cellular Component: nucleolus (GO:0005730);; Biological Process: positive regulation of mRNA splicing, via spliceosome (GO:0048026);; Biolog…	K12831|2.2e-55|dosa:Os10t0457000-01|K12831 splicing factor 3B subunit 4 | (RefSeq) Os10g0457000; Nucleotide-binding, alpha-beta plait domain containing protein.	Spliceosome (ko03040)	[A]	RNA processing and modification	RNA recognition motif. (a.k.a. RRM, RBD, or RNP domain)	--	A	RNA processing and modification	hypothetical protein HYC85_005383 [Camellia sinensis]
DfaC06G000270	--	--	Biological Process: mRNA splicing, via spliceosome (GO:0000398);; Cellular Component: U4/U6 x U5 tri-snRNP complex (GO:0046540);;	K12843|1.3e-306|sita:101774922|K12843 U4/U6 small nuclear ribonucleoprotein PRP3 | (RefSeq) protein RDM16	Spliceosome (ko03040)	[A]	RNA processing and modification	pre-mRNA processing factor 3 (PRP3)	Protein RDM16 OS=Arabidopsis thaliana OX=3702 GN=RDM16 PE=2 SV=1	A	RNA processing and modification	hypothetical protein OsI_30534 [Oryza sativa Indica Group]
DfaB07G013840	[H]	Coenzyme transport and metabolism	Molecular Function: molecular_function (GO:0003674);; Molecular Function: catalytic activity (GO:0003824);; Molecular Function: binding (GO:0005488);; Molecular Function: zinc ion binding (GO:0008270);; Molecular Function: ion binding (GO:0043167);; Molecular Function: cation binding (GO:0043169);; Molecular Function: metal ion binding (GO:0046872);; Molecular Function: transition metal ion bindi…	K01012|3.5e-195|zma:100283818|K01012 biotin synthase [EC:2.8.1.6] | (RefSeq) biotin synthase	Biotin metabolism (ko00780)	[H]	Coenzyme transport and metabolism	Biotin and Thiamin Synthesis associated domain	Biotin synthase, mitochondrial OS=Arabidopsis thaliana OX=3702 GN=BIO2 PE=1 SV=1	H	Coenzyme transport and metabolism	hypothetical protein E2562_026229 [Oryza meyeriana var. granulata]
DfaA06G000330	--	--	Molecular Function: nucleic acid binding (GO:0003676);; Molecular Function: zinc ion binding (GO:0008270);; Biological Process: DNA integration (GO:0015074);;	K05665|1.6e-47|obr:102709360|K05665 ATP-binding cassette, subfamily C (CFTR/MRP), member 1 [EC:7.6.2.3] | (RefSeq) ABC transporter C family member 4-like	ABC transporters (ko02010)	[R]	General function prediction only	Retroviral aspartyl protease	RNA-directed DNA polymerase homolog OS=Oenothera berteroana OX=3950 PE=4 SV=1	L	Replication, recombination and repair	retrotransposon protein, putative, Ty3-gypsy subclass [Oryza sativa Japonica Group]
DfaA08G022950	--	--	Biological Process: autophagosome assembly (GO:0000045);; Cellular Component: autophagosome membrane (GO:0000421);; Molecular Function: molecular_function (GO:0003674);; Molecular Function: catalytic activity (GO:0003824);; Molecular Function: protein binding (GO:0005515);; Cellular Component: cellular_component (GO:0005575);; Cellular Component: intracellular (GO:0005622);; Cellular Component: c…	K17890|9.3e-228|sita:101777560|K17890 autophagy-related protein 16-1 | (RefSeq) autophagy-related protein 16	Autophagy - other (ko04136)	[R]	General function prediction only	WD domain, G-beta repeat	Autophagy-related protein 16 OS=Arabidopsis thaliana OX=3702 GN=ATG16 PE=1 SV=1	S	Function unknown	Autophagy-related protein 16 [Dichanthelium oligosanthes]
DfaA08G002790	--	--	Cellular Component: extracellular region (GO:0005576);; Cellular Component: cell wall (GO:0005618);; Biological Process: plant-type cell wall organization (GO:0009664);; Cellular Component: membrane (GO:0016020);;	K20628|8.6e-89|nsy:104214725|K20628 expansin | (RefSeq) expansin-A10-like	--	--	--	Expansin C-terminal domain	Expansin-A12 OS=Oryza sativa subsp. japonica OX=39947 GN=EXPA12 PE=2 SV=1	S	Function unknown	expansin-A12 [Brachypodium distachyon]
DfaB01G003300	--	--	--	K16280|2.0e-221|osa:4324990|K16280 E3 ubiquitin-protein ligase RGLG [EC:2.3.2.27] | (RefSeq) E3 ubiquitin-protein ligase RGLG2	--	[T]	Signal transduction mechanisms	Copine	E3 ubiquitin-protein ligase RGLG2 OS=Arabidopsis thaliana OX=3702 GN=RGLG2 PE=1 SV=1	O	Posttranslational modification, protein turnover, chaperones	hypothetical protein E2562_007517 [Oryza meyeriana var. granulata]
DfaA04G016150	[T]	Signal transduction mechanisms	Molecular Function: protein serine/threonine kinase activity (GO:0004674);; Molecular Function: ATP binding (GO:0005524);;	K01180|3.2e-63|cmax:111487562|K01180 endo-1,3(4)-beta-glucanase [EC:3.2.1.6] | (RefSeq) uncharacterized protein LOC111487562	--	[T]	Signal transduction mechanisms	Protein tyrosine and serine/threonine kinase	Cold-responsive protein kinase 1 OS=Arabidopsis thaliana OX=3702 GN=CRPK1 PE=1 SV=1	T	Signal transduction mechanisms	cold-responsive protein kinase 1 isoform X1 [Brachypodium distachyon]
Dendrocalamus_farinosus_newGene_7200	--	--	Molecular Function: ATP binding (GO:0005524);; Cellular Component: cytoplasm (GO:0005737);; Molecular Function: peptidase activity (GO:0008233);; Biological Process: protein catabolic process (GO:0030163);;	K03065|6.3e-08|aof:109835705|K03065 26S proteasome regulatory subunit T5 | (RefSeq) 26S protease regulatory subunit 6A homolog	Proteasome (ko03050)	[O]	Posttranslational modification, protein turnover, chaperones	--	26S proteasome regulatory subunit 6A homolog OS=Oryza sativa subsp. japonica OX=39947 GN=TBP1 PE=2 SV=2	--	--	uncharacterized protein LOC100274559 isoform X1 [Zea mays]
Dendrocalamus_farinosus_newGene_17881	--	--	--	--	--	--	--	--	--	--	--	hypothetical protein EE612_014948 [Oryza sativa]
DfaC10G002810	[T]	Signal transduction mechanisms	Molecular Function: protein serine/threonine kinase activity (GO:0004674);; Molecular Function: ATP binding (GO:0005524);; Cellular Component: cytoplasm (GO:0005737);; Biological Process: protein phosphorylation (GO:0006468);; Biological Process: intracellular signal transduction (GO:0035556);;	K08867|2.7e-232|sita:101768340|K08867 WNK lysine deficient protein kinase [EC:2.7.11.1] | (RefSeq) probable serine/threonine-protein kinase WNK7	--	[R]	General function prediction only	Protein kinase domain	Probable serine/threonine-protein kinase WNK8 OS=Oryza sativa subsp. japonica OX=39947 GN=WNK8 PE=2 SV=1	T	Signal transduction mechanisms	probable serine/threonine-protein kinase WNK7 [Setaria italica]
DfaA04G015060	--	--	Molecular Function: ubiquitin-protein transferase activity (GO:0004842);; Cellular Component: integral component of membrane (GO:0016021);; Biological Process: protein ubiquitination (GO:0016567);;	K19041|9.0e-47|cpep:111806607|K19041 E3 ubiquitin-protein ligase RNF38/44 [EC:2.3.2.27] | (RefSeq) RING-H2 finger protein ATL52-like	--	[O]	Posttranslational modification, protein turnover, chaperones	Ring finger domain	E3 ubiquitin-protein ligase Os04g0590900 OS=Oryza sativa subsp. japonica OX=39947 GN=Os04g0590900 PE=2 SV=2	O	Posttranslational modification, protein turnover, chaperones	E3 ubiquitin-protein ligase Os04g0590900 isoform X1 [Brachypodium distachyon]
DfaC01G025440	--	--	--	--	--	--	--	Jacalin-like lectin domain	--	--	--	horcolin-like [Panicum hallii]
DfaB11G005480	[I]	Lipid transport and metabolism	Molecular Function: phospholipase D activity (GO:0004630);; Molecular Function: calcium ion binding (GO:0005509);; Cellular Component: plasma membrane (GO:0005886);; Biological Process: phospholipid catabolic process (GO:0009395);; Biological Process: phosphatidylcholine metabolic process (GO:0046470);; Molecular Function: N-acylphosphatidylethanolamine-specific phospholipase D activity (GO:00702…	K01115|0.0e+00|bdi:100839982|K01115 phospholipase D1/2 [EC:3.1.4.4] | (RefSeq) phospholipase D alpha 2	Glycerophospholipid metabolism (ko00564);; Ether lipid metabolism (ko00565);; Endocytosis (ko04144)	[I]	Lipid transport and metabolism	Phospholipase D C terminal	Phospholipase D alpha 2 OS=Oryza sativa subsp. japonica OX=39947 GN=PLD2 PE=2 SV=2	I	Lipid transport and metabolism	phospholipase D alpha 2 [Brachypodium distachyon]
DfaB01G023170	--	--	Molecular Function: DNA binding (GO:0003677);; Cellular Component: nucleus (GO:0005634);;	K14491|6.8e-13|vvi:100266808|K14491 two-component response regulator ARR-B family | (RefSeq) two-component response regulator ORR22-like	Plant hormone signal transduction (ko04075)	[K]	Transcription	Myb-like DNA-binding domain	Two-component response regulator ORR21 OS=Oryza sativa subsp. indica OX=39946 GN=RR21 PE=3 SV=1	K	Transcription	hypothetical protein D1007_16085 [Hordeum vulgare]
DfaB04G016250	[O]	Posttranslational modification, protein turnover, chaperones	Molecular Function: ATP binding (GO:0005524);; Cellular Component: chaperonin-containing T-complex (GO:0005832);; Biological Process: protein folding (GO:0006457);; Molecular Function: unfolded protein binding (GO:0051082);;	K09493|1.5e-292|dosa:Os04t0551800-01|K09493 T-complex protein 1 subunit alpha | (RefSeq) Os04g0551800; Similar to T-complex protein 1, alpha subunit (TCP-1-alpha) (CCT-alpha).	--	[O]	Posttranslational modification, protein turnover, chaperones	TCP-1/cpn60 chaperonin family	T-complex protein 1 subunit alpha OS=Arabidopsis thaliana OX=3702 GN=CCT1 PE=1 SV=1	O	Posttranslational modification, protein turnover, chaperones	T-complex protein 1 subunit alpha [Oryza sativa Japonica Group]
Dfa0G082700	--	--	Cellular Component: integral component of membrane (GO:0016021);;	K10666|6.1e-118|zma:100217249|K10666 E3 ubiquitin-protein ligase RNF5 [EC:2.3.2.27] | (RefSeq) putative RING zinc finger domain superfamily protein	Protein processing in endoplasmic reticulum (ko04141)	[O]	Posttranslational modification, protein turnover, chaperones	Zinc finger, C3HC4 type (RING finger)	E3 ubiquitin-protein ligase RMA1H1 OS=Capsicum annuum OX=4072 GN=RMA1H1 PE=1 SV=1	O	Posttranslational modification, protein turnover, chaperones	hypothetical protein GQ55_9G132300 [Panicum hallii var. hallii]
Dendrocalamus_farinosus_newGene_12589	--	--	Molecular Function: hydrolase activity, acting on ester bonds (GO:0016788);;	--	--	--	--	--	--	S	Function unknown	hypothetical protein E2562_033260 [Oryza meyeriana var. granulata]
Dendrocalamus_farinosus_newGene_206	--	--	--	K14400|6.5e-06|aof:109844760|K14400 pre-mRNA cleavage complex 2 protein Pcf11 | (RefSeq) LOW QUALITY PROTEIN: uncharacterized protein LOC109844760	mRNA surveillance pathway (ko03015)	--	--	Plant mobile domain	--	--	--	uncharacterized protein LOC104585430 [Brachypodium distachyon]
DfaA08G000570	--	--	Molecular Function: kinase activity (GO:0016301);;	--	--	--	--	--	Cyclin-dependent protein kinase inhibitor SMR1 OS=Oryza sativa subsp. japonica OX=39947 GN=SMR1 PE=2 SV=1	S	Function unknown	uncharacterized protein LOC100279117 [Zea mays]
DfaB04G005110	--	--	--	--	--	--	--	--	--	--	--	uncharacterized protein LOC110434602 isoform X2 [Sorghum bicolor]
DfaC04G012990	--	--	Biological Process: reproduction (GO:0000003);; Biological Process: developmental process involved in reproduction (GO:0003006);; Molecular Function: molecular_function (GO:0003674);; Molecular Function: transcription factor activity, sequence-specific DNA binding (GO:0003700);; Cellular Component: cellular_component (GO:0005575);; Cellular Component: intracellular (GO:0005622);; Cellular Compone…	--	--	[R]	General function prediction only	C2H2-type zinc finger	Zinc finger protein ZAT3 OS=Arabidopsis thaliana OX=3702 GN=ZAT3 PE=1 SV=1	S	Function unknown	uncharacterized protein LOC109780050 [Aegilops tauschii subsp. tauschii]
DfaA06G002670	--	--	Molecular Function: nucleic acid binding (GO:0003676);; Biological Process: DNA integration (GO:0015074);;	K19525|6.9e-68|dct:110098611|K19525 vacuolar protein sorting-associated protein 13A/C | (RefSeq) uncharacterized protein LOC110098611	--	[R]	General function prediction only	RNase H-like domain found in reverse transcriptase	Uncharacterized mitochondrial protein AtMg00860 OS=Arabidopsis thaliana OX=3702 GN=AtMg00860 PE=4 SV=1	L	Replication, recombination and repair	putative retrotransposon protein [Phyllostachys edulis]
DfaA08G010950	--	--	--	--	--	--	--	--	--	--	--	hypothetical protein EJB05_06832 [Eragrostis curvula]
DfaC04G013290	--	--	Biological Process: reproduction (GO:0000003);; Biological Process: developmental process involved in reproduction (GO:0003006);; Molecular Function: protein binding (GO:0005515);; Cellular Component: cellular_component (GO:0005575);; Cellular Component: intracellular (GO:0005622);; Cellular Component: cell (GO:0005623);; Cellular Component: nucleus (GO:0005634);; Biological Process: multicellula…	--	--	[T]	Signal transduction mechanisms	Cactus-binding C-terminus of cactin protein	Cactin OS=Arabidopsis thaliana OX=3702 GN=CTN PE=1 SV=1	T	Signal transduction mechanisms	uncharacterized protein LOC109734916 [Aegilops tauschii subsp. tauschii]
DfaA09G000100	[X]	Mobilome: prophages, transposons	Molecular Function: nucleic acid binding (GO:0003676);; Molecular Function: aspartic-type endopeptidase activity (GO:0004190);; Molecular Function: zinc ion binding (GO:0008270);; Biological Process: DNA integration (GO:0015074);;	K12349|2.1e-59|ccaj:109806181|K12349 neutral ceramidase [EC:3.5.1.23] | (RefSeq) neutral ceramidase-like	Sphingolipid metabolism (ko00600)	[R]	General function prediction only	Retroviral aspartyl protease	RNA-directed DNA polymerase homolog OS=Oenothera berteroana OX=3950 PE=4 SV=1	L	Replication, recombination and repair	OSJNBa0089N06.1 [Oryza sativa Japonica Group]
Dendrocalamus_farinosus_newGene_9137	--	--	Molecular Function: protein tyrosine kinase activity (GO:0004713);; Molecular Function: ATP binding (GO:0005524);;	K07466|1.1e-77|dosa:Os03t0855700-01|K07466 replication factor A1 | (RefSeq) Os03g0855700; Nucleic acid-binding, OB-fold domain containing protein.	DNA replication (ko03030);; Nucleotide excision repair (ko03420);; Mismatch repair (ko03430);; Homologous recombination (ko03440)	--	--	Replication factor-A C terminal domain	--	--	--	replication protein A 70 kDa DNA-binding subunit B isoform X4 [Oryza sativa Japonica Group]
DfaB02G013270	--	--	Molecular Function: protein dimerization activity (GO:0046983);;	--	--	--	--	Domain of unknown function (DUF4371)	--	--	--	uncharacterized protein LOC110431305 [Sorghum bicolor]
DfaB08G017040	--	--	--	--	--	--	--	QWRF family	AUGMIN subunit 8 OS=Arabidopsis thaliana OX=3702 GN=AUG8 PE=1 SV=1	S	Function unknown	QWRF motif-containing protein 3 [Hordeum vulgare]
DfaC06G000820	--	--	Cellular Component: cellular_component (GO:0005575);; Cellular Component: cell (GO:0005623);; Cellular Component: plasma membrane (GO:0005886);; Cellular Component: membrane (GO:0016020);; Cellular Component: cell part (GO:0044464);; Cellular Component: cell periphery (GO:0071944);;	--	--	[R]	General function prediction only	Leucine rich repeat	Receptor-like protein 57 OS=Arabidopsis thaliana OX=3702 GN=RLP57 PE=2 SV=1	S	Function unknown	hypothetical protein E2562_032812 [Oryza meyeriana var. granulata]
Dfa0G075040	--	--	--	K13457|3.2e-21|ats:109735367|K13457 disease resistance protein RPM1 | (RefSeq) LOC109735367; probable disease resistance RPP8-like protein 4	Plant-pathogen interaction (ko04626)	[T]	Signal transduction mechanisms	Rx N-terminal domain	Disease resistance protein RPM1 OS=Arabidopsis thaliana OX=3702 GN=RPM1 PE=1 SV=1	T	Signal transduction mechanisms	putative disease resistance protein [Zea mays]
DfaB12G007260	[R]	General function prediction only	Cellular Component: integral component of membrane (GO:0016021);;	K23541|1.7e-103|bdi:100821442|K23541 Ca2+/H+ antiporter, TMEM165/GDT1 family | (RefSeq) GDT1-like protein 3	--	[S]	Function unknown	Uncharacterized protein family UPF0016	GDT1-like protein 3 OS=Oryza sativa subsp. indica OX=39946 GN=OsI_36063 PE=3 SV=1	S	Function unknown	GDT1-like protein 3 [Brachypodium distachyon]
Dendrocalamus_farinosus_newGene_24244	--	--	Molecular Function: protein dimerization activity (GO:0046983);;	K18757|1.5e-16|nta:107764024|K18757 la-related protein 1 | (RefSeq) la-related protein 1A-like	--	--	--	hAT family C-terminal dimerisation region	--	--	--	zinc finger MYM-type protein 1 isoform X1 [Sorghum bicolor]
Dfa0G004330	--	--	Molecular Function: polygalacturonase activity (GO:0004650);;	--	--	--	--	Pectate lyase superfamily protein	Polygalacturonase QRT3 OS=Arabidopsis thaliana OX=3702 GN=QRT3 PE=2 SV=1	S	Function unknown	hypothetical protein GQ55_7G280500 [Panicum hallii var. hallii]
Dendrocalamus_farinosus_newGene_15123	--	--	Molecular Function: iron ion binding (GO:0005506);; Biological Process: lipid biosynthetic process (GO:0008610);; Cellular Component: integral component of membrane (GO:0016021);; Molecular Function: oxidoreductase activity (GO:0016491);;	K04713|4.1e-44|obr:102699692|K04713 sphinganine C4-monooxygenase [EC:1.14.18.5] | (RefSeq) sphinganine C4-monooxygenase 1-like	Sphingolipid metabolism (ko00600)	[I]	Lipid transport and metabolism	--	Sphinganine C4-monooxygenase 1 OS=Arabidopsis thaliana OX=3702 GN=SBH1 PE=1 SV=1	I	Lipid transport and metabolism	PREDICTED: sphinganine C4-monooxygenase 1-like [Oryza brachyantha]
DfaC03G011690	--	--	Molecular Function: nucleic acid binding (GO:0003676);; Molecular Function: zinc ion binding (GO:0008270);;	K20027|1.6e-15|zma:103651960|K20027 palmitoyltransferase ZDHHC1/11 [EC:2.3.1.225] | (RefSeq) uncharacterized protein LOC103651960	--	[R]	General function prediction only	gag-polypeptide of LTR copia-type	--	L	Replication, recombination and repair	hypothetical protein [Oryza sativa Japonica Group]
DfaA07G005880	--	--	Biological Process: microtubule cytoskeleton organization (GO:0000226);; Biological Process: mitotic cell cycle (GO:0000278);; Biological Process: mitotic cytokinesis (GO:0000281);; Biological Process: cytokinesis (GO:0000910);; Biological Process: cytokinesis by cell plate formation (GO:0000911);; Biological Process: organelle organization (GO:0006996);; Biological Process: cytoskeleton organiza…	K16585|7.1e-17|obr:102709202|K16585 HAUS augmin-like complex subunit 2 | (RefSeq) AUGMIN subunit 2	--	--	--	HAUS augmin-like complex subunit 2	--	S	Function unknown	PREDICTED: AUGMIN subunit 2, partial [Oryza brachyantha]
DfaC07G009890	--	--	--	--	--	--	--	Protein of unknown function, DUF594	--	--	--	hypothetical protein TRIUR3_09977 [Triticum urartu]
DfaB01G017920	[O]	Posttranslational modification, protein turnover, chaperones	Molecular Function: metalloendopeptidase activity (GO:0004222);; Molecular Function: ATP binding (GO:0005524);;	K08955|1.7e-53|sita:101778414|K08955 ATP-dependent metalloprotease [EC:3.4.24.-] | (RefSeq) ATP-dependent zinc metalloprotease FTSH 5, mitochondrial	--	[O]	Posttranslational modification, protein turnover, chaperones	Peptidase family M41	ATP-dependent zinc metalloprotease FTSH 5, mitochondrial OS=Oryza sativa subsp. japonica OX=39947 GN=FTSH5 PE=3 SV=1	O	Posttranslational modification, protein turnover, chaperones	ATP-dependent zinc metalloprotease FTSH 5, mitochondrial [Setaria italica]
DfaC01G000950	--	--	--	--	--	--	--	--	--	--	--	hypothetical protein E2562_023577 [Oryza meyeriana var. granulata]
DfaB02G009290	--	--	Biological Process: photosystem II assembly (GO:0010207);;	K08902|6.1e-57|bdi:100827920|K08902 photosystem II Psb27 protein | (RefSeq) photosystem II repair protein PSB27-H1, chloroplastic	Photosynthesis (ko00195)	--	--	Photosystem II Pbs27	Photosystem II repair protein PSB27-H1, chloroplastic OS=Arabidopsis thaliana OX=3702 GN=PSB27-1 PE=1 SV=1	S	Function unknown	Photosystem II repair protein PSB27-H1, chloroplastic [Dichanthelium oligosanthes]
Dfa0G070160	--	--	Molecular Function: nucleic acid binding (GO:0003676);; Molecular Function: zinc ion binding (GO:0008270);; Biological Process: DNA integration (GO:0015074);;	K00627|1.4e-77|bvg:104887207|K00627 pyruvate dehydrogenase E2 component (dihydrolipoamide acetyltransferase) [EC:2.3.1.12] | (RefSeq) dihydrolipoyllysine-residue acetyltransferase component 1 of pyruvate dehydrogenase complex, mitochondrial	Glycolysis / Gluconeogenesis (ko00010);; Citrate cycle (TCA cycle) (ko00020);; Pyruvate metabolism (ko00620);; Carbon metabolism (ko01200)	[R]	General function prediction only	GAG-pre-integrase domain	Retrovirus-related Pol polyprotein from transposon TNT 1-94 OS=Nicotiana tabacum OX=4097 PE=2 SV=1	L	Replication, recombination and repair	polyprotein [Oryza australiensis]
DfaB06G009330	--	--	Biological Process: reproduction (GO:0000003);; Biological Process: developmental process involved in reproduction (GO:0003006);; Molecular Function: molecular_function (GO:0003674);; Molecular Function: DNA binding (GO:0003677);; Molecular Function: transcription factor activity, sequence-specific DNA binding (GO:0003700);; Biological Process: regulation of transcription, DNA-templated (GO:00063…	K09338|0.0e+00|sita:101786258|K09338 homeobox-leucine zipper protein | (RefSeq) homeobox-leucine zipper protein ROC6	--	--	--	START domain	Homeobox-leucine zipper protein ROC6 OS=Oryza sativa subsp. japonica OX=39947 GN=ROC6 PE=2 SV=2	K	Transcription	hypothetical protein E2562_010031 [Oryza meyeriana var. granulata]
DfaA01G027390	--	--	Cellular Component: integral component of membrane (GO:0016021);;	K18266|2.2e-143|hbr:110662585|K18266 protein NDRG1 | (RefSeq) pollen-specific protein SF21-like isoform X1	--	[S]	Function unknown	Ndr family	Protein NDL2 OS=Arabidopsis thaliana OX=3702 GN=NDL2 PE=1 SV=1	S	Function unknown	hypothetical protein OsI_00738 [Oryza sativa Indica Group]
DfaA02G002350	--	--	Biological Process: double-strand break repair via homologous recombination (GO:0000724);; Molecular Function: zinc ion binding (GO:0008270);; Molecular Function: SUMO transferase activity (GO:0019789);; Cellular Component: Smc5-Smc6 complex (GO:0030915);;	K22756|9.6e-101|sita:101775368|K22756 E3 SUMO-protein ligase NSE2 [EC:2.3.2.-] | (RefSeq) E3 SUMO-protein ligase MMS21 isoform X1	--	[R]	General function prediction only	Zinc-finger of the MIZ type in Nse subunit	E3 SUMO-protein ligase MMS21 OS=Arabidopsis thaliana OX=3702 GN=MMS21 PE=1 SV=1	S	Function unknown	E3 SUMO-protein ligase MMS21 isoform X1 [Setaria viridis]
Dendrocalamus_farinosus_newGene_25675	--	--	--	--	--	[S]	Function unknown	--	--	--	--	PREDICTED: E3 ubiquitin-protein ligase HERC2-like [Oryza brachyantha]
DfaA10G009330	[T]	Signal transduction mechanisms	Molecular Function: protein kinase activity (GO:0004672);; Molecular Function: ATP binding (GO:0005524);;	K08867|2.2e-193|bdi:100838132|K08867 WNK lysine deficient protein kinase [EC:2.7.11.1] | (RefSeq) probable serine/threonine-protein kinase WNK9	--	[R]	General function prediction only	Protein kinase domain	Probable serine/threonine-protein kinase WNK9 OS=Oryza sativa subsp. japonica OX=39947 GN=WNK9 PE=2 SV=1	T	Signal transduction mechanisms	probable serine/threonine-protein kinase WNK9 [Brachypodium distachyon]
DfaB04G015710	--	--	Cellular Component: cytoplasm (GO:0005737);; Cellular Component: protein kinase CK2 complex (GO:0005956);; Molecular Function: protein kinase regulator activity (GO:0019887);;	K03115|3.1e-131|ats:109756364|K03115 casein kinase II subunit beta | (RefSeq) LOC109756364; casein kinase II subunit beta-1-like	Ribosome biogenesis in eukaryotes (ko03008);; Circadian rhythm - plant (ko04712)	[TDK]	Signal transduction mechanisms;; Cell cycle control, cell division, chromosome partitioning;; Transcription	Casein kinase II regulatory subunit	Casein kinase II subunit beta-1 OS=Arabidopsis thaliana OX=3702 GN=CKB1 PE=1 SV=1	--	--	casein kinase II subunit beta-1-like [Aegilops tauschii subsp. tauschii]
DfaC06G005140	--	--	Molecular Function: protein binding (GO:0005515);; Cellular Component: cellular_component (GO:0005575);; Cellular Component: intracellular (GO:0005622);; Cellular Component: cell (GO:0005623);; Cellular Component: cytoplasm (GO:0005737);; Cellular Component: endoplasmic reticulum (GO:0005783);; Cellular Component: plasma membrane (GO:0005886);; Cellular Component: endomembrane system (GO:0012505)…	K15503|9.2e-21|hbr:110673220|K15503 serine/threonine-protein phosphatase 6 regulatory ankyrin repeat subunit B | (RefSeq) uncharacterized protein LOC110673220	--	--	--	Ankyrin repeats (3 copies)	--	S	Function unknown	hypothetical protein BRADI_5g03252v3 [Brachypodium distachyon]
DfaB07G004220	[L]	Replication, recombination and repair	Cellular Component: nucleus (GO:0005634);; Biological Process: regulation of transcription, DNA-templated (GO:0006355);; Molecular Function: chromatin DNA binding (GO:0031490);; Molecular Function: histone binding (GO:0042393);; Molecular Function: metal ion binding (GO:0046872);;	--	--	[KT]	Transcription;; Signal transduction mechanisms	P-loop containing NTP hydrolase pore-1	Protein FORGETTER 1 OS=Arabidopsis thaliana OX=3702 GN=FGT1 PE=1 SV=1	--	--	protein FORGETTER 1 isoform X2 [Oryza sativa Japonica Group]
DfaB05G001330	--	--	Molecular Function: protein serine/threonine phosphatase activity (GO:0004722);; Molecular Function: metal ion binding (GO:0046872);;	K01102|4.5e-140|dosa:Os07t0114000-01|K01102 pyruvate dehydrogenase phosphatase [EC:3.1.3.43] | (RefSeq) Os07g0114000; Similar to Protein phosphatase 2C-like.	--	[T]	Signal transduction mechanisms	Protein phosphatase 2C	Probable protein phosphatase 2C 61 OS=Oryza sativa subsp. japonica OX=39947 GN=Os07g0114000 PE=2 SV=1	T	Signal transduction mechanisms	probable protein phosphatase 2C 61 isoform X2 [Oryza sativa Japonica Group]
DfaC05G008140	--	--	Molecular Function: nucleic acid binding (GO:0003676);; Biological Process: DNA integration (GO:0015074);;	K17545|8.9e-228|zma:103634684|K17545 serine/threonine-protein kinase ULK4 [EC:2.7.11.1] | (RefSeq) uncharacterized protein LOC103634684	--	[R]	General function prediction only	Reverse transcriptase (RNA-dependent DNA polymerase)	Retrovirus-related Pol polyprotein from transposon RE1 OS=Arabidopsis thaliana OX=3702 GN=RE1 PE=2 SV=1	L	Replication, recombination and repair	unknown [Oryza sativa Japonica Group]
DfaA08G009910	--	--	--	--	--	--	--	Protein of unknown function (DUF3615)	--	S	Function unknown	unnamed protein product [Triticum turgidum subsp. durum]
DfaA11G017630	[O]	Posttranslational modification, protein turnover, chaperones	Biological Process: nuclear membrane fusion (GO:0000740);; Molecular Function: ATP binding (GO:0005524);; Cellular Component: mitochondrion (GO:0005739);; Biological Process: response to heat (GO:0009408);; Biological Process: embryo sac cellularization (GO:0009558);; Biological Process: polar nucleus fusion (GO:0010197);; Biological Process: synergid death (GO:0010198);; Molecular Function: heat…	K03686|2.9e-209|obr:102723063|K03686 molecular chaperone DnaJ | (RefSeq) chaperone protein DnaJ-like	--	[O]	Posttranslational modification, protein turnover, chaperones	DnaJ C terminal domain	Chaperone protein dnaJ GFA2, mitochondrial OS=Arabidopsis thaliana OX=3702 GN=GFA2 PE=2 SV=1	O	Posttranslational modification, protein turnover, chaperones	PREDICTED: chaperone protein DnaJ-like [Oryza brachyantha]
DfaA12G006780	--	--	Molecular Function: protein binding (GO:0005515);;	K15201|0.0e+00|obr:102715986|K15201 general transcription factor 3C polypeptide 3 (transcription factor C subunit 4) | (RefSeq) general transcription factor 3C polypeptide 3	--	[K]	Transcription	Tetratricopeptide repeat	--	K	Transcription	hypothetical protein E2562_009922 [Oryza meyeriana var. granulata]
DfaA10G001020	--	--	Molecular Function: acetylglucosaminyltransferase activity (GO:0008375);; Cellular Component: membrane (GO:0016020);;	--	--	--	--	Core-2/I-Branching enzyme	Glycosyltransferase BC10 OS=Oryza sativa subsp. japonica OX=39947 GN=BC10 PE=1 SV=1	S	Function unknown	hypothetical protein E2562_031211 [Oryza meyeriana var. granulata]
DfaA08G006010	--	--	Molecular Function: hydrolase activity, acting on ester bonds (GO:0016788);;	K22503|2.0e-77|lsv:111885850|K22503 aspartyl-tRNA synthetase [EC:6.1.1.12] | (RefSeq) aspartate--tRNA ligase 2, cytoplasmic-like	Aminoacyl-tRNA biosynthesis (ko00970)	--	--	Plant transposon protein	--	S	Function unknown	putative nuclease HARBI1 [Setaria viridis]
DfaA03G011510	[H]	Coenzyme transport and metabolism	Molecular Function: coproporphyrinogen oxidase activity (GO:0004109);; Cellular Component: cytoplasm (GO:0005737);; Biological Process: porphyrin-containing compound biosynthetic process (GO:0006779);; Molecular Function: 4 iron, 4 sulfur cluster binding (GO:0051539);;	K07739|4.1e-74|zju:107418157|K07739 elongator complex protein 3 [EC:2.3.1.48] | (RefSeq) elongator complex protein 3	--	--	--	HemN C-terminal domain	--	H	Coenzyme transport and metabolism	uncharacterized protein LOC101762142 [Setaria italica]
DfaB05G017230	[TK]	Signal transduction mechanisms;; Transcription	Biological Process: phosphorelay signal transduction system (GO:0000160);; Cellular Component: nucleus (GO:0005634);; Biological Process: negative regulation of long-day photoperiodism, flowering (GO:0048579);;	K12129|0.0e+00|dosa:Os07t0695100-01|K12129 pseudo-response regulator 7 | (RefSeq) Os07g0695100, PSEUDO-RESPONSE_REGULATOR_37, PRR37; Signal transduction response regulator, receiver region domain containing protein.	Circadian rhythm - plant (ko04712)	[K]	Transcription	Response regulator receiver domain	Two-component response regulator-like PRR37 OS=Oryza sativa subsp. indica OX=39946 GN=PRR37 PE=2 SV=2	K	Transcription	two-component response regulator-like PRR37 isoform X2 [Oryza sativa Japonica Group]
DfaA05G006370	--	--	Molecular Function: UDP-glycosyltransferase activity (GO:0008194);;	K13227|1.5e-126|ats:109736907|K13227 UDP-glucosyltransferase BX8/BX9 [EC:2.4.1.202] | (RefSeq) LOC109736907; DIMBOA UDP-glucosyltransferase BX9-like	Benzoxazinoid biosynthesis (ko00402)	[GC]	Carbohydrate transport and metabolism;; Energy production and conversion	UDP-glucoronosyl and UDP-glucosyl transferase	DIMBOA UDP-glucosyltransferase BX8 OS=Zea mays OX=4577 GN=Bx8 PE=1 SV=1	--	--	DIMBOA UDP-glucosyltransferase BX8-like [Aegilops tauschii subsp. tauschii]
DfaB11G003070	[X]	Mobilome: prophages, transposons	Molecular Function: nucleic acid binding (GO:0003676);; Molecular Function: zinc ion binding (GO:0008270);; Biological Process: DNA integration (GO:0015074);;	K03006|3.1e-163|adu:107466525|K03006 DNA-directed RNA polymerase II subunit RPB1 [EC:2.7.7.6] | (RefSeq) LOW QUALITY PROTEIN: DNA-directed RNA polymerase II subunit 1-like	RNA polymerase (ko03020)	[R]	General function prediction only	Reverse transcriptase (RNA-dependent DNA polymerase)	Retrovirus-related Pol polyprotein from transposon TNT 1-94 OS=Nicotiana tabacum OX=4097 PE=2 SV=1	L	Replication, recombination and repair	PH01B035L11.21 [Phyllostachys edulis]
DfaA01G003230	[X]	Mobilome: prophages, transposons	Molecular Function: nucleic acid binding (GO:0003676);; Biological Process: DNA integration (GO:0015074);;	K03006|1.2e-71|adu:107466525|K03006 DNA-directed RNA polymerase II subunit RPB1 [EC:2.7.7.6] | (RefSeq) LOW QUALITY PROTEIN: DNA-directed RNA polymerase II subunit 1-like	RNA polymerase (ko03020)	[R]	General function prediction only	gag-polypeptide of LTR copia-type	--	L	Replication, recombination and repair	Putative Zea mays retrotransposon Opie-2 [Oryza sativa Japonica Group]
DfaA12G006340	--	--	Molecular Function: protein dimerization activity (GO:0046983);;	--	--	--	--	Domain of unknown function (DUF4371)	--	S	Function unknown	zinc finger MYM-type protein 1-like [Aegilops tauschii subsp. tauschii]
DfaB04G017880	--	--	--	--	--	--	--	zinc-finger of the FCS-type, C2-C2	FCS-Like Zinc finger 1 OS=Arabidopsis thaliana OX=3702 GN=FLZ1 PE=1 SV=1	S	Function unknown	hypothetical protein E2562_033391 [Oryza meyeriana var. granulata]
DfaB08G008510	--	--	Biological Process: protein transport (GO:0015031);;	K19476|2.8e-60|sita:101783090|K19476 vacuolar protein sorting-associated protein IST1 | (RefSeq) uncharacterized protein LOC101783090	Endocytosis (ko04144)	[Z]	Cytoskeleton	Regulator of Vps4 activity in the MVB pathway	--	Z	Cytoskeleton	uncharacterized protein C2845_PM02G31210 [Panicum miliaceum]
DfaC03G008710	--	--	Molecular Function: transferase activity, transferring glycosyl groups (GO:0016757);;	K18207|1.5e-81|pxb:103951460|K18207 protein O-mannose beta-1,4-N-acetylglucosaminyltransferase [EC:2.4.1.312] | (RefSeq) protein O-linked-mannose beta-1,4-N-acetylglucosaminyltransferase 2-like	Mannose type O-glycan biosynthesis (ko00515)	[S]	Function unknown	Protein of unknown function (DUF563)	Alpha-1,3-arabinosyltransferase XAT2 OS=Oryza sativa subsp. japonica OX=39947 GN=XAT2 PE=1 SV=1	S	Function unknown	hypothetical protein E2562_015363 [Oryza meyeriana var. granulata]
DfaA11G001480	--	--	Biological Process: mRNA processing (GO:0006397);;	K01537|3.8e-195|sita:101775448|K01537 P-type Ca2+ transporter type 2C [EC:7.2.2.10] | (RefSeq) calcium-transporting ATPase 5, plasma membrane-type	--	[R]	General function prediction only	Arsenite-resistance protein 2	Serrate RNA effector molecule OS=Arabidopsis thaliana OX=3702 GN=SE PE=1 SV=2	K	Transcription	hypothetical protein PAHAL_4G027100 [Panicum hallii]
DfaB10G005570	--	--	Molecular Function: nucleic acid binding (GO:0003676);; Molecular Function: zinc ion binding (GO:0008270);; Biological Process: DNA integration (GO:0015074);;	K23288|5.2e-62|gra:105761952|K23288 syndetin | (RefSeq) uncharacterized LOC105761952	--	[R]	General function prediction only	Reverse transcriptase (RNA-dependent DNA polymerase)	Retrovirus-related Pol polyprotein from transposon TNT 1-94 OS=Nicotiana tabacum OX=4097 PE=2 SV=1	J	Translation, ribosomal structure and biogenesis	OSJNBa0089N06.20 [Oryza sativa Japonica Group]
DfaB01G014520	[R]	General function prediction only	Biological Process: mitochondrial respiratory chain complex I assembly (GO:0032981);;	K18159|3.4e-82|dosa:Os01t0727400-01|K18159 NADH dehydrogenase [ubiquinone] 1 alpha subcomplex assembly factor 1 | (RefSeq) Os01g0727400; NADH:ubiquinone oxidoreductase complex I intermediate-associated protein 30 domain containing protein.	--	[S]	Function unknown	Complex I intermediate-associated protein 30 (CIA30)	Probable complex I intermediate-associated protein 30 OS=Arabidopsis thaliana OX=3702 GN=At1g17350 PE=1 SV=2	S	Function unknown	hypothetical protein EJB05_52958 [Eragrostis curvula]
DfaA11G008560	--	--	Molecular Function: nucleic acid binding (GO:0003676);; Molecular Function: zinc ion binding (GO:0008270);;	K19525|2.0e-76|dct:110098611|K19525 vacuolar protein sorting-associated protein 13A/C | (RefSeq) uncharacterized protein LOC110098611	--	[R]	General function prediction only	RNase H-like domain found in reverse transcriptase	Uncharacterized mitochondrial protein AtMg00860 OS=Arabidopsis thaliana OX=3702 GN=AtMg00860 PE=4 SV=1	L	Replication, recombination and repair	OSJNBa0042D13.18 [Oryza sativa Japonica Group]
DfaA07G002990	[R]	General function prediction only	Biological Process: defense response (GO:0006952);; Molecular Function: ADP binding (GO:0043531);;	K13457|0.0e+00|osa:107277214|K13457 disease resistance protein RPM1 | (RefSeq) disease resistance protein RPM1-like isoform X1	Plant-pathogen interaction (ko04626)	[T]	Signal transduction mechanisms	NB-ARC domain	Disease resistance protein RPM1 OS=Arabidopsis thaliana OX=3702 GN=RPM1 PE=1 SV=1	T	Signal transduction mechanisms	hypothetical protein OsI_27843 [Oryza sativa Indica Group]
DfaC01G002920	--	--	Molecular Function: transcription factor activity, sequence-specific DNA binding (GO:0003700);; Cellular Component: nucleus (GO:0005634);; Molecular Function: sequence-specific DNA binding (GO:0043565);;	K13424|5.7e-25|csat:104792652|K13424 WRKY transcription factor 33 | (RefSeq) probable WRKY transcription factor 33	MAPK signaling pathway - plant (ko04016);; Plant-pathogen interaction (ko04626)	--	--	WRKY DNA -binding domain	Probable WRKY transcription factor 50 OS=Arabidopsis thaliana OX=3702 GN=WRKY50 PE=2 SV=1	K	Transcription	hypothetical protein BAE44_0025480 [Dichanthelium oligosanthes]
DfaA01G012440	--	--	--	--	--	--	--	--	Uncharacterized protein At4g15545 OS=Arabidopsis thaliana OX=3702 GN=At4g15545 PE=1 SV=1	S	Function unknown	H0525G02.7 [Oryza sativa]
DfaB11G003910	[H]	Coenzyme transport and metabolism	Cellular Component: integral component of membrane (GO:0016021);; Molecular Function: transferase activity, transferring alkyl or aryl (other than methyl) groups (GO:0016765);;	K09833|1.0e-157|osa:4341663|K09833 homogentisate phytyltransferase / homogentisate geranylgeranyltransferase [EC:2.5.1.115 2.5.1.116] | (RefSeq) homogentisate geranylgeranyltransferase, chloroplastic	Ubiquinone and other terpenoid-quinone biosynthesis (ko00130)	--	--	UbiA prenyltransferase family	Homogentisate geranylgeranyltransferase, chloroplastic OS=Oryza sativa subsp. japonica OX=39947 GN=HGGT PE=2 SV=2	H	Coenzyme transport and metabolism	homogentisate geranylgeranyltransferase, chloroplastic [Oryza sativa Japonica Group]
DfaA11G013070	[DZ]	Cell cycle control, cell division, chromosome partitioning;; Cytoskeleton	--	--	--	[S]	Function unknown	Regulator of chromosome condensation (RCC1) repeat	--	--	--	hypothetical protein E2562_000011 [Oryza meyeriana var. granulata]
DfaB11G003850	--	--	Molecular Function: transcription factor activity, sequence-specific DNA binding (GO:0003700);; Cellular Component: nucleus (GO:0005634);; Molecular Function: sequence-specific DNA binding (GO:0043565);;	K18834|8.0e-15|pxb:103955058|K18834 WRKY transcription factor 1 | (RefSeq) WRKY transcription factor 1	Plant-pathogen interaction (ko04626)	--	--	WRKY DNA -binding domain	WRKY transcription factor WRKY28 OS=Oryza sativa subsp. japonica OX=39947 GN=WRKY28 PE=2 SV=2	K	Transcription	EcWRKY-22 [Eragrostis curvula]
DfaA09G009760	--	--	--	--	--	--	--	--	--	--	--	uncharacterized protein LOC100829919 [Brachypodium distachyon]
DfaB02G004470	--	--	--	K14494|6.2e-36|csat:104735790|K14494 DELLA protein | (RefSeq) DELLA protein RGL3-like	Plant hormone signal transduction (ko04075)	--	--	GRAS domain family	Scarecrow-like protein 32 OS=Arabidopsis thaliana OX=3702 GN=SCL32 PE=1 SV=1	K	Transcription	hypothetical protein C2845_PM05G33200 [Panicum miliaceum]
Dfa0G012060	--	--	--	--	--	--	--	--	--	--	--	hypothetical protein DAI22_10g165802 [Oryza sativa Japonica Group]
DfaC01G009420	--	--	Molecular Function: nucleic acid binding (GO:0003676);; Molecular Function: zinc ion binding (GO:0008270);; Biological Process: DNA integration (GO:0015074);;	K03006|2.4e-161|adu:107466525|K03006 DNA-directed RNA polymerase II subunit RPB1 [EC:2.7.7.6] | (RefSeq) LOW QUALITY PROTEIN: DNA-directed RNA polymerase II subunit 1-like	RNA polymerase (ko03020)	[R]	General function prediction only	Reverse transcriptase (RNA-dependent DNA polymerase)	Retrovirus-related Pol polyprotein from transposon TNT 1-94 OS=Nicotiana tabacum OX=4097 PE=2 SV=1	J	Translation, ribosomal structure and biogenesis	retrotransposon protein, putative, Ty1-copia subclass [Oryza sativa Japonica Group]
DfaB04G013300	--	--	--	K03648|1.8e-41|bpg:Bathy04g01430|K03648 uracil-DNA glycosylase [EC:3.2.2.27] | (RefSeq) uracil-DNA glycosylase	Base excision repair (ko03410)	--	--	YqaJ-like viral recombinase domain	--	S	Function unknown	hypothetical protein E2562_010920 [Oryza meyeriana var. granulata]
DfaB05G013680	[J]	Translation, ribosomal structure and biogenesis	Molecular Function: RNA binding (GO:0003723);; Molecular Function: structural constituent of ribosome (GO:0003735);; Biological Process: translation (GO:0006412);;	K02985|3.3e-119|obr:102708910|K02985 small subunit ribosomal protein S3e | (RefSeq) 40S ribosomal protein S3-1-like	Ribosome (ko03010)	[J]	Translation, ribosomal structure and biogenesis	Ribosomal protein S3, C-terminal domain	40S ribosomal protein S3-2 OS=Arabidopsis thaliana OX=3702 GN=RPS3B PE=1 SV=1	J	Translation, ribosomal structure and biogenesis	hypothetical protein E2562_039350 [Oryza meyeriana var. granulata]
DfaA05G012660	--	--	Biological Process: response to acid chemical (GO:0001101);; Molecular Function: molecular_function (GO:0003674);; Molecular Function: nucleic acid binding (GO:0003676);; Molecular Function: DNA binding (GO:0003677);; Molecular Function: transcription factor activity, sequence-specific DNA binding (GO:0003700);; Molecular Function: binding (GO:0005488);; Biological Process: regulation of transcri…	K18835|6.7e-47|atr:18447391|K18835 WRKY transcription factor 2 | (RefSeq) probable WRKY transcription factor 2	--	--	--	WRKY DNA -binding domain	WRKY transcription factor SUSIBA2 OS=Hordeum vulgare OX=4513 GN=WRKY46 PE=1 SV=1	K	Transcription	hypothetical protein E2562_025058 [Oryza meyeriana var. granulata]
Dfa0G063630	--	--	Cellular Component: cell wall (GO:0005618);; Molecular Function: manganese ion binding (GO:0030145);; Molecular Function: nutrient reservoir activity (GO:0045735);; Cellular Component: apoplast (GO:0048046);;	--	--	--	--	Cupin	Germin-like protein 8-7 OS=Oryza sativa subsp. japonica OX=39947 GN=GER6 PE=2 SV=1	--	--	Germin-like protein 8-5 [Triticum urartu]
DfaC06G007360	--	--	Molecular Function: DNA binding (GO:0003677);; Molecular Function: protein dimerization activity (GO:0046983);;	K11866|2.9e-12|bna:106355118|K11866 STAM-binding protein [EC:3.4.19.12] | (RefSeq) probable ubiquitin thioesterase DG1039	Endocytosis (ko04144)	[L]	Replication, recombination and repair	hAT family C-terminal dimerisation region	Putative AC transposase OS=Zea mays OX=4577 PE=2 SV=2	L	Replication, recombination and repair	Os01g0105300 [Oryza sativa Japonica Group]
DfaB04G018830	--	--	--	--	--	--	--	TATA element modulatory factor 1 DNA binding	--	--	--	hypothetical protein E2562_034879 [Oryza meyeriana var. granulata]
DfaB03G009890	--	--	Molecular Function: DNA binding (GO:0003677);; Molecular Function: protein dimerization activity (GO:0046983);;	K03283|9.4e-14|jre:108998998|K03283 heat shock 70kDa protein 1/2/6/8 | (RefSeq) heat shock cognate 70 kDa protein 2	Spliceosome (ko03040);; Protein processing in endoplasmic reticulum (ko04141);; Endocytosis (ko04144)	[L]	Replication, recombination and repair	hAT family C-terminal dimerisation region	Zinc finger BED domain-containing protein RICESLEEPER 2 OS=Oryza sativa subsp. japonica OX=39947 GN=Os03g0733400 PE=2 SV=1	L	Replication, recombination and repair	zinc finger BED domain-containing protein RICESLEEPER 2-like [Oryza sativa Japonica Group]
DfaB11G013240	--	--	Molecular Function: peptidyl-prolyl cis-trans isomerase activity (GO:0003755);; Cellular Component: cytoplasm (GO:0005737);; Molecular Function: phosphatase activator activity (GO:0019211);;	K17605|1.4e-145|bdi:100842015|K17605 serine/threonine-protein phosphatase 2A activator | (RefSeq) serine/threonine-protein phosphatase 2A activator	--	[DT]	Cell cycle control, cell division, chromosome partitioning;; Signal transduction mechanisms	Phosphotyrosyl phosphate activator (PTPA) protein	--	O	Posttranslational modification, protein turnover, chaperones	serine/threonine-protein phosphatase 2A activator [Brachypodium distachyon]
DfaC03G000800	[J]	Translation, ribosomal structure and biogenesis	Biological Process: ribosomal large subunit assembly (GO:0000027);; Molecular Function: RNA binding (GO:0003723);; Molecular Function: structural constituent of ribosome (GO:0003735);; Biological Process: translation (GO:0006412);; Cellular Component: cytosolic large ribosomal subunit (GO:0022625);;	K02868|1.6e-97|dosa:Os02t0235600-01|K02868 large subunit ribosomal protein L11e | (RefSeq) Os02g0235600; Similar to 60S ribosomal protein L11-2 (L16). Splice isoform 2.	Ribosome (ko03010)	[J]	Translation, ribosomal structure and biogenesis	ribosomal L5P family C-terminus	60S ribosomal protein L11 OS=Oryza sativa subsp. indica OX=39946 GN=RPL11 PE=2 SV=2	J	Translation, ribosomal structure and biogenesis	60S ribosomal protein L11-like [Oryza sativa Japonica Group]
Dfa0G041050	--	--	Cellular Component: mitochondrion (GO:0005739);; Molecular Function: heme transporter activity (GO:0015232);; Cellular Component: integral component of membrane (GO:0016021);; Biological Process: cytochrome complex assembly (GO:0017004);;	--	--	--	--	--	Putative cytochrome c biogenesis ccmB-like mitochondrial protein OS=Arabidopsis thaliana OX=3702 GN=CCMB PE=2 SV=2	--	--	unnamed protein product [Triticum turgidum subsp. durum]
DfaB04G002180	--	--	Cellular Component: integral component of membrane (GO:0016021);;	K01728|2.9e-17|zju:107419134|K01728 pectate lyase [EC:4.2.2.2] | (RefSeq) pectate lyase 1-like	Pentose and glucuronate interconversions (ko00040)	--	--	Domain of unknown function (DUF4220)	--	S	Function unknown	OSIGBa0147M20.2 [Oryza sativa]
DfaC07G005970	--	--	--	--	--	--	--	PWWP domain	--	S	Function unknown	uncharacterized protein LOC100838924 isoform X2 [Brachypodium distachyon]
Dendrocalamus_farinosus_newGene_12613	--	--	Molecular Function: hydrolase activity, acting on ester bonds (GO:0016788);;	--	--	--	--	--	--	S	Function unknown	putative nuclease HARBI1 [Sorghum bicolor]
DfaB11G015870	--	--	Molecular Function: RNA binding (GO:0003723);;	--	--	--	--	RNA recognition motif. (a.k.a. RRM, RBD, or RNP domain)	RNA-binding protein 1 OS=Medicago truncatula OX=3880 GN=RBP1 PE=2 SV=1	A	RNA processing and modification	nuclear speckle RNA-binding protein A isoform X2 [Oryza sativa Japonica Group]
DfaC07G006010	--	--	--	--	--	--	--	Plants and Prokaryotes Conserved (PCC) domain	AT-hook motif nuclear-localized protein 17 OS=Arabidopsis thaliana OX=3702 GN=AHL17 PE=2 SV=1	K	Transcription	hypothetical protein E2562_009742 [Oryza meyeriana var. granulata]
Dfa0G015820	--	--	Cellular Component: membrane (GO:0016020);; Cellular Component: integral component of membrane (GO:0016021);;	K11267|3.9e-10|zma:100284656|K11267 sister chromatid cohesion protein PDS5 | (RefSeq) embryogenesis transmembrane protein	--	--	--	Domain of unknown function	--	S	Function unknown	uncharacterized protein LOC109786245 [Aegilops tauschii subsp. tauschii]
DfaA03G008690	--	--	Molecular Function: nucleic acid binding (GO:0003676);; Molecular Function: zinc ion binding (GO:0008270);;	K19525|3.8e-37|dct:110098611|K19525 vacuolar protein sorting-associated protein 13A/C | (RefSeq) uncharacterized protein LOC110098611	--	[R]	General function prediction only	RNase H-like domain found in reverse transcriptase	Uncharacterized mitochondrial protein AtMg00860 OS=Arabidopsis thaliana OX=3702 GN=AtMg00860 PE=4 SV=1	L	Replication, recombination and repair	retrotransposon protein, putative, Ty3-gypsy sub-class [Oryza sativa Japonica Group]
DfaC09G007560	--	--	Molecular Function: nucleic acid binding (GO:0003676);; Molecular Function: methyltransferase activity (GO:0008168);; Biological Process: methylation (GO:0032259);;	K23960|0.0e+00|dosa:Os10t0447600-01|K23960 mRNA m6A methyltransferase non-catalytic subunit | (RefSeq) Os10g0447600; MT-A70 family protein.	--	[K]	Transcription	MT-A70	N6-adenosine-methyltransferase non-catalytic subunit MTB OS=Arabidopsis thaliana OX=3702 GN=MTB PE=1 SV=1	K	Transcription	hypothetical protein E2562_011896 [Oryza meyeriana var. granulata]
DfaC11G005970	--	--	Cellular Component: integral component of membrane (GO:0016021);;	--	--	--	--	--	--	--	--	hypothetical protein EJB05_45844, partial [Eragrostis curvula]
DfaB11G000780	--	--	Cellular Component: mitochondrial respiratory chain complex I (GO:0005747);; Cellular Component: vacuolar membrane (GO:0005774);; Biological Process: carbohydrate metabolic process (GO:0005975);; Biological Process: mitochondrial electron transport, NADH to ubiquinone (GO:0006120);;	K03965|2.7e-58|zma:100282004|K03965 NADH dehydrogenase (ubiquinone) 1 beta subcomplex subunit 9 | (RefSeq) NADH ubiquinone oxidoreductase B22-like subunit	Oxidative phosphorylation (ko00190)	[C]	Energy production and conversion	Complex 1 protein (LYR family)	NADH dehydrogenase [ubiquinone] 1 beta subcomplex subunit 9 OS=Arabidopsis thaliana OX=3702 GN=CIB22 PE=1 SV=1	C	Energy production and conversion	NADH ubiquinone oxidoreductase B22-like subunit [Zea mays]
DfaB06G011030	--	--	Molecular Function: RNA binding (GO:0003723);; Cellular Component: mitochondrion (GO:0005739);;	--	--	--	--	CRS1 / YhbY (CRM) domain	CRS2-associated factor 2, mitochondrial OS=Oryza sativa subsp. japonica OX=39947 GN=Os08g0188000 PE=2 SV=2	J	Translation, ribosomal structure and biogenesis	CRS2-associated factor 2, mitochondrial [Brachypodium distachyon]
DfaC03G003930	[R]	General function prediction only	Cellular Component: chromatin (GO:0000785);; Cellular Component: nucleus (GO:0005634);; Biological Process: regulation of transcription, DNA-templated (GO:0006355);; Molecular Function: histone methyltransferase activity (H3-K36 specific) (GO:0046975);;	K11423|2.9e-112|bdi:100826287|K11423 [histone H3]-dimethyl-L-lysine36 N-methyltransferase [EC:2.1.1.358] | (RefSeq) histone-lysine N-methyltransferase ASHH3	Lysine degradation (ko00310)	[K]	Transcription	SET domain	Histone-lysine N-methyltransferase ASHH3 OS=Arabidopsis thaliana OX=3702 GN=ASHH3 PE=2 SV=2	K	Transcription	hypothetical protein BRADI_1g20527v3 [Brachypodium distachyon]
Dendrocalamus_farinosus_newGene_26435	--	--	Molecular Function: DNA binding (GO:0003677);; Molecular Function: transcription factor activity, sequence-specific DNA binding (GO:0003700);; Cellular Component: nucleus (GO:0005634);;	K09286|3.2e-30|aly:9305742|K09286 EREBP-like factor | (RefSeq) dehydration-responsive element-binding protein 1C	--	--	--	AP2 domain	Dehydration-responsive element-binding protein 1E OS=Oryza sativa subsp. indica OX=39946 GN=DREB1E PE=3 SV=1	K	Transcription	unnamed protein product [Digitaria exilis]
DfaA09G002890	[Z]	Cytoskeleton	Cellular Component: cellular_component (GO:0005575);; Cellular Component: intracellular (GO:0005622);; Cellular Component: cell (GO:0005623);; Cellular Component: cytoskeleton (GO:0005856);; Cellular Component: organelle (GO:0043226);; Cellular Component: non-membrane-bounded organelle (GO:0043228);; Cellular Component: intracellular organelle (GO:0043229);; Cellular Component: intracellular non-…	K10355|3.1e-213|dosa:Os10t0510000-01|K10355 actin, other eukaryote | (RefSeq) Os10g0510000; Similar to actin.	--	[Z]	Cytoskeleton	Actin	Actin-2 OS=Oryza sativa subsp. indica OX=39946 GN=ACT2 PE=3 SV=1	Z	Cytoskeleton	actin-2 [Oryza sativa Japonica Group]
Dfa0G046440	[R]	General function prediction only	Molecular Function: GTPase activity (GO:0003924);; Molecular Function: GTP binding (GO:0005525);; Cellular Component: Golgi apparatus (GO:0005794);; Biological Process: intracellular protein transport (GO:0006886);; Cellular Component: endomembrane system (GO:0012505);; Biological Process: Rab protein signal transduction (GO:0032482);;	K07877|1.8e-108|obr:102709711|K07877 Ras-related protein Rab-2A | (RefSeq) ras-related protein Rab-2-B-like	--	[U]	Intracellular trafficking, secretion, and vesicular transport	Ras family	Ras-related protein Rab-2-B OS=Zea mays OX=4577 GN=RAB2B PE=2 SV=1	U	Intracellular trafficking, secretion, and vesicular transport	hypothetical protein E2562_011044 [Oryza meyeriana var. granulata]
DfaB02G010560	--	--	Molecular Function: nucleic acid binding (GO:0003676);; Molecular Function: zinc ion binding (GO:0008270);; Biological Process: DNA integration (GO:0015074);;	K15601|1.2e-69|psom:113331285|K15601 [histone H3]-dimethyl-L-lysine9 demethylase [EC:1.14.11.65] | (RefSeq) lysine-specific demethylase JMJ25-like	--	[R]	General function prediction only	Reverse transcriptase (RNA-dependent DNA polymerase)	Retrovirus-related Pol polyprotein from transposon RE2 OS=Arabidopsis thaliana OX=3702 GN=RE2 PE=4 SV=1	L	Replication, recombination and repair	PH01B035L11.21 [Phyllostachys edulis]
Dfa0G041380	--	--	Biological Process: endosperm development (GO:0009960);; Biological Process: regulation of seed growth (GO:0080113);;	--	--	--	--	--	--	S	Function unknown	predicted protein, partial [Hordeum vulgare subsp. vulgare]
DfaC10G008170	--	--	Molecular Function: nucleic acid binding (GO:0003676);; Molecular Function: zinc ion binding (GO:0008270);;	K09338|2.0e-71|cit:102623619|K09338 homeobox-leucine zipper protein | (RefSeq) homeobox-leucine zipper protein ROC8-like	--	[R]	General function prediction only	Retrotransposon gag protein	Uncharacterized mitochondrial protein AtMg00860 OS=Arabidopsis thaliana OX=3702 GN=AtMg00860 PE=4 SV=1	L	Replication, recombination and repair	retrotransposon protein, putative, Ty3-gypsy sub-class [Oryza sativa Japonica Group]
DfaC04G018780	--	--	--	--	--	--	--	--	--	--	--	hypothetical protein EE612_026373 [Oryza sativa]
DfaA01G023770	[Z]	Cytoskeleton	Cellular Component: Swr1 complex (GO:0000812);; Biological Process: regulation of transcription, DNA-templated (GO:0006355);; Biological Process: response to osmotic stress (GO:0006970);; Biological Process: response to temperature stimulus (GO:0009266);; Biological Process: seed germination (GO:0009845);; Biological Process: negative regulation of flower development (GO:0009910);; Molecular Func…	K11662|2.2e-233|sita:101756113|K11662 actin-related protein 6 | (RefSeq) actin-related protein 6 isoform X1	--	[Z]	Cytoskeleton	Actin	Actin-related protein 6 OS=Oryza sativa subsp. indica OX=39946 GN=ARP6 PE=3 SV=1	Z	Cytoskeleton	actin-related protein 6 isoform X2 [Setaria italica]
DfaB09G010030	[G]	Carbohydrate transport and metabolism	Biological Process: reproduction (GO:0000003);; Biological Process: developmental process involved in reproduction (GO:0003006);; Molecular Function: molecular_function (GO:0003674);; Molecular Function: catalytic activity (GO:0003824);; Molecular Function: hydrolase activity, hydrolyzing O-glycosyl compounds (GO:0004553);; Cellular Component: cell wall (GO:0005618);; Biological Process: carbohyd…	K08235|1.9e-163|obr:102714861|K08235 xyloglucan:xyloglucosyl transferase [EC:2.4.1.207] | (RefSeq) probable xyloglucan endotransglucosylase/hydrolase protein 28	--	--	--	Glycosyl hydrolases family 16	Probable xyloglucan endotransglucosylase/hydrolase protein 28 OS=Arabidopsis thaliana OX=3702 GN=XTH28 PE=2 SV=1	G	Carbohydrate transport and metabolism	hypothetical protein E2562_016399 [Oryza meyeriana var. granulata]
Dendrocalamus_farinosus_newGene_28248	--	--	--	--	--	--	--	--	--	S	Function unknown	TPA: polyprotein [Oryza sativa Japonica Group]
Dfa0G047060	--	--	Molecular Function: nucleic acid binding (GO:0003676);; Molecular Function: aspartic-type endopeptidase activity (GO:0004190);; Molecular Function: zinc ion binding (GO:0008270);; Biological Process: DNA integration (GO:0015074);;	K19525|5.3e-71|dct:110098611|K19525 vacuolar protein sorting-associated protein 13A/C | (RefSeq) uncharacterized protein LOC110098611	--	[R]	General function prediction only	Retroviral aspartyl protease	RNA-directed DNA polymerase homolog OS=Oenothera berteroana OX=3950 PE=4 SV=1	L	Replication, recombination and repair	H0502G05.12 [Oryza sativa]
DfaA01G027500	--	--	Biological Process: biological_process (GO:0008150);; Biological Process: response to endogenous stimulus (GO:0009719);; Biological Process: response to hormone (GO:0009725);; Biological Process: response to auxin (GO:0009733);; Biological Process: response to organic substance (GO:0010033);; Biological Process: response to chemical (GO:0042221);; Biological Process: response to stimulus (GO:0050…	K14484|3.1e-66|bdi:100833982|K14484 auxin-responsive protein IAA | (RefSeq) auxin-responsive protein IAA2	Plant hormone signal transduction (ko04075)	--	--	AUX/IAA family	Auxin-responsive protein IAA2 OS=Oryza sativa subsp. japonica OX=39947 GN=IAA2 PE=2 SV=1	K	Transcription	hypothetical protein E2562_000650 [Oryza meyeriana var. granulata]
DfaB11G001960	--	--	Molecular Function: nucleic acid binding (GO:0003676);; Biological Process: DNA integration (GO:0015074);;	K03006|5.0e-118|adu:107466525|K03006 DNA-directed RNA polymerase II subunit RPB1 [EC:2.7.7.6] | (RefSeq) LOW QUALITY PROTEIN: DNA-directed RNA polymerase II subunit 1-like	RNA polymerase (ko03020)	[R]	General function prediction only	Reverse transcriptase (RNA-dependent DNA polymerase)	Retrovirus-related Pol polyprotein from transposon TNT 1-94 OS=Nicotiana tabacum OX=4097 PE=2 SV=1	T	Signal transduction mechanisms	putative polyprotein [Oryza sativa Japonica Group]
DfaB08G005850	--	--	Biological Process: tRNA wobble uridine modification (GO:0002098);; Cellular Component: Elongator holoenzyme complex (GO:0033588);;	K11376|4.0e-84|ats:109762285|K11376 elongator complex protein 5 | (RefSeq) LOC109762285; elongator complex protein 5	--	--	--	Elongator subunit Iki1	--	S	Function unknown	elongator complex protein 5 [Aegilops tauschii subsp. tauschii]
DfaC07G012790	--	--	Molecular Function: transcription factor activity, sequence-specific DNA binding (GO:0003700);; Cellular Component: nucleus (GO:0005634);; Cellular Component: host cell nucleus (GO:0042025);; Molecular Function: sequence-specific DNA binding (GO:0043565);;	K09419|1.1e-187|dosa:Os02t0496100-01|K09419 heat shock transcription factor, other eukaryote | (RefSeq) Os02g0496100, HSFA5, HEAT_STRESS_TRANSCRIPTION_FACTOR_A5; Heat shock factor (HSF)-type, DNA-binding domain containing protein.	--	[K]	Transcription	HSF-type DNA-binding	Heat stress transcription factor A-5 OS=Oryza sativa subsp. japonica OX=39947 GN=HSFA5 PE=2 SV=1	K	Transcription	hypothetical protein OsI_07290 [Oryza sativa Indica Group]
DfaA02G003770	--	--	Molecular Function: pattern binding (GO:0001871);; Molecular Function: (1->3)-beta-D-glucan binding (GO:0001872);; Molecular Function: molecular_function (GO:0003674);; Molecular Function: catalytic activity (GO:0003824);; Molecular Function: hydrolase activity, hydrolyzing O-glycosyl compounds (GO:0004553);; Molecular Function: binding (GO:0005488);; Cellular Component: cellular_component (GO:00…	K19892|2.2e-21|pop:7483251|K19892 glucan endo-1,3-beta-glucosidase 4 [EC:3.2.1.39] | (RefSeq) glucan endo-1,3-beta-glucosidase 4	Starch and sucrose metabolism (ko00500)	--	--	X8 domain	PLASMODESMATA CALLOSE-BINDING PROTEIN 4 OS=Arabidopsis thaliana OX=3702 GN=PDCB4 PE=1 SV=1	S	Function unknown	hypothetical protein OsI_20600 [Oryza sativa Indica Group]
DfaA03G001120	--	--	--	--	--	--	--	Protein of unknown function (DUF1668)	--	S	Function unknown	uncharacterized protein LOC8068280 [Sorghum bicolor]
DfaB09G010510	--	--	--	--	--	--	--	Protein of unknown function (DUF1618)	--	S	Function unknown	uncharacterized protein LOC101753625 [Setaria italica]
DfaB07G012530	--	--	--	--	--	--	--	--	--	--	--	uncharacterized protein LOC100824822 [Brachypodium distachyon]
Dfa0G045540	--	--	--	K13415|9.6e-24|obr:102715163|K13415 protein brassinosteroid insensitive 1 [EC:2.7.10.1 2.7.11.1] | (RefSeq) protein BRASSINOSTEROID INSENSITIVE 1-like	Plant hormone signal transduction (ko04075)	[R]	General function prediction only	zinc-binding in reverse transcriptase	--	E	Amino acid transport and metabolism	Protein kinase domain superfamily protein [Zea mays]
DfaA08G016360	[G]	Carbohydrate transport and metabolism	Biological Process: carbohydrate metabolic process (GO:0005975);; Cellular Component: integral component of membrane (GO:0016021);; Molecular Function: isomerase activity (GO:0016853);; Molecular Function: carbohydrate binding (GO:0030246);;	K01785|2.6e-194|obr:102719852|K01785 aldose 1-epimerase [EC:5.1.3.3] | (RefSeq) aldose 1-epimerase-like	Glycolysis / Gluconeogenesis (ko00010);; Galactose metabolism (ko00052)	[G]	Carbohydrate transport and metabolism	Aldose 1-epimerase	--	G	Carbohydrate transport and metabolism	PREDICTED: aldose 1-epimerase-like [Oryza brachyantha]
DfaC04G016690	--	--	--	K14300|8.9e-26|pda:103721930|K14300 nuclear pore complex protein Nup133 | (RefSeq) LOW QUALITY PROTEIN: nuclear pore complex protein NUP133	RNA transport (ko03013)	--	--	Transposase family tnp2	--	S	Function unknown	uncharacterized protein LOC111876911 [Lactuca sativa]
DfaB08G006480	--	--	Molecular Function: pyruvate dehydrogenase (acetyl-transferring) activity (GO:0004739);; Biological Process: acetyl-CoA biosynthetic process from pyruvate (GO:0006086);; Cellular Component: intracellular membrane-bounded organelle (GO:0043231);;	K00161|1.1e-39|sbi:8075734|K00161 pyruvate dehydrogenase E1 component alpha subunit [EC:1.2.4.1] | (RefSeq) pyruvate dehydrogenase E1 component subunit alpha-1, mitochondrial	Glycolysis / Gluconeogenesis (ko00010);; Citrate cycle (TCA cycle) (ko00020);; Pyruvate metabolism (ko00620);; Carbon metabolism (ko01200)	[C]	Energy production and conversion	--	Pyruvate dehydrogenase E1 component subunit alpha-1, mitochondrial OS=Oryza sativa subsp. japonica OX=39947 GN=Os02g0739600 PE=2 SV=1	C	Energy production and conversion	pyruvate dehydrogenase E1 component subunit alpha-1, mitochondrial [Panicum hallii]
DfaA09G002170	[O]	Posttranslational modification, protein turnover, chaperones	Molecular Function: protein binding (GO:0005515);;	K00799|7.4e-103|ats:109773602|K00799 glutathione S-transferase [EC:2.5.1.18] | (RefSeq) LOC109773602; probable glutathione S-transferase GSTU6 isoform X1	Glutathione metabolism (ko00480)	[O]	Posttranslational modification, protein turnover, chaperones	Glutathione S-transferase, N-terminal domain	Probable glutathione S-transferase GSTU6 OS=Oryza sativa subsp. japonica OX=39947 GN=GSTU6 PE=2 SV=2	O	Posttranslational modification, protein turnover, chaperones	probable glutathione S-transferase GSTU6 isoform X1 [Aegilops tauschii subsp. tauschii]
Dfa0G034480	--	--	--	K17338|7.0e-44|obr:102712846|K17338 receptor expression-enhancing protein 1/2/3/4 | (RefSeq) HVA22-like protein i	--	[V]	Defense mechanisms	--	Putative HVA22-like protein g OS=Arabidopsis thaliana OX=3702 GN=HVA22G PE=3 SV=2	V	Defense mechanisms	hypothetical protein E2562_010081 [Oryza meyeriana var. granulata]
DfaB03G001400	--	--	--	--	--	--	--	--	--	S	Function unknown	hypothetical protein E2562_018018 [Oryza meyeriana var. granulata]
DfaC02G012400	--	--	--	K13944|1.0e-27|dzi:111314300|K13944 LOB domain-containing protein 16 | (RefSeq) LOB domain-containing protein 16-like	--	--	--	Lateral organ boundaries (LOB) domain	LOB domain-containing protein 15 OS=Arabidopsis thaliana OX=3702 GN=LBD15 PE=1 SV=2	S	Function unknown	LOB domain-containing protein 15 [Setaria italica]
DfaC11G010660	--	--	Molecular Function: metal ion binding (GO:0046872);;	--	--	--	--	Metallothionein	Metallothionein-like protein 4A OS=Oryza sativa subsp. japonica OX=39947 GN=MT4A PE=2 SV=1	S	Function unknown	metallothionein-like protein 4A [Oryza sativa Japonica Group]
DfaC11G019580	--	--	Cellular Component: integral component of membrane (GO:0016021);;	K18181|7.3e-09|lja:Lj4g3v1583830.1|K18181 cytochrome c oxidase assembly factor 14 | (RefSeq) Lj4g3v1583830.1; -	--	--	--	--	--	--	--	uncharacterized protein LOC111347717 [Zea mays]
DfaA12G008550	--	--	--	K12472|2.7e-26|bvg:104885038|K12472 epidermal growth factor receptor substrate 15 | (RefSeq) filaggrin-like	Endocytosis (ko04144)	--	--	BURP domain	BURP domain-containing protein 5 OS=Oryza sativa subsp. japonica OX=39947 GN=BURP5 PE=2 SV=2	S	Function unknown	hypothetical protein C2845_PM08G24030 [Panicum miliaceum]
Dfa0G022930	[C]	Energy production and conversion	Biological Process: cytokinin metabolic process (GO:0009690);; Molecular Function: cytokinin dehydrogenase activity (GO:0019139);; Molecular Function: FAD binding (GO:0071949);;	K00279|4.7e-89|ats:109757480|K00279 cytokinin dehydrogenase [EC:1.5.99.12] | (RefSeq) LOC109757480; cytokinin dehydrogenase 5	Zeatin biosynthesis (ko00908)	[C]	Energy production and conversion	FAD binding domain	Cytokinin dehydrogenase 5 OS=Oryza sativa subsp. japonica OX=39947 GN=CKX5 PE=2 SV=1	C	Energy production and conversion	hypothetical protein OsJ_03648 [Oryza sativa Japonica Group]
DfaC02G010260	--	--	Cellular Component: nuclear chromosome (GO:0000228);; Cellular Component: chromatin (GO:0000785);; Cellular Component: nucleosome (GO:0000786);; Cellular Component: nuclear chromatin (GO:0000790);; Molecular Function: molecular_function (GO:0003674);; Molecular Function: nucleic acid binding (GO:0003676);; Molecular Function: DNA binding (GO:0003677);; Molecular Function: binding (GO:0005488);; C…	K11251|8.6e-66|dosa:Os03t0279200-01|K11251 histone H2A | (RefSeq) Os03g0279200; Similar to Histone H2A.	--	[B]	Chromatin structure and dynamics	C-terminus of histone H2A	Probable histone H2A.5 OS=Oryza sativa subsp. indica OX=39946 GN=OsI_002060 PE=3 SV=1	B	Chromatin structure and dynamics	hypothetical protein E2562_032995 [Oryza meyeriana var. granulata]
DfaC06G001100	[K]	Transcription	Molecular Function: DNA binding (GO:0003677);; Molecular Function: DNA-directed 5'-3' RNA polymerase activity (GO:0003899);; Biological Process: transcription, DNA-templated (GO:0006351);; Molecular Function: protein dimerization activity (GO:0046983);;	K03011|1.1e-127|obr:102699893|K03011 DNA-directed RNA polymerase II subunit RPB3 | (RefSeq) DNA-directed RNA polymerases II, IV and V subunit 3-like	RNA polymerase (ko03020)	[K]	Transcription	RNA polymerase Rpb3/RpoA insert domain	DNA-directed RNA polymerases II, IV and V subunit 3 OS=Arabidopsis thaliana OX=3702 GN=NRPB3 PE=1 SV=1	K	Transcription	hypothetical protein E2562_030378 [Oryza meyeriana var. granulata]
DfaA03G018350	--	--	Molecular Function: ATP binding (GO:0005524);; Cellular Component: nucleus (GO:0005634);; Biological Process: transcription, DNA-templated (GO:0006351);; Biological Process: regulation of transcription, DNA-templated (GO:0006355);; Biological Process: developmental process (GO:0032502);;	K22382|2.1e-09|oeu:111408549|K22382 WD repeat-containing protein 26 | (RefSeq) WD repeat-containing protein 26 homolog	--	--	--	WRC	Growth-regulating factor 10 OS=Oryza sativa subsp. japonica OX=39947 GN=GRF10 PE=2 SV=1	K	Transcription	growth-regulating factor 10-like [Hordeum vulgare]
DfaB03G012500	--	--	Molecular Function: nucleic acid binding (GO:0003676);; Molecular Function: zinc ion binding (GO:0008270);;	--	--	--	--	gag-polypeptide of LTR copia-type	--	L	Replication, recombination and repair	PH01B001G05.18 [Phyllostachys edulis]
DfaC05G005760	--	--	Cellular Component: integral component of membrane (GO:0016021);; Molecular Function: cellulose synthase (UDP-forming) activity (GO:0016760);; Biological Process: cellulose biosynthetic process (GO:0030244);; Biological Process: cell wall organization (GO:0071555);;	K20923|0.0e+00|bdi:100845855|K20923 mixed-linked glucan synthase [EC:2.4.1.-] | (RefSeq) probable mixed-linked glucan synthase 3	--	--	--	Cellulose synthase	Probable mixed-linked glucan synthase 3 OS=Oryza sativa subsp. indica OX=39946 GN=CSLF3 PE=3 SV=1	G	Carbohydrate transport and metabolism	probable mixed-linked glucan synthase 3 [Brachypodium distachyon]
DfaB07G009240	[C]	Energy production and conversion	Molecular Function: transferase activity, transferring acyl groups (GO:0016746);;	K00627|1.0e-196|ats:109784254|K00627 pyruvate dehydrogenase E2 component (dihydrolipoamide acetyltransferase) [EC:2.3.1.12] | (RefSeq) LOC109784254; dihydrolipoyllysine-residue acetyltransferase component 4 of pyruvate dehydrogenase complex, chloroplastic-like	Glycolysis / Gluconeogenesis (ko00010);; Citrate cycle (TCA cycle) (ko00020);; Pyruvate metabolism (ko00620);; Carbon metabolism (ko01200)	[C]	Energy production and conversion	2-oxoacid dehydrogenases acyltransferase (catalytic domain)	Dihydrolipoyllysine-residue acetyltransferase component 4 of pyruvate dehydrogenase complex, chloroplastic OS=Arabidopsis thaliana OX=3702 GN=LTA2 PE=2 SV=1	C	Energy production and conversion	uncharacterized protein C2845_PM14G15020 [Panicum miliaceum]
DfaC03G003370	--	--	Molecular Function: nucleic acid binding (GO:0003676);; Molecular Function: aspartic-type endopeptidase activity (GO:0004190);; Molecular Function: zinc ion binding (GO:0008270);; Biological Process: DNA integration (GO:0015074);;	K19525|5.0e-73|dct:110098611|K19525 vacuolar protein sorting-associated protein 13A/C | (RefSeq) uncharacterized protein LOC110098611	--	[R]	General function prediction only	Retroviral aspartyl protease	RNA-directed DNA polymerase homolog OS=Oenothera berteroana OX=3950 PE=4 SV=1	L	Replication, recombination and repair	retrotransposon protein, putative, Ty3-gypsy sub-class [Oryza sativa Japonica Group]
DfaA11G006620	--	--	--	--	--	--	--	Plant transposase (Ptta/En/Spm family)	--	--	--	hypothetical protein OsI_07593 [Oryza sativa Indica Group]
DfaB02G009610	--	--	--	--	--	--	--	Cysteine-rich TM module stress tolerance	--	S	Function unknown	hypothetical protein E2562_002048 [Oryza meyeriana var. granulata]
DfaB06G010140	--	--	Molecular Function: Rho guanyl-nucleotide exchange factor activity (GO:0005089);;	--	--	--	--	PRONE (Plant-specific Rop nucleotide exchanger)	Rop guanine nucleotide exchange factor 1 OS=Arabidopsis thaliana OX=3702 GN=ROPGEF1 PE=1 SV=2	G	Carbohydrate transport and metabolism	rop guanine nucleotide exchange factor 1 [Setaria italica]
Dfa0G071330	--	--	Molecular Function: nucleic acid binding (GO:0003676);; Molecular Function: zinc ion binding (GO:0008270);; Biological Process: DNA integration (GO:0015074);;	K01768|1.6e-103|ghi:107911085|K01768 adenylate cyclase [EC:4.6.1.1] | (RefSeq) LOW QUALITY PROTEIN: uncharacterized protein LOC107911085	Purine metabolism (ko00230)	[R]	General function prediction only	Reverse transcriptase (RNA-dependent DNA polymerase)	Retrovirus-related Pol polyprotein from transposon RE1 OS=Arabidopsis thaliana OX=3702 GN=RE1 PE=2 SV=1	L	Replication, recombination and repair	PH01B035L11.21 [Phyllostachys edulis]
DfaB01G018430	[E]	Amino acid transport and metabolism	Biological Process: oligopeptide transport (GO:0006857);; Biological Process: response to wounding (GO:0009611);; Biological Process: response to jasmonic acid (GO:0009753);; Cellular Component: integral component of membrane (GO:0016021);; Molecular Function: transmembrane transporter activity (GO:0022857);;	K14638|1.7e-119|bdi:100837483|K14638 solute carrier family 15 (peptide/histidine transporter), member 3/4 | (RefSeq) protein NRT1/ PTR FAMILY 8.2	--	[E]	Amino acid transport and metabolism	POT family	Protein NRT1/ PTR FAMILY 6.2 OS=Arabidopsis thaliana OX=3702 GN=NPF6.2 PE=1 SV=1	E	Amino acid transport and metabolism	hypothetical protein GQ55_5G283400 [Panicum hallii var. hallii]
DfaB11G006260	[T]	Signal transduction mechanisms	Molecular Function: protein kinase activity (GO:0004672);; Molecular Function: ATP binding (GO:0005524);; Cellular Component: plasma membrane (GO:0005886);; Cellular Component: plasmodesma (GO:0009506);; Cellular Component: integral component of membrane (GO:0016021);; Biological Process: protein autophosphorylation (GO:0046777);;	K13435|6.2e-34|spen:107018783|K13435 serine/threonine-protein kinase Pto | (RefSeq) receptor-like protein kinase HERK 1 isoform X2	Plant-pathogen interaction (ko04626)	--	--	Protein tyrosine and serine/threonine kinase	Probable LRR receptor-like serine/threonine-protein kinase At1g14390 OS=Arabidopsis thaliana OX=3702 GN=At1g14390 PE=1 SV=1	T	Signal transduction mechanisms	probable LRR receptor-like serine/threonine-protein kinase At1g14390 [Setaria italica]
DfaB03G012600	--	--	Molecular Function: calmodulin binding (GO:0005516);; Biological Process: defense response (GO:0006952);; Biological Process: response to biotic stimulus (GO:0009607);; Cellular Component: integral component of membrane (GO:0016021);;	K08472|1.2e-222|bdi:100846941|K08472 mlo protein | (RefSeq) MLO-like protein 1	--	--	--	Mlo family	MLO-like protein 1 OS=Arabidopsis thaliana OX=3702 GN=MLO1 PE=1 SV=1	G	Carbohydrate transport and metabolism	unnamed protein product [Triticum turgidum subsp. durum]
DfaB01G023700	[G]	Carbohydrate transport and metabolism	Molecular Function: polygalacturonase activity (GO:0004650);; Cellular Component: extracellular region (GO:0005576);; Biological Process: carbohydrate metabolic process (GO:0005975);; Biological Process: cell wall organization (GO:0071555);;	K01213|7.8e-147|aip:107645968|K01213 galacturan 1,4-alpha-galacturonidase [EC:3.2.1.67] | (RefSeq) polygalacturonase At1g48100-like	Pentose and glucuronate interconversions (ko00040)	--	--	Glycosyl hydrolases family 28	Polygalacturonase At1g48100 OS=Arabidopsis thaliana OX=3702 GN=At1g48100 PE=2 SV=1	G	Carbohydrate transport and metabolism	polygalacturonase [Hordeum vulgare]
DfaA02G013680	--	--	--	K17086|5.8e-17|fve:101300290|K17086 transmembrane 9 superfamily member 2/4 | (RefSeq) uncharacterized LOC101300290	--	--	--	MULE transposase domain	--	S	Function unknown	putative transposon protein [Phyllostachys edulis]
DfaA11G010940	--	--	--	K14300|8.5e-53|pda:103721930|K14300 nuclear pore complex protein Nup133 | (RefSeq) LOW QUALITY PROTEIN: nuclear pore complex protein NUP133	RNA transport (ko03013)	--	--	Transposase family tnp2	--	S	Function unknown	transposon protein, putative, CACTA, En/Spm sub-class [Oryza sativa Japonica Group]
Dendrocalamus_farinosus_newGene_1150	--	--	Molecular Function: iron ion binding (GO:0005506);; Cellular Component: nucleus (GO:0005634);; Molecular Function: oxidoreductase activity, acting on paired donors, with incorporation or reduction of molecular oxygen, 2-oxoglutarate as one donor, and incorporation of one atom each of oxygen into both donors (GO:0016706);;	K21760|2.4e-15|cpap:110809810|K21760 bifunctional lysine-specific demethylase and histidyl-hydroxylase MINA [EC:1.14.11.-] | (RefSeq) uncharacterized protein LOC110809810	--	--	--	--	--	E	Amino acid transport and metabolism	uncharacterized protein C2845_PM16G22710 [Panicum miliaceum]
Dendrocalamus_farinosus_newGene_3991	--	--	Cellular Component: integral component of membrane (GO:0016021);; Biological Process: transmembrane transport (GO:0055085);;	K15277|6.2e-25|obr:102715649|K15277 solute carrier family 35 (adenosine 3'-phospho 5'-phosphosulfate transporter), member B3 | (RefSeq) UDP-galactose/UDP-glucose transporter 2-like	--	[G]	Carbohydrate transport and metabolism	--	UDP-galactose/UDP-glucose transporter 4 OS=Arabidopsis thaliana OX=3702 GN=UTR4 PE=2 SV=1	G	Carbohydrate transport and metabolism	PREDICTED: UDP-galactose/UDP-glucose transporter 2-like isoform X1 [Oryza brachyantha]
DfaC07G007500	--	--	Biological Process: regulation of alternative mRNA splicing, via spliceosome (GO:0000381);; Molecular Function: molecular_function (GO:0003674);; Molecular Function: nucleic acid binding (GO:0003676);; Molecular Function: DNA binding (GO:0003677);; Molecular Function: transcription factor activity, sequence-specific DNA binding (GO:0003700);; Molecular Function: binding (GO:0005488);; Cellular Co…	K01537|6.0e-280|sita:101775448|K01537 P-type Ca2+ transporter type 2C [EC:7.2.2.10] | (RefSeq) calcium-transporting ATPase 5, plasma membrane-type	--	[R]	General function prediction only	Arsenite-resistance protein 2	Serrate RNA effector molecule OS=Arabidopsis thaliana OX=3702 GN=SE PE=1 SV=2	A	RNA processing and modification	hypothetical protein E2562_001742 [Oryza meyeriana var. granulata]
DfaB08G025770	--	--	--	--	--	--	--	--	--	--	--	uncharacterized protein LOC100840194 isoform X2 [Brachypodium distachyon]
DfaA07G015220	--	--	Molecular Function: DNA binding (GO:0003677);; Cellular Component: nucleus (GO:0005634);; Cellular Component: integral component of membrane (GO:0016021);; Cellular Component: host cell nucleus (GO:0042025);; Molecular Function: metal ion binding (GO:0046872);;	K09060|6.5e-40|zma:103630819|K09060 plant G-box-binding factor | (RefSeq) LOW QUALITY PROTEIN: transcription factor HBP-1a	--	--	--	SBP domain	Squamosa promoter-binding-like protein 15 OS=Oryza sativa subsp. indica OX=39946 GN=SPL15 PE=2 SV=1	S	Function unknown	squamosa-promoter binding protein-like protein, partial [Phyllostachys edulis]
DfaB08G011500	--	--	Molecular Function: RNA binding (GO:0003723);; Molecular Function: polynucleotide adenylyltransferase activity (GO:0004652);; Biological Process: RNA 3'-end processing (GO:0031123);; Biological Process: RNA polyadenylation (GO:0043631);;	K14376|2.1e-60|zma:103639211|K14376 poly(A) polymerase [EC:2.7.7.19] | (RefSeq) nuclear poly(A) polymerase 3	mRNA surveillance pathway (ko03015)	--	--	--	--	A	RNA processing and modification	nuclear poly(A) polymerase 3 [Zea mays]
Dendrocalamus_farinosus_newGene_1583	--	--	--	--	--	--	--	--	--	--	--	hypothetical protein E2562_008229 [Oryza meyeriana var. granulata]
DfaC01G006630	--	--	Molecular Function: RNA binding (GO:0003723);;	K01148|3.6e-13|egr:104425678|K01148 poly(A)-specific ribonuclease [EC:3.1.13.4] | (RefSeq) uncharacterized CRM domain-containing protein At3g25440, chloroplastic isoform X1	RNA degradation (ko03018)	[L]	Replication, recombination and repair	--	CRM-domain containing factor CFM9, mitochondrial OS=Arabidopsis thaliana OX=3702 GN=CFM9 PE=2 SV=1	L	Replication, recombination and repair	putative CRM domain-containing protein [Panicum miliaceum]
DfaC01G015450	[M]	Cell wall/membrane/envelope biogenesis	Molecular Function: protein kinase activity (GO:0004672);; Molecular Function: ATP binding (GO:0005524);; Biological Process: protein phosphorylation (GO:0006468);;	K02218|3.9e-56|aip:107617451|K02218 casein kinase 1 [EC:2.7.11.1] | (RefSeq) casein kinase 1-like protein 2 isoform X1	--	[T]	Signal transduction mechanisms	Protein kinase domain	Casein kinase 1-like protein HD16 OS=Oryza sativa subsp. japonica OX=39947 GN=HD16 PE=1 SV=1	T	Signal transduction mechanisms	hypothetical protein E2562_013213 [Oryza meyeriana var. granulata]
DfaB08G024140	[J]	Translation, ribosomal structure and biogenesis	Cellular Component: plastid small ribosomal subunit (GO:0000312);; Molecular Function: RNA binding (GO:0003723);; Molecular Function: structural constituent of ribosome (GO:0003735);; Biological Process: translation (GO:0006412);; Cellular Component: chloroplast stroma (GO:0009570);; Cellular Component: chloroplast envelope (GO:0009941);; Cellular Component: small ribosomal subunit (GO:0015935);;	K02996|2.6e-94|bdi:100832075|K02996 small subunit ribosomal protein S9 | (RefSeq) 30S ribosomal protein S9, chloroplastic	Ribosome (ko03010)	[J]	Translation, ribosomal structure and biogenesis	Ribosomal protein S9/S16	30S ribosomal protein S9, chloroplastic OS=Arabidopsis thaliana OX=3702 GN=RPS9 PE=2 SV=1	J	Translation, ribosomal structure and biogenesis	30S ribosomal protein S9, chloroplastic [Brachypodium distachyon]
DfaB06G012790	--	--	Molecular Function: nucleic acid binding (GO:0003676);; Molecular Function: zinc ion binding (GO:0008270);;	K13519|1.8e-13|adu:107489062|K13519 lysophospholipid acyltransferase [EC:2.3.1.51 2.3.1.23 2.3.1.-] | (RefSeq) lysophospholipid acyltransferase 1-like	Glycerolipid metabolism (ko00561);; Glycerophospholipid metabolism (ko00564);; Ether lipid metabolism (ko00565)	[R]	General function prediction only	gag-polypeptide of LTR copia-type	--	L	Replication, recombination and repair	PH01B001E05.5 [Phyllostachys edulis]
DfaA12G017420	[DPM]	Cell cycle control, cell division, chromosome partitioning;; Inorganic ion transport and metabolism;; Cell wall/membrane/envelope biogenesis	Molecular Function: copper ion binding (GO:0005507);; Molecular Function: oxidoreductase activity (GO:0016491);;	K05909|1.1e-219|sita:101752666|K05909 laccase [EC:1.10.3.2] | (RefSeq) laccase-15	--	[Q]	Secondary metabolites biosynthesis, transport and catabolism	Multicopper oxidase	Putative laccase-19 OS=Oryza sativa subsp. indica OX=39946 GN=LAC19 PE=3 SV=1	Q	Secondary metabolites biosynthesis, transport and catabolism	laccase-15-like [Panicum hallii]
DfaB11G003560	--	--	--	K13128|3.5e-06|smo:SELMODRAFT_444691|K13128 zinc finger CCHC domain-containing protein 8 | (RefSeq) hypothetical protein	--	--	--	--	Protein GLUTAMINE DUMPER 4 OS=Arabidopsis thaliana OX=3702 GN=GDU4 PE=2 SV=1	S	Function unknown	hypothetical protein E2562_018278 [Oryza meyeriana var. granulata]
DfaA02G012830	--	--	Cellular Component: endoplasmic reticulum (GO:0005783);; Cellular Component: Golgi apparatus (GO:0005794);; Cellular Component: membrane (GO:0016020);; Cellular Component: integral component of membrane (GO:0016021);; Biological Process: vesicle-mediated transport (GO:0016192);;	K20359|5.1e-78|ats:109751245|K20359 PRA1 family protein 1 | (RefSeq) LOC109751245; PRA1 family protein F3-like	--	[U]	Intracellular trafficking, secretion, and vesicular transport	PRA1 family protein	PRA1 family protein F3 OS=Arabidopsis thaliana OX=3702 GN=PRA1F3 PE=1 SV=1	P	Inorganic ion transport and metabolism	predicted protein [Hordeum vulgare subsp. vulgare]
DfaA08G019450	[E]	Amino acid transport and metabolism	Molecular Function: 5-methyltetrahydropteroyltriglutamate-homocysteine S-methyltransferase activity (GO:0003871);; Molecular Function: zinc ion binding (GO:0008270);; Biological Process: methionine biosynthetic process (GO:0009086);;	K00549|0.0e+00|obr:102700509|K00549 5-methyltetrahydropteroyltriglutamate--homocysteine methyltransferase [EC:2.1.1.14] | (RefSeq) 5-methyltetrahydropteroyltriglutamate--homocysteine methyltransferase 1	Cysteine and methionine metabolism (ko00270);; Selenocompound metabolism (ko00450);; Biosynthesis of amino acids (ko01230)	[E]	Amino acid transport and metabolism	Cobalamin-independent synthase, Catalytic domain	5-methyltetrahydropteroyltriglutamate--homocysteine methyltransferase 1 OS=Oryza sativa subsp. japonica OX=39947 GN=Os12g0623900 PE=2 SV=1	E	Amino acid transport and metabolism	PREDICTED: 5-methyltetrahydropteroyltriglutamate--homocysteine methyltransferase 1 [Oryza brachyantha]
DfaA03G024170	--	--	Molecular Function: protein binding (GO:0005515);;	--	--	--	--	Kelch motif	--	S	Function unknown	hypothetical protein E2562_018574 [Oryza meyeriana var. granulata]
DfaC04G000270	--	--	Molecular Function: magnesium ion binding (GO:0000287);; Molecular Function: terpene synthase activity (GO:0010333);;	K15803|1.2e-194|obr:102717612|K15803 (-)-germacrene D synthase [EC:4.2.3.75] | (RefSeq) (-)-germacrene D synthase-like	Sesquiterpenoid and triterpenoid biosynthesis (ko00909)	--	--	Terpene synthase family, metal binding domain	(-)-germacrene D synthase OS=Vitis vinifera OX=29760 GN=VIT_19s0014g04930 PE=1 SV=1	S	Function unknown	(-)-germacrene D synthase [Indosasa hispida]
DfaB08G019670	--	--	Molecular Function: protein kinase activity (GO:0004672);; Molecular Function: ATP binding (GO:0005524);; Cellular Component: integral component of membrane (GO:0016021);;	K24104|1.6e-70|thj:104799061|K24104 GPN-loop GTPase | (RefSeq) LOW QUALITY PROTEIN: uncharacterized protein LOC104799061	--	--	--	Protein tyrosine and serine/threonine kinase	Cysteine-rich receptor-like protein kinase 6 OS=Oryza sativa subsp. japonica OX=39947 GN=CRK6 PE=1 SV=1	T	Signal transduction mechanisms	receptor-like protein kinase, putative,expressed [Hordeum vulgare]
DfaB12G010630	[J]	Translation, ribosomal structure and biogenesis	Molecular Function: RNA binding (GO:0003723);; Molecular Function: structural constituent of ribosome (GO:0003735);; Biological Process: translation (GO:0006412);; Molecular Function: zinc ion binding (GO:0008270);; Cellular Component: small ribosomal subunit (GO:0015935);;	K02980|4.8e-28|dosa:Os03t0773150-00|K02980 small subunit ribosomal protein S29e | (RefSeq) Os03g0773150; 40S ribosomal protein S29.	Ribosome (ko03010)	[J]	Translation, ribosomal structure and biogenesis	Ribosomal protein S14p/S29e	40S ribosomal protein S29 OS=Triticum aestivum OX=4565 GN=RPS29 PE=1 SV=1	J	Translation, ribosomal structure and biogenesis	hypothetical protein OsI_38468 [Oryza sativa Indica Group]
DfaC11G011670	--	--	Molecular Function: enzyme inhibitor activity (GO:0004857);; Biological Process: negative regulation of catalytic activity (GO:0043086);;	--	--	--	--	Plant invertase/pectin methylesterase inhibitor	--	S	Function unknown	predicted protein [Hordeum vulgare subsp. vulgare]
Dendrocalamus_farinosus_newGene_35229	--	--	Molecular Function: RNA ligase (ATP) activity (GO:0003972);; Biological Process: tRNA splicing, via endonucleolytic cleavage and ligation (GO:0006388);; Cellular Component: integral component of membrane (GO:0016021);;	--	--	--	--	--	--	S	Function unknown	--
DfaC03G013740	[T]	Signal transduction mechanisms	Molecular Function: protein serine/threonine kinase activity (GO:0004674);; Molecular Function: ATP binding (GO:0005524);; Cellular Component: nucleus (GO:0005634);; Cellular Component: cytoplasm (GO:0005737);; Biological Process: response to cold (GO:0009409);; Biological Process: response to brassinosteroid (GO:0009741);; Biological Process: unidimensional cell growth (GO:0009826);; Biological …	K08960|3.9e-244|bdi:100835656|K08960 casein kinase 1, epsilon [EC:2.7.11.1] | (RefSeq) casein kinase 1 isoform X1	--	[T]	Signal transduction mechanisms	Protein kinase domain	Casein kinase 1 OS=Oryza sativa subsp. japonica OX=39947 GN=CKI1 PE=1 SV=1	T	Signal transduction mechanisms	predicted protein [Hordeum vulgare subsp. vulgare]
DfaB04G013630	--	--	Molecular Function: chitin binding (GO:0008061);;	K01183|1.8e-14|sbi:8086328|K01183 chitinase [EC:3.2.1.14] | (RefSeq) endochitinase A	Amino sugar and nucleotide sugar metabolism (ko00520)	[R]	General function prediction only	Chitin recognition protein	Endochitinase B (Fragment) OS=Zea mays OX=4577 PE=1 SV=1	O	Posttranslational modification, protein turnover, chaperones	chitinase 5-like [Aegilops tauschii subsp. tauschii]
Dfa0G049040	[I]	Lipid transport and metabolism	Molecular Function: phospholipase D activity (GO:0004630);; Biological Process: phosphatidic acid biosynthetic process (GO:0006654);; Biological Process: lipid catabolic process (GO:0016042);; Biological Process: inositol lipid-mediated signaling (GO:0048017);; Molecular Function: N-acylphosphatidylethanolamine-specific phospholipase D activity (GO:0070290);;	K01115|0.0e+00|ats:109768018|K01115 phospholipase D1/2 [EC:3.1.4.4] | (RefSeq) LOC109768018; phospholipase D zeta 1 isoform X1	Glycerophospholipid metabolism (ko00564);; Ether lipid metabolism (ko00565);; Endocytosis (ko04144)	[I]	Lipid transport and metabolism	Phospholipase D Active site motif	Phospholipase D zeta 1 OS=Arabidopsis thaliana OX=3702 GN=PLDZETA1 PE=1 SV=1	I	Lipid transport and metabolism	phospholipase D zeta 1 isoform X1 [Aegilops tauschii subsp. tauschii]
DfaA10G010650	[Q]	Secondary metabolites biosynthesis, transport and catabolism	Molecular Function: oxidoreductase activity (GO:0016491);; Molecular Function: metal ion binding (GO:0046872);;	K05278|8.1e-64|ghi:107959507|K05278 flavonol synthase [EC:1.14.20.6] | (RefSeq) flavonol synthase/flavanone 3-hydroxylase-like	Flavonoid biosynthesis (ko00941)	[QR]	Secondary metabolites biosynthesis, transport and catabolism;; General function prediction only	non-haem dioxygenase in morphine synthesis N-terminal	Probable 2-oxoglutarate-dependent dioxygenase At3g111800 OS=Arabidopsis thaliana OX=3702 GN=At3g11180 PE=2 SV=1	Q	Secondary metabolites biosynthesis, transport and catabolism	putative 2-oxoglutarate/Fe(II)-dependent dioxygenase [Triticum urartu]
DfaA04G015450	--	--	Molecular Function: RNA polymerase II transcription factor activity, sequence-specific DNA binding (GO:0000981);; Molecular Function: molecular_function (GO:0003674);; Molecular Function: transcription factor activity, sequence-specific DNA binding (GO:0003700);; Cellular Component: cellular_component (GO:0005575);; Cellular Component: intracellular (GO:0005622);; Cellular Component: cell (GO:000…	--	--	[K]	Transcription	Myb/SANT-like DNA-binding domain	Trihelix transcription factor GT-3b OS=Arabidopsis thaliana OX=3702 GN=GT-3B PE=1 SV=1	K	Transcription	unnamed protein product [Digitaria exilis]
DfaC11G018580	[L]	Replication, recombination and repair	Molecular Function: RNA binding (GO:0003723);; Molecular Function: RNA helicase activity (GO:0003724);; Molecular Function: ATP binding (GO:0005524);; Cellular Component: nucleus (GO:0005634);; Cellular Component: P granule (GO:0043186);;	K11594|1.4e-278|dosa:Os03t0805200-01|K11594 ATP-dependent RNA helicase DDX3X [EC:3.6.4.13] | (RefSeq) Os03g0805200; Similar to RNA helicase (Fragment).	--	[A]	RNA processing and modification	DEAD/DEAH box helicase	DEAD-box ATP-dependent RNA helicase 37 OS=Oryza sativa subsp. japonica OX=39947 GN=PL10A PE=2 SV=1	A	RNA processing and modification	DEAD-box ATP-dependent RNA helicase 37 [Oryza sativa Japonica Group]
DfaA12G010230	--	--	--	K10638|2.1e-24|psom:113308475|K10638 E3 ubiquitin-protein ligase UHRF1 [EC:2.3.2.27] | (RefSeq) uncharacterized protein LOC113308475	--	--	--	Development and cell death domain	--	S	Function unknown	extensin-like [Aegilops tauschii subsp. tauschii]
DfaA01G016090	--	--	--	K14300|3.9e-50|pda:103721930|K14300 nuclear pore complex protein Nup133 | (RefSeq) LOW QUALITY PROTEIN: nuclear pore complex protein NUP133	RNA transport (ko03013)	--	--	Transposase family tnp2	--	S	Function unknown	uncharacterized protein LOC107281919 [Oryza sativa Japonica Group]
DfaA12G000440	[X]	Mobilome: prophages, transposons	Molecular Function: nucleic acid binding (GO:0003676);; Molecular Function: zinc ion binding (GO:0008270);; Biological Process: DNA integration (GO:0015074);;	K03006|6.2e-183|adu:107466525|K03006 DNA-directed RNA polymerase II subunit RPB1 [EC:2.7.7.6] | (RefSeq) LOW QUALITY PROTEIN: DNA-directed RNA polymerase II subunit 1-like	RNA polymerase (ko03020)	[R]	General function prediction only	Reverse transcriptase (RNA-dependent DNA polymerase)	Retrovirus-related Pol polyprotein from transposon TNT 1-94 OS=Nicotiana tabacum OX=4097 PE=2 SV=1	L	Replication, recombination and repair	putative gag and pol protein [Oryza sativa Japonica Group]
DfaB05G013690	--	--	Biological Process: spliceosomal snRNP assembly (GO:0000387);; Molecular Function: RNA binding (GO:0003723);; Cellular Component: spliceosomal complex (GO:0005681);;	K11099|9.2e-37|sbi:8060670|K11099 small nuclear ribonucleoprotein G | (RefSeq) probable small nuclear ribonucleoprotein G	Spliceosome (ko03040)	[A]	RNA processing and modification	LSM domain	Probable small nuclear ribonucleoprotein G OS=Arabidopsis thaliana OX=3702 GN=At2g23930 PE=3 SV=1	A	RNA processing and modification	probable small nuclear ribonucleoprotein G [Panicum hallii]
DfaA11G012920	--	--	--	--	--	[T]	Signal transduction mechanisms	CS domain	Protein BOBBER 1 OS=Arabidopsis thaliana OX=3702 GN=BOB1 PE=1 SV=1	T	Signal transduction mechanisms	unnamed protein product [Triticum turgidum subsp. durum]
DfaC01G010030	--	--	Cellular Component: cellular_component (GO:0005575);; Cellular Component: cell (GO:0005623);; Cellular Component: plasma membrane (GO:0005886);; Cellular Component: membrane (GO:0016020);; Cellular Component: cell part (GO:0044464);; Cellular Component: cell periphery (GO:0071944);;	K18932|8.5e-110|brp:103854281|K18932 palmitoyltransferase [EC:2.3.1.225] | (RefSeq) probable protein S-acyltransferase 7	--	[R]	General function prediction only	DHHC palmitoyltransferase	Protein S-acyltransferase 8 OS=Arabidopsis thaliana OX=3702 GN=PAT08 PE=1 SV=2	S	Function unknown	hypothetical protein E2562_028997 [Oryza meyeriana var. granulata]
DfaC02G002190	--	--	Molecular Function: nucleic acid binding (GO:0003676);; Biological Process: DNA integration (GO:0015074);;	K17545|6.1e-200|zma:103634684|K17545 serine/threonine-protein kinase ULK4 [EC:2.7.11.1] | (RefSeq) uncharacterized protein LOC103634684	--	[R]	General function prediction only	Reverse transcriptase (RNA-dependent DNA polymerase)	Retrovirus-related Pol polyprotein from transposon RE1 OS=Arabidopsis thaliana OX=3702 GN=RE1 PE=2 SV=1	L	Replication, recombination and repair	PH01B001I13.11 [Phyllostachys edulis]
DfaC01G022090	--	--	Biological Process: ubiquitin-dependent protein catabolic process (GO:0006511);; Biological Process: protein deubiquitination (GO:0016579);; Molecular Function: thiol-dependent ubiquitinyl hydrolase activity (GO:0036459);;	K11843|3.0e-260|dosa:Os01t0550100-01|K11843 ubiquitin carboxyl-terminal hydrolase 14 [EC:3.4.19.12] | (RefSeq) Os01g0550100; Similar to Ubiquitin-specific protease 6.	--	[O]	Posttranslational modification, protein turnover, chaperones	Ubiquitin carboxyl-terminal hydrolase	Ubiquitin carboxyl-terminal hydrolase 6 OS=Arabidopsis thaliana OX=3702 GN=UBP6 PE=1 SV=1	O	Posttranslational modification, protein turnover, chaperones	ubiquitin carboxyl-terminal hydrolase 6 [Oryza sativa Japonica Group]
DfaC01G021650	--	--	Cellular Component: nuclear chromosome, telomeric region (GO:0000784);; Molecular Function: damaged DNA binding (GO:0003684);; Biological Process: double-strand break repair via nonhomologous end joining (GO:0006303);; Biological Process: protection from non-homologous end joining at telomere (GO:0031848);; Molecular Function: 5'-3' exodeoxyribonuclease activity (GO:0035312);; Biological Process:…	K15340|4.3e-102|bdi:100821385|K15340 DNA cross-link repair 1A protein | (RefSeq) uncharacterized protein LOC100821385	--	[L]	Replication, recombination and repair	DNA repair metallo-beta-lactamase	--	L	Replication, recombination and repair	uncharacterized protein LOC100821385 [Brachypodium distachyon]
DfaB01G025800	[J]	Translation, ribosomal structure and biogenesis	Molecular Function: structural constituent of ribosome (GO:0003735);; Cellular Component: ribosome (GO:0005840);; Biological Process: translation (GO:0006412);;	K02906|3.7e-112|ats:109787443|K02906 large subunit ribosomal protein L3 | (RefSeq) LOC109787443; 50S ribosomal protein L3-2, chloroplastic	Ribosome (ko03010)	[J]	Translation, ribosomal structure and biogenesis	Ribosomal protein L3	50S ribosomal protein L3-2, mitochondrial OS=Arabidopsis thaliana OX=3702 GN=RPL3B PE=1 SV=1	J	Translation, ribosomal structure and biogenesis	50S ribosomal protein L3-2, chloroplastic [Aegilops tauschii subsp. tauschii]
DfaC01G003850	--	--	--	--	--	--	--	Peptide N-acetyl-beta-D-glucosaminyl asparaginase amidase A	Peptide-N4-(N-acetyl-beta-glucosaminyl)asparagine amidase A OS=Prunus dulcis OX=3755 PE=1 SV=2	S	Function unknown	hypothetical protein E2562_014957 [Oryza meyeriana var. granulata]
DfaA01G030570	--	--	--	--	--	--	--	--	--	--	--	hypothetical protein E2562_023549 [Oryza meyeriana var. granulata]
DfaC04G014530	--	--	Molecular Function: nucleic acid binding (GO:0003676);; Molecular Function: zinc ion binding (GO:0008270);; Cellular Component: integral component of membrane (GO:0016021);;	K01873|4.9e-49|nau:109209380|K01873 valyl-tRNA synthetase [EC:6.1.1.9] | (RefSeq) valine--tRNA ligase, mitochondrial 1-like	Aminoacyl-tRNA biosynthesis (ko00970)	[R]	General function prediction only	Reverse transcriptase (RNA-dependent DNA polymerase)	Retrovirus-related Pol polyprotein from transposon TNT 1-94 OS=Nicotiana tabacum OX=4097 PE=2 SV=1	L	Replication, recombination and repair	putative polyprotein [Oryza sativa Japonica Group]
DfaB05G007680	--	--	--	--	--	--	--	--	--	--	--	uncharacterized protein LOC109754341 [Aegilops tauschii subsp. tauschii]
DfaC02G001220	--	--	Molecular Function: molecular_function (GO:0003674);; Molecular Function: catalytic activity (GO:0003824);; Molecular Function: endopeptidase activity (GO:0004175);; Molecular Function: aspartic-type endopeptidase activity (GO:0004190);; Cellular Component: cellular_component (GO:0005575);; Cellular Component: intracellular (GO:0005622);; Cellular Component: cell (GO:0005623);; Cellular Component…	K08245|9.9e-270|obr:102701267|K08245 phytepsin [EC:3.4.23.40] | (RefSeq) aspartic proteinase oryzasin-1	--	[O]	Posttranslational modification, protein turnover, chaperones	Eukaryotic aspartyl protease	Aspartic proteinase oryzasin-1 OS=Oryza sativa subsp. japonica OX=39947 GN=Os05g0567100 PE=2 SV=2	O	Posttranslational modification, protein turnover, chaperones	hypothetical protein E2562_030984 [Oryza meyeriana var. granulata]
DfaB08G007010	--	--	Molecular Function: oxygen transporter activity (GO:0005344);; Molecular Function: oxygen binding (GO:0019825);; Molecular Function: heme binding (GO:0020037);; Molecular Function: metal ion binding (GO:0046872);;	K11968|1.7e-61|dzi:111298175|K11968 ariadne-1 [EC:2.3.2.31] | (RefSeq) probable E3 ubiquitin-protein ligase ARI2 isoform X1	--	[C]	Energy production and conversion	Globin	Non-symbiotic hemoglobin 2 OS=Oryza sativa subsp. japonica OX=39947 GN=HB2 PE=2 SV=1	C	Energy production and conversion	non-symbiotic hemoglobin 2 [Oryza sativa Japonica Group]
DfaC08G010910	[O]	Posttranslational modification, protein turnover, chaperones	Cellular Component: plastid-encoded plastid RNA polymerase complex (GO:0000427);; Biological Process: regulation of transcription, DNA-templated (GO:0006355);; Biological Process: response to heat (GO:0009408);; Biological Process: response to light stimulus (GO:0009416);; Biological Process: chloroplast organization (GO:0009658);; Cellular Component: chloroplast nucleoid (GO:0042644);; Molecular…	K13993|1.2e-105|bdi:100823304|K13993 HSP20 family protein | (RefSeq) small heat shock protein, chloroplastic	Protein processing in endoplasmic reticulum (ko04141)	[O]	Posttranslational modification, protein turnover, chaperones	Hsp20/alpha crystallin family	26.7 kDa heat shock protein, chloroplastic OS=Oryza sativa subsp. japonica OX=39947 GN=HSP26.7 PE=2 SV=1	O	Posttranslational modification, protein turnover, chaperones	small heat shock protein, chloroplastic [Brachypodium distachyon]
DfaB04G022020	[E]	Amino acid transport and metabolism	Biological Process: methionine biosynthetic process (GO:0009086);; Molecular Function: S-methyl-5-thioribose kinase activity (GO:0046522);;	K00899|3.8e-223|bdi:100837535|K00899 5-methylthioribose kinase [EC:2.7.1.100] | (RefSeq) methylthioribose kinase 2	Cysteine and methionine metabolism (ko00270)	--	--	Phosphotransferase enzyme family	Methylthioribose kinase 1 OS=Oryza sativa subsp. japonica OX=39947 GN=MTK1 PE=2 SV=1	E	Amino acid transport and metabolism	methylthioribose kinase 2 [Brachypodium distachyon]
DfaA01G021010	--	--	Cellular Component: integral component of membrane (GO:0016021);;	K11251|8.1e-07|ats:109771289|K11251 histone H2A | (RefSeq) LOC109771289; histone H2A, sperm-like	--	--	--	Domain of unknown function (DUF4220)	--	S	Function unknown	uncharacterized protein LOC109742385 [Aegilops tauschii subsp. tauschii]
DfaA02G002800	--	--	Molecular Function: DNA binding (GO:0003677);; Molecular Function: transcription factor activity, sequence-specific DNA binding (GO:0003700);; Cellular Component: nucleus (GO:0005634);;	K09286|4.3e-27|gmx:100802961|K09286 EREBP-like factor | (RefSeq) ethylene-responsive transcription factor RAP2-4	--	--	--	AP2 domain	Ethylene-responsive transcription factor ERF061 OS=Arabidopsis thaliana OX=3702 GN=ERF061 PE=2 SV=1	K	Transcription	DREB2A [Phyllostachys edulis]
DfaC05G001540	--	--	--	K00815|2.8e-20|jcu:105637437|K00815 tyrosine aminotransferase [EC:2.6.1.5] | (RefSeq) probable aminotransferase TAT2	Ubiquinone and other terpenoid-quinone biosynthesis (ko00130);; Cysteine and methionine metabolism (ko00270);; Tyrosine metabolism (ko00350);; Phenylalanine metabolism (ko00360);; Phenylalanine, tyrosine and tryptophan biosynthesis (ko00400);; Isoquinoline alkaloid biosynthesis (ko00950);; Tropane, piperidine and pyridine alkaloid biosynthesis (ko00960)	--	--	--	--	--	--	hypothetical protein EJB05_10615, partial [Eragrostis curvula]
DfaC04G000560	[M]	Cell wall/membrane/envelope biogenesis	Molecular Function: serine-type endopeptidase activity (GO:0004252);;	K15333|2.4e-43|nsy:104224633|K15333 tRNA guanosine-2'-O-methyltransferase [EC:2.1.1.34] | (RefSeq) uncharacterized protein LOC104224633	--	--	--	Subtilase family	Subtilisin-like protease SBT3.5 OS=Arabidopsis thaliana OX=3702 GN=SBT3.5 PE=1 SV=1	O	Posttranslational modification, protein turnover, chaperones	subtilisin-like protease SBT3.8 isoform X2 [Oryza sativa Japonica Group]
DfaA12G010060	--	--	--	K14289|0.0e+00|ats:109761644|K14289 exportin-5 | (RefSeq) LOC109761644; protein HASTY 1-like	RNA transport (ko03013)	[YU]	Nuclear structure;; Intracellular trafficking, secretion, and vesicular transport	--	Protein HASTY 1 OS=Arabidopsis thaliana OX=3702 GN=HST1 PE=1 SV=1	--	--	protein HASTY 1-like [Aegilops tauschii subsp. tauschii]
Dendrocalamus_farinosus_newGene_35573	--	--	Cellular Component: DNA-directed RNA polymerase complex (GO:0000428);; Molecular Function: RNA polymerase II core binding (GO:0000993);; Molecular Function: basal transcription machinery binding (GO:0001098);; Molecular Function: basal RNA polymerase II transcription machinery binding (GO:0001099);; Molecular Function: molecular_function (GO:0003674);; Molecular Function: binding (GO:0005488);; M…	K15177|1.7e-21|zma:100279518|K15177 RNA polymerase-associated protein LEO1 | (RefSeq) uncharacterized protein LOC100279518	--	--	--	--	Protein LEO1 homolog OS=Arabidopsis thaliana OX=3702 GN=VIP4 PE=1 SV=1	J	Translation, ribosomal structure and biogenesis	hypothetical protein E2562_027958, partial [Oryza meyeriana var. granulata]
DfaC02G008120	[DZ]	Cell cycle control, cell division, chromosome partitioning;; Cytoskeleton	Molecular Function: metal ion binding (GO:0046872);;	K10615|1.8e-50|ppp:112282946|K10615 E3 ubiquitin-protein ligase HERC4 [EC:2.3.2.26] | (RefSeq) probable E3 ubiquitin-protein ligase HERC4 isoform X1	Ubiquitin mediated proteolysis (ko04120)	--	--	Regulator of chromosome condensation (RCC1) repeat	PH, RCC1 and FYVE domains-containing protein 1 OS=Arabidopsis thaliana OX=3702 GN=PRAF1 PE=1 SV=1	--	--	PH, RCC1 and FYVE domains-containing protein 1 [Oryza sativa Japonica Group]
DfaA10G004260	--	--	--	--	--	--	--	--	--	S	Function unknown	hypothetical protein E2562_030646 [Oryza meyeriana var. granulata]
DfaA07G016580	--	--	Molecular Function: ubiquitin-protein transferase activity (GO:0004842);; Molecular Function: metal ion binding (GO:0046872);;	K11968|4.6e-298|dosa:Os08t0540300-01|K11968 ariadne-1 [EC:2.3.2.31] | (RefSeq) Os08g0540300; Zinc finger, C6HC-type domain containing protein.	--	[O]	Posttranslational modification, protein turnover, chaperones	IBR domain, a half RING-finger domain	Probable E3 ubiquitin-protein ligase ARI8 OS=Arabidopsis thaliana OX=3702 GN=ARI8 PE=2 SV=1	O	Posttranslational modification, protein turnover, chaperones	probable E3 ubiquitin-protein ligase ARI8 [Oryza sativa Japonica Group]
DfaC04G005670	--	--	Biological Process: response to auxin (GO:0009733);;	K14488|8.9e-27|sita:101780971|K14488 SAUR family protein | (RefSeq) auxin-responsive protein SAUR41	Plant hormone signal transduction (ko04075)	--	--	Auxin responsive protein	--	S	Function unknown	hypothetical protein BAE44_0014277 [Dichanthelium oligosanthes]
DfaC03G019430	[G]	Carbohydrate transport and metabolism	Molecular Function: hydrolase activity, hydrolyzing O-glycosyl compounds (GO:0004553);; Biological Process: carbohydrate metabolic process (GO:0005975);;	K19355|1.3e-198|obr:102713802|K19355 mannan endo-1,4-beta-mannosidase [EC:3.2.1.78] | (RefSeq) putative mannan endo-1,4-beta-mannosidase 9	Fructose and mannose metabolism (ko00051)	--	--	Cellulase (glycosyl hydrolase family 5)	Putative mannan endo-1,4-beta-mannosidase 9 OS=Oryza sativa subsp. japonica OX=39947 GN=MAN9 PE=2 SV=2	G	Carbohydrate transport and metabolism	PREDICTED: putative mannan endo-1,4-beta-mannosidase 9 [Oryza brachyantha]
DfaA01G027240	--	--	Biological Process: formation of translation preinitiation complex (GO:0001731);; Biological Process: translation reinitiation (GO:0002188);; Molecular Function: mRNA binding (GO:0003729);; Molecular Function: translation initiation factor activity (GO:0003743);; Cellular Component: cytoplasm (GO:0005737);; Cellular Component: ribosome (GO:0005840);;	K24272|2.0e-104|sita:101765831|K24272 density-regulated protein | (RefSeq) translation machinery-associated protein 22	--	[R]	General function prediction only	Translation initiation factor SUI1	--	J	Translation, ribosomal structure and biogenesis	translation machinery-associated protein 22 [Setaria italica]
DfaA01G031090	[O]	Posttranslational modification, protein turnover, chaperones	Molecular Function: protein serine/threonine kinase activity (GO:0004674);; Molecular Function: ATP binding (GO:0005524);; Cellular Component: integral component of membrane (GO:0016021);;	K13430|3.0e-54|soe:110785742|K13430 serine/threonine-protein kinase PBS1 [EC:2.7.11.1] | (RefSeq) serine/threonine-protein kinase PBS1	Plant-pathogen interaction (ko04626)	--	--	Protein kinase domain	G-type lectin S-receptor-like serine/threonine-protein kinase SD2-5 OS=Arabidopsis thaliana OX=3702 GN=SD25 PE=1 SV=1	T	Signal transduction mechanisms	G-type lectin S-receptor-like serine/threonine-protein kinase SD2-5 [Aegilops tauschii subsp. tauschii]
Dfa0G005900	--	--	Molecular Function: ADP binding (GO:0043531);;	K15078|7.4e-95|vvi:100255136|K15078 structure-specific endonuclease subunit SLX1 [EC:3.6.1.-] | (RefSeq) putative disease resistance protein RGA1	--	[T]	Signal transduction mechanisms	NB-ARC domain	Putative disease resistance protein RGA4 OS=Solanum bulbocastanum OX=147425 GN=RGA4 PE=2 SV=1	T	Signal transduction mechanisms	hypothetical protein OsI_06763 [Oryza sativa Indica Group]
DfaC09G008970	--	--	Molecular Function: nucleic acid binding (GO:0003676);; Molecular Function: zinc ion binding (GO:0008270);; Biological Process: DNA integration (GO:0015074);;	--	--	--	--	--	--	--	--	putative retrotransposon protein [Phyllostachys edulis]
DfaB03G003280	--	--	Molecular Function: N-acetyltransferase activity (GO:0008080);; Molecular Function: transferase activity, transferring acyl groups other than amino-acyl groups (GO:0016747);;	--	--	--	--	Acetyltransferase (GNAT) family	Probable N-acetyltransferase HLS1 OS=Arabidopsis thaliana OX=3702 GN=HLS1 PE=1 SV=1	S	Function unknown	probable N-acetyltransferase HLS1 [Zea mays]
DfaC04G016600	--	--	Biological Process: response to brassinosteroid (GO:0009741);; Biological Process: unidimensional cell growth (GO:0009826);; Molecular Function: protein dimerization activity (GO:0046983);;	--	--	--	--	Helix-loop-helix DNA-binding domain	Transcription factor ILI1 OS=Oryza sativa subsp. indica OX=39946 GN=ILI1 PE=3 SV=1	K	Transcription	transcription factor ILI1 [Panicum hallii]
DfaB10G007800	--	--	Molecular Function: DNA binding (GO:0003677);; Molecular Function: protein dimerization activity (GO:0046983);;	K19984|5.0e-23|psom:113272286|K19984 exocyst complex component 5 | (RefSeq) uncharacterized protein LOC113272286	--	[L]	Replication, recombination and repair	hAT family C-terminal dimerisation region	Putative AC transposase OS=Zea mays OX=4577 PE=2 SV=2	L	Replication, recombination and repair	hypothetical protein E2562_035812 [Oryza meyeriana var. granulata]
DfaC09G011010	--	--	--	--	--	--	--	--	--	S	Function unknown	hypothetical protein DAI22_02g200900 [Oryza sativa Japonica Group]
Dfa0G082730	--	--	Molecular Function: molecular_function (GO:0003674);; Molecular Function: DNA binding (GO:0003677);; Molecular Function: transcription factor activity, sequence-specific DNA binding (GO:0003700);; Biological Process: regulation of transcription, DNA-templated (GO:0006355);; Biological Process: biological_process (GO:0008150);; Biological Process: regulation of biosynthetic process (GO:0009889);; …	--	--	[K]	Transcription	Associated with HOX	BEL1-like homeodomain protein 10 OS=Arabidopsis thaliana OX=3702 GN=BLH10 PE=1 SV=1	K	Transcription	hypothetical protein E2562_001190 [Oryza meyeriana var. granulata]
DfaA05G015630	--	--	Cellular Component: cellular_component (GO:0005575);; Cellular Component: intracellular (GO:0005622);; Cellular Component: cell (GO:0005623);; Cellular Component: cytoplasm (GO:0005737);; Cellular Component: cytosol (GO:0005829);; Cellular Component: cell-cell junction (GO:0005911);; Cellular Component: plasmodesma (GO:0009506);; Cellular Component: membrane (GO:0016020);; Cellular Component: cel…	K14005|0.0e+00|obr:102717911|K14005 protein transport protein SEC31 | (RefSeq) protein transport protein SEC31 homolog B	Protein processing in endoplasmic reticulum (ko04141)	[U]	Intracellular trafficking, secretion, and vesicular transport	Sec23-binding domain of Sec16	Protein transport protein SEC31 homolog B OS=Arabidopsis thaliana OX=3702 GN=SEC31B PE=1 SV=1	U	Intracellular trafficking, secretion, and vesicular transport	hypothetical protein E2562_015842 [Oryza meyeriana var. granulata]
DfaB02G013120	[C]	Energy production and conversion	Molecular Function: ATP binding (GO:0005524);;	K01648|3.2e-93|sita:101758485|K01648 ATP citrate (pro-S)-lyase [EC:2.3.3.8] | (RefSeq) ATP-citrate synthase alpha chain protein 3	Citrate cycle (TCA cycle) (ko00020)	[C]	Energy production and conversion	Arginine and glutamate-rich 1	ATP-citrate synthase alpha chain protein 3 OS=Oryza sativa subsp. japonica OX=39947 GN=ACLA-3 PE=2 SV=1	C	Energy production and conversion	unnamed protein product [Digitaria exilis]
DfaB05G008410	--	--	--	--	--	--	--	--	--	--	--	hypothetical protein Zm00014a_011439 [Zea mays]
DfaB07G002650	--	--	Molecular Function: iron ion binding (GO:0005506);; Cellular Component: integral component of membrane (GO:0016021);;	K20093|1.4e-14|mis:MICPUN_96340|K20093 DNA excision repair protein ERCC-6-like [EC:3.6.4.12] | (RefSeq) SNF2 super family	--	--	--	--	--	S	Function unknown	uncharacterized protein LOC4344733 [Oryza sativa Japonica Group]
DfaB04G015370	--	--	Molecular Function: DNA binding (GO:0003677);; Cellular Component: nucleus (GO:0005634);;	K09422|2.6e-110|obr:102716592|K09422 transcription factor MYB, plant | (RefSeq) myb-related protein Myb4-like	--	[K]	Transcription	Myb-like DNA-binding domain	Transcription factor MYB17 OS=Arabidopsis thaliana OX=3702 GN=MYB17 PE=1 SV=1	K	Transcription	PREDICTED: myb-related protein Myb4-like [Oryza brachyantha]
Dendrocalamus_farinosus_newGene_17020	--	--	Molecular Function: oxidoreductase activity (GO:0016491);;	--	--	--	--	--	--	--	--	unnamed protein product [Triticum turgidum subsp. durum]
DfaA02G013490	--	--	--	--	--	--	--	DVL family	--	S	Function unknown	uncharacterized protein LOC100840918 [Brachypodium distachyon]
DfaC03G019440	--	--	--	--	--	--	--	Remorin, C-terminal region	--	S	Function unknown	PREDICTED: uncharacterized protein LOC102699842, partial [Oryza brachyantha]
DfaA09G005350	--	--	Biological Process: ubiquitin-dependent protein catabolic process (GO:0006511);;	K03094|2.6e-56|ats:109745567|K03094 S-phase kinase-associated protein 1 | (RefSeq) LOC109745567; SKP1-like protein 11	Ubiquitin mediated proteolysis (ko04120);; Protein processing in endoplasmic reticulum (ko04141)	[O]	Posttranslational modification, protein turnover, chaperones	Skp1 family, tetramerisation domain	SKP1-like protein 4 OS=Arabidopsis thaliana OX=3702 GN=ASK4 PE=1 SV=1	O	Posttranslational modification, protein turnover, chaperones	predicted protein, partial [Hordeum vulgare subsp. vulgare]
DfaB01G029780	[T]	Signal transduction mechanisms	Molecular Function: protein serine/threonine kinase activity (GO:0004674);; Molecular Function: ATP binding (GO:0005524);; Cellular Component: integral component of membrane (GO:0016021);;	K20181|1.4e-92|mtr:MTR_5g026090|K20181 vacuolar protein sorting-associated protein 18 | (RefSeq) vacuolar sorting-associated-like protein	--	--	--	Protein kinase domain	Probable LRR receptor-like serine/threonine-protein kinase At3g47570 OS=Arabidopsis thaliana OX=3702 GN=At3g47570 PE=2 SV=1	T	Signal transduction mechanisms	probable LRR receptor-like serine/threonine-protein kinase At3g47570 [Setaria italica]
DfaA04G005750	[G]	Carbohydrate transport and metabolism	Biological Process: lipid metabolic process (GO:0006629);; Molecular Function: phosphoric diester hydrolase activity (GO:0008081);;	--	--	--	--	--	PI-PLC X domain-containing protein At5g67130 OS=Arabidopsis thaliana OX=3702 GN=At5g67130 PE=1 SV=1	S	Function unknown	hypothetical protein EJB05_11406 [Eragrostis curvula]
DfaC08G013250	--	--	Molecular Function: hydrolase activity, hydrolyzing O-glycosyl compounds (GO:0004553);; Cellular Component: plasma membrane (GO:0005886);; Biological Process: carbohydrate metabolic process (GO:0005975);;	K19893|3.6e-91|dct:110106382|K19893 glucan endo-1,3-beta-glucosidase 5/6 [EC:3.2.1.39] | (RefSeq) glucan endo-1,3-beta-glucosidase 6	Starch and sucrose metabolism (ko00500)	--	--	Glycosyl hydrolases family 17	Glucan endo-1,3-beta-glucosidase 9 OS=Arabidopsis thaliana OX=3702 GN=At5g58480 PE=2 SV=1	G	Carbohydrate transport and metabolism	glucan endo-1,3-beta-glucosidase 9 isoform X1 [Aegilops tauschii subsp. tauschii]
Dfa0G077980	[J]	Translation, ribosomal structure and biogenesis	Molecular Function: structural constituent of ribosome (GO:0003735);; Biological Process: translation (GO:0006412);; Cellular Component: plastid (GO:0009536);; Cellular Component: small ribosomal subunit (GO:0015935);;	K02967|4.7e-109|bdi:6439795|K02967 small subunit ribosomal protein S2 | (RefSeq) rps2, BrdiC_p018; ribosomal protein S2	Ribosome (ko03010)	[J]	Translation, ribosomal structure and biogenesis	Ribosomal protein S2	30S ribosomal protein S2, chloroplastic OS=Hordeum vulgare OX=4513 GN=rps2 PE=3 SV=1	J	Translation, ribosomal structure and biogenesis	ribosomal protein S2 [Indocalamus longiauritus]
DfaC01G008990	--	--	Cellular Component: extracellular region (GO:0005576);; Cellular Component: cell wall (GO:0005618);; Cellular Component: integral component of membrane (GO:0016021);; Molecular Function: hydrolase activity (GO:0016787);; Biological Process: cell wall organization (GO:0071555);;	K01280|2.6e-103|spen:107013676|K01280 tripeptidyl-peptidase II [EC:3.4.14.10] | (RefSeq) tripeptidyl-peptidase 2-like isoform X1	--	[M]	Cell wall/membrane/envelope biogenesis	Pectinacetylesterase	Pectin acetylesterase 5 OS=Arabidopsis thaliana OX=3702 GN=PAE5 PE=2 SV=1	M	Cell wall/membrane/envelope biogenesis	hypothetical protein PAHAL_5G060500 [Panicum hallii]
DfaA12G019240	--	--	Molecular Function: nucleic acid binding (GO:0003676);; Biological Process: DNA integration (GO:0015074);;	K17545|2.7e-203|zma:103634684|K17545 serine/threonine-protein kinase ULK4 [EC:2.7.11.1] | (RefSeq) uncharacterized protein LOC103634684	--	[R]	General function prediction only	Reverse transcriptase (RNA-dependent DNA polymerase)	Retrovirus-related Pol polyprotein from transposon RE1 OS=Arabidopsis thaliana OX=3702 GN=RE1 PE=2 SV=1	L	Replication, recombination and repair	PH01B001I13.11 [Phyllostachys edulis]
DfaA12G007180	--	--	--	--	--	--	--	--	--	--	--	unnamed protein product [Triticum turgidum subsp. durum]
DfaA09G005420	--	--	Cellular Component: integral component of membrane (GO:0016021);; Biological Process: transmembrane transport (GO:0055085);;	K13754|9.8e-213|ats:109739779|K13754 solute carrier family 24 (sodium/potassium/calcium exchanger), member 6 | (RefSeq) LOC109739779; cation/calcium exchanger 1-like isoform X1	--	[P]	Inorganic ion transport and metabolism	Sodium/calcium exchanger protein	Cation/calcium exchanger 1 OS=Arabidopsis thaliana OX=3702 GN=CCX1 PE=2 SV=1	P	Inorganic ion transport and metabolism	unnamed protein product [Triticum turgidum subsp. durum]
DfaA08G015970	--	--	Biological Process: amino acid transmembrane transport (GO:0003333);; Molecular Function: molecular_function (GO:0003674);; Molecular Function: transporter activity (GO:0005215);; Molecular Function: L-histidine transmembrane transporter activity (GO:0005290);; Molecular Function: organic acid transmembrane transporter activity (GO:0005342);; Cellular Component: cellular_component (GO:0005575);; …	K15109|1.8e-157|sita:101784566|K15109 solute carrier family 25 (mitochondrial carnitine/acylcarnitine transporter), member 20/29 | (RefSeq) mitochondrial arginine transporter BAC1	--	[C]	Energy production and conversion	Mitochondrial carrier protein	Mitochondrial arginine transporter BAC1 OS=Arabidopsis thaliana OX=3702 GN=BAC1 PE=1 SV=1	C	Energy production and conversion	hypothetical protein E2562_037695 [Oryza meyeriana var. granulata]
DfaB08G022770	[QV]	Secondary metabolites biosynthesis, transport and catabolism;; Defense mechanisms	Molecular Function: monooxygenase activity (GO:0004497);; Molecular Function: iron ion binding (GO:0005506);; Molecular Function: oxidoreductase activity, acting on paired donors, with incorporation or reduction of molecular oxygen (GO:0016705);; Molecular Function: heme binding (GO:0020037);;	K23806|1.9e-132|vvi:100246293|K23806 alpha-guaiene 2-oxidase | (RefSeq) premnaspirodiene oxygenase-like	--	[Q]	Secondary metabolites biosynthesis, transport and catabolism	Cytochrome P450	Premnaspirodiene oxygenase OS=Hyoscyamus muticus OX=35626 GN=CYP71D55 PE=1 SV=1	Q	Secondary metabolites biosynthesis, transport and catabolism	putative ferulate 5-hydroxylase [Phyllostachys praecox]
DfaC01G003400	--	--	Cellular Component: integral component of membrane (GO:0016021);;	K22262|8.2e-67|qsu:112034235|K22262 WD repeat and FYVE domain-containing protein 3 | (RefSeq) protein SPIRRIG	--	[R]	General function prediction only	PPR repeat	Putative pentatricopeptide repeat-containing protein At1g17630 OS=Arabidopsis thaliana OX=3702 GN=PCMP-E72 PE=3 SV=1	S	Function unknown	putative pentatricopeptide protein [Hordeum vulgare]
DfaA10G010030	[TK]	Signal transduction mechanisms;; Transcription	Biological Process: phosphorelay signal transduction system (GO:0000160);;	K14492|1.0e-69|dosa:Os12t0139400-01|K14492 two-component response regulator ARR-A family | (RefSeq) Os12g0139400, OSRR10, A-TYPE_RESPONSE_REGULATOR_10; A-type response regulator, Cytokinin signaling	Plant hormone signal transduction (ko04075)	[K]	Transcription	Response regulator receiver domain	Two-component response regulator ORR10 OS=Oryza sativa subsp. indica OX=39946 GN=RR10 PE=2 SV=1	K	Transcription	Two-component response regulator ORR10 [Dichanthelium oligosanthes]
DfaA08G008080	--	--	Molecular Function: thiol-dependent ubiquitin-specific protease activity (GO:0004843);; Biological Process: protein deubiquitination (GO:0016579);; Biological Process: ubiquitin-dependent ERAD pathway (GO:0030433);;	--	--	--	--	--	OVARIAN TUMOR DOMAIN-containing deubiquitinating enzyme 3 OS=Arabidopsis thaliana OX=3702 GN=OTU3 PE=1 SV=1	O	Posttranslational modification, protein turnover, chaperones	OTU domain-containing protein At3g57810 [Aegilops tauschii subsp. tauschii]
Dendrocalamus_farinosus_newGene_21512	--	--	Cellular Component: Swr1 complex (GO:0000812);; Molecular Function: ATP binding (GO:0005524);; Cellular Component: cell wall (GO:0005618);; Biological Process: chromatin remodeling (GO:0006338);; Biological Process: gene silencing (GO:0016458);; Molecular Function: ATPase activity (GO:0016887);; Molecular Function: histone binding (GO:0042393);; Biological Process: defense response to bacterium (…	--	--	--	--	--	--	A	RNA processing and modification	protein PHOTOPERIOD-INDEPENDENT EARLY FLOWERING 1 isoform X3 [Sorghum bicolor]
DfaB02G008630	[L]	Replication, recombination and repair	Molecular Function: nucleic acid binding (GO:0003676);; Molecular Function: RNA-DNA hybrid ribonuclease activity (GO:0004523);; Biological Process: DNA integration (GO:0015074);;	K07393|4.1e-61|soe:110775499|K07393 glutathionyl-hydroquinone reductase [EC:1.8.5.7] | (RefSeq) uncharacterized protein LOC110775499	--	[R]	General function prediction only	Reverse transcriptase (RNA-dependent DNA polymerase)	--	E	Amino acid transport and metabolism	retrotransposon protein, putative, Ty3-gypsy subclass [Oryza sativa Japonica Group]
DfaB08G024810	--	--	Molecular Function: ubiquitin-protein transferase activity (GO:0004842);;	K19043|7.4e-158|dosa:Os03t0788800-01|K19043 E3 ubiquitin-protein ligase RHF [EC:2.3.2.27] | (RefSeq) Os03g0788800; Zinc finger, RING/FYVE/PHD-type domain containing protein.	--	[O]	Posttranslational modification, protein turnover, chaperones	Ring finger domain	E3 ubiquitin-protein ligase RHF2A OS=Arabidopsis thaliana OX=3702 GN=RHF2A PE=2 SV=1	O	Posttranslational modification, protein turnover, chaperones	putative RING zinc finger protein [Oryza sativa Japonica Group]
Dfa0G051580	[G]	Carbohydrate transport and metabolism	Cellular Component: cytoplasm (GO:0005737);; Cellular Component: mitochondrion (GO:0005739);; Cellular Component: plastid (GO:0009536);; Molecular Function: aldehyde-lyase activity (GO:0016832);;	--	--	--	--	HpcH/HpaI aldolase/citrate lyase family	--	G	Carbohydrate transport and metabolism	uncharacterized protein LOC100844725 [Brachypodium distachyon]
DfaA03G023350	--	--	Molecular Function: DNA binding (GO:0003677);; Cellular Component: nucleus (GO:0005634);;	--	--	--	--	Myb-like DNA-binding domain	--	--	--	Myb-like transcription factor-like [Hordeum vulgare]
DfaC05G009250	[H]	Coenzyme transport and metabolism	Biological Process: reproduction (GO:0000003);; Biological Process: RNA methylation (GO:0001510);; Biological Process: immune effector process (GO:0002252);; Biological Process: immune system process (GO:0002376);; Biological Process: regionalization (GO:0003002);; Biological Process: developmental process involved in reproduction (GO:0003006);; Molecular Function: molecular_function (GO:0003674)…	K20798|3.3e-182|sita:101755469|K20798 small RNA 2'-O-methyltransferase [EC:2.1.1.-] | (RefSeq) small RNA 2'-O-methyltransferase	--	[S]	Function unknown	Double-stranded RNA binding domain 2	Small RNA 2'-O-methyltransferase OS=Arabidopsis thaliana OX=3702 GN=HEN1 PE=1 SV=1	S	Function unknown	hypothetical protein GQ55_2G033300 [Panicum hallii var. hallii]
Dendrocalamus_farinosus_newGene_27151	--	--	Molecular Function: DNA binding (GO:0003677);; Cellular Component: nucleus (GO:0005634);; Biological Process: regulation of transcription, DNA-templated (GO:0006355);; Biological Process: auxin-activated signaling pathway (GO:0009734);;	K14486|3.3e-19|rcu:8262567|K14486 auxin response factor | (RefSeq) auxin response factor 1	Plant hormone signal transduction (ko04075)	--	--	AUX/IAA family	Auxin response factor 4 OS=Oryza sativa subsp. japonica OX=39947 GN=ARF4 PE=2 SV=1	K	Transcription	Auxin response factor 4 [Triticum urartu]
DfaC03G006550	[T]	Signal transduction mechanisms	Biological Process: immune system process (GO:0002376);; Molecular Function: molecular_function (GO:0003674);; Molecular Function: catalytic activity (GO:0003824);; Molecular Function: protein kinase activity (GO:0004672);; Molecular Function: protein serine/threonine kinase activity (GO:0004674);; Molecular Function: transmembrane receptor protein serine/threonine kinase activity (GO:0004675);; …	K13429|4.0e-64|ccaj:109804580|K13429 chitin elicitor receptor kinase 1 | (RefSeq) lysM domain receptor-like kinase 3	Plant-pathogen interaction (ko04626)	--	--	Protein tyrosine and serine/threonine kinase	Protein LYK5 OS=Arabidopsis thaliana OX=3702 GN=LYK5 PE=2 SV=1	T	Signal transduction mechanisms	hypothetical protein E2562_035746 [Oryza meyeriana var. granulata]
Dfa0G081700	[C]	Energy production and conversion	Cellular Component: plastid (GO:0009536);;	K02109|2.7e-87|obr:BBW32_gp068|K02109 F-type H+-transporting ATPase subunit b | (RefSeq) atpF; ATP synthase CF0 subunit I	Oxidative phosphorylation (ko00190);; Photosynthesis (ko00195)	--	--	ATP synthase B/B' CF(0)	ATP synthase subunit b, chloroplastic OS=Hordeum vulgare OX=4513 GN=atpF PE=3 SV=1	C	Energy production and conversion	ATP synthase CF0 subunit I [Dendrocalamus latiflorus]
DfaC05G013240	--	--	Molecular Function: nucleic acid binding (GO:0003676);; Molecular Function: zinc ion binding (GO:0008270);; Biological Process: DNA integration (GO:0015074);;	K01528|6.2e-100|lja:Lj0g3v0199559.2|K01528 dynamin 1/3 [EC:3.6.5.5] | (RefSeq) Lj0g3v0199559.2; -	Endocytosis (ko04144)	[R]	General function prediction only	Reverse transcriptase (RNA-dependent DNA polymerase)	Retrovirus-related Pol polyprotein from transposon TNT 1-94 OS=Nicotiana tabacum OX=4097 PE=2 SV=1	L	Replication, recombination and repair	PH01B035L11.21 [Phyllostachys edulis]
DfaC06G007130	--	--	Molecular Function: ADP binding (GO:0043531);;	K12818|2.9e-09|mtr:MTR_0267s0070|K12818 ATP-dependent RNA helicase DHX8/PRP22 [EC:3.6.4.13] | (RefSeq) NB-ARC domain disease resistance protein, putative	Spliceosome (ko03040)	--	--	--	Putative disease resistance protein RGA1 OS=Solanum bulbocastanum OX=147425 GN=RGA1 PE=2 SV=2	T	Signal transduction mechanisms	putative disease resistance protein RGA3 [Oryza sativa Japonica Group]
DfaC07G010470	--	--	--	--	--	[S]	Function unknown	FAM91 N-terminus	--	S	Function unknown	protein FAM91A1 isoform X1 [Brachypodium distachyon]
DfaA06G007560	--	--	Molecular Function: ubiquitin-protein transferase activity (GO:0004842);;	K10591|2.4e-79|bdi:100833092|K10591 E3 ubiquitin-protein ligase NEDD4 [EC:2.3.2.26] | (RefSeq) E3 ubiquitin-protein ligase UPL5	Ubiquitin mediated proteolysis (ko04120);; Endocytosis (ko04144)	[O]	Posttranslational modification, protein turnover, chaperones	HECT-domain (ubiquitin-transferase)	E3 ubiquitin-protein ligase UPL5 OS=Arabidopsis thaliana OX=3702 GN=UPL5 PE=1 SV=1	O	Posttranslational modification, protein turnover, chaperones	E3 ubiquitin-protein ligase UPL5 [Brachypodium distachyon]
DfaB12G001980	--	--	--	--	--	--	--	--	--	--	--	hypothetical protein E2562_016580 [Oryza meyeriana var. granulata]
DfaA03G020060	--	--	Cellular Component: integral component of membrane (GO:0016021);;	--	--	--	--	--	--	--	--	hypothetical protein BRADI_3g53480v3 [Brachypodium distachyon]
DfaC06G000140	--	--	Molecular Function: ATP binding (GO:0005524);;	--	--	--	--	--	--	A	RNA processing and modification	hypothetical protein SETIT_5G188000v2 [Setaria italica]
Dendrocalamus_farinosus_newGene_1712	--	--	--	--	--	--	--	--	--	D	Cell cycle control, cell division, chromosome partitioning	uncharacterized protein LOC8061323 [Sorghum bicolor]
DfaC11G011380	--	--	Molecular Function: G-protein coupled receptor binding (GO:0001664);; Molecular Function: GTPase activity (GO:0003924);; Molecular Function: GTP binding (GO:0005525);; Cellular Component: heterotrimeric G-protein complex (GO:0005834);; Biological Process: adenylate cyclase-modulating G-protein coupled receptor signaling pathway (GO:0007188);; Molecular Function: G-protein beta/gamma-subunit compl…	K19729|4.7e-38|aof:109848696|K19729 guanine nucleotide-binding protein G(t) subunit alpha 3 | (RefSeq) guanine nucleotide-binding protein alpha-1 subunit isoform X1	--	[DT]	Cell cycle control, cell division, chromosome partitioning;; Signal transduction mechanisms	G-protein alpha subunit	Extra-large guanine nucleotide-binding protein 1 OS=Arabidopsis thaliana OX=3702 GN=XLG1 PE=1 SV=2	--	--	extra-large guanine nucleotide-binding protein 1 [Sorghum bicolor]
DfaC01G012820	--	--	Molecular Function: ribonuclease III activity (GO:0004525);; Biological Process: RNA processing (GO:0006396);;	--	--	--	--	Ribonuclease III domain	Ribonuclease III domain-containing protein RNC1, chloroplastic OS=Zea mays OX=4577 GN=RNC1 PE=1 SV=1	A	RNA processing and modification	ribonuclease III domain-containing protein RNC1, chloroplastic [Aegilops tauschii subsp. tauschii]
DfaC11G015400	--	--	Cellular Component: integral component of membrane (GO:0016021);;	--	--	--	--	--	--	--	--	protein starmaker [Brachypodium distachyon]
Dendrocalamus_farinosus_newGene_17667	--	--	--	--	--	--	--	--	--	--	--	uncharacterized protein LOC100822133 [Brachypodium distachyon]
DfaB10G001420	--	--	Biological Process: response to acid chemical (GO:0001101);; Molecular Function: molecular_function (GO:0003674);; Molecular Function: catalytic activity (GO:0003824);; Molecular Function: ubiquitin-protein transferase activity (GO:0004842);; Cellular Component: cellular_component (GO:0005575);; Cellular Component: intracellular (GO:0005622);; Cellular Component: cell (GO:0005623);; Cellular Comp…	K16277|5.6e-182|sita:101763639|K16277 E3 ubiquitin-protein ligase DRIP [EC:2.3.2.27] | (RefSeq) E3 ubiquitin protein ligase DRIP2	--	[S]	Function unknown	Zinc finger, C3HC4 type (RING finger)	E3 ubiquitin protein ligase DRIP2 OS=Arabidopsis thaliana OX=3702 GN=DRIP2 PE=1 SV=1	O	Posttranslational modification, protein turnover, chaperones	hypothetical protein GQ55_3G462900 [Panicum hallii var. hallii]
DfaA03G008820	--	--	Cellular Component: mitochondrial proton-transporting ATP synthase complex, catalytic core F(1) (GO:0000275);; Cellular Component: mitochondrial inner membrane (GO:0005743);; Biological Process: ATP synthesis coupled proton transport (GO:0015986);; Molecular Function: proton-transporting ATP synthase activity, rotational mechanism (GO:0046933);;	K02135|3.0e-19|sbi:8054361|K02135 F-type H+-transporting ATPase subunit epsilon | (RefSeq) ATP synthase subunit epsilon, mitochondrial	Oxidative phosphorylation (ko00190)	[C]	Energy production and conversion	Mitochondrial ATP synthase epsilon chain	ATP synthase subunit epsilon, mitochondrial OS=Zea mays OX=4577 PE=3 SV=1	C	Energy production and conversion	ATP synthase subunit epsilon, mitochondrial [Sorghum bicolor]
Dendrocalamus_farinosus_newGene_12773	--	--	Molecular Function: calcium ion binding (GO:0005509);; Cellular Component: endoplasmic reticulum (GO:0005783);;	K06944|1.8e-27|aof:109820797|K06944 uncharacterized protein | (RefSeq) developmentally-regulated G-protein 2	--	[TU]	Signal transduction mechanisms;; Intracellular trafficking, secretion, and vesicular transport	EF hand	--	--	--	reticulocalbin-2 [Brachypodium distachyon]
DfaA12G015060	[L]	Replication, recombination and repair	Molecular Function: nucleic acid binding (GO:0003676);; Molecular Function: RNA-DNA hybrid ribonuclease activity (GO:0004523);; Biological Process: DNA integration (GO:0015074);;	K13457|1.5e-65|pmum:103334684|K13457 disease resistance protein RPM1 | (RefSeq) disease resistance protein RPM1-like	Plant-pathogen interaction (ko04626)	[R]	General function prediction only	RNase H-like domain found in reverse transcriptase	--	E	Amino acid transport and metabolism	retrotransposon protein, putative, Ty3-gypsy subclass [Oryza sativa Japonica Group]
DfaB08G017430	--	--	Molecular Function: ubiquitin-protein transferase activity (GO:0004842);;	K22378|1.5e-14|bna:106440523|K22378 E3 ubiquitin-protein ligase RNF181 [EC:2.3.2.27] | (RefSeq) E3 ubiquitin-protein ligase At3g02290-like	--	[O]	Posttranslational modification, protein turnover, chaperones	Ring finger domain	E3 ubiquitin-protein ligase At3g02290 OS=Arabidopsis thaliana OX=3702 GN=At3g02290 PE=2 SV=1	O	Posttranslational modification, protein turnover, chaperones	E3 ubiquitin-protein ligase At3g02290 [Brachypodium distachyon]
DfaC01G016640	--	--	Molecular Function: DNA binding (GO:0003677);; Cellular Component: nucleus (GO:0005634);;	K09422|1.6e-137|ats:109771692|K09422 transcription factor MYB, plant | (RefSeq) LOC109771692; transcription factor MYB86-like isoform X1	--	[K]	Transcription	Myb-like DNA-binding domain	Transcription factor MYB26 OS=Arabidopsis thaliana OX=3702 GN=MYB26 PE=2 SV=1	--	--	predicted protein [Hordeum vulgare subsp. vulgare]
DfaB09G002770	--	--	Molecular Function: protein binding (GO:0005515);;	K11426|1.2e-17|csv:101220194|K11426 [histone H3]-lysine4/36 N-trimethyltransferase SMYD [EC:2.1.1.354 2.1.1.357] | (RefSeq) histone-lysine N-methyltransferase ASHR1	Lysine degradation (ko00310)	[B]	Chromatin structure and dynamics	Tetratricopeptide repeat	Hsp70-Hsp90 organizing protein 3 OS=Arabidopsis thaliana OX=3702 GN=HOP3 PE=2 SV=1	B	Chromatin structure and dynamics	hypothetical protein E2562_010699 [Oryza meyeriana var. granulata]
DfaA04G007940	[O]	Posttranslational modification, protein turnover, chaperones	Molecular Function: adenyl-nucleotide exchange factor activity (GO:0000774);; Cellular Component: mitochondrial matrix (GO:0005759);; Biological Process: protein folding (GO:0006457);; Molecular Function: protein homodimerization activity (GO:0042803);; Molecular Function: chaperone binding (GO:0051087);;	K03687|1.5e-108|obr:102712159|K03687 molecular chaperone GrpE | (RefSeq) protein GrpE-like	--	[O]	Posttranslational modification, protein turnover, chaperones	GrpE	--	O	Posttranslational modification, protein turnover, chaperones	unnamed protein product [Triticum aestivum]
Dendrocalamus_farinosus_newGene_27526	--	--	--	K14300|2.1e-18|pda:103721930|K14300 nuclear pore complex protein Nup133 | (RefSeq) LOW QUALITY PROTEIN: nuclear pore complex protein NUP133	RNA transport (ko03013)	--	--	Domain of unknown function (DUF4218)	--	S	Function unknown	uncharacterized protein LOC4346486 [Oryza sativa Japonica Group]
DfaC03G013720	--	--	Molecular Function: zinc ion binding (GO:0008270);; Biological Process: proteasome-mediated ubiquitin-dependent protein catabolic process (GO:0043161);; Biological Process: defense response to fungus (GO:0050832);; Molecular Function: ubiquitin protein ligase activity (GO:0061630);; Biological Process: ubiquitin-dependent protein catabolic process via the N-end rule pathway (GO:0071596);;	--	--	[O]	Posttranslational modification, protein turnover, chaperones	zinc finger of C3HC4-type, RING	E3 ubiquitin-protein ligase PRT1 OS=Arabidopsis thaliana OX=3702 GN=PRT1 PE=2 SV=2	O	Posttranslational modification, protein turnover, chaperones	E3 ubiquitin-protein ligase PRT1 [Oryza sativa Japonica Group]
DfaB06G005980	[QV]	Secondary metabolites biosynthesis, transport and catabolism;; Defense mechanisms	Molecular Function: monooxygenase activity (GO:0004497);; Molecular Function: iron ion binding (GO:0005506);; Molecular Function: oxidoreductase activity, acting on paired donors, with incorporation or reduction of molecular oxygen (GO:0016705);; Molecular Function: heme binding (GO:0020037);;	K20623|1.1e-244|dosa:Os09t0441400-01|K20623 typhasterol/6-deoxotyphasterol 2alpha-hydroxylase | (RefSeq) Os09g0441400; Similar to Elicitor-inducible cytochrome P450.	Brassinosteroid biosynthesis (ko00905)	[Q]	Secondary metabolites biosynthesis, transport and catabolism	Cytochrome P450	Trimethyltridecatetraene synthase OS=Zea mays OX=4577 GN=CYP92C6 PE=1 SV=1	Q	Secondary metabolites biosynthesis, transport and catabolism	hypothetical protein OsI_31532 [Oryza sativa Indica Group]
DfaA04G012580	[G]	Carbohydrate transport and metabolism	Molecular Function: molecular_function (GO:0003674);; Molecular Function: transporter activity (GO:0005215);; Molecular Function: sugar:proton symporter activity (GO:0005351);; Molecular Function: glucose transmembrane transporter activity (GO:0005355);; Molecular Function: cation:sugar symporter activity (GO:0005402);; Biological Process: transport (GO:0006810);; Biological Process: ion transpor…	K08150|4.5e-71|egu:105051438|K08150 MFS transporter, SP family, solute carrier family 2 (myo-inositol transporter), member 13 | (RefSeq) inositol transporter 1	--	[R]	General function prediction only	Sugar (and other) transporter	Probable polyol transporter 4 OS=Arabidopsis thaliana OX=3702 GN=PLT4 PE=2 SV=1	U	Intracellular trafficking, secretion, and vesicular transport	hypothetical protein E2562_038295 [Oryza meyeriana var. granulata]
DfaC01G016310	--	--	Molecular Function: ADP binding (GO:0043531);;	K15078|9.7e-20|tcc:18614561|K15078 structure-specific endonuclease subunit SLX1 [EC:3.6.1.-] | (RefSeq) putative disease resistance protein RGA3	--	--	--	Rx N-terminal domain	--	T	Signal transduction mechanisms	unnamed protein product [Triticum turgidum subsp. durum]
DfaA12G011340	--	--	Cellular Component: cellular_component (GO:0005575);; Cellular Component: cell wall (GO:0005618);; Cellular Component: cell (GO:0005623);; Cellular Component: cell-cell junction (GO:0005911);; Biological Process: transport (GO:0006810);; Biological Process: biological_process (GO:0008150);; Cellular Component: plant-type cell wall (GO:0009505);; Cellular Component: plasmodesma (GO:0009506);; Biol…	K00856|2.1e-06|lsv:111921461|K00856 adenosine kinase [EC:2.7.1.20] | (RefSeq) putative germin-like protein 9-2	Purine metabolism (ko00230)	--	--	Cupin	Germin-like protein 1-3 OS=Oryza sativa subsp. japonica OX=39947 GN=GER8 PE=2 SV=1	S	Function unknown	hypothetical protein E2562_037582 [Oryza meyeriana var. granulata]
DfaB08G025310	--	--	--	--	--	--	--	PDDEXK-like family of unknown function	--	S	Function unknown	hypothetical protein E2562_019001 [Oryza meyeriana var. granulata]
Dendrocalamus_farinosus_newGene_5121	--	--	Molecular Function: methyltransferase activity (GO:0008168);; Cellular Component: integral component of membrane (GO:0016021);; Biological Process: methylation (GO:0032259);;	K15336|4.4e-34|ats:109746509|K15336 tRNA (cytosine38-C5)-methyltransferase [EC:2.1.1.204] | (RefSeq) LOC109746509; tRNA (cytosine(38)-C(5))-methyltransferase	--	[K]	Transcription	C-5 cytosine-specific DNA methylase	tRNA (cytosine(38)-C(5))-methyltransferase 2 OS=Arabidopsis thaliana OX=3702 GN=DNMT2 PE=1 SV=1	K	Transcription	hypothetical protein EJB05_16425 [Eragrostis curvula]
DfaC02G012280	--	--	--	K11294|9.5e-12|ini:109185820|K11294 nucleolin | (RefSeq) nucleolin-like	--	--	--	Zinc knuckle	--	S	Function unknown	Os05g0434101 [Oryza sativa Japonica Group]
Dfa0G068530	[C]	Energy production and conversion	Cellular Component: chloroplast thylakoid membrane (GO:0009535);; Molecular Function: oxidoreductase activity, acting on NAD(P)H, quinone or similar compound as acceptor (GO:0016655);; Biological Process: photosynthesis, light reaction (GO:0019684);; Molecular Function: quinone binding (GO:0048038);; Molecular Function: NAD binding (GO:0051287);;	K05579|1.6e-219|obr:BBW32_gp008|K05579 NAD(P)H-quinone oxidoreductase subunit H [EC:7.1.1.2] | (RefSeq) ndhH; NADH-plastoquinone oxidoreductase subunit 7	Oxidative phosphorylation (ko00190)	[C]	Energy production and conversion	Respiratory-chain NADH dehydrogenase, 49 Kd subunit	NAD(P)H-quinone oxidoreductase subunit H, chloroplastic OS=Agrostis stolonifera OX=63632 GN=ndhH-A PE=3 SV=1	C	Energy production and conversion	NADH-plastoquinone oxidoreductase subunit 7 [Dendrocalamus latiflorus]
DfaA02G008980	[DZ]	Cell cycle control, cell division, chromosome partitioning;; Cytoskeleton	Molecular Function: metal ion binding (GO:0046872);;	K10615|3.4e-41|ppp:112282946|K10615 E3 ubiquitin-protein ligase HERC4 [EC:2.3.2.26] | (RefSeq) probable E3 ubiquitin-protein ligase HERC4 isoform X1	Ubiquitin mediated proteolysis (ko04120)	--	--	Regulator of chromosome condensation (RCC1) repeat	PH, RCC1 and FYVE domains-containing protein 1 OS=Arabidopsis thaliana OX=3702 GN=PRAF1 PE=1 SV=1	--	--	PH, RCC1 and FYVE domains-containing protein 1 [Oryza sativa Japonica Group]
Dfa0G012460	--	--	--	K06180|1.9e-43|sind:105165964|K06180 23S rRNA pseudouridine1911/1915/1917 synthase [EC:5.4.99.23] | (RefSeq) pentatricopeptide repeat-containing protein At1g20230 isoform X1	--	[R]	General function prediction only	PPR repeat family	Pentatricopeptide repeat-containing protein At4g02750 OS=Arabidopsis thaliana OX=3702 GN=PCMP-H24 PE=3 SV=1	S	Function unknown	pentatricopeptide repeat-containing protein [Hordeum vulgare]
DfaB08G016990	--	--	--	--	--	--	--	Domain of unknown function (DUF4219)	--	L	Replication, recombination and repair	hypothetical protein E2562_024546 [Oryza meyeriana var. granulata]
DfaB08G015460	[EH]	Amino acid transport and metabolism;; Coenzyme transport and metabolism	Molecular Function: magnesium ion binding (GO:0000287);; Molecular Function: ketol-acid reductoisomerase activity (GO:0004455);; Biological Process: isoleucine biosynthetic process (GO:0009097);; Biological Process: valine biosynthetic process (GO:0009099);; Molecular Function: protein homodimerization activity (GO:0042803);; Molecular Function: NADPH binding (GO:0070402);;	K00053|7.7e-90|dosa:Os05t0573700-01|K00053 ketol-acid reductoisomerase [EC:1.1.1.86] | (RefSeq) Os05g0573700; Similar to Ketol-acid reductoisomerase, chloroplast precursor (EC 1.1.1.86) (Acetohydroxy-acid reductoisomerase) (Alpha-keto-beta-hydroxylacil reductoisomerase).	Valine, leucine and isoleucine biosynthesis (ko00290);; Pantothenate and CoA biosynthesis (ko00770);; 2-Oxocarboxylic acid metabolism (ko01210);; Biosynthesis of amino acids (ko01230)	--	--	Acetohydroxy acid isomeroreductase, catalytic domain	Ketol-acid reductoisomerase, chloroplastic OS=Oryza sativa subsp. japonica OX=39947 GN=Os05g0573700 PE=1 SV=1	E	Amino acid transport and metabolism	hypothetical protein OsJ_19628 [Oryza sativa Japonica Group]
DfaC06G009200	--	--	Cellular Component: cellular_component (GO:0005575);; Cellular Component: extracellular region (GO:0005576);; Cellular Component: apoplast (GO:0048046);;	K13172|1.0e-52|cmos:111450450|K13172 serine/arginine repetitive matrix protein 2 | (RefSeq) uncharacterized protein LOC111450450 isoform X1	--	--	--	QWRF family	QWRF motif-containing protein 4 OS=Arabidopsis thaliana OX=3702 GN=QWRF4 PE=3 SV=1	S	Function unknown	AUGMIN subunit 8 [Oryza sativa Japonica Group]
DfaB05G005950	[HR]	Coenzyme transport and metabolism;; General function prediction only	Molecular Function: catalytic activity (GO:0003824);;	K08726|4.6e-111|bdi:100841009|K08726 soluble epoxide hydrolase / lipid-phosphate phosphatase [EC:3.3.2.10 3.1.3.76] | (RefSeq) uncharacterized protein LOC100841009	Arachidonic acid metabolism (ko00590);; Peroxisome (ko04146)	[I]	Lipid transport and metabolism	alpha/beta hydrolase fold	--	I	Lipid transport and metabolism	unnamed protein product [Triticum turgidum subsp. durum]
DfaB01G007440	--	--	Molecular Function: zinc ion binding (GO:0008270);; Cellular Component: integral component of membrane (GO:0016021);;	--	--	[A]	RNA processing and modification	RING-variant domain	--	A	RNA processing and modification	hypothetical protein C2845_PM07G28680 [Panicum miliaceum]
DfaC03G010870	--	--	Cellular Component: integral component of membrane (GO:0016021);; Biological Process: recognition of pollen (GO:0048544);;	--	--	--	--	D-mannose binding lectin	PAN domain-containing protein At5g03700 OS=Arabidopsis thaliana OX=3702 GN=At5g03700 PE=1 SV=1	S	Function unknown	PAN domain-containing protein [Panicum miliaceum]
DfaB06G012260	--	--	Biological Process: reproduction (GO:0000003);; Biological Process: developmental process involved in reproduction (GO:0003006);; Molecular Function: molecular_function (GO:0003674);; Molecular Function: binding (GO:0005488);; Molecular Function: protein binding (GO:0005515);; Cellular Component: cellular_component (GO:0005575);; Cellular Component: intracellular (GO:0005622);; Cellular Component…	K03188|2.4e-34|dcr:108224146|K03188 urease accessory protein | (RefSeq) uncharacterized protein LOC108224146 isoform X1	--	--	--	Phloem protein 2	Putative F-box protein PP2-B2 OS=Arabidopsis thaliana OX=3702 GN=PP2B2 PE=4 SV=2	S	Function unknown	hypothetical protein E2562_031602 [Oryza meyeriana var. granulata]
DfaA02G001860	[C]	Energy production and conversion	Molecular Function: ATP binding (GO:0005524);; Biological Process: ATP synthesis coupled proton transport (GO:0015986);; Cellular Component: proton-transporting ATP synthase complex, catalytic core F(1) (GO:0045261);; Molecular Function: proton-transporting ATP synthase activity, rotational mechanism (GO:0046933);;	K02133|7.1e-123|sbi:110430260|K02133 F-type H+-transporting ATPase subunit beta [EC:7.1.2.2] | (RefSeq) ATP synthase subunit beta, mitochondrial	Oxidative phosphorylation (ko00190)	[C]	Energy production and conversion	ATP synthase alpha/beta family, nucleotide-binding domain	ATP synthase subunit beta, mitochondrial OS=Zea mays OX=4577 GN=ATPB PE=2 SV=1	C	Energy production and conversion	ATP synthase subunit beta, mitochondrial [Dichanthelium oligosanthes]
DfaB04G013580	--	--	Molecular Function: calcium ion binding (GO:0005509);;	K13448|6.0e-65|bdi:100838653|K13448 calcium-binding protein CML | (RefSeq) probable calcium-binding protein CML22	Plant-pathogen interaction (ko04626)	[T]	Signal transduction mechanisms	EF hand	Probable calcium-binding protein CML22 OS=Oryza sativa subsp. japonica OX=39947 GN=CML22 PE=3 SV=1	T	Signal transduction mechanisms	putative calcium-binding protein CML17 [Panicum miliaceum]
DfaB04G000790	[R]	General function prediction only	--	K10251|6.2e-129|obr:102712982|K10251 17beta-estradiol 17-dehydrogenase / very-long-chain 3-oxoacyl-CoA reductase [EC:1.1.1.62 1.1.1.330] | (RefSeq) very-long-chain 3-oxoacyl-CoA reductase 1-like	Fatty acid elongation (ko00062);; Biosynthesis of unsaturated fatty acids (ko01040);; Fatty acid metabolism (ko01212)	--	--	short chain dehydrogenase	Very-long-chain 3-oxoacyl-CoA reductase 1 OS=Arabidopsis thaliana OX=3702 GN=KCR1 PE=1 SV=1	Q	Secondary metabolites biosynthesis, transport and catabolism	hypothetical protein E2562_034690 [Oryza meyeriana var. granulata]
DfaC05G005580	--	--	Molecular Function: protein dimerization activity (GO:0046983);;	K18757|2.6e-23|nta:107764024|K18757 la-related protein 1 | (RefSeq) la-related protein 1A-like	--	--	--	Domain of unknown function (DUF4371)	--	S	Function unknown	H1005F08.16 [Oryza sativa]
DfaB01G006810	--	--	Molecular Function: molecular_function (GO:0003674);; Molecular Function: transcription factor activity, sequence-specific DNA binding (GO:0003700);; Molecular Function: binding (GO:0005488);; Molecular Function: protein binding (GO:0005515);; Cellular Component: cellular_component (GO:0005575);; Cellular Component: intracellular (GO:0005622);; Cellular Component: cell (GO:0005623);; Cellular Com…	K22377|6.2e-15|smo:SELMODRAFT_437336|K22377 E3 ubiquitin-protein ligase listerin [EC:2.3.2.27] | (RefSeq) hypothetical protein	--	--	--	CCT motif	Zinc finger protein CONSTANS-LIKE 5 OS=Arabidopsis thaliana OX=3702 GN=COL5 PE=2 SV=2	K	Transcription	hypothetical protein E2562_009390 [Oryza meyeriana var. granulata]
Dfa0G060260	--	--	Molecular Function: iron ion binding (GO:0005506);; Cellular Component: photosystem II (GO:0009523);; Cellular Component: chloroplast thylakoid membrane (GO:0009535);; Biological Process: photosynthetic electron transport in photosystem II (GO:0009772);; Cellular Component: integral component of membrane (GO:0016021);; Molecular Function: chlorophyll binding (GO:0016168);; Biological Process: pro…	K02706|2.2e-207|obr:BBW32_gp079|K02706 photosystem II P680 reaction center D2 protein [EC:1.10.3.9] | (RefSeq) psbD; photosystem II protein D	Photosynthesis (ko00195)	--	--	Photosynthetic reaction centre protein	Photosystem II D2 protein OS=Oryza nivara OX=4536 GN=psbD PE=3 SV=1	C	Energy production and conversion	PsbD [Bambusa oldhamii]
DfaA09G001940	--	--	Cellular Component: integral component of membrane (GO:0016021);;	K14780|1.2e-71|dcr:108220614|K14780 ATP-dependent RNA helicase DHX37/DHR1 [EC:3.6.4.13] | (RefSeq) ATP-dependent RNA helicase DEAH13-like isoform X1	--	[G]	Carbohydrate transport and metabolism	Protein of unknown function, DUF604	--	G	Carbohydrate transport and metabolism	uncharacterized protein LOC109742041 [Aegilops tauschii subsp. tauschii]
DfaB02G012180	--	--	Cellular Component: integral component of membrane (GO:0016021);;	K19038|1.3e-59|ats:109755775|K19038 E3 ubiquitin-protein ligase ATL41 [EC:2.3.2.27] | (RefSeq) LOC109755775; RING-H2 finger protein ATL39-like	--	[O]	Posttranslational modification, protein turnover, chaperones	Ring finger domain	RING-H2 finger protein ATL63 OS=Arabidopsis thaliana OX=3702 GN=ATL63 PE=2 SV=1	O	Posttranslational modification, protein turnover, chaperones	RING-H2 finger protein ATL39-like [Aegilops tauschii subsp. tauschii]
DfaC05G009640	--	--	--	--	--	--	--	zinc-finger of the FCS-type, C2-C2	FCS-Like Zinc finger 10 OS=Arabidopsis thaliana OX=3702 GN=FLZ10 PE=1 SV=1	--	--	hypothetical protein E2562_037335 [Oryza meyeriana var. granulata]
DfaA08G001360	[J]	Translation, ribosomal structure and biogenesis	Molecular Function: structural constituent of ribosome (GO:0003735);; Cellular Component: ribosome (GO:0005840);; Biological Process: translation (GO:0006412);;	K02931|2.0e-118|dosa:Os03t0125000-01|K02931 large subunit ribosomal protein L5 | (RefSeq) Os03g0125000; Similar to 50S ribosomal protein L5, chloroplast.	Ribosome (ko03010)	[J]	Translation, ribosomal structure and biogenesis	ribosomal L5P family C-terminus	50S ribosomal protein L5, chloroplastic OS=Oryza sativa subsp. japonica OX=39947 GN=RPL5 PE=2 SV=2	J	Translation, ribosomal structure and biogenesis	50S ribosomal protein L5, chloroplastic [Oryza sativa Japonica Group]
DfaB03G016890	--	--	Molecular Function: regulatory region nucleic acid binding (GO:0001067);; Molecular Function: molecular_function (GO:0003674);; Molecular Function: nucleic acid binding (GO:0003676);; Molecular Function: DNA binding (GO:0003677);; Molecular Function: transcription factor activity, sequence-specific DNA binding (GO:0003700);; Molecular Function: binding (GO:0005488);; Cellular Component: cellular_…	--	--	[R]	General function prediction only	C2H2-type zinc finger	Zinc finger protein ZAT9 OS=Arabidopsis thaliana OX=3702 GN=ZAT9 PE=2 SV=1	S	Function unknown	zinc finger protein ZAT1-like [Aegilops tauschii subsp. tauschii]
DfaA01G007160	--	--	Cellular Component: nucleus (GO:0005634);; Biological Process: mRNA transcription (GO:0009299);; Biological Process: response to light stimulus (GO:0009416);;	K13413|1.1e-57|sbi:110435403|K13413 mitogen-activated protein kinase kinase 4/5 [EC:2.7.12.2] | (RefSeq) mitogen-activated protein kinase kinase 5-like	MAPK signaling pathway - plant (ko04016);; Plant hormone signal transduction (ko04075);; Plant-pathogen interaction (ko04626)	--	--	Protein of unknown function (DUF640)	Protein G1-like7 OS=Oryza sativa subsp. indica OX=39946 GN=OsI_10694 PE=3 SV=1	K	Transcription	protein G1-like7 [Sorghum bicolor]
DfaC06G000900	[T]	Signal transduction mechanisms	Molecular Function: protein kinase activity (GO:0004672);; Molecular Function: ATP binding (GO:0005524);;	K13430|3.9e-59|gab:108472558|K13430 serine/threonine-protein kinase PBS1 [EC:2.7.11.1] | (RefSeq) serine/threonine-protein kinase CDL1-like	Plant-pathogen interaction (ko04626)	[T]	Signal transduction mechanisms	Protein kinase domain	Calmodulin-binding receptor-like cytoplasmic kinase 3 OS=Arabidopsis thaliana OX=3702 GN=CRCK3 PE=2 SV=1	T	Signal transduction mechanisms	predicted protein [Hordeum vulgare subsp. vulgare]
DfaC06G008780	[T]	Signal transduction mechanisms	Molecular Function: cysteine-type endopeptidase activity (GO:0004197);; Cellular Component: integral component of membrane (GO:0016021);; Biological Process: CAAX-box protein processing (GO:0071586);;	K07052|2.1e-142|obr:102712385|K07052 uncharacterized protein | (RefSeq) uncharacterized LOC102712385	--	--	--	CPBP intramembrane metalloprotease	--	S	Function unknown	PREDICTED: uncharacterized protein LOC102712385 [Oryza brachyantha]
DfaC04G002780	--	--	--	--	--	--	--	Domain of unknown function (DUF4216)	--	--	--	hypothetical protein EJB05_06522 [Eragrostis curvula]
DfaB02G016260	--	--	--	--	--	--	--	--	--	--	--	uncharacterized protein LOC109733058 [Aegilops tauschii subsp. tauschii]
DfaA01G028280	--	--	Molecular Function: nucleic acid binding (GO:0003676);; Molecular Function: zinc ion binding (GO:0008270);; Biological Process: DNA integration (GO:0015074);;	K03006|1.1e-168|adu:107466525|K03006 DNA-directed RNA polymerase II subunit RPB1 [EC:2.7.7.6] | (RefSeq) LOW QUALITY PROTEIN: DNA-directed RNA polymerase II subunit 1-like	RNA polymerase (ko03020)	[R]	General function prediction only	Reverse transcriptase (RNA-dependent DNA polymerase)	Retrovirus-related Pol polyprotein from transposon TNT 1-94 OS=Nicotiana tabacum OX=4097 PE=2 SV=1	L	Replication, recombination and repair	polyprotein [Oryza australiensis]
Dendrocalamus_farinosus_newGene_27443	--	--	--	--	--	--	--	--	--	--	--	PREDICTED: E3 ubiquitin-protein ligase HERC2-like [Oryza brachyantha]
DfaC02G004470	--	--	--	--	--	--	--	--	--	--	--	hypothetical protein BRADI_2g21230v3 [Brachypodium distachyon]
Dfa0G019320	--	--	Molecular Function: nucleic acid binding (GO:0003676);; Molecular Function: zinc ion binding (GO:0008270);; Biological Process: DNA integration (GO:0015074);;	K03006|1.8e-140|adu:107466525|K03006 DNA-directed RNA polymerase II subunit RPB1 [EC:2.7.7.6] | (RefSeq) LOW QUALITY PROTEIN: DNA-directed RNA polymerase II subunit 1-like	RNA polymerase (ko03020)	[R]	General function prediction only	Reverse transcriptase (RNA-dependent DNA polymerase)	Retrovirus-related Pol polyprotein from transposon TNT 1-94 OS=Nicotiana tabacum OX=4097 PE=2 SV=1	L	Replication, recombination and repair	PH01B035L11.21 [Phyllostachys edulis]
DfaB08G026210	--	--	--	--	--	--	--	--	U-box domain-containing protein 62 OS=Arabidopsis thaliana OX=3702 GN=PUB62 PE=2 SV=1	S	Function unknown	hypothetical protein [Oryza sativa Japonica Group]
DfaB10G000120	[Q]	Secondary metabolites biosynthesis, transport and catabolism	Cellular Component: chloroplast (GO:0009507);; Cellular Component: chloroplast stroma (GO:0009570);; Molecular Function: carotenoid dioxygenase activity (GO:0010436);; Biological Process: carotene catabolic process (GO:0016121);; Molecular Function: metal ion binding (GO:0046872);;	K00465|5.2e-186|sita:101761347|K00465 carotenoid 9,10(9',10')-cleavage dioxygenase 1 [EC:1.13.11.-] | (RefSeq) carotenoid 9,10(9',10')-cleavage dioxygenase	--	[Q]	Secondary metabolites biosynthesis, transport and catabolism	Retinal pigment epithelial membrane protein	Carotenoid 9,10(9',10')-cleavage dioxygenase OS=Crocus sativus OX=82528 GN=CCD PE=1 SV=1	Q	Secondary metabolites biosynthesis, transport and catabolism	carotenoid 9,10(9',10')-cleavage dioxygenase [Setaria italica]
DfaA06G008290	[P]	Inorganic ion transport and metabolism	Biological Process: reproduction (GO:0000003);; Biological Process: immune effector process (GO:0002252);; Biological Process: immune system process (GO:0002376);; Biological Process: developmental process involved in reproduction (GO:0003006);; Molecular Function: molecular_function (GO:0003674);; Molecular Function: nucleic acid binding (GO:0003676);; Molecular Function: RNA binding (GO:0003723…	K11593|4.0e-88|ats:109776966|K11593 eukaryotic translation initiation factor 2C | (RefSeq) LOC109776966; protein argonaute 4A	--	[J]	Translation, ribosomal structure and biogenesis	Pentacotripeptide-repeat region of PRORP	Protein argonaute 4A OS=Oryza sativa subsp. japonica OX=39947 GN=AGO4A PE=2 SV=1	J	Translation, ribosomal structure and biogenesis	hypothetical protein E2562_020631 [Oryza meyeriana var. granulata]
DfaB09G001920	--	--	Molecular Function: RNA binding (GO:0003723);; Molecular Function: protein kinase activity (GO:0004672);; Molecular Function: ATP binding (GO:0005524);; Cellular Component: integral component of membrane (GO:0016021);;	--	--	--	--	--	--	T	Signal transduction mechanisms	probable RNA-binding protein 18 [Oryza sativa Japonica Group]
DfaA05G011990	--	--	Molecular Function: zinc ion binding (GO:0008270);;	--	--	[R]	General function prediction only	AN1-like Zinc finger	Zinc finger AN1 and C2H2 domain-containing stress-associated protein 16 OS=Oryza sativa subsp. japonica OX=39947 GN=SAP16 PE=2 SV=2	S	Function unknown	zinc finger AN1 and C2H2 domain-containing stress-associated protein 16 [Sorghum bicolor]
DfaA10G005500	--	--	Molecular Function: protein kinase activity (GO:0004672);; Molecular Function: ATP binding (GO:0005524);; Cellular Component: integral component of membrane (GO:0016021);; Molecular Function: carbohydrate binding (GO:0030246);;	--	--	--	--	Legume lectin domain	L-type lectin-domain containing receptor kinase SIT2 OS=Oryza sativa subsp. japonica OX=39947 GN=SIT2 PE=2 SV=2	T	Signal transduction mechanisms	OSIGBa0125M19.6 [Oryza sativa]
DfaC10G004610	--	--	Molecular Function: nucleic acid binding (GO:0003676);; Molecular Function: zinc ion binding (GO:0008270);; Biological Process: DNA integration (GO:0015074);;	K03006|8.4e-203|adu:107466525|K03006 DNA-directed RNA polymerase II subunit RPB1 [EC:2.7.7.6] | (RefSeq) LOW QUALITY PROTEIN: DNA-directed RNA polymerase II subunit 1-like	RNA polymerase (ko03020)	[R]	General function prediction only	Reverse transcriptase (RNA-dependent DNA polymerase)	Retrovirus-related Pol polyprotein from transposon TNT 1-94 OS=Nicotiana tabacum OX=4097 PE=2 SV=1	L	Replication, recombination and repair	PH01B019A14.9 [Phyllostachys edulis]
DfaA01G000270	--	--	Biological Process: metal ion transport (GO:0030001);; Molecular Function: metal ion binding (GO:0046872);;	K14292|1.0e-20|spen:107013477|K14292 trimethylguanosine synthase [EC:2.1.1.-] | (RefSeq) trimethylguanosine synthase	RNA transport (ko03013)	[P]	Inorganic ion transport and metabolism	Heavy-metal-associated domain	Protein SODIUM POTASSIUM ROOT DEFECTIVE 2 OS=Arabidopsis thaliana OX=3702 GN=NAKR2 PE=2 SV=1	P	Inorganic ion transport and metabolism	protein SODIUM POTASSIUM ROOT DEFECTIVE 1 [Sorghum bicolor]
DfaA04G000960	--	--	Molecular Function: metal ion binding (GO:0046872);;	K13811|2.9e-108|bdi:100837643|K13811 3'-phosphoadenosine 5'-phosphosulfate synthase [EC:2.7.7.4 2.7.1.25] | (RefSeq) LOW QUALITY PROTEIN: ATP sulfurylase 2	Purine metabolism (ko00230);; Monobactam biosynthesis (ko00261);; Selenocompound metabolism (ko00450);; Sulfur metabolism (ko00920)	[R]	General function prediction only	Zn-finger in Ran binding protein and others	--	S	Function unknown	ranBP2-type zinc finger protein At1g67325 [Oryza sativa Japonica Group]
DfaA03G012250	[R]	General function prediction only	Molecular Function: GTP binding (GO:0005525);; Molecular Function: hydrolase activity (GO:0016787);;	K24104|1.0e-161|obr:102715542|K24104 GPN-loop GTPase | (RefSeq) GPN-loop GTPase 2	--	[R]	General function prediction only	Conserved hypothetical ATP binding protein	GPN-loop GTPase QQT1 OS=Arabidopsis thaliana OX=3702 GN=QQT1 PE=1 SV=1	S	Function unknown	unnamed protein product [Triticum turgidum subsp. durum]
DfaC08G015790	--	--	Molecular Function: GTPase activator activity (GO:0005096);; Biological Process: signal transduction (GO:0007165);;	--	--	[T]	Signal transduction mechanisms	RhoGAP domain	Rho GTPase-activating protein 7 OS=Arabidopsis thaliana OX=3702 GN=ROPGAP7 PE=2 SV=1	T	Signal transduction mechanisms	rho GTPase-activating protein 7 isoform X2 [Brachypodium distachyon]
DfaC08G017540	[M]	Cell wall/membrane/envelope biogenesis	Biological Process: sucrose metabolic process (GO:0005985);; Molecular Function: sucrose synthase activity (GO:0016157);;	K00695|0.0e+00|obr:102716200|K00695 sucrose synthase [EC:2.4.1.13] | (RefSeq) sucrose synthase 1	Starch and sucrose metabolism (ko00500)	[M]	Cell wall/membrane/envelope biogenesis	Sucrose synthase	Sucrose synthase 1 OS=Oryza sativa subsp. japonica OX=39947 GN=SUS1 PE=1 SV=1	M	Cell wall/membrane/envelope biogenesis	sucrose synthase 1 [Bambusa emeiensis]
DfaC03G021850	--	--	Cellular Component: nucleus (GO:0005634);; Cellular Component: cytosol (GO:0005829);;	--	--	[R]	General function prediction only	Kelch motif	Acyl-CoA-binding domain-containing protein 4 OS=Arabidopsis thaliana OX=3702 GN=ACBP4 PE=1 SV=1	S	Function unknown	acyl-CoA-binding domain-containing protein 4 isoform X2 [Panicum hallii]
DfaA10G008730	--	--	Cellular Component: integral component of membrane (GO:0016021);;	--	--	--	--	--	--	--	--	uncharacterized protein LOC106866737 isoform X1 [Brachypodium distachyon]
DfaC04G012900	--	--	Biological Process: reproduction (GO:0000003);; Biological Process: immune system process (GO:0002376);; Biological Process: developmental process involved in reproduction (GO:0003006);; Molecular Function: molecular_function (GO:0003674);; Molecular Function: catalytic activity (GO:0003824);; Molecular Function: ubiquitin-protein transferase activity (GO:0004842);; Molecular Function: binding (G…	K10696|0.0e+00|obr:102711423|K10696 E3 ubiquitin-protein ligase BRE1 [EC:2.3.2.27] | (RefSeq) E3 ubiquitin-protein ligase BRE1-like 1	--	[O]	Posttranslational modification, protein turnover, chaperones	Zinc finger, C3HC4 type (RING finger)	E3 ubiquitin-protein ligase BRE1-like 1 OS=Oryza sativa subsp. japonica OX=39947 GN=HUB1 PE=1 SV=3	O	Posttranslational modification, protein turnover, chaperones	hypothetical protein E2562_033975 [Oryza meyeriana var. granulata]
Dendrocalamus_farinosus_newGene_18196	--	--	Molecular Function: DNA binding (GO:0003677);; Molecular Function: protein binding (GO:0005515);;	K01062|3.6e-33|smo:SELMODRAFT_441340|K01062 platelet-activating factor acetylhydrolase [EC:3.1.1.47] | (RefSeq) hypothetical protein	Ether lipid metabolism (ko00565)	[K]	Transcription	SWIB/MDM2 domain	Zinc finger CCCH domain-containing protein 19 OS=Arabidopsis thaliana OX=3702 GN=NERD PE=1 SV=3	K	Transcription	hypothetical protein E2562_001065, partial [Oryza meyeriana var. granulata]
DfaC06G000810	[IR]	Lipid transport and metabolism;; General function prediction only	Molecular Function: hydrolase activity, acting on ester bonds (GO:0016788);;	K10691|7.5e-107|ats:109762802|K10691 E3 ubiquitin-protein ligase UBR4 [EC:2.3.2.27] | (RefSeq) LOC109762802; auxin transport protein BIG	--	--	--	GDSL-like Lipase/Acylhydrolase	GDSL esterase/lipase At4g26790 OS=Arabidopsis thaliana OX=3702 GN=At4g26790 PE=2 SV=1	L	Replication, recombination and repair	hypothetical protein SETIT_2G159700v2 [Setaria italica]
Dfa0G005680	--	--	Biological Process: cell morphogenesis (GO:0000902);; Cellular Component: cellular_component (GO:0005575);; Cellular Component: cell wall (GO:0005618);; Cellular Component: cell (GO:0005623);; Biological Process: biological_process (GO:0008150);; Biological Process: anatomical structure morphogenesis (GO:0009653);; Biological Process: plant-type cell wall organization (GO:0009664);; Biological Pr…	K20628|4.7e-53|pvu:PHAVU_007G235300g|K20628 expansin | (RefSeq) hypothetical protein	--	--	--	Expansin C-terminal domain	Expansin-B10 OS=Oryza sativa subsp. japonica OX=39947 GN=EXPB10 PE=2 SV=1	S	Function unknown	hypothetical protein E2562_013751 [Oryza meyeriana var. granulata]
DfaA04G014800	--	--	Molecular Function: protein kinase activity (GO:0004672);; Molecular Function: ATP binding (GO:0005524);; Cellular Component: plasma membrane (GO:0005886);; Molecular Function: carbohydrate binding (GO:0030246);;	--	--	--	--	Legume lectin domain	--	T	Signal transduction mechanisms	probable L-type lectin-domain containing receptor kinase S.5 [Setaria italica]
DfaB08G004620	--	--	Molecular Function: ATP binding (GO:0005524);; Biological Process: cellular protein modification process (GO:0006464);;	K16609|0.0e+00|bdi:100837823|K16609 tubulin--tyrosine ligase-like protein 12 | (RefSeq) tubulin--tyrosine ligase-like protein 12 isoform X1	--	[O]	Posttranslational modification, protein turnover, chaperones	Tubulin-tyrosine ligase family	--	O	Posttranslational modification, protein turnover, chaperones	tubulin--tyrosine ligase-like protein 12 isoform X1 [Brachypodium distachyon]
DfaC09G004140	--	--	Molecular Function: nucleic acid binding (GO:0003676);; Molecular Function: zinc ion binding (GO:0008270);;	--	--	--	--	gag-polypeptide of LTR copia-type	--	S	Function unknown	OSJNBa0089N06.16 [Oryza sativa Japonica Group]
DfaB08G005060	--	--	Molecular Function: ubiquitin-protein transferase activity (GO:0004842);; Cellular Component: integral component of membrane (GO:0016021);;	K10664|1.1e-120|dosa:Os03t0188200-01|K10664 E3 ubiquitin-protein ligase ATL6/9/15/31/42/55 [EC:2.3.2.27] | (RefSeq) Os03g0188200; Zinc finger, RING/FYVE/PHD-type domain containing protein.	--	[O]	Posttranslational modification, protein turnover, chaperones	Ring finger domain	E3 ubiquitin-protein ligase Os03g0188200 OS=Oryza sativa subsp. japonica OX=39947 GN=Os03g0188200 PE=2 SV=1	O	Posttranslational modification, protein turnover, chaperones	E3 ubiquitin-protein ligase Os03g0188200 [Oryza sativa Japonica Group]
DfaA08G004940	[J]	Translation, ribosomal structure and biogenesis	Molecular Function: structural constituent of ribosome (GO:0003735);; Biological Process: translation (GO:0006412);; Cellular Component: cytosolic small ribosomal subunit (GO:0022627);;	K02984|4.6e-138|sita:101761560|K02984 small subunit ribosomal protein S3Ae | (RefSeq) 40S ribosomal protein S3a	Ribosome (ko03010)	[J]	Translation, ribosomal structure and biogenesis	Ribosomal S3Ae family	40S ribosomal protein S3a OS=Oryza sativa subsp. japonica OX=39947 GN=RPS3A PE=2 SV=2	J	Translation, ribosomal structure and biogenesis	40S ribosomal protein S3a [Dichanthelium oligosanthes]
DfaB03G014040	[D]	Cell cycle control, cell division, chromosome partitioning	Molecular Function: ATP binding (GO:0005524);; Cellular Component: cytosol (GO:0005829);; Biological Process: iron-sulfur cluster assembly (GO:0016226);; Molecular Function: metal ion binding (GO:0046872);; Molecular Function: iron-sulfur cluster binding (GO:0051536);; Molecular Function: 4 iron, 4 sulfur cluster binding (GO:0051539);;	K03593|1.5e-15|nnu:104609522|K03593 ATP-binding protein involved in chromosome partitioning | (RefSeq) iron-sulfur protein NUBPL	--	[D]	Cell cycle control, cell division, chromosome partitioning	NUBPL iron-transfer P-loop NTPase	Cytosolic Fe-S cluster assembly factor NBP35 OS=Arabidopsis thaliana OX=3702 GN=NBP35 PE=1 SV=1	D	Cell cycle control, cell division, chromosome partitioning	cytosolic Fe-S cluster assembly factor NBP35 [Brachypodium distachyon]
Dendrocalamus_farinosus_newGene_2783	--	--	--	--	--	--	--	--	--	--	--	hypothetical protein EJB05_28569, partial [Eragrostis curvula]
Dfa0G002970	[C]	Energy production and conversion	Molecular Function: NADH dehydrogenase (ubiquinone) activity (GO:0008137);; Cellular Component: integral component of membrane (GO:0016021);; Cellular Component: mitochondrial membrane (GO:0031966);; Biological Process: ATP synthesis coupled electron transport (GO:0042773);; Cellular Component: respiratory chain (GO:0070469);;	K03882|1.9e-29|sbi:4306018|K03882 NADH-ubiquinone oxidoreductase chain 4L [EC:7.1.1.2] | (RefSeq) nad4L, SobioMp24; NADH dehydrogenase subunit 4L	Oxidative phosphorylation (ko00190)	[C]	Energy production and conversion	NADH-ubiquinone/plastoquinone oxidoreductase chain 4L	NADH-ubiquinone oxidoreductase chain 4L OS=Arabidopsis thaliana OX=3702 GN=ND4L PE=2 SV=2	C	Energy production and conversion	NADH dehydrogenase subunit 4L [Ferrocalamus rimosivaginus]
DfaB01G012720	[J]	Translation, ribosomal structure and biogenesis	Molecular Function: structural constituent of ribosome (GO:0003735);; Cellular Component: cellular_component (GO:0005575);; Cellular Component: intracellular (GO:0005622);; Cellular Component: cell (GO:0005623);; Cellular Component: cytoplasm (GO:0005737);; Cellular Component: ribosome (GO:0005840);; Biological Process: translation (GO:0006412);; Cellular Component: chloroplast (GO:0009507);; Cel…	K02906|3.0e-80|zma:100193892|K02906 large subunit ribosomal protein L3 | (RefSeq) uncharacterized LOC100193892	Ribosome (ko03010)	[J]	Translation, ribosomal structure and biogenesis	Ribosomal protein L3	50S ribosomal protein L3, chloroplastic (Fragment) OS=Nicotiana tabacum OX=4097 GN=RPL3 PE=2 SV=1	J	Translation, ribosomal structure and biogenesis	hypothetical protein E2562_015373 [Oryza meyeriana var. granulata]
DfaB04G009090	--	--	Molecular Function: nucleic acid binding (GO:0003676);; Molecular Function: zinc ion binding (GO:0008270);; Biological Process: DNA integration (GO:0015074);; Cellular Component: integral component of membrane (GO:0016021);;	K20923|9.9e-60|obr:102713289|K20923 mixed-linked glucan synthase [EC:2.4.1.-] | (RefSeq) probable mixed-linked glucan synthase 8	--	[R]	General function prediction only	Reverse transcriptase (RNA-dependent DNA polymerase)	Retrovirus-related Pol polyprotein from transposon TNT 1-94 OS=Nicotiana tabacum OX=4097 PE=2 SV=1	L	Replication, recombination and repair	retrotransposon protein, putative, Ty1-copia subclass [Oryza sativa Japonica Group]
DfaA02G004460	--	--	Molecular Function: peroxidase activity (GO:0004601);; Cellular Component: extracellular region (GO:0005576);; Biological Process: response to oxidative stress (GO:0006979);; Molecular Function: heme binding (GO:0020037);; Biological Process: hydrogen peroxide catabolic process (GO:0042744);; Molecular Function: metal ion binding (GO:0046872);;	K00430|7.5e-162|dosa:Os05t0499300-01|K00430 peroxidase [EC:1.11.1.7] | (RefSeq) Os05g0499300, POX1, PEROXIDASE_1; Similar to Peroxidase (EC 1.11.1.7).	Phenylpropanoid biosynthesis (ko00940)	--	--	Peroxidase	Peroxidase 1 OS=Oryza sativa subsp. japonica OX=39947 GN=PRX74 PE=2 SV=2	C	Energy production and conversion	unnamed protein product [Digitaria exilis]
DfaB08G001650	--	--	Molecular Function: protein binding (GO:0005515);; Cellular Component: cellular_component (GO:0005575);; Cellular Component: intracellular (GO:0005622);; Cellular Component: cell (GO:0005623);; Cellular Component: cytoplasm (GO:0005737);; Cellular Component: cytosol (GO:0005829);; Cellular Component: plasma membrane (GO:0005886);; Biological Process: cell cycle (GO:0007049);; Biological Process: …	--	--	[R]	General function prediction only	WD domain, G-beta repeat	--	S	Function unknown	uncharacterized protein LOC100829848 [Brachypodium distachyon]
DfaA12G008240	--	--	Molecular Function: nucleic acid binding (GO:0003676);; Molecular Function: zinc ion binding (GO:0008270);; Biological Process: DNA integration (GO:0015074);;	K03006|7.0e-110|adu:107466525|K03006 DNA-directed RNA polymerase II subunit RPB1 [EC:2.7.7.6] | (RefSeq) LOW QUALITY PROTEIN: DNA-directed RNA polymerase II subunit 1-like	RNA polymerase (ko03020)	[R]	General function prediction only	Reverse transcriptase (RNA-dependent DNA polymerase)	Retrovirus-related Pol polyprotein from transposon TNT 1-94 OS=Nicotiana tabacum OX=4097 PE=2 SV=1	L	Replication, recombination and repair	polyprotein [Oryza australiensis]
DfaA03G015870	--	--	Biological Process: defense response (GO:0006952);;	--	--	--	--	Gamma-thionin family	Defensin-like protein CAL1 OS=Oryza sativa subsp. japonica OX=39947 GN=CAL1 PE=1 SV=1	O	Posttranslational modification, protein turnover, chaperones	low-molecular-weight cysteine-rich protein LCR69 precursor [Zea mays]
Dendrocalamus_farinosus_newGene_25359	--	--	--	--	--	--	--	--	--	S	Function unknown	uncharacterized protein LOC110432764 [Sorghum bicolor]
DfaC01G021810	[J]	Translation, ribosomal structure and biogenesis	Molecular Function: structural constituent of ribosome (GO:0003735);; Biological Process: translation (GO:0006412);; Cellular Component: cytosolic large ribosomal subunit (GO:0022625);;	K02929|6.8e-56|dosa:Os07t0450000-01|K02929 large subunit ribosomal protein L44e | (RefSeq) Os07g0450000; Similar to 60S ribosomal protein L44.	Ribosome (ko03010)	[J]	Translation, ribosomal structure and biogenesis	Ribosomal protein L44	60S ribosomal protein L44 OS=Gossypium hirsutum OX=3635 GN=RPL44 PE=3 SV=3	J	Translation, ribosomal structure and biogenesis	60S ribosomal protein L44 [Zea mays]
DfaB08G005580	[K]	Transcription	Molecular Function: rDNA binding (GO:0000182);; Molecular Function: RNA polymerase II core promoter sequence-specific DNA binding (GO:0000979);; Molecular Function: transcription factor activity, core RNA polymerase II recruiting (GO:0001139);; Biological Process: transcriptional start site selection at RNA polymerase II promoter (GO:0001174);; Cellular Component: nucleus (GO:0005634);; Biologica…	K03124|1.6e-251|bdi:100835667|K03124 transcription initiation factor TFIIB | (RefSeq) plant-specific TFIIB-related protein 1	Basal transcription factors (ko03022)	[K]	Transcription	Transcription factor TFIIB repeat	Plant-specific TFIIB-related protein 1 OS=Arabidopsis thaliana OX=3702 GN=PBRP1 PE=2 SV=1	K	Transcription	plant-specific TFIIB-related protein 1 [Brachypodium distachyon]
DfaB01G031130	--	--	Molecular Function: protein kinase activity (GO:0004672);; Molecular Function: ATP binding (GO:0005524);;	K00924|1.8e-48|bna:106350736|K00924 kinase [EC:2.7.1.-] | (RefSeq) probable serine/threonine-protein kinase CST isoform X1	--	[T]	Signal transduction mechanisms	Protein kinase domain	Rust resistance kinase Lr10 OS=Triticum aestivum OX=4565 GN=LRK10 PE=2 SV=1	T	Signal transduction mechanisms	putative receptor-like protein kinase [Hordeum vulgare]
DfaC09G008060	--	--	--	--	--	--	--	zinc-finger of the FCS-type, C2-C2	FCS-Like Zinc finger 8 OS=Arabidopsis thaliana OX=3702 GN=FLZ8 PE=1 SV=1	S	Function unknown	hypothetical protein E2562_024455 [Oryza meyeriana var. granulata]
DfaB01G025210	--	--	Cellular Component: Prp19 complex (GO:0000974);; Cellular Component: nucleolus (GO:0005730);; Biological Process: mRNA processing (GO:0006397);; Biological Process: defense response signaling pathway, resistance gene-dependent (GO:0009870);; Biological Process: defense response to bacterium (GO:0042742);; Biological Process: defense response to fungus (GO:0050832);; Cellular Component: catalytic …	K12861|7.3e-128|bdi:100836755|K12861 pre-mRNA-splicing factor SPF27 | (RefSeq) pre-mRNA-splicing factor SPF27 homolog	Spliceosome (ko03040)	[S]	Function unknown	Breast carcinoma amplified sequence 2 (BCAS2)	Pre-mRNA-splicing factor SPF27 homolog OS=Arabidopsis thaliana OX=3702 GN=MOS4 PE=1 SV=1	A	RNA processing and modification	pre-mRNA-splicing factor SPF27 homolog [Brachypodium distachyon]
DfaB03G019740	--	--	Molecular Function: RNA binding (GO:0003723);;	K14945|1.0e-146|ats:109784988|K14945 protein quaking | (RefSeq) LOC109784988; KH domain-containing protein At5g56140-like isoform X1	--	[A]	RNA processing and modification	Homodimerisation region of STAR domain protein	KH domain-containing protein At5g56140 OS=Arabidopsis thaliana OX=3702 GN=At5g56140 PE=2 SV=1	A	RNA processing and modification	KH domain-containing protein At5g56140-like isoform X2 [Aegilops tauschii subsp. tauschii]
DfaA04G017340	--	--	Molecular Function: nucleic acid binding (GO:0003676);;	K14570|3.5e-168|dosa:Os04t0650600-01|K14570 RNA exonuclease 1 [EC:3.1.-.-] | (RefSeq) Os04g0650600; Exonuclease domain containing protein.	Ribosome biogenesis in eukaryotes (ko03008)	[L]	Replication, recombination and repair	Exonuclease	Small RNA degrading nuclease 3 OS=Arabidopsis thaliana OX=3702 GN=SDN3 PE=1 SV=1	L	Replication, recombination and repair	hypothetical protein OsI_17699 [Oryza sativa Indica Group]
DfaA08G001110	--	--	Cellular Component: 1,3-beta-D-glucan synthase complex (GO:0000148);; Molecular Function: 1,3-beta-D-glucan synthase activity (GO:0003843);; Biological Process: (1->3)-beta-D-glucan biosynthetic process (GO:0006075);; Cellular Component: integral component of membrane (GO:0016021);;	K11000|0.0e+00|bdi:100844819|K11000 callose synthase [EC:2.4.1.-] | (RefSeq) callose synthase 9	--	[M]	Cell wall/membrane/envelope biogenesis	1,3-beta-glucan synthase component	Callose synthase 9 OS=Arabidopsis thaliana OX=3702 GN=CALS9 PE=2 SV=2	M	Cell wall/membrane/envelope biogenesis	callose synthase 9 [Brachypodium distachyon]
DfaC02G010640	--	--	Molecular Function: nucleic acid binding (GO:0003676);; Molecular Function: RNA-DNA hybrid ribonuclease activity (GO:0004523);; Biological Process: DNA integration (GO:0015074);;	--	--	--	--	Retrotransposon gag protein	--	L	Replication, recombination and repair	retrotransposon protein, putative, Ty3-gypsy subclass [Oryza sativa Japonica Group]
DfaB01G004500	--	--	Cellular Component: nuclear pore (GO:0005643);; Biological Process: poly(A)+ mRNA export from nucleus (GO:0016973);;	K18723|6.7e-67|zma:103625787|K18723 nucleoporin GLE1 | (RefSeq) protein GLE1 isoform X1	RNA transport (ko03013);; mRNA surveillance pathway (ko03015)	[A]	RNA processing and modification	GLE1-like protein	Protein GLE1 OS=Arabidopsis thaliana OX=3702 GN=GLE1 PE=1 SV=1	A	RNA processing and modification	Protein GLE1 [Zea mays]
DfaC05G004340	--	--	--	--	--	--	--	Gibberellin regulated protein	--	S	Function unknown	peamaclein [Brachypodium distachyon]
DfaB07G001150	--	--	Molecular Function: second spliceosomal transesterification activity (GO:0000386);; Biological Process: mRNA splicing, via spliceosome (GO:0000398);; Molecular Function: pre-mRNA 3'-splice site binding (GO:0030628);;	K12819|1.2e-103|dosa:Os08t0127700-01|K12819 pre-mRNA-processing factor SLU7 | (RefSeq) Os08g0127700; Similar to Pre-mRNA-splicing factor SLU7.	Spliceosome (ko03040)	[A]	RNA processing and modification	Pre-mRNA splicing Prp18-interacting factor	Pre-mRNA-splicing factor SLU7 OS=Oryza sativa subsp. indica OX=39946 GN=OsI_27673 PE=3 SV=2	A	RNA processing and modification	pre-mRNA-splicing factor SLU7 [Oryza sativa Japonica Group]
DfaB08G010730	--	--	Biological Process: response to reactive oxygen species (GO:0000302);; Biological Process: response to acid chemical (GO:0001101);; Biological Process: response to molecule of fungal origin (GO:0002238);; Biological Process: response to stress (GO:0006950);; Biological Process: response to oxidative stress (GO:0006979);; Biological Process: multicellular organism development (GO:0007275);; Biolog…	--	--	--	--	Wound-induced protein WI12	Senescence associated gene 20 OS=Arabidopsis thaliana OX=3702 GN=SAG20 PE=2 SV=1	S	Function unknown	PREDICTED: wound-induced protein 1-like [Oryza brachyantha]
Dendrocalamus_farinosus_newGene_5689	--	--	Molecular Function: nucleic acid binding (GO:0003676);; Biological Process: DNA integration (GO:0015074);;	K17545|1.9e-101|zma:103634684|K17545 serine/threonine-protein kinase ULK4 [EC:2.7.11.1] | (RefSeq) uncharacterized protein LOC103634684	--	[R]	General function prediction only	Reverse transcriptase (RNA-dependent DNA polymerase)	Retrovirus-related Pol polyprotein from transposon RE1 OS=Arabidopsis thaliana OX=3702 GN=RE1 PE=2 SV=1	K	Transcription	Putative gag-pol polyprotein [Oryza sativa Japonica Group]
DfaB08G014940	[R]	General function prediction only	--	--	--	--	--	von Willebrand factor type A domain	--	S	Function unknown	uncharacterized protein LOC100836064 [Brachypodium distachyon]
DfaA01G018070	--	--	--	K02218|2.3e-106|sbi:8069780|K02218 casein kinase 1 [EC:2.7.11.1] | (RefSeq) uncharacterized protein LOC8069780	--	[L]	Replication, recombination and repair	DDE superfamily endonuclease	--	L	Replication, recombination and repair	uncharacterized protein LOC103645049 [Zea mays]
DfaB08G011250	[E]	Amino acid transport and metabolism	Molecular Function: serine-type peptidase activity (GO:0008236);;	K01303|2.9e-06|ppp:112284190|K01303 acylaminoacyl-peptidase [EC:3.4.19.1] | (RefSeq) acylamino-acid-releasing enzyme-like	--	[O]	Posttranslational modification, protein turnover, chaperones	Prolyl oligopeptidase family	Probable glutamyl endopeptidase, chloroplastic OS=Oryza sativa subsp. japonica OX=39947 GN=GEP PE=2 SV=1	O	Posttranslational modification, protein turnover, chaperones	probable glutamyl endopeptidase, chloroplastic isoform X1 [Oryza sativa Japonica Group]
DfaA03G020890	--	--	--	--	--	--	--	--	--	--	--	hypothetical protein DAI22_02g326100 [Oryza sativa Japonica Group]
DfaA08G012170	--	--	Biological Process: reproduction (GO:0000003);; Biological Process: cell morphogenesis (GO:0000902);; Biological Process: cell morphogenesis involved in differentiation (GO:0000904);; Biological Process: developmental process involved in reproduction (GO:0003006);; Biological Process: biological_process (GO:0008150);; Biological Process: anatomical structure morphogenesis (GO:0009653);; Biologica…	--	--	--	--	NPH3 family	BTB/POZ domain-containing protein At1g03010 OS=Arabidopsis thaliana OX=3702 GN=At1g03010 PE=2 SV=1	S	Function unknown	hypothetical protein GQ55_9G477800 [Panicum hallii var. hallii]
Dendrocalamus_farinosus_newGene_22348	--	--	Molecular Function: DNA binding (GO:0003677);; Cellular Component: nucleus (GO:0005634);; Cellular Component: integral component of membrane (GO:0016021);; Cellular Component: host cell nucleus (GO:0042025);; Molecular Function: metal ion binding (GO:0046872);;	K09060|2.4e-12|zma:103630819|K09060 plant G-box-binding factor | (RefSeq) LOW QUALITY PROTEIN: transcription factor HBP-1a	--	--	--	--	Squamosa promoter-binding-like protein 15 OS=Oryza sativa subsp. indica OX=39946 GN=SPL15 PE=2 SV=1	S	Function unknown	squamosa-promoter binding protein-like protein [Bambusa multiplex]
DfaA03G015810	--	--	Molecular Function: DNA binding (GO:0003677);; Cellular Component: nucleus (GO:0005634);; Biological Process: regulation of transcription, DNA-templated (GO:0006355);; Biological Process: auxin-activated signaling pathway (GO:0009734);;	K14486|3.7e-73|sot:102604408|K14486 auxin response factor | (RefSeq) auxin response factor 1	Plant hormone signal transduction (ko04075)	--	--	Auxin response factor	Auxin response factor 8 OS=Oryza sativa subsp. japonica OX=39947 GN=ARF8 PE=2 SV=1	K	Transcription	hypothetical protein OsI_08153 [Oryza sativa Indica Group]
DfaC10G013790	--	--	--	--	--	--	--	--	--	--	--	hypothetical protein OsI_20359 [Oryza sativa Indica Group]
Dendrocalamus_farinosus_newGene_19166	--	--	--	--	--	--	--	Protein of unknown function (DUF1296)	--	S	Function unknown	unnamed protein product [Triticum turgidum subsp. durum]
DfaA09G010760	--	--	Cellular Component: nucleus (GO:0005634);;	K14774|1.2e-263|bdi:100831526|K14774 U3 small nucleolar RNA-associated protein 25 | (RefSeq) U3 small nucleolar RNA-associated protein 25	--	[S]	Function unknown	Utp25, U3 small nucleolar RNA-associated SSU processome protein 25	--	K	Transcription	U3 small nucleolar RNA-associated protein 25 [Brachypodium distachyon]
DfaA11G004960	--	--	Molecular Function: DNA binding (GO:0003677);; Cellular Component: nucleus (GO:0005634);;	K14491|5.0e-09|olu:OSTLU_5500|K14491 two-component response regulator ARR-B family | (RefSeq) predicted protein	Plant hormone signal transduction (ko04075)	--	--	MYB-CC type transfactor, LHEQLE motif	Myb family transcription factor PHL7 OS=Arabidopsis thaliana OX=3702 GN=PHL7 PE=2 SV=1	T	Signal transduction mechanisms	MYB-CC type transfactor [Oryza meyeriana var. granulata]
DfaB04G022280	[L]	Replication, recombination and repair	Molecular Function: molecular_function (GO:0003674);; Molecular Function: catalytic activity (GO:0003824);; Molecular Function: uracil DNA N-glycosylase activity (GO:0004844);; Cellular Component: cellular_component (GO:0005575);; Cellular Component: intracellular (GO:0005622);; Cellular Component: cell (GO:0005623);; Cellular Component: cytoplasm (GO:0005737);; Cellular Component: mitochondrion …	K03648|7.9e-150|ats:109746035|K03648 uracil-DNA glycosylase [EC:3.2.2.27] | (RefSeq) LOC109746035; uracil-DNA glycosylase, mitochondrial	Base excision repair (ko03410)	[L]	Replication, recombination and repair	Uracil DNA glycosylase superfamily	Uracil-DNA glycosylase, mitochondrial OS=Arabidopsis thaliana OX=3702 GN=UNG PE=1 SV=1	L	Replication, recombination and repair	hypothetical protein E2562_005159 [Oryza meyeriana var. granulata]
DfaA05G006210	--	--	--	--	--	--	--	--	--	S	Function unknown	uncharacterized protein LOC100841770 isoform X1 [Brachypodium distachyon]
Dfa0G008180	[J]	Translation, ribosomal structure and biogenesis	Molecular Function: structural constituent of ribosome (GO:0003735);; Cellular Component: ribosome (GO:0005840);; Biological Process: translation (GO:0006412);;	K02959|1.5e-37|obr:BBW32_gp082|K02959 small subunit ribosomal protein S16 | (RefSeq) rps16; ribosomal protein S16	Ribosome (ko03010)	[J]	Translation, ribosomal structure and biogenesis	Ribosomal protein S16	30S ribosomal protein S16, chloroplastic OS=Hordeum vulgare OX=4513 GN=rps16 PE=3 SV=1	J	Translation, ribosomal structure and biogenesis	unnamed protein product [Triticum turgidum subsp. durum]
DfaB08G003720	[V]	Defense mechanisms	Biological Process: response to acid chemical (GO:0001101);; Molecular Function: molecular_function (GO:0003674);; Molecular Function: catalytic activity (GO:0003824);; Molecular Function: transporter activity (GO:0005215);; Molecular Function: ATP binding (GO:0005524);; Cellular Component: cellular_component (GO:0005575);; Cellular Component: cell (GO:0005623);; Cellular Component: plasma membra…	K05681|5.2e-158|nau:109228191|K05681 ATP-binding cassette, subfamily G (WHITE), member 2 | (RefSeq) ABC transporter G family member 9-like	ABC transporters (ko02010)	[Q]	Secondary metabolites biosynthesis, transport and catabolism	ABC-2 type transporter	ABC transporter G family member 22 OS=Arabidopsis thaliana OX=3702 GN=ABCG22 PE=1 SV=1	Q	Secondary metabolites biosynthesis, transport and catabolism	hypothetical protein E2562_030684 [Oryza meyeriana var. granulata]
DfaB04G006140	--	--	Molecular Function: structural constituent of ribosome (GO:0003735);; Cellular Component: mitochondrion (GO:0005739);; Cellular Component: integral component of membrane (GO:0016021);; Biological Process: mitochondrial translation (GO:0032543);;	--	--	--	--	CHCH-CHCH-like Cx9C, IMS import disulfide relay-system,	--	J	Translation, ribosomal structure and biogenesis	PREDICTED: uncharacterized protein LOC102714270 [Oryza brachyantha]
DfaC09G011640	--	--	Molecular Function: nucleic acid binding (GO:0003676);; Molecular Function: RNA-DNA hybrid ribonuclease activity (GO:0004523);;	--	--	--	--	Reverse transcriptase-like	--	E	Amino acid transport and metabolism	hypothetical protein EJB05_08123, partial [Eragrostis curvula]
DfaA07G012040	--	--	Cellular Component: photosystem I (GO:0009522);; Cellular Component: photosystem II (GO:0009523);; Cellular Component: chloroplast thylakoid membrane (GO:0009535);; Biological Process: photosynthesis, light harvesting (GO:0009765);; Cellular Component: integral component of membrane (GO:0016021);; Molecular Function: chlorophyll binding (GO:0016168);; Biological Process: protein-chromophore linka…	K08910|1.9e-130|bdi:100830344|K08910 light-harvesting complex I chlorophyll a/b binding protein 4 | (RefSeq) chlorophyll a-b binding protein 4, chloroplastic	Photosynthesis - antenna proteins (ko00196)	--	--	Chlorophyll A-B binding protein	Chlorophyll a-b binding protein 4, chloroplastic OS=Arabidopsis thaliana OX=3702 GN=LHCA4 PE=1 SV=1	P	Inorganic ion transport and metabolism	photosystem I light-harvesting complex type 4 protein [Bambusa oldhamii]
DfaB02G017170	--	--	Cellular Component: Ino80 complex (GO:0031011);;	K11671|0.0e+00|bdi:100827985|K11671 nuclear factor related to kappa-B-binding protein | (RefSeq) uncharacterized protein LOC100827985	--	[K]	Transcription	--	--	K	Transcription	uncharacterized protein LOC100827985 [Brachypodium distachyon]
Dendrocalamus_farinosus_newGene_11463	--	--	Molecular Function: DNA binding (GO:0003677);; Cellular Component: nucleus (GO:0005634);;	K09422|4.4e-52|bdi:100835080|K09422 transcription factor MYB, plant | (RefSeq) transcription factor MYB124 isoform X1	--	[K]	Transcription	Myb-like DNA-binding domain	Transcription factor MYB88 OS=Arabidopsis thaliana OX=3702 GN=MYB88 PE=1 SV=1	--	--	transcription factor MYB124 isoform X2 [Brachypodium distachyon]
DfaC05G014250	[L]	Replication, recombination and repair	Molecular Function: nucleic acid binding (GO:0003676);; Molecular Function: RNA-DNA hybrid ribonuclease activity (GO:0004523);; Biological Process: DNA integration (GO:0015074);;	K07393|2.1e-66|soe:110775499|K07393 glutathionyl-hydroquinone reductase [EC:1.8.5.7] | (RefSeq) uncharacterized protein LOC110775499	--	[R]	General function prediction only	RNase H-like domain found in reverse transcriptase	--	E	Amino acid transport and metabolism	retrotransposon protein, putative, Ty3-gypsy subclass [Oryza sativa Japonica Group]
DfaC10G003500	--	--	--	--	--	--	--	VQ motif	--	S	Function unknown	hypothetical protein E2562_021098 [Oryza meyeriana var. granulata]
DfaC04G018200	[L]	Replication, recombination and repair	Molecular Function: molecular_function (GO:0003674);; Molecular Function: catalytic activity (GO:0003824);; Molecular Function: uracil DNA N-glycosylase activity (GO:0004844);; Cellular Component: cellular_component (GO:0005575);; Cellular Component: intracellular (GO:0005622);; Cellular Component: cell (GO:0005623);; Cellular Component: cytoplasm (GO:0005737);; Cellular Component: mitochondrion …	K03648|4.3e-78|ats:109746035|K03648 uracil-DNA glycosylase [EC:3.2.2.27] | (RefSeq) LOC109746035; uracil-DNA glycosylase, mitochondrial	Base excision repair (ko03410)	[L]	Replication, recombination and repair	--	Uracil-DNA glycosylase, mitochondrial OS=Arabidopsis thaliana OX=3702 GN=UNG PE=1 SV=1	L	Replication, recombination and repair	hypothetical protein E2562_005159 [Oryza meyeriana var. granulata]
DfaC03G017050	[QV]	Secondary metabolites biosynthesis, transport and catabolism;; Defense mechanisms	Molecular Function: monooxygenase activity (GO:0004497);; Molecular Function: iron ion binding (GO:0005506);; Molecular Function: oxidoreductase activity, acting on paired donors, with incorporation or reduction of molecular oxygen (GO:0016705);; Molecular Function: heme binding (GO:0020037);;	K07425|3.8e-147|ccaj:109816127|K07425 long-chain fatty acid omega-monooxygenase [EC:1.14.14.80] | (RefSeq) cytochrome P450 CYP72A219-like isoform X1	Fatty acid degradation (ko00071);; Arachidonic acid metabolism (ko00590)	[QI]	Secondary metabolites biosynthesis, transport and catabolism;; Lipid transport and metabolism	Cytochrome P450	Cytochrome P450 72A13 OS=Arabidopsis thaliana OX=3702 GN=CYP72A13 PE=2 SV=1	Q	Secondary metabolites biosynthesis, transport and catabolism	cytochrome P450 72A14 [Sorghum bicolor]
DfaC02G007320	--	--	Molecular Function: nucleic acid binding (GO:0003676);;	--	--	[A]	RNA processing and modification	SUZ domain	--	A	RNA processing and modification	hypothetical protein E2562_001135 [Oryza meyeriana var. granulata]
DfaC06G010490	--	--	Molecular Function: protein serine/threonine phosphatase activity (GO:0004722);; Molecular Function: metal ion binding (GO:0046872);;	K01102|1.1e-41|sita:101769793|K01102 pyruvate dehydrogenase phosphatase [EC:3.1.3.43] | (RefSeq) LOW QUALITY PROTEIN: probable protein phosphatase 2C 25	--	[T]	Signal transduction mechanisms	--	Probable protein phosphatase 2C 25 OS=Oryza sativa subsp. japonica OX=39947 GN=Os02g0685600 PE=2 SV=1	T	Signal transduction mechanisms	LOW QUALITY PROTEIN: probable protein phosphatase 2C 25 [Setaria italica]
DfaC06G014640	--	--	Molecular Function: nucleic acid binding (GO:0003676);; Molecular Function: zinc ion binding (GO:0008270);;	--	--	--	--	--	--	--	--	uncharacterized protein LOC109758389 [Aegilops tauschii subsp. tauschii]
DfaC11G016530	[J]	Translation, ribosomal structure and biogenesis	Molecular Function: mRNA binding (GO:0003729);; Molecular Function: structural constituent of ribosome (GO:0003735);; Cellular Component: ribosome (GO:0005840);; Biological Process: translation (GO:0006412);; Biological Process: negative regulation of translation (GO:0017148);; Cellular Component: cytosolic large ribosomal subunit (GO:0022625);;	K02872|2.2e-111|dosa:Os03t0756000-01|K02872 large subunit ribosomal protein L13Ae | (RefSeq) Os03g0756000; Similar to 60S ribosomal protein L13a-4.	Ribosome (ko03010)	[J]	Translation, ribosomal structure and biogenesis	Ribosomal protein L13	60S ribosomal protein L13a-4 OS=Arabidopsis thaliana OX=3702 GN=RPL13AD PE=2 SV=1	J	Translation, ribosomal structure and biogenesis	hypothetical protein E2562_033176 [Oryza meyeriana var. granulata]
Dendrocalamus_farinosus_newGene_22361	--	--	--	--	--	--	--	--	--	--	--	hypothetical protein C4D60_Mb04t26400 [Musa balbisiana]
DfaA08G002600	--	--	Cellular Component: integral component of membrane (GO:0016021);;	--	--	--	--	HR-like lesion-inducing	--	S	Function unknown	hypothetical protein E2562_024638 [Oryza meyeriana var. granulata]
DfaA08G001590	--	--	Molecular Function: alpha,alpha-trehalase activity (GO:0004555);; Biological Process: trehalose metabolic process (GO:0005991);;	K01194|8.4e-42|sbi:8062898|K01194 alpha,alpha-trehalase [EC:3.2.1.28] | (RefSeq) probable trehalase isoform X1	Starch and sucrose metabolism (ko00500)	[G]	Carbohydrate transport and metabolism	Trehalase	Probable trehalase OS=Oryza sativa subsp. japonica OX=39947 GN=Os10g0521000 PE=2 SV=1	G	Carbohydrate transport and metabolism	probable trehalase [Panicum hallii]
DfaC09G010930	--	--	--	--	--	--	--	--	--	--	--	hypothetical protein EJB05_27711, partial [Eragrostis curvula]
DfaB06G007320	--	--	Molecular Function: electron carrier activity (GO:0009055);;	--	--	--	--	Plastocyanin-like domain	Uclacyanin-2 OS=Arabidopsis thaliana OX=3702 GN=At2g44790 PE=2 SV=1	S	Function unknown	mavicyanin-like [Aegilops tauschii subsp. tauschii]
DfaA06G006490	[QR]	Secondary metabolites biosynthesis, transport and catabolism;; General function prediction only	Molecular Function: zinc ion binding (GO:0008270);; Molecular Function: oxidoreductase activity (GO:0016491);;	K00344|2.5e-28|lja:Lj1g3v1112850.1|K00344 NADPH:quinone reductase [EC:1.6.5.5] | (RefSeq) Lj1g3v1112850.1; -	--	[R]	General function prediction only	short chain dehydrogenase	Quinone-oxidoreductase QR1, chloroplastic OS=Triphysaria versicolor OX=64093 PE=1 SV=1	Q	Secondary metabolites biosynthesis, transport and catabolism	probable quinone oxidoreductase [Panicum hallii]
DfaB01G026910	--	--	Molecular Function: DNA binding (GO:0003677);; Molecular Function: transcription factor activity, sequence-specific DNA binding (GO:0003700);; Cellular Component: nucleus (GO:0005634);;	K13434|1.2e-31|mus:103971903|K13434 pathogenesis-related genes transcriptional activator PTI6 | (RefSeq) ethylene-responsive transcription factor ERF069-like	Plant-pathogen interaction (ko04626)	--	--	AP2 domain	Ethylene-responsive transcription factor CRF4 OS=Arabidopsis thaliana OX=3702 GN=CRF4 PE=1 SV=2	K	Transcription	pathogenesis-related genes transcriptional activator PTI6 [Brachypodium distachyon]
DfaB01G008800	--	--	--	--	--	--	--	Cysteine-rich TM module stress tolerance	--	--	--	--
DfaC02G010620	--	--	Molecular Function: rDNA binding (GO:0000182);; Molecular Function: molecular_function (GO:0003674);; Molecular Function: nucleic acid binding (GO:0003676);; Molecular Function: DNA binding (GO:0003677);; Molecular Function: double-stranded DNA binding (GO:0003690);; Molecular Function: transcription factor activity, sequence-specific DNA binding (GO:0003700);; Molecular Function: RNA binding (GO…	K09191|6.2e-152|sita:101767413|K09191 general transcription factor IIIA | (RefSeq) transcription factor IIIA	--	[R]	General function prediction only	Zinc finger, C2H2 type	Transcription factor IIIA OS=Arabidopsis thaliana OX=3702 GN=TFIIIA PE=1 SV=1	S	Function unknown	transcription factor IIIA [Setaria italica]
Dendrocalamus_farinosus_newGene_14147	--	--	Molecular Function: protein kinase activity (GO:0004672);; Molecular Function: ATP binding (GO:0005524);;	K08876|6.8e-14|bdi:100839682|K08876 SCY1-like protein 1 | (RefSeq) N-terminal kinase-like protein	--	[R]	General function prediction only	--	--	T	Signal transduction mechanisms	hypothetical protein E2562_013535 [Oryza meyeriana var. granulata]
DfaC06G005550	--	--	Molecular Function: protein serine/threonine kinase activity (GO:0004674);; Molecular Function: ATP binding (GO:0005524);; Cellular Component: integral component of membrane (GO:0016021);; Molecular Function: carbohydrate binding (GO:0030246);;	K01176|1.6e-91|sbi:8065370|K01176 alpha-amylase [EC:3.2.1.1] | (RefSeq) alpha-amylase isozyme 2A	Starch and sucrose metabolism (ko00500)	--	--	Legume lectin domain	L-type lectin-domain containing receptor kinase IX.1 OS=Arabidopsis thaliana OX=3702 GN=LECRK91 PE=1 SV=1	T	Signal transduction mechanisms	putative lectin-domain receptor-like protein kinase family protein precursor [Zea mays]
DfaC07G006750	--	--	Cellular Component: cellular_component (GO:0005575);; Cellular Component: cell (GO:0005623);; Cellular Component: plasma membrane (GO:0005886);; Cellular Component: membrane (GO:0016020);; Cellular Component: intrinsic component of membrane (GO:0031224);; Cellular Component: anchored component of membrane (GO:0031225);; Cellular Component: intrinsic component of plasma membrane (GO:0031226);; Cel…	--	--	--	--	Fasciclin domain	Fasciclin-like arabinogalactan protein 7 OS=Arabidopsis thaliana OX=3702 GN=FLA7 PE=2 SV=1	S	Function unknown	fasciclin-like arabinogalactan protein 7 [Setaria viridis]
DfaA01G007140	[T]	Signal transduction mechanisms	Cellular Component: cellular_component (GO:0005575);; Cellular Component: intracellular (GO:0005622);; Cellular Component: cell (GO:0005623);; Cellular Component: nucleus (GO:0005634);; Cellular Component: nucleoplasm (GO:0005654);; Cellular Component: membrane-enclosed lumen (GO:0031974);; Cellular Component: nuclear lumen (GO:0031981);; Cellular Component: organelle (GO:0043226);; Cellular Comp…	K21867|9.0e-11|ini:109174511|K21867 potassium channel | (RefSeq) potassium channel AKT1-like	--	[M]	Cell wall/membrane/envelope biogenesis	Ankyrin repeats (3 copies)	--	M	Cell wall/membrane/envelope biogenesis	receptor-interacting serine/threonine-protein kinase 4 [Oryza sativa Japonica Group]
DfaB03G011250	--	--	Cellular Component: integral component of membrane (GO:0016021);; Biological Process: recognition of pollen (GO:0048544);;	--	--	--	--	D-mannose binding lectin	PAN domain-containing protein At5g03700 OS=Arabidopsis thaliana OX=3702 GN=At5g03700 PE=1 SV=1	S	Function unknown	PAN domain-containing protein At5g03700-like [Aegilops tauschii subsp. tauschii]
DfaC02G003740	--	--	Molecular Function: aspartic-type endopeptidase activity (GO:0004190);;	K22683|2.8e-40|pavi:110744281|K22683 aspartyl protease family protein [EC:3.4.23.-] | (RefSeq) aspartyl protease family protein 2	--	[O]	Posttranslational modification, protein turnover, chaperones	Xylanase inhibitor C-terminal	Probable aspartyl protease At4g16563 OS=Arabidopsis thaliana OX=3702 GN=At4g16563 PE=2 SV=1	O	Posttranslational modification, protein turnover, chaperones	PREDICTED: aspartic proteinase nepenthesin-1 [Oryza brachyantha]
DfaB03G015300	[Q]	Secondary metabolites biosynthesis, transport and catabolism	Molecular Function: oxidoreductase activity (GO:0016491);; Molecular Function: metal ion binding (GO:0046872);;	K04125|1.6e-162|ats:109746245|K04125 gibberellin 2beta-dioxygenase [EC:1.14.11.13] | (RefSeq) LOC109746245; gibberellin 2-beta-dioxygenase 8-like	Diterpenoid biosynthesis (ko00904)	[QR]	Secondary metabolites biosynthesis, transport and catabolism;; General function prediction only	2OG-Fe(II) oxygenase superfamily	Gibberellin 2-beta-dioxygenase 6 OS=Oryza sativa subsp. japonica OX=39947 GN=GA2OX6 PE=1 SV=1	Q	Secondary metabolites biosynthesis, transport and catabolism	gibberellin 2-beta-dioxygenase 8-like [Aegilops tauschii subsp. tauschii]
DfaB08G014020	--	--	--	--	--	--	--	DRG Family Regulatory Proteins, Tma46	--	S	Function unknown	unnamed protein product [Digitaria exilis]
DfaA08G022920	--	--	Molecular Function: RNA polymerase II core promoter proximal region sequence-specific DNA binding (GO:0000978);; Molecular Function: transcription factor activity, sequence-specific DNA binding (GO:0003700);; Cellular Component: nucleus (GO:0005634);; Biological Process: cellular response to heat (GO:0034605);; Cellular Component: host cell nucleus (GO:0042025);; Molecular Function: sequence-spec…	K09419|1.6e-130|sbi:8085952|K09419 heat shock transcription factor, other eukaryote | (RefSeq) heat stress transcription factor A-2a	--	[K]	Transcription	HSF-type DNA-binding	Heat stress transcription factor A-2a OS=Oryza sativa subsp. japonica OX=39947 GN=HSFA2A PE=2 SV=1	K	Transcription	heat stress transcription factor A-2a [Sorghum bicolor]
DfaA11G014720	--	--	Molecular Function: DNA binding (GO:0003677);; Molecular Function: transcription factor activity, sequence-specific DNA binding (GO:0003700);; Cellular Component: nucleus (GO:0005634);;	K09286|9.3e-20|ppp:112279394|K09286 EREBP-like factor | (RefSeq) ethylene-responsive transcription factor ERF022-like	--	--	--	AP2 domain	Ethylene-responsive transcription factor ERF017 OS=Arabidopsis thaliana OX=3702 GN=ERF017 PE=2 SV=1	K	Transcription	Ethylene-responsive transcription factor ERF017 [Dichanthelium oligosanthes]
DfaB01G026890	--	--	--	--	--	--	--	Domain of unknown function (DUF4602)	--	S	Function unknown	hypothetical protein EJB05_32675, partial [Eragrostis curvula]
DfaA11G016600	[O]	Posttranslational modification, protein turnover, chaperones	Molecular Function: damaged DNA binding (GO:0003684);; Molecular Function: ATP binding (GO:0005524);; Biological Process: DNA repair (GO:0006281);; Molecular Function: DNA-dependent ATPase activity (GO:0008094);;	K04485|1.2e-267|sbi:8068796|K04485 DNA repair protein RadA/Sms | (RefSeq) uncharacterized protein LOC8068796	--	--	--	AAA domain	--	L	Replication, recombination and repair	uncharacterized protein LOC8068796 [Sorghum bicolor]
DfaB01G024640	--	--	Molecular Function: nucleic acid binding (GO:0003676);; Molecular Function: zinc ion binding (GO:0008270);; Biological Process: DNA integration (GO:0015074);;	K05665|1.7e-87|obr:102709360|K05665 ATP-binding cassette, subfamily C (CFTR/MRP), member 1 [EC:7.6.2.3] | (RefSeq) ABC transporter C family member 4-like	ABC transporters (ko02010)	[R]	General function prediction only	RNase H-like domain found in reverse transcriptase	RNA-directed DNA polymerase homolog OS=Oenothera berteroana OX=3950 PE=4 SV=1	L	Replication, recombination and repair	H0409D10.7 [Oryza sativa]
DfaB05G005490	--	--	--	--	--	--	--	--	--	--	--	hypothetical protein E2562_023872 [Oryza meyeriana var. granulata]
DfaA01G016990	--	--	--	K19027|0.0e+00|ats:109752492|K19027 zinc finger FYVE domain-containing protein 26 | (RefSeq) uncharacterized protein LOC109752492 isoform X1	--	[R]	General function prediction only	--	--	S	Function unknown	unnamed protein product [Triticum turgidum subsp. durum]
Dfa0G032070	[J]	Translation, ribosomal structure and biogenesis	Biological Process: reproduction (GO:0000003);; Biological Process: ribosomal subunit export from nucleus (GO:0000054);; Biological Process: maturation of 5.8S rRNA (GO:0000460);; Biological Process: maturation of LSU-rRNA (GO:0000470);; Biological Process: response to acid chemical (GO:0001101);; Biological Process: developmental process involved in reproduction (GO:0003006);; Molecular Function…	K03264|4.8e-133|obr:102708543|K03264 translation initiation factor 6 | (RefSeq) eukaryotic translation initiation factor 6-2	Ribosome biogenesis in eukaryotes (ko03008)	[J]	Translation, ribosomal structure and biogenesis	eIF-6 family	Eukaryotic translation initiation factor 6-2 OS=Arabidopsis thaliana OX=3702 GN=EIF6-2 PE=2 SV=1	J	Translation, ribosomal structure and biogenesis	PREDICTED: eukaryotic translation initiation factor 6-2 [Oryza brachyantha]
DfaB07G013930	--	--	Molecular Function: enzyme inhibitor activity (GO:0004857);;	--	--	--	--	Plant invertase/pectin methylesterase inhibitor	--	S	Function unknown	Pectinesterase inhibitor [Panicum miliaceum]
Dfa0G084320	[H]	Coenzyme transport and metabolism	--	--	--	[S]	Function unknown	Uncharacterised protein family UPF0047	--	S	Function unknown	hypothetical protein OsI_06155 [Oryza sativa Indica Group]
DfaA12G023660	[R]	General function prediction only	Biological Process: defense response (GO:0006952);; Molecular Function: ADP binding (GO:0043531);;	K13457|0.0e+00|obr:102716711|K13457 disease resistance protein RPM1 | (RefSeq) disease resistance protein RPM1-like	Plant-pathogen interaction (ko04626)	[T]	Signal transduction mechanisms	NB-ARC domain	Disease resistance protein RPM1 OS=Arabidopsis thaliana OX=3702 GN=RPM1 PE=1 SV=1	T	Signal transduction mechanisms	PREDICTED: disease resistance protein RPM1-like [Oryza brachyantha]
Dfa0G079010	--	--	--	K10773|1.1e-06|egu:105039152|K10773 endonuclease III [EC:4.2.99.18] | (RefSeq) putative DNA glycosylase At3g47830 isoform X1	Base excision repair (ko03410)	--	--	--	Zinc finger protein GIS3 OS=Arabidopsis thaliana OX=3702 GN=GIS3 PE=1 SV=1	S	Function unknown	zinc finger protein 6-like [Panicum hallii]
DfaB09G001430	--	--	Molecular Function: protein dimerization activity (GO:0046983);;	K13754|4.8e-21|mcha:111016630|K13754 solute carrier family 24 (sodium/potassium/calcium exchanger), member 6 | (RefSeq) cation/calcium exchanger 2-like	--	--	--	Domain of unknown function (DUF4371)	--	S	Function unknown	hypothetical protein GQ55_9G452100 [Panicum hallii var. hallii]
DfaA03G017420	--	--	--	--	--	--	--	--	--	S	Function unknown	hypothetical protein E2562_024666 [Oryza meyeriana var. granulata]
DfaB03G024680	[QV]	Secondary metabolites biosynthesis, transport and catabolism;; Defense mechanisms	Molecular Function: molecular_function (GO:0003674);; Molecular Function: catalytic activity (GO:0003824);; Molecular Function: monooxygenase activity (GO:0004497);; Molecular Function: iron ion binding (GO:0005506);; Biological Process: lipid metabolic process (GO:0006629);; Biological Process: biological_process (GO:0008150);; Biological Process: metabolic process (GO:0008152);; Biological Proc…	K07425|2.0e-156|nau:109241958|K07425 long-chain fatty acid omega-monooxygenase [EC:1.14.14.80] | (RefSeq) cytokinin hydroxylase-like	Fatty acid degradation (ko00071);; Arachidonic acid metabolism (ko00590)	[QI]	Secondary metabolites biosynthesis, transport and catabolism;; Lipid transport and metabolism	Cytochrome P450	Cytokinin hydroxylase OS=Arabidopsis thaliana OX=3702 GN=CYP735A1 PE=1 SV=1	Q	Secondary metabolites biosynthesis, transport and catabolism	hypothetical protein E2562_025684 [Oryza meyeriana var. granulata]
DfaA03G011060	--	--	--	--	--	--	--	--	--	S	Function unknown	translation initiation factor IF-2 [Setaria viridis]
DfaA12G004010	[E]	Amino acid transport and metabolism	Molecular Function: catalytic activity (GO:0003824);;	--	--	[R]	General function prediction only	Aminotransferase class-V	--	J	Translation, ribosomal structure and biogenesis	hypothetical protein BAE44_0024589 [Dichanthelium oligosanthes]
DfaA07G017990	--	--	Molecular Function: transcription cofactor activity (GO:0003712);; Biological Process: regulation of transcription, DNA-templated (GO:0006355);;	K14972|0.0e+00|dosa:Os08t0564800-01|K14972 PAX-interacting protein 1 | (RefSeq) Os08g0564800; Coactivator CBP, KIX domain containing protein.	--	--	--	KIX domain	Mediator of RNA polymerase II transcription subunit 15a OS=Arabidopsis thaliana OX=3702 GN=MED15A PE=1 SV=1	S	Function unknown	mediator of RNA polymerase II transcription subunit 15a [Oryza sativa Japonica Group]
DfaC04G003290	--	--	--	--	--	--	--	--	--	--	--	uncharacterized protein LOC4335220 [Oryza sativa Japonica Group]
DfaA11G003160	--	--	--	--	--	--	--	--	--	--	--	hypothetical protein BAE44_0016693 [Dichanthelium oligosanthes]
DfaC04G006200	--	--	--	K19042|3.7e-102|obr:102718919|K19042 E3 ubiquitin-protein ligase BOI and related proteins [EC:2.3.2.27] | (RefSeq) probable BOI-related E3 ubiquitin-protein ligase 3	--	[O]	Posttranslational modification, protein turnover, chaperones	Zinc finger, C3HC4 type (RING finger)	Probable BOI-related E3 ubiquitin-protein ligase 3 OS=Arabidopsis thaliana OX=3702 GN=BRG3 PE=1 SV=1	O	Posttranslational modification, protein turnover, chaperones	hypothetical protein E2562_035704 [Oryza meyeriana var. granulata]
DfaC06G004920	--	--	--	--	--	--	--	Plant transposase (Ptta/En/Spm family)	--	--	--	uncharacterized protein LOC8069552 isoform X2 [Sorghum bicolor]
DfaA09G005760	--	--	--	K03549|1.4e-43|jre:108997955|K03549 KUP system potassium uptake protein | (RefSeq) potassium transporter 19-like	--	--	--	Transposase family tnp2	--	--	--	transposon protein, putative, CACTA, En/Spm sub-class, expressed [Oryza sativa Japonica Group]
DfaB11G004410	--	--	Biological Process: Group II intron splicing (GO:0000373);; Biological Process: RNA splicing, via transesterification reactions (GO:0000375);; Biological Process: RNA splicing, via transesterification reactions with bulged adenosine as nucleophile (GO:0000377);; Biological Process: mitochondrial RNA metabolic process (GO:0000959);; Biological Process: mitochondrial RNA processing (GO:0000963);; C…	--	--	[R]	General function prediction only	Type II intron maturase	Nuclear intron maturase 4, mitochondrial OS=Arabidopsis thaliana OX=3702 GN=NMAT4 PE=3 SV=2	G	Carbohydrate transport and metabolism	unnamed protein product [Triticum turgidum subsp. durum]
DfaB04G000540	[T]	Signal transduction mechanisms	--	--	--	--	--	Carbohydrate esterase, sialic acid-specific acetylesterase	Probable carbohydrate esterase At4g34215 OS=Arabidopsis thaliana OX=3702 GN=At4g34215 PE=1 SV=2	S	Function unknown	probable carbohydrate esterase At4g34215 [Brachypodium distachyon]
Dendrocalamus_farinosus_newGene_27533	--	--	--	--	--	--	--	TNP1/EN/SPM transposase	--	S	Function unknown	PREDICTED: uncharacterized protein LOC102701178 isoform X1 [Oryza brachyantha]
DfaC05G010920	[K]	Transcription	Molecular Function: ADP binding (GO:0043531);;	K15078|2.5e-63|tcc:18614561|K15078 structure-specific endonuclease subunit SLX1 [EC:3.6.1.-] | (RefSeq) putative disease resistance protein RGA3	--	[T]	Signal transduction mechanisms	NB-ARC domain	Putative disease resistance RPP13-like protein 1 OS=Arabidopsis thaliana OX=3702 GN=RPPL1 PE=3 SV=1	T	Signal transduction mechanisms	hypothetical protein OsI_36815 [Oryza sativa Indica Group]
DfaC05G005080	--	--	--	--	--	--	--	Domain of unknown function (DUF4506)	--	--	--	uncharacterized protein LOC100827219 isoform X1 [Brachypodium distachyon]
DfaA09G006880	--	--	Molecular Function: protein dimerization activity (GO:0046983);;	K20558|1.6e-27|dzi:111287821|K20558 transcription factor SPEECHLESS | (RefSeq) transcription factor SPEECHLESS-like	MAPK signaling pathway - plant (ko04016)	--	--	Helix-loop-helix DNA-binding domain	Transcription factor bHLH96 OS=Arabidopsis thaliana OX=3702 GN=BHLH96 PE=1 SV=1	K	Transcription	transcription factor bHLH96 [Setaria italica]
DfaA03G015680	[T]	Signal transduction mechanisms	Molecular Function: protein serine/threonine kinase activity (GO:0004674);; Molecular Function: ATP binding (GO:0005524);;	K08794|5.7e-97|egu:105036875|K08794 calcium/calmodulin-dependent protein kinase I [EC:2.7.11.17] | (RefSeq) phosphoenolpyruvate carboxylase kinase 1-like isoform X1	--	[T]	Signal transduction mechanisms	Protein kinase domain	Phosphoenolpyruvate carboxylase kinase 2 OS=Arabidopsis thaliana OX=3702 GN=PPCK2 PE=1 SV=2	T	Signal transduction mechanisms	phosphoenolpyruvate carboxylase kinase 2 [Oryza sativa Japonica Group]
DfaB09G007220	[E]	Amino acid transport and metabolism	Molecular Function: oxidoreductase activity (GO:0016491);;	K13366|1.8e-165|ats:109747506|K13366 polyamine oxidase [EC:1.5.3.14 1.5.3.16 1.5.3.-] | (RefSeq) LOC109747506; polyamine oxidase-like	Arginine and proline metabolism (ko00330);; beta-Alanine metabolism (ko00410)	[Q]	Secondary metabolites biosynthesis, transport and catabolism	Flavin containing amine oxidoreductase	Polyamine oxidase 1 OS=Zea mays OX=4577 GN=MPAO1 PE=1 SV=1	Q	Secondary metabolites biosynthesis, transport and catabolism	Polyamine oxidase [Dichanthelium oligosanthes]
DfaA02G004380	[HJ]	Coenzyme transport and metabolism;; Translation, ribosomal structure and biogenesis	Biological Process: cell morphogenesis (GO:0000902);; Molecular Function: molecular_function (GO:0003674);; Molecular Function: catalytic activity (GO:0003824);; Cellular Component: cellular_component (GO:0005575);; Cellular Component: intracellular (GO:0005622);; Cellular Component: cell (GO:0005623);; Cellular Component: cytoplasm (GO:0005737);; Biological Process: cellular aromatic compound me…	K14487|2.8e-303|ats:109783850|K14487 auxin responsive GH3 gene family | (RefSeq) LOC109783850; probable indole-3-acetic acid-amido synthetase GH3.4	Plant hormone signal transduction (ko04075)	--	--	GH3 auxin-responsive promoter	Probable indole-3-acetic acid-amido synthetase GH3.4 OS=Oryza sativa subsp. japonica OX=39947 GN=GH3.4 PE=2 SV=1	S	Function unknown	hypothetical protein EJB05_36236 [Eragrostis curvula]
DfaC01G007000	--	--	--	--	--	--	--	ABA/WDS induced protein	Abscisic stress-ripening protein 2 OS=Solanum lycopersicum OX=4081 GN=ASR2 PE=3 SV=1	--	--	hypothetical protein BAE44_0014522 [Dichanthelium oligosanthes]
DfaA06G004500	--	--	--	--	--	--	--	--	--	--	--	hypothetical protein OsI_31290 [Oryza sativa Indica Group]
DfaA04G019160	--	--	Molecular Function: ubiquitin-protein transferase activity (GO:0004842);;	K09561|5.0e-06|cpap:110821656|K09561 STIP1 homology and U-box containing protein 1 [EC:2.3.2.27] | (RefSeq) E3 ubiquitin-protein ligase CHIP	Ubiquitin mediated proteolysis (ko04120);; Protein processing in endoplasmic reticulum (ko04141)	--	--	U-box domain	E3 ubiquitin-protein ligase PUB23 OS=Arabidopsis thaliana OX=3702 GN=PUB23 PE=1 SV=1	H	Coenzyme transport and metabolism	hypothetical protein GQ55_7G339700 [Panicum hallii var. hallii]
DfaB04G000420	--	--	--	--	--	[S]	Function unknown	Ion channel regulatory protein UNC-93	UNC93-like protein 1 OS=Arabidopsis thaliana OX=3702 GN=At1g18000 PE=2 SV=2	S	Function unknown	hypothetical protein E2562_023499 [Oryza meyeriana var. granulata]
Dendrocalamus_farinosus_newGene_34247	--	--	Biological Process: response to acid chemical (GO:0001101);; Biological Process: immune system process (GO:0002376);; Biological Process: regulation of response to biotic stimulus (GO:0002831);; Biological Process: positive regulation of response to biotic stimulus (GO:0002833);; Cellular Component: cellular_component (GO:0005575);; Cellular Component: intracellular (GO:0005622);; Cellular Compon…	K15503|3.5e-06|hbr:110673220|K15503 serine/threonine-protein phosphatase 6 regulatory ankyrin repeat subunit B | (RefSeq) uncharacterized protein LOC110673220	--	--	--	Ankyrin repeats (3 copies)	--	S	Function unknown	hypothetical protein E2562_001868 [Oryza meyeriana var. granulata]
DfaC07G000880	--	--	Molecular Function: nucleic acid binding (GO:0003676);; Molecular Function: zinc ion binding (GO:0008270);; Biological Process: DNA integration (GO:0015074);;	K03006|8.1e-94|adu:107466525|K03006 DNA-directed RNA polymerase II subunit RPB1 [EC:2.7.7.6] | (RefSeq) LOW QUALITY PROTEIN: DNA-directed RNA polymerase II subunit 1-like	RNA polymerase (ko03020)	[R]	General function prediction only	Reverse transcriptase (RNA-dependent DNA polymerase)	Retrovirus-related Pol polyprotein from transposon TNT 1-94 OS=Nicotiana tabacum OX=4097 PE=2 SV=1	L	Replication, recombination and repair	polyprotein [Oryza australiensis]
DfaB01G018320	--	--	--	K00600|9.4e-86|dzi:111286330|K00600 glycine hydroxymethyltransferase [EC:2.1.2.1] | (RefSeq) serine hydroxymethyltransferase 3, chloroplastic-like isoform X1	Glycine, serine and threonine metabolism (ko00260);; Cyanoamino acid metabolism (ko00460);; Glyoxylate and dicarboxylate metabolism (ko00630);; One carbon pool by folate (ko00670);; Carbon metabolism (ko01200);; Biosynthesis of amino acids (ko01230)	[O]	Posttranslational modification, protein turnover, chaperones	PITH domain	--	O	Posttranslational modification, protein turnover, chaperones	PITH domain-containing protein 1 [Sorghum bicolor]
DfaB03G013420	--	--	Molecular Function: catalytic activity (GO:0003824);; Cellular Component: integral component of membrane (GO:0016021);;	K04710|8.7e-17|gsl:Gasu_30160|K04710 ceramide synthetase [EC:2.3.1.24] | (RefSeq) longevity assurance protein LAG1	Sphingolipid metabolism (ko00600)	[U]	Intracellular trafficking, secretion, and vesicular transport	TLC domain	ASC1-like protein 1 OS=Oryza sativa subsp. japonica OX=39947 GN=Os02g0581300 PE=2 SV=1	U	Intracellular trafficking, secretion, and vesicular transport	hypothetical protein EJB05_21081 [Eragrostis curvula]
DfaB08G014590	--	--	Cellular Component: cytosol (GO:0005829);; Biological Process: chloroplast avoidance movement (GO:0009903);; Biological Process: chloroplast accumulation movement (GO:0009904);;	--	--	--	--	Weak chloroplast movement under blue light	Protein WEAK CHLOROPLAST MOVEMENT UNDER BLUE LIGHT 1 OS=Arabidopsis thaliana OX=3702 GN=WEB1 PE=1 SV=1	S	Function unknown	protein WEAK CHLOROPLAST MOVEMENT UNDER BLUE LIGHT 1 [Brachypodium distachyon]
DfaB08G014950	--	--	Biological Process: G-protein coupled receptor signaling pathway (GO:0007186);;	--	--	--	--	--	Guanine nucleotide-binding protein subunit gamma 3 OS=Arabidopsis thaliana OX=3702 GN=GG3 PE=2 SV=1	S	Function unknown	guanine nucleotide-binding protein subunit gamma 3 isoform X2 [Brachypodium distachyon]
DfaA07G009580	--	--	Molecular Function: nucleic acid binding (GO:0003676);; Molecular Function: zinc ion binding (GO:0008270);; Biological Process: DNA integration (GO:0015074);;	K03006|2.4e-174|adu:107466525|K03006 DNA-directed RNA polymerase II subunit RPB1 [EC:2.7.7.6] | (RefSeq) LOW QUALITY PROTEIN: DNA-directed RNA polymerase II subunit 1-like	RNA polymerase (ko03020)	[R]	General function prediction only	Reverse transcriptase (RNA-dependent DNA polymerase)	Retrovirus-related Pol polyprotein from transposon TNT 1-94 OS=Nicotiana tabacum OX=4097 PE=2 SV=1	L	Replication, recombination and repair	polyprotein [Oryza australiensis]
DfaC06G007430	[O]	Posttranslational modification, protein turnover, chaperones	Biological Process: copper ion homeostasis (GO:0055070);;	K07152|1.2e-139|dosa:Os09t0370200-01|K07152 protein SCO1 | (RefSeq) Os09g0370200; Copper chaperone SCO1/SenC domain containing protein.	--	[C]	Energy production and conversion	SCO1/SenC	Protein SCO1 homolog 2, mitochondrial OS=Arabidopsis thaliana OX=3702 GN=HCC2 PE=2 SV=1	C	Energy production and conversion	protein SCO1 homolog 2, mitochondrial isoform X1 [Oryza sativa Japonica Group]
DfaB06G011170	--	--	Cellular Component: integral component of membrane (GO:0016021);;	--	--	--	--	--	--	--	--	uncharacterized protein C2845_PM13G05840 [Panicum miliaceum]
DfaB02G002290	--	--	Molecular Function: nucleic acid binding (GO:0003676);; Molecular Function: zinc ion binding (GO:0008270);;	K17086|1.4e-19|fve:101300290|K17086 transmembrane 9 superfamily member 2/4 | (RefSeq) uncharacterized LOC101300290	--	--	--	MULE transposase domain	--	S	Function unknown	hypothetical protein EE612_035837, partial [Oryza sativa]
Dfa0G032230	--	--	--	--	--	--	--	NPH3 family	Coleoptile phototropism protein 1 OS=Oryza sativa subsp. japonica OX=39947 GN=CPT1 PE=2 SV=1	S	Function unknown	hypothetical protein E2562_034866 [Oryza meyeriana var. granulata]
DfaC08G016780	--	--	Molecular Function: nucleic acid binding (GO:0003676);;	K12875|4.8e-270|osa:4332988|K12875 apoptotic chromatin condensation inducer in the nucleus | (RefSeq) apoptotic chromatin condensation inducer in the nucleus	RNA transport (ko03013);; mRNA surveillance pathway (ko03015);; Spliceosome (ko03040)	[B]	Chromatin structure and dynamics	RNSP1-SAP18 binding (RSB) motif	--	B	Chromatin structure and dynamics	apoptotic chromatin condensation inducer in the nucleus [Oryza sativa Japonica Group]
DfaC05G013690	--	--	Biological Process: maturation of SSU-rRNA from tricistronic rRNA transcript (SSU-rRNA, 5.8S rRNA, LSU-rRNA) (GO:0000462);; Molecular Function: snoRNA binding (GO:0030515);;	K14557|0.0e+00|dosa:Os02t0103900-01|K14557 U3 small nucleolar RNA-associated protein 6 | (RefSeq) Os02g0103900; U3 small nucleolar RNA-associated protein 6 domain containing protein.	Ribosome biogenesis in eukaryotes (ko03008)	[R]	General function prediction only	U3 small nucleolar RNA-associated protein 6	--	J	Translation, ribosomal structure and biogenesis	unnamed protein product [Triticum turgidum subsp. durum]
DfaC05G009970	--	--	Molecular Function: nucleic acid binding (GO:0003676);; Molecular Function: zinc ion binding (GO:0008270);;	--	--	--	--	MuDR family transposase	--	--	--	PH01B019A14.14 [Phyllostachys edulis]
DfaC07G010190	[I]	Lipid transport and metabolism	Cellular Component: membrane (GO:0016020);; Molecular Function: lipase activity (GO:0016298);;	K01054|7.1e-174|bdi:100838781|K01054 acylglycerol lipase [EC:3.1.1.23] | (RefSeq) caffeoylshikimate esterase	Glycerolipid metabolism (ko00561)	[I]	Lipid transport and metabolism	Serine aminopeptidase, S33	Caffeoylshikimate esterase OS=Arabidopsis thaliana OX=3702 GN=CSE PE=1 SV=1	I	Lipid transport and metabolism	caffeoylshikimate esterase [Brachypodium distachyon]
DfaA04G002020	[M]	Cell wall/membrane/envelope biogenesis	Molecular Function: protein serine/threonine kinase activity (GO:0004674);; Molecular Function: ATP binding (GO:0005524);; Cellular Component: integral component of membrane (GO:0016021);; Biological Process: recognition of pollen (GO:0048544);;	K13418|9.5e-57|cmo:103494393|K13418 somatic embryogenesis receptor kinase 1 [EC:2.7.10.1 2.7.11.1] | (RefSeq) somatic embryogenesis receptor kinase 2-like	--	--	--	Protein kinase domain	G-type lectin S-receptor-like serine/threonine-protein kinase At2g19130 OS=Arabidopsis thaliana OX=3702 GN=At2g19130 PE=2 SV=1	T	Signal transduction mechanisms	hypothetical protein DAI22_04g021300 [Oryza sativa Japonica Group]
DfaB03G023430	[M]	Cell wall/membrane/envelope biogenesis	Molecular Function: molecular_function (GO:0003674);; Molecular Function: catalytic activity (GO:0003824);; Cellular Component: cellular_component (GO:0005575);; Cellular Component: intracellular (GO:0005622);; Cellular Component: cell (GO:0005623);; Cellular Component: cytoplasm (GO:0005737);; Biological Process: organic acid metabolic process (GO:0006082);; Biological Process: lipid metabolic p…	K03715|1.3e-266|osa:4331045|K03715 1,2-diacylglycerol 3-beta-galactosyltransferase [EC:2.4.1.46] | (RefSeq) probable monogalactosyldiacylglycerol synthase 3, chloroplastic	Glycerolipid metabolism (ko00561)	--	--	Monogalactosyldiacylglycerol (MGDG) synthase	Probable monogalactosyldiacylglycerol synthase 3, chloroplastic OS=Oryza sativa subsp. japonica OX=39947 GN=MGD3 PE=3 SV=2	M	Cell wall/membrane/envelope biogenesis	hypothetical protein E2562_018594 [Oryza meyeriana var. granulata]
DfaB04G000080	--	--	Cellular Component: integral component of membrane (GO:0016021);;	K01728|3.9e-11|zju:107419134|K01728 pectate lyase [EC:4.2.2.2] | (RefSeq) pectate lyase 1-like	Pentose and glucuronate interconversions (ko00040)	--	--	Domain of unknown function (DUF4220)	--	S	Function unknown	hypothetical protein OsJ_13707 [Oryza sativa Japonica Group]
DfaA11G018020	[P]	Inorganic ion transport and metabolism	Molecular Function: ferredoxin-NADP+ reductase activity (GO:0004324);; Cellular Component: chloroplast thylakoid membrane protein complex (GO:0098807);;	K02641|1.1e-179|dosa:Os06t0107700-01|K02641 ferredoxin--NADP+ reductase [EC:1.18.1.2] | (RefSeq) Os06g0107700; Ferredoxin--NADP reductase, leaf isozyme, chloroplast precursor (EC 1.18.1.2) (FNR).	Photosynthesis (ko00195)	[C]	Energy production and conversion	Oxidoreductase NAD-binding domain	Ferredoxin--NADP reductase, leaf isozyme 1, chloroplastic OS=Oryza sativa subsp. indica OX=39946 GN=OsI_21320 PE=3 SV=1	C	Energy production and conversion	RecName: Full=Ferredoxin--NADP reductase, leaf isozyme 1, chloroplastic; Short=FNR; AltName: Full=Leaf FNR 1; Short=FNR-1; Short=Os-LFNR1; Flags: Precursor [Oryza sativa Indica Group]
DfaB05G004230	[D]	Cell cycle control, cell division, chromosome partitioning	Molecular Function: ATP binding (GO:0005524);;	--	--	--	--	ATPase family associated with various cellular activities (AAA)	Protein SEEDLING PLASTID DEVELOPMENT 1 OS=Arabidopsis thaliana OX=3702 GN=SPD1 PE=2 SV=1	O	Posttranslational modification, protein turnover, chaperones	hypothetical protein DAI22_07g057200 [Oryza sativa Japonica Group]
DfaB07G009550	--	--	Biological Process: protein glycosylation (GO:0006486);; Molecular Function: transferase activity, transferring glycosyl groups (GO:0016757);;	K22846|1.0e-141|gmx:100816974|K22846 S-sulfo-L-cysteine synthase (O-acetyl-L-serine-dependent) [EC:2.5.1.144] | (RefSeq) BSAS; uncharacterized protein BSAS	Cysteine and methionine metabolism (ko00270);; Biosynthesis of amino acids (ko01230)	[GMW]	Carbohydrate transport and metabolism;; Cell wall/membrane/envelope biogenesis;; Extracellular structures	Exostosin family	Probable arabinosyltransferase ARAD1 OS=Arabidopsis thaliana OX=3702 GN=ARAD1 PE=1 SV=1	--	--	unnamed protein product [Triticum turgidum subsp. durum]
Dfa0G054610	--	--	Biological Process: mitochondrial fission (GO:0000266);; Cellular Component: mitochondrial outer membrane (GO:0005741);; Cellular Component: integral component of membrane (GO:0016021);; Biological Process: peroxisome fission (GO:0016559);;	K17969|1.3e-80|bdi:100829836|K17969 mitochondrial fission 1 protein | (RefSeq) mitochondrial fission 1 protein A isoform X1	--	[M]	Cell wall/membrane/envelope biogenesis	Fis1 C-terminal tetratricopeptide repeat	Mitochondrial fission 1 protein A OS=Arabidopsis thaliana OX=3702 GN=FIS1A PE=1 SV=1	M	Cell wall/membrane/envelope biogenesis	hypothetical protein EJB05_55369 [Eragrostis curvula]
Dfa0G055660	--	--	Cellular Component: mitochondrion (GO:0005739);; Cellular Component: integral component of membrane (GO:0016021);;	K10908|5.3e-09|lang:109342314|K10908 DNA-directed RNA polymerase, mitochondrial [EC:2.7.7.6] | (RefSeq) probable DNA-directed RNA polymerase	--	--	--	--	Cytochrome c biogenesis CcmF C-terminal-like mitochondrial protein OS=Arabidopsis thaliana OX=3702 GN=CCMFC PE=1 SV=2	L	Replication, recombination and repair	CcmFC [Triticum aestivum]
DfaC08G005880	--	--	Molecular Function: molecular_function (GO:0003674);; Molecular Function: transporter activity (GO:0005215);; Molecular Function: ion channel activity (GO:0005216);; Molecular Function: voltage-gated ion channel activity (GO:0005244);; Molecular Function: anion channel activity (GO:0005253);; Cellular Component: cellular_component (GO:0005575);; Cellular Component: intracellular (GO:0005622);; Ce…	K15040|3.5e-136|dosa:Os03t0137500-01|K15040 voltage-dependent anion channel protein 2 | (RefSeq) Os03g0137500; Similar to VDAC3.1.	--	[P]	Inorganic ion transport and metabolism	Eukaryotic porin	Mitochondrial outer membrane protein porin 6 OS=Oryza sativa subsp. japonica OX=39947 GN=VDAC6 PE=2 SV=1	P	Inorganic ion transport and metabolism	hypothetical protein E2562_023945 [Oryza meyeriana var. granulata]
DfaC05G010130	--	--	Biological Process: microtubule cytoskeleton organization (GO:0000226);; Cellular Component: cellular_component (GO:0005575);; Cellular Component: intracellular (GO:0005622);; Cellular Component: cell (GO:0005623);; Cellular Component: nucleus (GO:0005634);; Cellular Component: cytoplasm (GO:0005737);; Cellular Component: spindle (GO:0005819);; Cellular Component: cytoskeleton (GO:0005856);; Biol…	K16586|8.1e-279|bdi:100826935|K16586 HAUS augmin-like complex subunit 3 | (RefSeq) AUGMIN subunit 3 isoform X2	--	--	--	HAUS augmin-like complex subunit 3	AUGMIN subunit 3 OS=Arabidopsis thaliana OX=3702 GN=AUG3 PE=1 SV=1	S	Function unknown	hypothetical protein E2562_030213 [Oryza meyeriana var. granulata]
DfaC03G022050	--	--	Molecular Function: transcription factor activity, sequence-specific DNA binding (GO:0003700);;	K16221|4.3e-78|sita:101783415|K16221 transcription factor TCP21 (protein CCA1 HIKING EXPEDITION) | (RefSeq) transcription factor TCP7-like	Circadian rhythm - plant (ko04712)	--	--	TCP family transcription factor	Transcription factor TCP7 OS=Arabidopsis thaliana OX=3702 GN=TCP7 PE=1 SV=1	K	Transcription	transcription factor TCP7-like [Setaria italica]
DfaB07G008130	[GHR]	Carbohydrate transport and metabolism;; Coenzyme transport and metabolism;; General function prediction only	Molecular Function: transcription factor activity, sequence-specific DNA binding (GO:0003700);;	K01568|1.1e-49|dosa:Os03t0293500-01|K01568 pyruvate decarboxylase [EC:4.1.1.1] | (RefSeq) Os03g0293500, PDC2, PYRUVATE_DECARBOXYLASE_2; Similar to Pyruvate decarboxylase isozyme 2.	Glycolysis / Gluconeogenesis (ko00010)	[EH]	Amino acid transport and metabolism;; Coenzyme transport and metabolism	TCP family transcription factor	Pyruvate decarboxylase 2 OS=Oryza sativa subsp. indica OX=39946 GN=PDC2 PE=2 SV=2	--	--	hypothetical protein E2562_016704 [Oryza meyeriana var. granulata]
DfaC05G013430	--	--	Molecular Function: mRNA binding (GO:0003729);; Cellular Component: U1 snRNP (GO:0005685);; Biological Process: mRNA splice site selection (GO:0006376);;	--	--	[A]	RNA processing and modification	LUC7 N_terminus	--	A	RNA processing and modification	hypothetical protein E2562_020882 [Oryza meyeriana var. granulata]
DfaC02G006770	--	--	--	K14300|2.1e-35|pda:103721930|K14300 nuclear pore complex protein Nup133 | (RefSeq) LOW QUALITY PROTEIN: nuclear pore complex protein NUP133	RNA transport (ko03013)	--	--	Transposase family tnp2	--	T	Signal transduction mechanisms	transposon protein, putative, CACTA, En/Spm sub-class [Oryza sativa Japonica Group]
DfaB10G004270	--	--	Cellular Component: integral component of membrane (GO:0016021);; Biological Process: vesicle-mediated transport (GO:0016192);;	K20368|2.4e-67|sita:101768107|K20368 protein cornichon | (RefSeq) protein cornichon homolog 1	--	[OUT]	Posttranslational modification, protein turnover, chaperones;; Intracellular trafficking, secretion, and vesicular transport;; Signal transduction mechanisms	Cornichon protein	Protein cornichon homolog 1 OS=Arabidopsis thaliana OX=3702 GN=At3g12180 PE=2 SV=1	--	--	protein cornichon homolog 1 [Setaria italica]
DfaC01G002900	--	--	Biological Process: response to hypoxia (GO:0001666);; Biological Process: detection of oxygen (GO:0003032);; Cellular Component: cellular_component (GO:0005575);; Cellular Component: intracellular (GO:0005622);; Cellular Component: cell (GO:0005623);; Cellular Component: nucleus (GO:0005634);; Cellular Component: cytoplasm (GO:0005737);; Cellular Component: cytosol (GO:0005829);; Biological Proc…	K23953|1.7e-93|sita:101759093|K23953 plant cysteine oxidase [EC:1.13.11.-] | (RefSeq) plant cysteine oxidase 2	--	[S]	Function unknown	PCO_ADO	Plant cysteine oxidase 2 OS=Arabidopsis thaliana OX=3702 GN=PCO2 PE=1 SV=1	S	Function unknown	hypothetical protein E2562_000671 [Oryza meyeriana var. granulata]
DfaC09G003870	--	--	--	--	--	--	--	Domain of unknown function (DUF4378)	--	S	Function unknown	hypothetical protein E2562_006062 [Oryza meyeriana var. granulata]
DfaC05G007850	[P]	Inorganic ion transport and metabolism	Cellular Component: integral component of plasma membrane (GO:0005887);; Cellular Component: plant-type vacuole membrane (GO:0009705);; Molecular Function: potassium ion leak channel activity (GO:0022841);; Biological Process: cellular potassium ion homeostasis (GO:0030007);;	K05389|5.0e-138|obr:102712831|K05389 potassium channel subfamily K, other eukaryote | (RefSeq) two pore potassium channel b-like	--	[P]	Inorganic ion transport and metabolism	Ion channel	Two pore potassium channel b OS=Oryza sativa subsp. japonica OX=39947 GN=TPKB PE=1 SV=1	P	Inorganic ion transport and metabolism	Two pore potassium channel b [Dichanthelium oligosanthes]
DfaB02G011660	--	--	Biological Process: proteolysis (GO:0006508);; Molecular Function: cysteine-type peptidase activity (GO:0008234);;	K21596|1.2e-22|aof:109847033|K21596 calmodulin-binding transcription activator | (RefSeq) calmodulin-binding transcription activator 6-like	--	--	--	Transposase family tnp2	--	T	Signal transduction mechanisms	PH01B031C15.18 [Phyllostachys edulis]
DfaA04G017680	--	--	Biological Process: system development (GO:0048731);;	--	--	--	--	--	--	--	--	uncharacterized protein LOC101763478 [Setaria italica]
DfaA08G011380	--	--	Molecular Function: calcium ion binding (GO:0005509);;	K13448|4.7e-92|dosa:Os03t0331700-02|K13448 calcium-binding protein CML | (RefSeq) Os03g0331700; Similar to cDNA clone:002-120-A09, full insert sequence.	Plant-pathogen interaction (ko04626)	[T]	Signal transduction mechanisms	EF hand	Probable calcium-binding protein CML27 OS=Oryza sativa subsp. japonica OX=39947 GN=CML27 PE=2 SV=1	T	Signal transduction mechanisms	probable calcium-binding protein CML27 [Oryza sativa Japonica Group]
DfaC10G012710	[P]	Inorganic ion transport and metabolism	Cellular Component: plant-type vacuole (GO:0000325);; Biological Process: response to acid chemical (GO:0001101);; Molecular Function: molecular_function (GO:0003674);; Molecular Function: catalytic activity (GO:0003824);; Molecular Function: transporter activity (GO:0005215);; Molecular Function: calcium-transporting ATPase activity (GO:0005388);; Molecular Function: binding (GO:0005488);; Molec…	K01537|0.0e+00|dosa:Os12t0136900-00|K01537 P-type Ca2+ transporter type 2C [EC:7.2.2.10] | (RefSeq) Os12g0136900; Similar to Calcium-transporting ATPase 4, plasma membrane-type (EC 3.6.3.8) (Ca(2+)-ATPase isoform 4).	--	[P]	Inorganic ion transport and metabolism	Cation transporting ATPase, C-terminus	Probable calcium-transporting ATPase 9, plasma membrane-type OS=Oryza sativa subsp. japonica OX=39947 GN=ACA9 PE=3 SV=1	P	Inorganic ion transport and metabolism	hypothetical protein E2562_034230 [Oryza meyeriana var. granulata]
DfaB02G017750	--	--	Biological Process: vacuolar transport (GO:0007034);;	K12198|3.5e-113|dosa:Os05t0102900-01|K12198 charged multivesicular body protein 5 | (RefSeq) Os05g0102900; Snf7 family protein.	Endocytosis (ko04144)	[U]	Intracellular trafficking, secretion, and vesicular transport	Snf7	Vacuolar protein sorting-associated protein 60.2 OS=Arabidopsis thaliana OX=3702 GN=VPS60-2 PE=2 SV=1	U	Intracellular trafficking, secretion, and vesicular transport	vacuolar protein sorting-associated protein 60.2 [Oryza sativa Japonica Group]
DfaB04G010340	--	--	--	--	--	[S]	Function unknown	PAP2 superfamily C-terminal	--	S	Function unknown	hypothetical protein E2562_024966 [Oryza meyeriana var. granulata]
DfaA06G004310	--	--	--	K08472|2.1e-23|cam:101495828|K08472 mlo protein | (RefSeq) uncharacterized LOC101495828	--	--	--	--	--	--	--	hypothetical protein E2562_036685 [Oryza meyeriana var. granulata]
DfaC01G020350	--	--	--	K01191|2.0e-45|pxb:103958275|K01191 alpha-mannosidase [EC:3.2.1.24] | (RefSeq) alpha-mannosidase At3g26720-like	Other glycan degradation (ko00511)	--	--	Protein of unknown function (DUF1644)	--	S	Function unknown	hypothetical protein E2562_008195 [Oryza meyeriana var. granulata]
DfaA05G006020	--	--	Molecular Function: calcium ion binding (GO:0005509);; Cellular Component: integral component of membrane (GO:0016021);;	K02183|1.1e-51|ats:109769029|K02183 calmodulin | (RefSeq) LOC109769029; calmodulin-like protein 7	MAPK signaling pathway - plant (ko04016);; Phosphatidylinositol signaling system (ko04070);; Plant-pathogen interaction (ko04626)	[T]	Signal transduction mechanisms	EF hand	Calmodulin OS=Triticum aestivum OX=4565 PE=1 SV=3	T	Signal transduction mechanisms	probable calcium-binding protein CML45 [Brachypodium distachyon]
Dfa0G082840	[CIR]	Energy production and conversion;; Lipid transport and metabolism;; General function prediction only	Cellular Component: signal recognition particle, endoplasmic reticulum targeting (GO:0005786);; Biological Process: SRP-dependent cotranslational protein targeting to membrane (GO:0006614);; Molecular Function: 7S RNA binding (GO:0008312);; Molecular Function: FMN binding (GO:0010181);; Molecular Function: oxidoreductase activity (GO:0016491);; Molecular Function: endoplasmic reticulum signal pep…	K11517|7.4e-174|sbi:8066803|K11517 (S)-2-hydroxy-acid oxidase [EC:1.1.3.15] | (RefSeq) peroxisomal (S)-2-hydroxy-acid oxidase GLO2	Glyoxylate and dicarboxylate metabolism (ko00630);; Carbon metabolism (ko01200);; Peroxisome (ko04146)	[C]	Energy production and conversion	FMN-dependent dehydrogenase	Peroxisomal (S)-2-hydroxy-acid oxidase GLO2 OS=Oryza sativa subsp. indica OX=39946 GN=GLO2 PE=3 SV=2	C	Energy production and conversion	RecName: Full=Peroxisomal (S)-2-hydroxy-acid oxidase GLO2; AltName: Full=Glycolate oxidase 2; Short=GOX 2; Short=OsGLO2; AltName: Full=Short chain alpha-hydroxy acid oxidase GLO2 [Oryza sativa Indica Group]
DfaA06G003990	--	--	Molecular Function: nucleic acid binding (GO:0003676);; Molecular Function: zinc ion binding (GO:0008270);; Cellular Component: integral component of membrane (GO:0016021);;	K03006|6.0e-97|adu:107466525|K03006 DNA-directed RNA polymerase II subunit RPB1 [EC:2.7.7.6] | (RefSeq) LOW QUALITY PROTEIN: DNA-directed RNA polymerase II subunit 1-like	RNA polymerase (ko03020)	[R]	General function prediction only	Reverse transcriptase (RNA-dependent DNA polymerase)	Retrovirus-related Pol polyprotein from transposon TNT 1-94 OS=Nicotiana tabacum OX=4097 PE=2 SV=1	L	Replication, recombination and repair	putative polyprotein [Oryza sativa Japonica Group]
Dfa0G009540	--	--	Molecular Function: histone-lysine N-methyltransferase activity (GO:0018024);;	--	--	--	--	Ubiquitin-binding WIYLD domain	--	S	Function unknown	hypothetical protein GQ55_2G185500 [Panicum hallii var. hallii]
DfaA11G000660	--	--	Molecular Function: transcription factor activity, sequence-specific DNA binding (GO:0003700);; Biological Process: regulation of transcription, DNA-templated (GO:0006355);;	K14432|2.4e-09|osa:4327590|K14432 ABA responsive element binding factor | (RefSeq) ABSCISIC ACID-INSENSITIVE 5-like protein 2	Plant hormone signal transduction (ko04075)	--	--	bZIP transcription factor	Protein FD OS=Arabidopsis thaliana OX=3702 GN=FD PE=1 SV=1	K	Transcription	FD2 [Bambusa tulda]
DfaC09G008270	--	--	Molecular Function: nucleic acid binding (GO:0003676);; Molecular Function: RNA-DNA hybrid ribonuclease activity (GO:0004523);;	--	--	--	--	Reverse transcriptase-like	--	E	Amino acid transport and metabolism	putative ZmL1 non-LTR retrotransposon protein [Zea mays]
DfaB05G012390	--	--	Biological Process: protein import into nucleus (GO:0006606);; Molecular Function: Ran GTPase binding (GO:0008536);;	K20222|0.0e+00|dosa:Os07t0575100-00|K20222 importin-5 | (RefSeq) Os07g0575100; Similar to predicted protein.	--	[YU]	Nuclear structure;; Intracellular trafficking, secretion, and vesicular transport	Importin repeat	--	--	--	importin-5 [Oryza sativa Japonica Group]
Dendrocalamus_farinosus_newGene_21524	--	--	Molecular Function: hydrolase activity, acting on ester bonds (GO:0016788);;	K22503|6.6e-66|lsv:111885850|K22503 aspartyl-tRNA synthetase [EC:6.1.1.12] | (RefSeq) aspartate--tRNA ligase 2, cytoplasmic-like	Aminoacyl-tRNA biosynthesis (ko00970)	--	--	Plant transposon protein	--	S	Function unknown	putative nuclease HARBI1 [Sorghum bicolor]
DfaB04G008570	--	--	Cellular Component: cytoplasm (GO:0005737);;	--	--	--	--	BAR domain	Uncharacterized protein At2g33490 OS=Arabidopsis thaliana OX=3702 GN=At2g33490 PE=4 SV=2	S	Function unknown	uncharacterized protein At2g33490 [Oryza sativa Japonica Group]
DfaA04G011060	--	--	--	--	--	--	--	--	--	--	--	hypothetical protein E2562_010989 [Oryza meyeriana var. granulata]
DfaA11G013130	--	--	Cellular Component: integral component of membrane (GO:0016021);;	K15032|6.2e-76|bdi:100838436|K15032 mTERF domain-containing protein, mitochondrial | (RefSeq) uncharacterized protein LOC100838436 isoform X2	--	--	--	--	--	S	Function unknown	uncharacterized protein LOC100838436 isoform X2 [Brachypodium distachyon]
DfaC05G011250	--	--	Molecular Function: serine-type endopeptidase inhibitor activity (GO:0004867);;	--	--	--	--	Protease inhibitor/seed storage/LTP family	Alpha-amylase/trypsin inhibitor OS=Eleusine coracana OX=4511 PE=1 SV=2	S	Function unknown	hypothetical protein EJB05_13424, partial [Eragrostis curvula]
DfaB01G018860	--	--	Cellular Component: integral component of membrane (GO:0016021);;	K12446|7.4e-06|thj:104810997|K12446 L-arabinokinase [EC:2.7.1.46] | (RefSeq) L-arabinokinase	Amino sugar and nucleotide sugar metabolism (ko00520)	--	--	Peptidase M50B-like	L-arabinokinase OS=Arabidopsis thaliana OX=3702 GN=ARA1 PE=1 SV=1	S	Function unknown	uncharacterized protein LOC112872648 [Panicum hallii]
DfaB08G022460	--	--	--	--	--	--	--	--	--	--	--	hypothetical protein E2562_028213 [Oryza meyeriana var. granulata]
DfaA08G003230	--	--	Cellular Component: nucleus (GO:0005634);; Cellular Component: cytoplasm (GO:0005737);;	--	--	[G]	Carbohydrate transport and metabolism	pfkB family carbohydrate kinase	--	G	Carbohydrate transport and metabolism	PREDICTED: 2-dehydro-3-deoxygluconokinase [Oryza brachyantha]
DfaA03G003220	[O]	Posttranslational modification, protein turnover, chaperones	Biological Process: nuclear membrane fusion (GO:0000740);; Molecular Function: ATP binding (GO:0005524);; Cellular Component: mitochondrion (GO:0005739);; Biological Process: response to heat (GO:0009408);; Biological Process: embryo sac cellularization (GO:0009558);; Biological Process: polar nucleus fusion (GO:0010197);; Biological Process: synergid death (GO:0010198);; Molecular Function: heat…	K03686|4.7e-85|obr:102723063|K03686 molecular chaperone DnaJ | (RefSeq) chaperone protein DnaJ-like	--	[O]	Posttranslational modification, protein turnover, chaperones	DnaJ C terminal domain	Chaperone protein dnaJ GFA2, mitochondrial OS=Arabidopsis thaliana OX=3702 GN=GFA2 PE=2 SV=1	O	Posttranslational modification, protein turnover, chaperones	PREDICTED: chaperone protein DnaJ-like [Oryza brachyantha]
DfaA12G014020	--	--	--	--	--	--	--	Agglutinin domain	--	S	Function unknown	hypothetical protein E2562_018633 [Oryza meyeriana var. granulata]
DfaA06G004460	[G]	Carbohydrate transport and metabolism	Molecular Function: hydrolase activity, hydrolyzing O-glycosyl compounds (GO:0004553);; Cellular Component: cell wall (GO:0005618);; Biological Process: cellular glucan metabolic process (GO:0006073);; Molecular Function: xyloglucan:xyloglucosyl transferase activity (GO:0016762);; Cellular Component: apoplast (GO:0048046);; Biological Process: cell wall organization (GO:0071555);;	K08235|1.5e-160|ats:109778570|K08235 xyloglucan:xyloglucosyl transferase [EC:2.4.1.207] | (RefSeq) LOC109778570; probable xyloglucan endotransglucosylase/hydrolase protein 28	--	--	--	Glycosyl hydrolases family 16	Probable xyloglucan endotransglucosylase/hydrolase protein 28 OS=Arabidopsis thaliana OX=3702 GN=XTH28 PE=2 SV=1	G	Carbohydrate transport and metabolism	probable xyloglucan endotransglucosylase/hydrolase protein 28 [Aegilops tauschii subsp. tauschii]
DfaA05G011540	[G]	Carbohydrate transport and metabolism	Molecular Function: molecular_function (GO:0003674);; Molecular Function: transporter activity (GO:0005215);; Molecular Function: sugar:proton symporter activity (GO:0005351);; Molecular Function: glucose transmembrane transporter activity (GO:0005355);; Molecular Function: cation:sugar symporter activity (GO:0005402);; Cellular Component: cellular_component (GO:0005575);; Cellular Component: int…	K24193|5.6e-284|obr:102700723|K24193 MFS transporter, SP family, sugar:H+ symporter | (RefSeq) sugar transport protein 1-like	--	[R]	General function prediction only	Sugar (and other) transporter	Sugar transport protein MST6 OS=Oryza sativa subsp. japonica OX=39947 GN=MST6 PE=1 SV=1	U	Intracellular trafficking, secretion, and vesicular transport	hypothetical protein E2562_000881 [Oryza meyeriana var. granulata]
Dfa0G045150	--	--	--	K22804|2.5e-54|bna:106442438|K22804 structural maintenance of chromosomes protein 6 | (RefSeq) structural maintenance of chromosomes protein 6B-like	--	[R]	General function prediction only	Reverse transcriptase (RNA-dependent DNA polymerase)	--	S	Function unknown	hypothetical protein [Oryza sativa Japonica Group]
DfaC08G012510	--	--	Cellular Component: apoplast (GO:0048046);;	K23544|4.7e-28|nsy:104225240|K23544 serine incorporator 1/3 | (RefSeq) probable serine incorporator	--	--	--	Dirigent-like protein	Dirigent protein 9 OS=Arabidopsis thaliana OX=3702 GN=DIR9 PE=2 SV=1	S	Function unknown	dirigent protein 24 [Setaria italica]
DfaC01G007750	--	--	Cellular Component: integral component of membrane (GO:0016021);;	--	--	--	--	--	WPP domain-interacting tail-anchored protein 1 OS=Arabidopsis thaliana OX=3702 GN=WIT1 PE=1 SV=2	S	Function unknown	WPP domain-interacting tail-anchored protein 1 [Brachypodium distachyon]
DfaC04G011910	[T]	Signal transduction mechanisms	Molecular Function: ATP binding (GO:0005524);; Cellular Component: integral component of membrane (GO:0016021);; Molecular Function: ATPase activity (GO:0016887);;	K05681|2.3e-67|cme:CYME_CMS467C|K05681 ATP-binding cassette, subfamily G (WHITE), member 2 | (RefSeq) ATP-binding cassette, sub-family G, member 2	ABC transporters (ko02010)	[Q]	Secondary metabolites biosynthesis, transport and catabolism	ABC-2 type transporter	ABC transporter G family member 11 OS=Arabidopsis thaliana OX=3702 GN=ABCG11 PE=1 SV=1	Q	Secondary metabolites biosynthesis, transport and catabolism	PREDICTED: ABC transporter G family member 11-like [Oryza brachyantha]
DfaA10G000920	[E]	Amino acid transport and metabolism	Molecular Function: 5-methyltetrahydropteroyltriglutamate-homocysteine S-methyltransferase activity (GO:0003871);; Molecular Function: zinc ion binding (GO:0008270);; Biological Process: methionine biosynthetic process (GO:0009086);;	K00549|0.0e+00|obr:102706616|K00549 5-methyltetrahydropteroyltriglutamate--homocysteine methyltransferase [EC:2.1.1.14] | (RefSeq) 5-methyltetrahydropteroyltriglutamate--homocysteine methyltransferase 1	Cysteine and methionine metabolism (ko00270);; Selenocompound metabolism (ko00450);; Biosynthesis of amino acids (ko01230)	[E]	Amino acid transport and metabolism	Cobalamin-independent synthase, Catalytic domain	5-methyltetrahydropteroyltriglutamate--homocysteine methyltransferase 1 OS=Oryza sativa subsp. japonica OX=39947 GN=Os12g0623900 PE=2 SV=1	E	Amino acid transport and metabolism	PREDICTED: 5-methyltetrahydropteroyltriglutamate--homocysteine methyltransferase 1 [Oryza brachyantha]
DfaB05G007880	--	--	Molecular Function: RNA binding (GO:0003723);;	K13161|2.7e-25|aof:109819746|K13161 heterogeneous nuclear ribonucleoprotein R | (RefSeq) heterogeneous nuclear ribonucleoprotein R-like isoform X1	--	--	--	RNA recognition motif. (a.k.a. RRM, RBD, or RNP domain)	--	A	RNA processing and modification	hypothetical protein BRADI_1g28670v3 [Brachypodium distachyon]
DfaB03G010190	[L]	Replication, recombination and repair	Molecular Function: catalytic activity (GO:0003824);; Biological Process: base-excision repair (GO:0006284);; Molecular Function: 4 iron, 4 sulfur cluster binding (GO:0051539);;	--	--	--	--	RRM in Demeter	Protein ROS1A OS=Oryza sativa subsp. japonica OX=39947 GN=ROS1A PE=1 SV=2	L	Replication, recombination and repair	uncharacterized protein LOC100823274 [Brachypodium distachyon]
DfaA08G000890	[S]	Function unknown	Molecular Function: molecular_function (GO:0003674);; Molecular Function: catalytic activity (GO:0003824);; Molecular Function: pyridoxamine-phosphate oxidase activity (GO:0004733);; Biological Process: cellular aldehyde metabolic process (GO:0006081);; Biological Process: cellular aromatic compound metabolic process (GO:0006725);; Biological Process: coenzyme metabolic process (GO:0006732);; Bio…	K00275|3.2e-98|obr:102710852|K00275 pyridoxamine 5'-phosphate oxidase [EC:1.4.3.5] | (RefSeq) pyridoxine/pyridoxamine 5'-phosphate oxidase 2	Vitamin B6 metabolism (ko00750)	[S]	Function unknown	Pyridoxamine 5'-phosphate oxidase	Pyridoxine/pyridoxamine 5'-phosphate oxidase 2 OS=Arabidopsis thaliana OX=3702 GN=PPOX2 PE=1 SV=2	S	Function unknown	hypothetical protein E2562_000766 [Oryza meyeriana var. granulata]
DfaB04G001920	--	--	--	K13459|2.2e-14|dzi:111288692|K13459 disease resistance protein RPS2 | (RefSeq) probable disease resistance protein At4g27220	Plant-pathogen interaction (ko04626)	--	--	--	--	T	Signal transduction mechanisms	unnamed protein product [Triticum turgidum subsp. durum]
DfaA01G008030	--	Imarganic l trantport and metabolitm	Molecular Function: protein kinase activity (GO:0004672);; Molecular Function: ATP binding (GO:0005524);; Cellular Component: integral component of membrane (GO:0016021);;	K16224|2.2e-145|brp:103829497|K16224 senescence-induced receptor-like serine/threonine-protein kinase | (RefSeq) senescence-induced receptor-like serine/threonine-protein kinase isoform X2	MAPK signaling pathway - plant (ko04016);; Plant-pathogen interaction (ko04626)	--	--	Malectin-like domain	Probable LRR receptor-like serine/threonine-protein kinase At1g51810 OS=Arabidopsis thaliana OX=3702 GN=At1g51810 PE=1 SV=1	T	Signal transduction mechanisms	PREDICTED: probable LRR receptor-like serine/threonine-protein kinase At1g51810 [Oryza brachyantha]
DfaC08G011130	[I]	Lipid transport and metabolism	Molecular Function: phosphomevalonate kinase activity (GO:0004631);; Molecular Function: ATP binding (GO:0005524);; Cellular Component: peroxisome (GO:0005777);; Biological Process: farnesyl diphosphate biosynthetic process, mevalonate pathway (GO:0010142);; Biological Process: isopentenyl diphosphate biosynthetic process, mevalonate pathway (GO:0019287);;	K00938|3.7e-264|bdi:100834541|K00938 phosphomevalonate kinase [EC:2.7.4.2] | (RefSeq) phosphomevalonate kinase, peroxisomal	Terpenoid backbone biosynthesis (ko00900)	[I]	Lipid transport and metabolism	GHMP kinases N terminal domain	Phosphomevalonate kinase, peroxisomal OS=Arabidopsis thaliana OX=3702 GN=PMK PE=1 SV=1	I	Lipid transport and metabolism	phosphomevalonate kinase, peroxisomal [Brachypodium distachyon]
DfaB08G024980	[O]	Posttranslational modification, protein turnover, chaperones	Molecular Function: metallopeptidase activity (GO:0008237);; Cellular Component: integral component of membrane (GO:0016021);;	--	--	--	--	Peptidase family M50	Probable zinc metalloprotease EGY1, chloroplastic OS=Oryza sativa subsp. japonica OX=39947 GN=EGY1 PE=2 SV=3	M	Cell wall/membrane/envelope biogenesis	uncharacterized protein LOC100192539 [Zea mays]
Dfa0G004380	--	--	Biological Process: response to acid chemical (GO:0001101);; Biological Process: regulation of transcription, DNA-templated (GO:0006355);; Biological Process: biological_process (GO:0008150);; Biological Process: response to endogenous stimulus (GO:0009719);; Biological Process: response to hormone (GO:0009725);; Biological Process: response to gibberellin (GO:0009739);; Biological Process: regul…	--	--	--	--	Lateral organ boundaries (LOB) domain	LOB domain-containing protein 41 OS=Arabidopsis thaliana OX=3702 GN=LBD41 PE=2 SV=1	S	Function unknown	hypothetical protein E2562_015081 [Oryza meyeriana var. granulata]
DfaB11G009300	[A]	RNA processing and modification	Molecular Function: RNA binding (GO:0003723);; Molecular Function: polynucleotide adenylyltransferase activity (GO:0004652);; Cellular Component: integral component of membrane (GO:0016021);; Biological Process: RNA 3'-end processing (GO:0031123);; Biological Process: RNA polyadenylation (GO:0043631);;	K14376|0.0e+00|osa:4340886|K14376 poly(A) polymerase [EC:2.7.7.19] | (RefSeq) nuclear poly(A) polymerase 1 isoform X1	mRNA surveillance pathway (ko03015)	[A]	RNA processing and modification	Poly(A) polymerase central domain	Nuclear poly(A) polymerase 1 OS=Arabidopsis thaliana OX=3702 GN=PAPS1 PE=1 SV=1	A	RNA processing and modification	hypothetical protein OsI_22746 [Oryza sativa Indica Group]
DfaC09G011420	--	--	Cellular Component: nucleus (GO:0005634);; Biological Process: regulation of transcription, DNA-templated (GO:0006355);; Biological Process: auxin-activated signaling pathway (GO:0009734);;	K14484|4.4e-87|obr:102712835|K14484 auxin-responsive protein IAA | (RefSeq) auxin-responsive protein IAA25-like	Plant hormone signal transduction (ko04075)	--	--	AUX/IAA family	Auxin-responsive protein IAA25 OS=Oryza sativa subsp. japonica OX=39947 GN=IAA25 PE=2 SV=1	K	Transcription	hypothetical protein OsI_27548 [Oryza sativa Indica Group]
DfaC08G020830	[E]	Amino acid transport and metabolism	Biological Process: reproduction (GO:0000003);; Biological Process: sulfur amino acid metabolic process (GO:0000096);; Biological Process: sulfur amino acid biosynthetic process (GO:0000097);; Biological Process: cell morphogenesis (GO:0000902);; Biological Process: cell morphogenesis involved in differentiation (GO:0000904);; Biological Process: developmental process involved in reproduction (GO…	K01738|3.7e-166|obr:102707174|K01738 cysteine synthase [EC:2.5.1.47] | (RefSeq) cysteine synthase	Cysteine and methionine metabolism (ko00270);; Sulfur metabolism (ko00920);; Carbon metabolism (ko01200);; Biosynthesis of amino acids (ko01230)	[E]	Amino acid transport and metabolism	Pyridoxal-phosphate dependent enzyme	Cysteine synthase OS=Triticum aestivum OX=4565 GN=CYS1 PE=2 SV=1	E	Amino acid transport and metabolism	hypothetical protein E2562_008047 [Oryza meyeriana var. granulata]
DfaB08G012030	--	--	--	--	--	--	--	--	Ricin B-like lectin R40G2 OS=Oryza sativa subsp. japonica OX=39947 GN=R40G2 PE=2 SV=1	S	Function unknown	ricin B-like lectin R40G2 [Setaria viridis]
DfaB03G005220	--	--	Molecular Function: nucleic acid binding (GO:0003676);; Molecular Function: zinc ion binding (GO:0008270);; Biological Process: DNA integration (GO:0015074);;	K02469|3.2e-53|lang:109359716|K02469 DNA gyrase subunit A [EC:5.6.2.2] | (RefSeq) DNA gyrase subunit A, chloroplastic/mitochondrial-like	--	[R]	General function prediction only	Reverse transcriptase (RNA-dependent DNA polymerase)	RNA-directed DNA polymerase homolog OS=Oenothera berteroana OX=3950 PE=4 SV=1	L	Replication, recombination and repair	OSJNBa0091D06.9 [Oryza sativa Japonica Group]
DfaA09G006770	--	--	Molecular Function: transferase activity, transferring acyl groups other than amino-acyl groups (GO:0016747);;	K13065|4.6e-143|ats:109746960|K13065 shikimate O-hydroxycinnamoyltransferase [EC:2.3.1.133] | (RefSeq) LOC109746960; tryptamine benzoyltransferase 1-like	Phenylpropanoid biosynthesis (ko00940);; Flavonoid biosynthesis (ko00941);; Stilbenoid, diarylheptanoid and gingerol biosynthesis (ko00945)	--	--	Transferase family	Tryptamine hydroxycinnamoyltransferase 2 OS=Oryza sativa subsp. japonica OX=39947 GN=THT2 PE=1 SV=1	S	Function unknown	tryptamine hydroxycinnamoyltransferase 2-like [Aegilops tauschii subsp. tauschii]
DfaC11G010530	--	--	Cellular Component: integral component of membrane (GO:0016021);;	--	--	[S]	Function unknown	Ion channel regulatory protein UNC-93	UNC93-like protein 3 OS=Arabidopsis thaliana OX=3702 GN=At3g09470 PE=2 SV=1	S	Function unknown	UNC93-like protein 3 isoform X2 [Brachypodium distachyon]
DfaB03G003860	--	--	Biological Process: innate immune response-activating signal transduction (GO:0002758);; Cellular Component: plasma membrane (GO:0005886);;	K13456|1.4e-09|gmx:100808509|K13456 RPM1-interacting protein 4 | (RefSeq) RIN4B; RPM1-interacting protein 4-like	Plant-pathogen interaction (ko04626)	--	--	Cleavage site for pathogenic type III effector avirulence factor Avr	Protein NOI4 OS=Arabidopsis thaliana OX=3702 GN=NOI4 PE=1 SV=1	S	Function unknown	hypothetical protein E2562_012286 [Oryza meyeriana var. granulata]
DfaA03G000790	--	--	Biological Process: formation of cytoplasmic translation initiation complex (GO:0001732);; Molecular Function: translation initiation factor activity (GO:0003743);; Cellular Component: eukaryotic translation initiation factor 3 complex (GO:0005852);; Cellular Component: eukaryotic 43S preinitiation complex (GO:0016282);; Cellular Component: eukaryotic 48S preinitiation complex (GO:0033290);;	K03245|3.4e-100|dosa:Os02t0122300-01|K03245 translation initiation factor 3 subunit J | (RefSeq) Os02g0122300; Translation initiation factor eIF3 subunit domain containing protein.	RNA transport (ko03013)	[J]	Translation, ribosomal structure and biogenesis	Translation initiation factor eIF3 subunit	--	J	Translation, ribosomal structure and biogenesis	eukaryotic translation initiation factor 3 subunit J [Oryza sativa Japonica Group]
DfaA06G003940	--	--	Molecular Function: molecular_function (GO:0003674);; Molecular Function: nucleic acid binding (GO:0003676);; Molecular Function: RNA binding (GO:0003723);; Molecular Function: catalytic activity (GO:0003824);; Molecular Function: nuclease activity (GO:0004518);; Molecular Function: endonuclease activity (GO:0004519);; Molecular Function: binding (GO:0005488);; Cellular Component: cellular_compon…	--	--	--	--	PPR repeat family	Pentatricopeptide repeat-containing protein At3g06430, chloroplastic OS=Arabidopsis thaliana OX=3702 GN=EMB2750 PE=1 SV=1	S	Function unknown	hypothetical protein BRADI_4g29260v3 [Brachypodium distachyon]
DfaA05G006080	--	--	--	--	--	--	--	--	--	--	--	uncharacterized protein LOC100828484 [Brachypodium distachyon]
DfaC08G018550	[S]	Function unknown	--	--	--	[O]	Posttranslational modification, protein turnover, chaperones	Zinc finger, C3HC4 type (RING finger)	--	O	Posttranslational modification, protein turnover, chaperones	LON peptidase N-terminal domain and RING finger protein 1 [Brachypodium distachyon]
DfaA11G016560	--	--	--	--	--	--	--	--	--	--	--	uncharacterized protein LOC4340162 [Oryza sativa Japonica Group]
DfaC04G000610	[O]	Posttranslational modification, protein turnover, chaperones	Molecular Function: serine-type endopeptidase activity (GO:0004252);;	K15333|6.1e-75|nsy:104224633|K15333 tRNA guanosine-2'-O-methyltransferase [EC:2.1.1.34] | (RefSeq) uncharacterized protein LOC104224633	--	--	--	Subtilase family	Subtilisin-like protease SBT3.8 OS=Arabidopsis thaliana OX=3702 GN=SBT3.8 PE=3 SV=1	O	Posttranslational modification, protein turnover, chaperones	subtilisin-like protease SBT3.9 [Sorghum bicolor]
DfaB08G016960	--	--	Cellular Component: Golgi membrane (GO:0000139);; Biological Process: protein glycosylation (GO:0006486);; Cellular Component: integral component of membrane (GO:0016021);; Molecular Function: transferase activity, transferring glycosyl groups (GO:0016757);;	K20855|1.5e-215|bdi:100823235|K20855 beta-1,3-galactosyltransferase 1/2/3/4/5/7/8 [EC:2.4.1.-] | (RefSeq) probable beta-1,3-galactosyltransferase 2 isoform X2	--	[G]	Carbohydrate transport and metabolism	Galactosyltransferase	Probable beta-1,3-galactosyltransferase 2 OS=Arabidopsis thaliana OX=3702 GN=B3GALT2 PE=2 SV=1	G	Carbohydrate transport and metabolism	putative beta-1,3-galactosyltransferase 2 [Dichanthelium oligosanthes]
DfaB08G000370	--	--	Biological Process: phosphorelay signal transduction system (GO:0000160);; Cellular Component: THO complex (GO:0000347);; Cellular Component: cellular_component (GO:0005575);; Cellular Component: intracellular (GO:0005622);; Cellular Component: cell (GO:0005623);; Cellular Component: nucleus (GO:0005634);; Biological Process: nucleobase-containing compound metabolic process (GO:0006139);; Biologi…	K12878|2.3e-146|bdi:100832078|K12878 THO complex subunit 1 | (RefSeq) THO complex subunit 1	RNA transport (ko03013);; Spliceosome (ko03040)	[Y]	Nuclear structure	THO complex subunit 1 transcription elongation factor	THO complex subunit 1 OS=Arabidopsis thaliana OX=3702 GN=THO1 PE=1 SV=1	Y	Nuclear structure	THO complex subunit 1 [Brachypodium distachyon]
DfaC10G010500	--	--	Molecular Function: nucleic acid binding (GO:0003676);; Molecular Function: zinc ion binding (GO:0008270);; Biological Process: DNA integration (GO:0015074);;	K20923|2.6e-102|obr:102713289|K20923 mixed-linked glucan synthase [EC:2.4.1.-] | (RefSeq) probable mixed-linked glucan synthase 8	--	[R]	General function prediction only	Reverse transcriptase (RNA-dependent DNA polymerase)	Retrovirus-related Pol polyprotein from transposon TNT 1-94 OS=Nicotiana tabacum OX=4097 PE=2 SV=1	L	Replication, recombination and repair	putative polyprotein [Oryza sativa Japonica Group]
DfaB01G011970	--	--	Molecular Function: structural constituent of ribosome (GO:0003735);; Cellular Component: ribosome (GO:0005840);; Biological Process: translation (GO:0006412);;	K02903|4.6e-71|sbi:8059160|K02903 large subunit ribosomal protein L28e | (RefSeq) 60S ribosomal protein L28-1	Ribosome (ko03010)	[J]	Translation, ribosomal structure and biogenesis	Ribosomal L28e protein family	60S ribosomal protein L28-1 OS=Arabidopsis thaliana OX=3702 GN=RPL28A PE=1 SV=1	J	Translation, ribosomal structure and biogenesis	60S ribosomal protein L28-1-like [Panicum hallii]
DfaA07G012670	[GI]	Carbohydrate transport and metabolism;; Lipid transport and metabolism	Molecular Function: enzyme inhibitor activity (GO:0004857);; Cellular Component: extracellular region (GO:0005576);; Cellular Component: cell wall (GO:0005618);; Molecular Function: pectinesterase activity (GO:0030599);; Biological Process: cell wall modification (GO:0042545);; Molecular Function: aspartyl esterase activity (GO:0045330);; Biological Process: pectin catabolic process (GO:0045490);;	K01051|2.8e-257|dosa:Os08t0450100-01|K01051 pectinesterase [EC:3.1.1.11] | (RefSeq) Os08g0450100; Similar to Pectinesterase (EC 3.1.1.11) (Fragment).	Pentose and glucuronate interconversions (ko00040)	--	--	Pectinesterase	Pectinesterase/pectinesterase inhibitor PPE8B OS=Prunus persica OX=3760 PE=2 SV=1	G	Carbohydrate transport and metabolism	pectinesterase [Oryza sativa Japonica Group]
DfaA03G018990	--	--	Biological Process: transmembrane transport (GO:0055085);;	--	--	[T]	Signal transduction mechanisms	OPT oligopeptide transporter protein	Oligopeptide transporter 4 OS=Arabidopsis thaliana OX=3702 GN=OPT4 PE=1 SV=1	T	Signal transduction mechanisms	hypothetical protein E2562_026436 [Oryza meyeriana var. granulata]
DfaB01G030740	--	--	Molecular Function: single-stranded DNA endodeoxyribonuclease activity (GO:0000014);; Molecular Function: nucleic acid binding (GO:0003676);; Molecular Function: endonuclease activity (GO:0004519);; Molecular Function: endoribonuclease activity (GO:0004521);; Biological Process: DNA catabolic process (GO:0006308);; Molecular Function: double-stranded DNA exodeoxyribonuclease activity (GO:0008309)…	--	--	--	--	S1/P1 Nuclease	Endonuclease 2 OS=Arabidopsis thaliana OX=3702 GN=ENDO2 PE=1 SV=1	S	Function unknown	unnamed protein product [Digitaria exilis]
DfaB03G016570	[U]	Intracellular trafficking, secretion, and vesicular transport	Molecular Function: protein kinase activity (GO:0004672);; Molecular Function: ATP binding (GO:0005524);;	K08286|0.0e+00|obr:102716474|K08286 protein-serine/threonine kinase [EC:2.7.11.-] | (RefSeq) serine/threonine-protein kinase D6PK	--	[R]	General function prediction only	Protein kinase domain	Serine/threonine-protein kinase D6PKL2 OS=Arabidopsis thaliana OX=3702 GN=D6PKL2 PE=1 SV=1	T	Signal transduction mechanisms	hypothetical protein OsI_08316 [Oryza sativa Indica Group]
DfaB04G007390	[HR]	Coenzyme transport and metabolism;; General function prediction only	Molecular Function: molecular_function (GO:0003674);; Molecular Function: catalytic activity (GO:0003824);; Molecular Function: hydrolase activity (GO:0016787);; Molecular Function: hydrolase activity, acting on ester bonds (GO:0016788);; Molecular Function: carboxylic ester hydrolase activity (GO:0052689);; Molecular Function: methyl jasmonate esterase activity (GO:0080032);;	K20802|2.9e-47|eus:EUTSA_v10014451mg|K20802 (R)-mandelonitrile lyase [EC:4.1.2.10] | (RefSeq) hypothetical protein	Cyanoamino acid metabolism (ko00460)	--	--	Alpha/beta hydrolase family	Esterase PIR7B OS=Oryza sativa subsp. indica OX=39946 GN=PIR7B PE=3 SV=2	S	Function unknown	esterase PIR7B [Oryza sativa Japonica Group]
DfaA07G007520	--	--	--	K19199|2.5e-166|bdi:100826570|K19199 protein-histidine N-methyltransferase [EC:2.1.1.85] | (RefSeq) histone-lysine N-methyltransferase setd3	--	--	--	--	--	S	Function unknown	histone-lysine N-methyltransferase setd3 [Brachypodium distachyon]
Dendrocalamus_farinosus_newGene_6884	--	--	--	--	--	--	--	--	--	--	--	hypothetical protein E2562_009140 [Oryza meyeriana var. granulata]
DfaB12G000610	--	--	Molecular Function: nucleic acid binding (GO:0003676);; Molecular Function: zinc ion binding (GO:0008270);; Biological Process: DNA integration (GO:0015074);;	K03006|4.1e-91|adu:107466525|K03006 DNA-directed RNA polymerase II subunit RPB1 [EC:2.7.7.6] | (RefSeq) LOW QUALITY PROTEIN: DNA-directed RNA polymerase II subunit 1-like	RNA polymerase (ko03020)	[R]	General function prediction only	Reverse transcriptase (RNA-dependent DNA polymerase)	Retrovirus-related Pol polyprotein from transposon RE1 OS=Arabidopsis thaliana OX=3702 GN=RE1 PE=2 SV=1	L	Replication, recombination and repair	PH01B035L11.21 [Phyllostachys edulis]
DfaA02G009970	[F]	Nucleotide transport and metabolism	Molecular Function: AMP deaminase activity (GO:0003876);; Cellular Component: cytosol (GO:0005829);; Biological Process: IMP biosynthetic process (GO:0006188);; Biological Process: IMP salvage (GO:0032264);; Biological Process: AMP metabolic process (GO:0046033);;	K01490|0.0e+00|bdi:100840524|K01490 AMP deaminase [EC:3.5.4.6] | (RefSeq) probable AMP deaminase isoform X1	Purine metabolism (ko00230)	[F]	Nucleotide transport and metabolism	Adenosine/AMP deaminase	AMP deaminase OS=Arabidopsis thaliana OX=3702 GN=AMPD PE=1 SV=2	F	Nucleotide transport and metabolism	probable AMP deaminase isoform X1 [Brachypodium distachyon]
DfaC08G015060	[C]	Energy production and conversion	Molecular Function: fumarate hydratase activity (GO:0004333);; Biological Process: tricarboxylic acid cycle (GO:0006099);; Biological Process: fumarate metabolic process (GO:0006106);; Cellular Component: tricarboxylic acid cycle enzyme complex (GO:0045239);;	K01679|3.6e-272|ats:109755788|K01679 fumarate hydratase, class II [EC:4.2.1.2] | (RefSeq) LOC109755788; fumarate hydratase 1, mitochondrial-like	Citrate cycle (TCA cycle) (ko00020);; Pyruvate metabolism (ko00620);; Carbon metabolism (ko01200)	[C]	Energy production and conversion	Lyase	Fumarate hydratase 1, mitochondrial OS=Arabidopsis thaliana OX=3702 GN=FUM1 PE=1 SV=2	C	Energy production and conversion	fumarate hydratase 1, mitochondrial-like [Aegilops tauschii subsp. tauschii]
DfaA03G001020	[O]	Posttranslational modification, protein turnover, chaperones	Molecular Function: peptidyl-prolyl cis-trans isomerase activity (GO:0003755);; Cellular Component: chloroplast (GO:0009507);; Cellular Component: thylakoid lumen (GO:0031977);;	K01802|7.8e-94|obr:102705980|K01802 peptidylprolyl isomerase [EC:5.2.1.8] | (RefSeq) peptidyl-prolyl cis-trans isomerase FKBP18, chloroplastic	--	[O]	Posttranslational modification, protein turnover, chaperones	FKBP-type peptidyl-prolyl cis-trans isomerase	Peptidyl-prolyl cis-trans isomerase FKBP18, chloroplastic OS=Arabidopsis thaliana OX=3702 GN=FKBP18 PE=1 SV=2	O	Posttranslational modification, protein turnover, chaperones	PREDICTED: peptidyl-prolyl cis-trans isomerase FKBP18, chloroplastic [Oryza brachyantha]
DfaA03G007950	[L]	Replication, recombination and repair	Molecular Function: nucleic acid binding (GO:0003676);; Molecular Function: RNA-DNA hybrid ribonuclease activity (GO:0004523);; Biological Process: DNA integration (GO:0015074);;	K07393|9.6e-51|soe:110775499|K07393 glutathionyl-hydroquinone reductase [EC:1.8.5.7] | (RefSeq) uncharacterized protein LOC110775499	--	[R]	General function prediction only	Reverse transcriptase (RNA-dependent DNA polymerase)	--	L	Replication, recombination and repair	retrotransposon protein, putative, Ty3-gypsy subclass [Oryza sativa Japonica Group]
DfaB04G019610	[M]	Cell wall/membrane/envelope biogenesis	Molecular Function: UDP-glucose 4-epimerase activity (GO:0003978);; Biological Process: galactose metabolic process (GO:0006012);;	K12448|7.6e-220|ats:109752957|K12448 UDP-arabinose 4-epimerase [EC:5.1.3.5] | (RefSeq) LOC109752957; probable UDP-arabinose 4-epimerase 2	Amino sugar and nucleotide sugar metabolism (ko00520)	[M]	Cell wall/membrane/envelope biogenesis	GDP-mannose 4,6 dehydratase	Probable UDP-arabinose 4-epimerase 2 OS=Oryza sativa subsp. japonica OX=39947 GN=UEL-2 PE=2 SV=1	G	Carbohydrate transport and metabolism	hypothetical protein EJB05_57072 [Eragrostis curvula]
Dendrocalamus_farinosus_newGene_10281	[C]	Energy production and conversion	Cellular Component: integral component of membrane (GO:0016021);; Biological Process: xanthophyll biosynthetic process (GO:0016123);; Molecular Function: oxidoreductase activity, acting on paired donors, with incorporation or reduction of molecular oxygen (GO:0016705);;	K06444|2.1e-71|dosa:Os01t0581300-01|K06444 lycopene epsilon-cyclase [EC:5.5.1.18] | (RefSeq) Os01g0581300; Similar to Lycopene epsilon-cyclase (Fragment).	Carotenoid biosynthesis (ko00906)	--	--	Lycopene cyclase protein	Lycopene epsilon cyclase, chloroplastic OS=Oncidium hybrid cultivar OX=141207 GN=LCY-E PE=2 SV=1	S	Function unknown	hypothetical protein OsI_02559 [Oryza sativa Indica Group]
DfaA11G017720	--	--	Molecular Function: SNARE binding (GO:0000149);; Molecular Function: SNAP receptor activity (GO:0005484);; Biological Process: intracellular protein transport (GO:0006886);; Biological Process: vesicle fusion (GO:0006906);; Cellular Component: endomembrane system (GO:0012505);; Cellular Component: integral component of membrane (GO:0016021);; Cellular Component: SNARE complex (GO:0031201);; Biolo…	K08489|7.4e-95|bdi:100843493|K08489 syntaxin 16 | (RefSeq) syntaxin-43	SNARE interactions in vesicular transport (ko04130)	[U]	Intracellular trafficking, secretion, and vesicular transport	--	Syntaxin-43 OS=Arabidopsis thaliana OX=3702 GN=SYP43 PE=2 SV=2	--	--	syntaxin-43 [Brachypodium distachyon]
DfaA07G001890	--	--	Molecular Function: motor activity (GO:0003774);; Molecular Function: actin binding (GO:0003779);; Molecular Function: ATP binding (GO:0005524);; Cellular Component: myosin complex (GO:0016459);;	K10357|1.1e-30|eus:EUTSA_v10001881mg|K10357 myosin V | (RefSeq) hypothetical protein	--	[Z]	Cytoskeleton	IQ calmodulin-binding motif	Protein OPAQUE1 OS=Zea mays OX=4577 GN=O1 PE=1 SV=1	Z	Cytoskeleton	hypothetical protein C2845_PM02G40740 [Panicum miliaceum]
DfaC11G014740	--	--	Molecular Function: protein kinase activity (GO:0004672);; Molecular Function: ATP binding (GO:0005524);;	K06695|2.6e-86|obr:102710285|K06695 26S proteasome regulatory subunit, ATPase 3, interacting protein | (RefSeq) homologous-pairing protein 2 homolog	--	[T]	Signal transduction mechanisms	TBPIP/Hop2 winged helix domain	Homologous-pairing protein 2 homolog OS=Arabidopsis thaliana OX=3702 GN=HOP2 PE=1 SV=1	T	Signal transduction mechanisms	PREDICTED: homologous-pairing protein 2 homolog [Oryza brachyantha]
DfaA12G014000	--	--	--	K01728|1.6e-09|zju:107419134|K01728 pectate lyase [EC:4.2.2.2] | (RefSeq) pectate lyase 1-like	Pentose and glucuronate interconversions (ko00040)	--	--	Domain of unknown function (DUF4220)	--	S	Function unknown	hypothetical protein E2562_018638 [Oryza meyeriana var. granulata]
DfaA08G005250	--	--	Molecular Function: protein binding (GO:0005515);;	--	--	--	--	NPH3 family	BTB/POZ domain-containing protein NPY2 OS=Arabidopsis thaliana OX=3702 GN=NPY2 PE=2 SV=1	S	Function unknown	BTB/POZ domain-containing protein NPY4-like [Panicum miliaceum]
DfaA01G008370	--	--	Biological Process: regulation of response to biotic stimulus (GO:0002831);; Biological Process: positive regulation of response to biotic stimulus (GO:0002833);; Molecular Function: molecular_function (GO:0003674);; Molecular Function: nucleic acid binding (GO:0003676);; Molecular Function: DNA binding (GO:0003677);; Molecular Function: RNA binding (GO:0003723);; Molecular Function: catalytic ac…	--	--	[D]	Cell cycle control, cell division, chromosome partitioning	Morc6 ribosomal protein S5 domain 2-like	Protein MICRORCHIDIA 6 OS=Arabidopsis thaliana OX=3702 GN=MORC6 PE=1 SV=1	D	Cell cycle control, cell division, chromosome partitioning	protein MICRORCHIDIA 6 isoform X1 [Brachypodium distachyon]
DfaC11G015140	[E]	Amino acid transport and metabolism	Molecular Function: glutamate decarboxylase activity (GO:0004351);; Biological Process: glutamate metabolic process (GO:0006536);; Molecular Function: pyridoxal phosphate binding (GO:0030170);;	K01580|2.7e-267|dosa:Os03t0720300-01|K01580 glutamate decarboxylase [EC:4.1.1.15] | (RefSeq) Os03g0720300; Similar to Glutamate decarboxylase isozyme 1 (EC 4.1.1.15).	Alanine, aspartate and glutamate metabolism (ko00250);; beta-Alanine metabolism (ko00410);; Taurine and hypotaurine metabolism (ko00430);; Butanoate metabolism (ko00650)	[E]	Amino acid transport and metabolism	Pyridoxal-dependent decarboxylase conserved domain	Glutamate decarboxylase 1 OS=Arabidopsis thaliana OX=3702 GN=GAD1 PE=1 SV=2	E	Amino acid transport and metabolism	putative glutamate carboxylase [Oryza sativa Japonica Group]
DfaA05G000940	--	--	Cellular Component: nucleus (GO:0005634);; Biological Process: regulation of transcription, DNA-templated (GO:0006355);; Molecular Function: lipid binding (GO:0008289);; Molecular Function: sequence-specific DNA binding (GO:0043565);;	K09338|3.1e-161|atr:18439236|K09338 homeobox-leucine zipper protein | (RefSeq) homeobox-leucine zipper protein ROC8 isoform X2	--	--	--	START domain	Homeobox-leucine zipper protein ROC3 OS=Oryza sativa subsp. indica OX=39946 GN=ROC3 PE=3 SV=2	K	Transcription	hypothetical protein E2562_035395 [Oryza meyeriana var. granulata]
DfaB08G026640	--	--	Molecular Function: cysteine-type peptidase activity (GO:0008234);;	K16287|1.4e-18|ats:109778675|K16287 ubiquitin-like-specific protease 1C/D [EC:3.4.22.68] | (RefSeq) LOC109778675; ubiquitin-like-specific protease 1D	--	--	--	--	Calcium-dependent protein kinase 1 OS=Oryza sativa subsp. japonica OX=39947 GN=CPK1 PE=2 SV=1	O	Posttranslational modification, protein turnover, chaperones	unnamed protein product [Triticum aestivum]
DfaA10G001940	--	--	Molecular Function: metal ion binding (GO:0046872);;	--	--	[TZ]	Signal transduction mechanisms;; Cytoskeleton	Protein DA1	Protein DA1-related 1 OS=Arabidopsis thaliana OX=3702 GN=DAR1 PE=1 SV=3	--	--	PREDICTED: protein DA1-related 1-like [Oryza brachyantha]
DfaA08G027260	--	--	Molecular Function: catalytic activity (GO:0003824);; Molecular Function: zinc ion binding (GO:0008270);;	K22262|2.3e-86|qsu:112034235|K22262 WD repeat and FYVE domain-containing protein 3 | (RefSeq) protein SPIRRIG	--	[R]	General function prediction only	PPR repeat family	Pentatricopeptide repeat-containing protein At3g13880 OS=Arabidopsis thaliana OX=3702 GN=PCMP-E89 PE=2 SV=1	I	Lipid transport and metabolism	hypothetical protein EJB05_03483, partial [Eragrostis curvula]
DfaC11G013410	--	--	--	K13944|6.9e-30|psom:113277938|K13944 LOB domain-containing protein 16 | (RefSeq) LOB domain-containing protein 16-like	--	--	--	Lateral organ boundaries (LOB) domain	LOB domain-containing protein 4 OS=Arabidopsis thaliana OX=3702 GN=LBD4 PE=1 SV=1	S	Function unknown	unnamed protein product [Digitaria exilis]
DfaC11G004840	--	--	Molecular Function: nucleic acid binding (GO:0003676);; Molecular Function: zinc ion binding (GO:0008270);; Biological Process: DNA integration (GO:0015074);;	K05665|2.1e-78|obr:102709360|K05665 ATP-binding cassette, subfamily C (CFTR/MRP), member 1 [EC:7.6.2.3] | (RefSeq) ABC transporter C family member 4-like	ABC transporters (ko02010)	[R]	General function prediction only	Retroviral aspartyl protease	RNA-directed DNA polymerase homolog OS=Oenothera berteroana OX=3950 PE=4 SV=1	L	Replication, recombination and repair	putative polyprotein [Oryza sativa f. spontanea]
Dendrocalamus_farinosus_newGene_27626	--	--	Molecular Function: tocopherol cyclase activity (GO:0009976);;	K09834|3.5e-15|ats:109734383|K09834 tocopherol cyclase [EC:5.5.1.24] | (RefSeq) LOC109734383; probable tocopherol cyclase, chloroplastic	Ubiquinone and other terpenoid-quinone biosynthesis (ko00130)	--	--	--	Probable tocopherol cyclase, chloroplastic OS=Oryza sativa subsp. japonica OX=39947 GN=VTE1 PE=2 SV=1	S	Function unknown	unnamed protein product [Triticum turgidum subsp. durum]
DfaA12G014350	--	--	Biological Process: positive regulation of circadian rhythm (GO:0042753);;	--	--	--	--	Early Flowering 4 domain	Protein ELF4-LIKE 4 OS=Arabidopsis thaliana OX=3702 GN=EFL4 PE=2 SV=1	S	Function unknown	protein ELF4-LIKE 4 [Oryza sativa Japonica Group]
Dfa0G028300	[E]	Amino acid transport and metabolism	Biological Process: sulfur amino acid metabolic process (GO:0000096);; Biological Process: sulfur amino acid catabolic process (GO:0000098);; Molecular Function: molecular_function (GO:0003674);; Molecular Function: catalytic activity (GO:0003824);; Biological Process: organic acid metabolic process (GO:0006082);; Biological Process: cellular amino acid metabolic process (GO:0006520);; Biological…	K05396|3.5e-201|osa:9270375|K05396 D-cysteine desulfhydrase [EC:4.4.1.15] | (RefSeq) putative D-cysteine desulfhydrase 2, mitochondrial isoform X2	Cysteine and methionine metabolism (ko00270)	--	--	Pyridoxal-phosphate dependent enzyme	Putative D-cysteine desulfhydrase 2, mitochondrial OS=Oryza sativa subsp. japonica OX=39947 GN=Os01g0695600 PE=3 SV=1	E	Amino acid transport and metabolism	putative D-cysteine desulfhydrase 2, mitochondrial isoform X2 [Oryza sativa Japonica Group]
DfaC10G004420	--	--	Molecular Function: DNA binding (GO:0003677);; Cellular Component: nucleus (GO:0005634);;	K09287|4.2e-39|smo:SELMODRAFT_110104|K09287 RAV-like factor | (RefSeq) hypothetical protein	--	--	--	B3 DNA binding domain	B3 domain-containing protein Os11g0156000 OS=Oryza sativa subsp. japonica OX=39947 GN=Os11g0156000 PE=2 SV=1	K	Transcription	unnamed protein product [Triticum turgidum subsp. durum]
Dendrocalamus_farinosus_newGene_1623	--	--	--	K03549|8.4e-11|jre:108997955|K03549 KUP system potassium uptake protein | (RefSeq) potassium transporter 19-like	--	--	--	Transposase-associated domain	--	--	--	Transposase family tnp2, putative [Oryza sativa Japonica Group]
DfaB08G008120	--	--	--	K03549|1.0e-18|jre:108997955|K03549 KUP system potassium uptake protein | (RefSeq) potassium transporter 19-like	--	--	--	Transposase family tnp2	--	S	Function unknown	putative transposon protein, partial [Phyllostachys edulis]
DfaB01G006900	[K]	Transcription	Cellular Component: histone acetyltransferase complex (GO:0000123);; Cellular Component: nuclear chromosome (GO:0000228);; Biological Process: small nucleolar ribonucleoprotein complex assembly (GO:0000491);; Biological Process: box C/D snoRNP assembly (GO:0000492);; Cellular Component: chromatin (GO:0000785);; Cellular Component: nuclear chromatin (GO:0000790);; Cellular Component: Swr1 complex …	K04499|2.4e-243|obr:102705089|K04499 RuvB-like protein 1 (pontin 52) | (RefSeq) ruvB-like protein 1	--	[L]	Replication, recombination and repair	TIP49 P-loop domain	RuvB-like protein 1 OS=Arabidopsis thaliana OX=3702 GN=RIN1 PE=1 SV=1	L	Replication, recombination and repair	hypothetical protein E2562_035814 [Oryza meyeriana var. granulata]
DfaC06G008190	[G]	Carbohydrate transport and metabolism	Molecular Function: hydrolase activity, hydrolyzing O-glycosyl compounds (GO:0004553);; Cellular Component: cell wall (GO:0005618);; Biological Process: cellular glucan metabolic process (GO:0006073);; Molecular Function: xyloglucan:xyloglucosyl transferase activity (GO:0016762);; Cellular Component: apoplast (GO:0048046);; Biological Process: cell wall organization (GO:0071555);;	K08235|1.7e-156|ats:109778570|K08235 xyloglucan:xyloglucosyl transferase [EC:2.4.1.207] | (RefSeq) LOC109778570; probable xyloglucan endotransglucosylase/hydrolase protein 28	--	--	--	Glycosyl hydrolases family 16	Probable xyloglucan endotransglucosylase/hydrolase protein 28 OS=Arabidopsis thaliana OX=3702 GN=XTH28 PE=2 SV=1	G	Carbohydrate transport and metabolism	probable xyloglucan endotransglucosylase/hydrolase protein 28 [Aegilops tauschii subsp. tauschii]
DfaB02G011750	[F]	Nucleotide transport and metabolism	Molecular Function: molecular_function (GO:0003674);; Molecular Function: catalytic activity (GO:0003824);; Molecular Function: adenylate kinase activity (GO:0004017);; Cellular Component: cellular_component (GO:0005575);; Cellular Component: intracellular (GO:0005622);; Cellular Component: cell (GO:0005623);; Cellular Component: cytoplasm (GO:0005737);; Biological Process: nucleobase-containing …	K00939|2.8e-75|dosa:Os08t0109300-01|K00939 adenylate kinase [EC:2.7.4.3] | (RefSeq) Os08g0109300; Similar to Adenylate kinase, chloroplast (EC 2.7.4.3) (ATP-AMP transphosphorylase).	Purine metabolism (ko00230);; Thiamine metabolism (ko00730)	[F]	Nucleotide transport and metabolism	Adenylate kinase	Probable adenylate kinase 2, chloroplastic OS=Oryza sativa subsp. japonica OX=39947 GN=Os08g0109300 PE=2 SV=1	F	Nucleotide transport and metabolism	hypothetical protein E2562_005824 [Oryza meyeriana var. granulata]
DfaA12G001090	--	--	Molecular Function: chromatin binding (GO:0003682);; Cellular Component: nucleus (GO:0005634);; Molecular Function: methyltransferase activity (GO:0008168);; Biological Process: maintenance of DNA methylation (GO:0010216);; Biological Process: DNA methylation on cytosine (GO:0032776);;	K00558|2.7e-24|obr:102710155|K00558 DNA (cytosine-5)-methyltransferase 1 [EC:2.1.1.37] | (RefSeq) DNA (cytosine-5)-methyltransferase 1-like	Cysteine and methionine metabolism (ko00270)	--	--	--	DNA (cytosine-5)-methyltransferase CMT3 OS=Oryza sativa subsp. japonica OX=39947 GN=CMT3 PE=2 SV=1	B	Chromatin structure and dynamics	hypothetical protein E2562_023054 [Oryza meyeriana var. granulata]
Dendrocalamus_farinosus_newGene_8271	--	--	Molecular Function: protein kinase activity (GO:0004672);; Molecular Function: ATP binding (GO:0005524);; Molecular Function: zinc ion binding (GO:0008270);;	K14400|6.1e-08|aof:109844760|K14400 pre-mRNA cleavage complex 2 protein Pcf11 | (RefSeq) LOW QUALITY PROTEIN: uncharacterized protein LOC109844760	mRNA surveillance pathway (ko03015)	--	--	Plant mobile domain	Protein MAIN-LIKE 2 OS=Arabidopsis thaliana OX=3702 GN=At2g04865 PE=1 SV=1	S	Function unknown	Transposable element protein, putative, MuDR [Oryza sativa Japonica Group]
DfaB01G026660	--	--	--	--	--	--	--	--	--	S	Function unknown	unnamed protein product [Triticum aestivum]
DfaC06G000070	--	--	Molecular Function: nucleic acid binding (GO:0003676);; Molecular Function: zinc ion binding (GO:0008270);;	--	--	--	--	gag-polypeptide of LTR copia-type	--	L	Replication, recombination and repair	PH01B001G05.18 [Phyllostachys edulis]
DfaC05G010260	--	--	Biological Process: peptide secretion (GO:0002790);; Biological Process: regulation of COPII vesicle coating (GO:0003400);; Molecular Function: molecular_function (GO:0003674);; Molecular Function: guanyl-nucleotide exchange factor activity (GO:0005085);; Molecular Function: Sar guanyl-nucleotide exchange factor activity (GO:0005090);; Molecular Function: GTPase activator activity (GO:0005096);; …	K14003|6.7e-197|obr:102709294|K14003 prolactin regulatory element-binding protein | (RefSeq) SEC12-like protein 1	Protein processing in endoplasmic reticulum (ko04141)	[U]	Intracellular trafficking, secretion, and vesicular transport	WD domain, G-beta repeat	SEC12-like protein 1 OS=Arabidopsis thaliana OX=3702 GN=PHF1 PE=1 SV=2	U	Intracellular trafficking, secretion, and vesicular transport	hypothetical protein E2562_030202 [Oryza meyeriana var. granulata]
DfaB08G021510	[NW]	Cell motility;; Extracellular structures	Molecular Function: protein serine/threonine kinase activity (GO:0004674);; Molecular Function: ATP binding (GO:0005524);;	K12767|8.8e-84|cme:CYME_CML232C|K12767 serine/threonine-protein kinase RIM15 [EC:2.7.11.1] | (RefSeq) RIM15-like serine/threonine kinase	--	[TR]	Signal transduction mechanisms;; General function prediction only	Protein kinase domain	Probable serine/threonine protein kinase IREH1 OS=Arabidopsis thaliana OX=3702 GN=IREH1 PE=1 SV=1	T	Signal transduction mechanisms	putative serine/threonine protein kinase IREH1 [Panicum miliaceum]
DfaC11G006110	--	--	Molecular Function: protein kinase activity (GO:0004672);; Molecular Function: ATP binding (GO:0005524);;	K17609|7.3e-54|cic:CICLE_v10010213mg|K17609 nucleoredoxin [EC:1.8.1.8] | (RefSeq) hypothetical protein	--	--	--	Universal stress protein family	U-box domain-containing protein 35 OS=Arabidopsis thaliana OX=3702 GN=PUB35 PE=2 SV=2	T	Signal transduction mechanisms	hypothetical protein OsJ_20418 [Oryza sativa Japonica Group]
DfaB04G004080	--	--	Molecular Function: nucleic acid binding (GO:0003676);; Molecular Function: zinc ion binding (GO:0008270);; Biological Process: DNA integration (GO:0015074);;	K03006|5.2e-111|adu:107466525|K03006 DNA-directed RNA polymerase II subunit RPB1 [EC:2.7.7.6] | (RefSeq) LOW QUALITY PROTEIN: DNA-directed RNA polymerase II subunit 1-like	RNA polymerase (ko03020)	[R]	General function prediction only	Reverse transcriptase (RNA-dependent DNA polymerase)	Retrovirus-related Pol polyprotein from transposon RE1 OS=Arabidopsis thaliana OX=3702 GN=RE1 PE=2 SV=1	L	Replication, recombination and repair	PH01B035L11.21 [Phyllostachys edulis]
DfaA07G012230	--	--	--	K13457|1.1e-12|pmum:103334684|K13457 disease resistance protein RPM1 | (RefSeq) disease resistance protein RPM1-like	Plant-pathogen interaction (ko04626)	[R]	General function prediction only	Reverse transcriptase (RNA-dependent DNA polymerase)	RNA-directed DNA polymerase homolog OS=Oenothera berteroana OX=3950 PE=4 SV=1	L	Replication, recombination and repair	putative polyprotein [Oryza sativa Japonica Group]
DfaB04G008810	--	--	Molecular Function: nucleic acid binding (GO:0003676);; Molecular Function: zinc ion binding (GO:0008270);;	K01265|9.9e-08|oeu:111398382|K01265 methionyl aminopeptidase [EC:3.4.11.18] | (RefSeq) uncharacterized protein LOC111398382	--	--	--	Viral movement protein (MP)	--	L	Replication, recombination and repair	TPA: orf y [Oryza sativa Japonica Group]
DfaA12G024930	[R]	General function prediction only	Biological Process: defense response (GO:0006952);; Molecular Function: ADP binding (GO:0043531);;	K15078|9.6e-64|tcc:18614561|K15078 structure-specific endonuclease subunit SLX1 [EC:3.6.1.-] | (RefSeq) putative disease resistance protein RGA3	--	[T]	Signal transduction mechanisms	NB-ARC domain	Putative disease resistance protein RGA3 OS=Solanum bulbocastanum OX=147425 GN=RGA3 PE=2 SV=2	T	Signal transduction mechanisms	unnamed protein product [Triticum turgidum subsp. durum]
DfaC01G016970	--	--	Cellular Component: cell wall (GO:0005618);; Molecular Function: manganese ion binding (GO:0030145);; Molecular Function: nutrient reservoir activity (GO:0045735);; Cellular Component: apoplast (GO:0048046);;	--	--	--	--	Cupin	Germin-like protein 1-2 OS=Oryza sativa subsp. japonica OX=39947 GN=Os01g0705100 PE=3 SV=1	S	Function unknown	germin-like protein 1-2 [Brachypodium distachyon]
DfaC10G011800	--	--	Molecular Function: calcium ion binding (GO:0005509);;	--	--	[S]	Function unknown	TLD	--	S	Function unknown	TLD domain-containing protein 1 [Setaria italica]
DfaB03G008290	[O]	Posttranslational modification, protein turnover, chaperones	Molecular Function: ATP binding (GO:0005524);; Cellular Component: proteasome regulatory particle, base subcomplex (GO:0008540);; Biological Process: protein catabolic process (GO:0030163);; Cellular Component: cytosolic proteasome complex (GO:0031597);; Molecular Function: proteasome-activating ATPase activity (GO:0036402);; Biological Process: positive regulation of RNA polymerase II transcript…	K03063|1.7e-219|bdi:100839111|K03063 26S proteasome regulatory subunit T3 | (RefSeq) 26S proteasome regulatory subunit 6B homolog	Proteasome (ko03050)	[O]	Posttranslational modification, protein turnover, chaperones	ATPase family associated with various cellular activities (AAA)	26S proteasome regulatory subunit 6B homolog OS=Arabidopsis thaliana OX=3702 GN=RPT3 PE=1 SV=1	O	Posttranslational modification, protein turnover, chaperones	26S proteasome regulatory subunit 6B homolog [Brachypodium distachyon]
DfaB06G003130	--	--	--	--	--	--	--	Plant transposase (Ptta/En/Spm family)	--	--	--	hypothetical protein OsJ_17909 [Oryza sativa Japonica Group]
DfaA01G006810	--	--	Molecular Function: nucleic acid binding (GO:0003676);; Molecular Function: zinc ion binding (GO:0008270);; Biological Process: DNA integration (GO:0015074);;	K06228|1.9e-81|eus:EUTSA_v10011182mg|K06228 fused [EC:2.7.11.1] | (RefSeq) hypothetical protein	--	[R]	General function prediction only	Reverse transcriptase (RNA-dependent DNA polymerase)	Secreted RxLR effector protein 161 OS=Plasmopara viticola OX=143451 GN=RXLR161 PE=2 SV=1	L	Replication, recombination and repair	P0041A24.2 [Oryza sativa Japonica Group]
DfaC09G010720	[L]	Replication, recombination and repair	Molecular Function: nucleic acid binding (GO:0003676);; Molecular Function: RNA-DNA hybrid ribonuclease activity (GO:0004523);; Biological Process: DNA integration (GO:0015074);;	K07393|8.8e-43|soe:110775499|K07393 glutathionyl-hydroquinone reductase [EC:1.8.5.7] | (RefSeq) uncharacterized protein LOC110775499	--	[R]	General function prediction only	Reverse transcriptase (RNA-dependent DNA polymerase)	--	L	Replication, recombination and repair	PH01B001I13.4 [Phyllostachys edulis]
Dendrocalamus_farinosus_newGene_25774	--	--	--	--	--	--	--	--	--	--	--	hypothetical protein D1007_42071 [Hordeum vulgare]
Dendrocalamus_farinosus_newGene_24294	--	--	Molecular Function: anaphase-promoting complex binding (GO:0010997);; Molecular Function: ubiquitin-protein transferase activator activity (GO:0097027);; Biological Process: positive regulation of ubiquitin protein ligase activity (GO:1904668);;	K03364|1.4e-19|sbi:8077965|K03364 cell division cycle 20-like protein 1, cofactor of APC complex | (RefSeq) protein FIZZY-RELATED 2	Ubiquitin mediated proteolysis (ko04120)	[DO]	Cell cycle control, cell division, chromosome partitioning;; Posttranslational modification, protein turnover, chaperones	--	Protein FIZZY-RELATED 1 OS=Arabidopsis thaliana OX=3702 GN=FZR1 PE=1 SV=1	--	--	unnamed protein product [Digitaria exilis]
Dendrocalamus_farinosus_newGene_20040	--	--	Molecular Function: ATP binding (GO:0005524);; Biological Process: nucleobase-containing compound metabolic process (GO:0006139);; Molecular Function: nucleobase-containing compound kinase activity (GO:0019205);;	K13800|5.1e-20|dosa:Os02t0778400-01|K13800 UMP-CMP kinase [EC:2.7.4.14] | (RefSeq) Os02g0778400; Similar to UMP/CMP kinase a (EC 2.7.1.48).	Pyrimidine metabolism (ko00240)	[F]	Nucleotide transport and metabolism	Adenylate kinase	UMP-CMP kinase 4 OS=Oryza sativa subsp. japonica OX=39947 GN=Os02g0778400 PE=2 SV=1	F	Nucleotide transport and metabolism	hypothetical protein E2562_002561 [Oryza meyeriana var. granulata]
DfaB05G015510	--	--	Cellular Component: integral component of membrane (GO:0016021);;	--	--	--	--	--	--	--	--	PREDICTED: uncharacterized protein LOC102711907 [Oryza brachyantha]
DfaC11G004040	--	--	Biological Process: mitochondrial fission (GO:0000266);; Molecular Function: GTPase activity (GO:0003924);; Molecular Function: GTP binding (GO:0005525);; Cellular Component: cytoplasm (GO:0005737);; Molecular Function: microtubule binding (GO:0008017);; Cellular Component: membrane (GO:0016020);; Biological Process: organelle fission (GO:0048285);;	K01528|0.0e+00|sita:101764728|K01528 dynamin 1/3 [EC:3.6.5.5] | (RefSeq) dynamin-2A	Endocytosis (ko04144)	[UR]	Intracellular trafficking, secretion, and vesicular transport;; General function prediction only	Dynamin family	Dynamin-2A OS=Arabidopsis thaliana OX=3702 GN=DRP2A PE=1 SV=2	U	Intracellular trafficking, secretion, and vesicular transport	dynamin-2A [Setaria italica]
DfaA04G009810	[G]	Carbohydrate transport and metabolism	Molecular Function: 6-phosphofructokinase activity (GO:0003872);; Biological Process: fructose 6-phosphate metabolic process (GO:0006002);;	K00850|1.0e-104|dosa:Os04t0469500-01|K00850 6-phosphofructokinase 1 [EC:2.7.1.11] | (RefSeq) Os04g0469500; Similar to OSIGBa0124N08.2 protein.	Glycolysis / Gluconeogenesis (ko00010);; Pentose phosphate pathway (ko00030);; Fructose and mannose metabolism (ko00051);; Galactose metabolism (ko00052);; Carbon metabolism (ko01200);; Biosynthesis of amino acids (ko01230);; RNA degradation (ko03018)	[G]	Carbohydrate transport and metabolism	Phosphofructokinase	ATP-dependent 6-phosphofructokinase 2 OS=Arabidopsis thaliana OX=3702 GN=PFK2 PE=1 SV=1	G	Carbohydrate transport and metabolism	ATP-dependent 6-phosphofructokinase 2 [Dichanthelium oligosanthes]
DfaA08G019130	--	--	Molecular Function: RNA polymerase II core promoter proximal region sequence-specific DNA binding (GO:0000978);; Molecular Function: transcription factor activity, sequence-specific DNA binding (GO:0003700);; Cellular Component: nucleus (GO:0005634);; Biological Process: regulation of transcription, DNA-templated (GO:0006355);;	K08064|3.0e-142|bdi:100827854|K08064 nuclear transcription factor Y, alpha | (RefSeq) nuclear transcription factor Y subunit A-10	--	[K]	Transcription	CCAAT-binding transcription factor (CBF-B/NF-YA) subunit B	Nuclear transcription factor Y subunit A-10 OS=Arabidopsis thaliana OX=3702 GN=NFYA10 PE=2 SV=2	K	Transcription	nuclear transcription factor Y subunit A-10 [Brachypodium distachyon]
Dfa0G074680	--	--	Molecular Function: nucleic acid binding (GO:0003676);; Molecular Function: zinc ion binding (GO:0008270);;	K17086|1.6e-20|fve:101300290|K17086 transmembrane 9 superfamily member 2/4 | (RefSeq) uncharacterized LOC101300290	--	--	--	MULE transposase domain	--	S	Function unknown	hypothetical protein EE612_035837, partial [Oryza sativa]
DfaC08G019230	--	--	Biological Process: protein deubiquitination (GO:0016579);; Biological Process: protein modification by small protein removal (GO:0070646);; Molecular Function: ubiquitinyl hydrolase activity (GO:0101005);;	K22763|1.4e-104|egu:105060964|K22763 deubiquitinase DESI2 [EC:3.4.19.12] | (RefSeq) deSI-like protein At4g17486 isoform X3	--	[S]	Function unknown	PPPDE putative peptidase domain	DeSI-like protein At4g17486 OS=Arabidopsis thaliana OX=3702 GN=At4g17486 PE=2 SV=1	S	Function unknown	deSI-like protein At4g17486 [Setaria italica]
DfaC07G012670	[O]	Posttranslational modification, protein turnover, chaperones	Cellular Component: integral component of membrane (GO:0016021);; Biological Process: sterol biosynthetic process (GO:0016126);; Molecular Function: oxidoreductase activity, acting on the CH-CH group of donors, NAD or NADP as acceptor (GO:0016628);;	K00213|1.7e-257|dosa:Os02t0465400-01|K00213 7-dehydrocholesterol reductase [EC:1.3.1.21] | (RefSeq) Os02g0465400; Similar to 7-dehydrocholesterol reductase (EC 1.3.1.21) (7-DHC reductase) (Sterol delta-7-reductase) (Dwarf5 protein).	Steroid biosynthesis (ko00100)	[IT]	Lipid transport and metabolism;; Signal transduction mechanisms	Ergosterol biosynthesis ERG4/ERG24 family	7-dehydrocholesterol reductase OS=Arabidopsis thaliana OX=3702 GN=DWF5 PE=1 SV=1	--	--	7-dehydrocholesterol reductase [Oryza sativa Japonica Group]
DfaC11G020150	--	--	--	--	--	--	--	--	--	--	--	hypothetical protein E2562_014034 [Oryza meyeriana var. granulata]
DfaB07G005260	--	--	Cellular Component: nuclear chromosome (GO:0000228);; Biological Process: mitotic cell cycle (GO:0000278);; Cellular Component: condensed chromosome (GO:0000793);; Cellular Component: condensed nuclear chromosome (GO:0000794);; Cellular Component: nuclear cohesin complex (GO:0000798);; Biological Process: sister chromatid segregation (GO:0000819);; Molecular Function: molecular_function (GO:00036…	K06670|3.0e-213|dosa:Os08t0266700-01|K06670 cohesin complex subunit SCC1 | (RefSeq) Os08g0266700; Rad21/Rec8 like protein, C-terminal domain containing protein.	--	[D]	Cell cycle control, cell division, chromosome partitioning	N terminus of Rad21 / Rec8 like protein	Sister chromatid cohesion 1 protein 3 OS=Arabidopsis thaliana OX=3702 GN=SYN3 PE=2 SV=2	D	Cell cycle control, cell division, chromosome partitioning	hypothetical protein E2562_009175 [Oryza meyeriana var. granulata]
Dfa0G062910	--	--	Molecular Function: molecular_function (GO:0003674);; Molecular Function: catalytic activity (GO:0003824);; Molecular Function: ubiquitin-protein transferase activity (GO:0004842);; Biological Process: cellular protein modification process (GO:0006464);; Biological Process: proteolysis (GO:0006508);; Biological Process: ubiquitin-dependent protein catabolic process (GO:0006511);; Biological Proce…	K16284|8.4e-205|obr:102714830|K16284 E3 ubiquitin-protein ligase SIS3 [EC:2.3.2.27] | (RefSeq) E3 ubiquitin-protein ligase SIS3	--	[O]	Posttranslational modification, protein turnover, chaperones	Ring finger domain	E3 ubiquitin-protein ligase SIS3 OS=Arabidopsis thaliana OX=3702 GN=SIS3 PE=2 SV=2	O	Posttranslational modification, protein turnover, chaperones	hypothetical protein E2562_037058 [Oryza meyeriana var. granulata]
DfaC07G010060	[H]	Coenzyme transport and metabolism	Molecular Function: methionine adenosyltransferase activity (GO:0004478);; Molecular Function: ATP binding (GO:0005524);; Biological Process: S-adenosylmethionine biosynthetic process (GO:0006556);; Biological Process: one-carbon metabolic process (GO:0006730);; Molecular Function: metal ion binding (GO:0046872);;	K00789|3.4e-225|sita:101756508|K00789 S-adenosylmethionine synthetase [EC:2.5.1.6] | (RefSeq) S-adenosylmethionine synthase 1	Cysteine and methionine metabolism (ko00270);; Biosynthesis of amino acids (ko01230)	[H]	Coenzyme transport and metabolism	S-adenosylmethionine synthetase, C-terminal domain	S-adenosylmethionine synthase 1 OS=Triticum monococcum OX=4568 GN=SAMS1 PE=2 SV=1	H	Coenzyme transport and metabolism	S-adenosylmethionine synthase 1 [Panicum miliaceum]
DfaC08G005290	[A]	RNA processing and modification	Molecular Function: RNA binding (GO:0003723);; Molecular Function: polynucleotide adenylyltransferase activity (GO:0004652);; Biological Process: RNA 3'-end processing (GO:0031123);; Biological Process: RNA polyadenylation (GO:0043631);;	K14376|9.0e-304|bdi:100844248|K14376 poly(A) polymerase [EC:2.7.7.19] | (RefSeq) nuclear poly(A) polymerase 4 isoform X1	mRNA surveillance pathway (ko03015)	[A]	RNA processing and modification	Poly(A) polymerase central domain	Nuclear poly(A) polymerase 4 OS=Arabidopsis thaliana OX=3702 GN=PAPS4 PE=1 SV=1	A	RNA processing and modification	hypothetical protein HYC85_028177 [Camellia sinensis]
DfaC06G007490	--	--	--	--	--	--	--	--	--	--	--	hypothetical protein E2562_020345 [Oryza meyeriana var. granulata]
DfaA05G003730	--	--	Cellular Component: integral component of membrane (GO:0016021);;	--	--	--	--	--	--	--	--	hypothetical protein C2845_PM03G20740 [Panicum miliaceum]
DfaB11G005030	[QV]	Secondary metabolites biosynthesis, transport and catabolism;; Defense mechanisms	Molecular Function: monooxygenase activity (GO:0004497);; Molecular Function: iron ion binding (GO:0005506);; Cellular Component: integral component of membrane (GO:0016021);; Molecular Function: oxidoreductase activity, acting on paired donors, with incorporation or reduction of molecular oxygen (GO:0016705);; Molecular Function: heme binding (GO:0020037);;	K24188|2.3e-258|ats:109763573|K24188 cytochrome P450 family 93 subfamily A [EC:1.14.-.-] | (RefSeq) LOC109763573; cytochrome P450 93A3-like	--	[Q]	Secondary metabolites biosynthesis, transport and catabolism	Cytochrome P450	3,9-dihydroxypterocarpan 6A-monooxygenase OS=Glycine max OX=3847 GN=CYP93A1 PE=1 SV=1	Q	Secondary metabolites biosynthesis, transport and catabolism	predicted protein [Hordeum vulgare subsp. vulgare]
Dfa0G017420	--	--	Molecular Function: protein kinase activity (GO:0004672);; Molecular Function: ATP binding (GO:0005524);; Cellular Component: integral component of membrane (GO:0016021);;	K13459|3.1e-16|jcu:105634805|K13459 disease resistance protein RPS2 | (RefSeq) probable disease resistance protein At1g12280 isoform X1	Plant-pathogen interaction (ko04626)	--	--	Protein tyrosine and serine/threonine kinase	G-type lectin S-receptor-like serine/threonine-protein kinase At4g27290 OS=Arabidopsis thaliana OX=3702 GN=At4g27290 PE=3 SV=4	T	Signal transduction mechanisms	hypothetical protein DAI22_04g110150 [Oryza sativa Japonica Group]
DfaA05G016270	--	--	--	--	--	--	--	--	--	--	--	hypothetical protein E2562_020458 [Oryza meyeriana var. granulata]
DfaB08G018130	--	--	Molecular Function: nucleic acid binding (GO:0003676);; Biological Process: DNA integration (GO:0015074);;	K01768|4.2e-104|ghi:107911085|K01768 adenylate cyclase [EC:4.6.1.1] | (RefSeq) LOW QUALITY PROTEIN: uncharacterized protein LOC107911085	Purine metabolism (ko00230)	[R]	General function prediction only	Reverse transcriptase (RNA-dependent DNA polymerase)	Retrovirus-related Pol polyprotein from transposon TNT 1-94 OS=Nicotiana tabacum OX=4097 PE=2 SV=1	L	Replication, recombination and repair	Putative Zea mays retrotransposon Opie-2 [Oryza sativa Japonica Group]
DfaC08G004530	[T]	Signal transduction mechanisms	Biological Process: regulation of immune system process (GO:0002682);; Biological Process: regulation of immune effector process (GO:0002697);; Biological Process: regulation of response to biotic stimulus (GO:0002831);; Molecular Function: catalytic activity (GO:0003824);; Cellular Component: cellular_component (GO:0005575);; Cellular Component: intracellular (GO:0005622);; Cellular Component: c…	K14803|2.0e-173|dosa:Os06t0597200-01|K14803 protein phosphatase PTC2/3 [EC:3.1.3.16] | (RefSeq) Os06g0597200; Similar to DNA-binding protein phosphatase 2C.	--	[T]	Signal transduction mechanisms	Protein phosphatase 2C	Probable protein phosphatase 2C 57 OS=Oryza sativa subsp. japonica OX=39947 GN=Os06g0597200 PE=2 SV=1	T	Signal transduction mechanisms	hypothetical protein E2562_027892 [Oryza meyeriana var. granulata]
DfaC10G013510	--	--	Molecular Function: molecular_function (GO:0003674);; Molecular Function: nucleic acid binding (GO:0003676);; Molecular Function: RNA binding (GO:0003723);; Molecular Function: double-stranded RNA binding (GO:0003725);; Molecular Function: catalytic activity (GO:0003824);; Molecular Function: nuclease activity (GO:0004518);; Molecular Function: endonuclease activity (GO:0004519);; Molecular Funct…	--	--	--	--	PPR repeat family	--	S	Function unknown	hypothetical protein EJB05_29975, partial [Eragrostis curvula]
DfaA03G015460	--	--	Cellular Component: extracellular space (GO:0005615);;	--	--	--	--	Pollen protein Ole e 1 like	Pollen-specific protein C13 OS=Zea mays OX=4577 GN=MGS1 PE=2 SV=1	S	Function unknown	PREDICTED: pollen-specific protein C13-like [Oryza brachyantha]
DfaA08G003870	--	--	--	--	--	--	--	LURP-one-related	Protein LURP-one-related 6 OS=Arabidopsis thaliana OX=3702 GN=At2g05910 PE=2 SV=1	S	Function unknown	hypothetical protein E2562_009496 [Oryza meyeriana var. granulata]
Dendrocalamus_farinosus_newGene_29472	--	--	--	K11816|1.0e-12|ats:109783187|K11816 indole-3-pyruvate monooxygenase [EC:1.14.13.168] | (RefSeq) uncharacterized protein LOC109783187	Tryptophan metabolism (ko00380)	--	--	Plant mobile domain	Serine/threonine-protein phosphatase 7 long form homolog OS=Arabidopsis thaliana OX=3702 GN=MAIL3 PE=2 SV=1	--	--	PH01B019A14.15 [Phyllostachys edulis]
DfaC06G008380	[G]	Carbohydrate transport and metabolism	Molecular Function: zinc ion binding (GO:0008270);; Biological Process: lignin biosynthetic process (GO:0009809);; Molecular Function: oxidoreductase activity, acting on the CH-OH group of donors, NAD or NADP as acceptor (GO:0016616);; Molecular Function: cinnamyl-alcohol dehydrogenase activity (GO:0045551);; Molecular Function: sinapyl alcohol dehydrogenase activity (GO:0052747);;	K00083|3.0e-132|ats:109762237|K00083 cinnamyl-alcohol dehydrogenase [EC:1.1.1.195] | (RefSeq) LOC109762237; probable cinnamyl alcohol dehydrogenase 5	Phenylpropanoid biosynthesis (ko00940)	[Q]	Secondary metabolites biosynthesis, transport and catabolism	Alcohol dehydrogenase GroES-like domain	Probable cinnamyl alcohol dehydrogenase 8D OS=Oryza sativa subsp. japonica OX=39947 GN=CAD8D PE=2 SV=1	Q	Secondary metabolites biosynthesis, transport and catabolism	probable cinnamyl alcohol dehydrogenase 8D [Brachypodium distachyon]
DfaA06G006430	--	--	Molecular Function: galactoside 2-alpha-L-fucosyltransferase activity (GO:0008107);; Cellular Component: Golgi cisterna membrane (GO:0032580);; Biological Process: cell wall biogenesis (GO:0042546);; Biological Process: cell wall organization (GO:0071555);;	K13681|1.6e-257|dosa:Os09t0458100-01|K13681 xyloglucan fucosyltransferase [EC:2.4.1.-] | (RefSeq) Os09g0458100; Xyloglucan fucosyltransferase family protein.	--	--	--	Xyloglucan fucosyltransferase	Galactoside 2-alpha-L-fucosyltransferase OS=Arabidopsis thaliana OX=3702 GN=FUT1 PE=1 SV=2	S	Function unknown	probable fucosyltransferase 7 [Oryza sativa Japonica Group]
DfaB01G030000	--	--	Cellular Component: integral component of membrane (GO:0016021);;	--	--	--	--	--	--	--	--	uncharacterized protein LOC4325470 [Oryza sativa Japonica Group]
DfaB12G007960	--	--	Cellular Component: cellular_component (GO:0005575);; Cellular Component: cell-cell junction (GO:0005911);; Biological Process: protein folding (GO:0006457);; Biological Process: biological_process (GO:0008150);; Biological Process: response to temperature stimulus (GO:0009266);; Cellular Component: plasmodesma (GO:0009506);; Biological Process: response to external stimulus (GO:0009605);; Biolog…	--	--	--	--	BAG domain	--	S	Function unknown	hypothetical protein E2562_006790 [Oryza meyeriana var. granulata]
DfaC01G008910	--	--	Cellular Component: integral component of membrane (GO:0016021);;	--	--	--	--	--	--	--	--	uncharacterized protein LOC101763693 [Setaria italica]
DfaA04G003030	[T]	Signal transduction mechanisms	Biological Process: phosphorelay signal transduction system (GO:0000160);;	--	--	--	--	Response regulator receiver domain	Two-component response regulator ORR42 OS=Oryza sativa subsp. japonica OX=39947 GN=RR42 PE=3 SV=2	T	Signal transduction mechanisms	two-component response regulator ORR42-like [Panicum hallii]
DfaC08G004680	--	--	Molecular Function: protein serine/threonine kinase activity (GO:0004674);; Molecular Function: ATP binding (GO:0005524);; Cellular Component: plasma membrane (GO:0005886);; Biological Process: hormone-mediated signaling pathway (GO:0009755);; Biological Process: regulation of root meristem growth (GO:0010082);; Cellular Component: integral component of membrane (GO:0016021);;	K00924|1.2e-83|pop:7493980|K00924 kinase [EC:2.7.1.-] | (RefSeq) receptor protein kinase CLAVATA1	--	--	--	Leucine rich repeat	Probable LRR receptor-like serine/threonine-protein kinase At1g34110 OS=Arabidopsis thaliana OX=3702 GN=At1g34110 PE=1 SV=2	T	Signal transduction mechanisms	probable LRR receptor-like serine/threonine-protein kinase At1g34110 [Brachypodium distachyon]
DfaB11G012150	--	--	Molecular Function: transcription factor activity, sequence-specific DNA binding (GO:0003700);; Cellular Component: nucleus (GO:0005634);; Molecular Function: zinc ion binding (GO:0008270);;	K12236|0.0e+00|osa:4340659|K12236 transcriptional repressor NF-X1 | (RefSeq) NF-X1-type zinc finger protein NFXL1	--	[K]	Transcription	NF-X1 type zinc finger	NF-X1-type zinc finger protein NFXL1 OS=Arabidopsis thaliana OX=3702 GN=NFXL1 PE=1 SV=1	K	Transcription	NF-X1-type zinc finger protein NFXL1 [Oryza sativa Japonica Group]
DfaB05G007200	--	--	Molecular Function: nucleic acid binding (GO:0003676);; Molecular Function: zinc ion binding (GO:0008270);;	K22804|4.0e-45|bna:106442438|K22804 structural maintenance of chromosomes protein 6 | (RefSeq) structural maintenance of chromosomes protein 6B-like	--	[R]	General function prediction only	Reverse transcriptase (RNA-dependent DNA polymerase)	--	S	Function unknown	retrotransposon protein, putative, unclassified [Oryza sativa Japonica Group]
DfaA08G008270	--	--	Molecular Function: acetylglucosaminyltransferase activity (GO:0008375);; Cellular Component: integral component of membrane (GO:0016021);;	K14780|1.1e-79|dcr:108220614|K14780 ATP-dependent RNA helicase DHX37/DHR1 [EC:3.6.4.13] | (RefSeq) ATP-dependent RNA helicase DEAH13-like isoform X1	--	[G]	Carbohydrate transport and metabolism	Protein of unknown function, DUF604	--	G	Carbohydrate transport and metabolism	hypothetical protein D1007_15229 [Hordeum vulgare]
DfaC08G021320	[X]	Mobilome: prophages, transposons	Molecular Function: nucleic acid binding (GO:0003676);; Molecular Function: aspartic-type endopeptidase activity (GO:0004190);; Molecular Function: zinc ion binding (GO:0008270);; Biological Process: DNA integration (GO:0015074);;	K12349|3.6e-59|ccaj:109806181|K12349 neutral ceramidase [EC:3.5.1.23] | (RefSeq) neutral ceramidase-like	Sphingolipid metabolism (ko00600)	[R]	General function prediction only	Retroviral aspartyl protease	RNA-directed DNA polymerase homolog OS=Oenothera berteroana OX=3950 PE=4 SV=1	L	Replication, recombination and repair	OSJNBa0089N06.1 [Oryza sativa Japonica Group]
DfaA08G010620	[G]	Carbohydrate transport and metabolism	Molecular Function: sucrose alpha-glucosidase activity (GO:0004575);; Cellular Component: mitochondrion (GO:0005739);; Biological Process: sucrose catabolic process (GO:0005987);; Molecular Function: glycopeptide alpha-N-acetylgalactosaminidase activity (GO:0033926);;	K03884|8.5e-21|nau:109243048|K03884 NADH-ubiquinone oxidoreductase chain 6 [EC:7.1.1.2] | (RefSeq) uncharacterized protein LOC109243048	Oxidative phosphorylation (ko00190)	--	--	Alkaline and neutral invertase	Neutral/alkaline invertase 1, mitochondrial OS=Oryza sativa subsp. japonica OX=39947 GN=NIN1 PE=1 SV=1	S	Function unknown	neutral/alkaline invertase 1, mitochondrial [Hordeum vulgare]
Dendrocalamus_farinosus_newGene_30801	--	--	Molecular Function: hydrolase activity, acting on ester bonds (GO:0016788);;	--	--	--	--	--	--	--	--	leucine-rich repeat extensin-like protein 5 [Sorghum bicolor]
Dendrocalamus_farinosus_newGene_14477	--	--	--	--	--	--	--	--	--	--	--	uncharacterized protein LOC109943584 [Zea mays]
DfaA09G001640	--	--	--	K00888|5.0e-20|ats:109741919|K00888 phosphatidylinositol 4-kinase A [EC:2.7.1.67] | (RefSeq) LOC109741919; phosphatidylinositol 4-kinase alpha 1 isoform X1	Inositol phosphate metabolism (ko00562);; Phosphatidylinositol signaling system (ko04070)	[S]	Function unknown	Eukaryotic protein of unknown function (DUF829)	Phosphatidylinositol 4-kinase alpha 1 OS=Arabidopsis thaliana OX=3702 GN=PI4KA1 PE=1 SV=2	S	Function unknown	unnamed protein product [Digitaria exilis]
DfaA01G010330	[K]	Transcription	Molecular Function: O-methyltransferase activity (GO:0008171);; Biological Process: methylation (GO:0032259);; Molecular Function: protein dimerization activity (GO:0046983);;	K16040|1.3e-106|ats:109760740|K16040 trans-resveratrol di-O-methyltransferase [EC:2.1.1.240] | (RefSeq) LOC109760740; trans-resveratrol di-O-methyltransferase-like	Stilbenoid, diarylheptanoid and gingerol biosynthesis (ko00945)	[R]	General function prediction only	O-methyltransferase domain	O-methyltransferase ZRP4 OS=Zea mays OX=4577 GN=ZRP4 PE=2 SV=1	S	Function unknown	trans-resveratrol di-O-methyltransferase-like [Aegilops tauschii subsp. tauschii]
DfaA04G000150	--	--	--	--	--	--	--	--	--	--	--	uncharacterized protein LOC100834768 [Brachypodium distachyon]
DfaA01G005850	--	--	Cellular Component: integral component of membrane (GO:0016021);;	K13946|4.1e-265|dosa:Os01t0856500-01|K13946 auxin influx carrier (AUX1 LAX family) | (RefSeq) Os01g0856500; Amino acid transporter, transmembrane domain containing protein.	Plant hormone signal transduction (ko04075)	[E]	Amino acid transport and metabolism	Transmembrane amino acid transporter protein	Auxin transporter-like protein 1 OS=Oryza sativa subsp. japonica OX=39947 GN=Os01g0856500 PE=2 SV=2	E	Amino acid transport and metabolism	auxin transporter-like protein 1 [Oryza sativa Japonica Group]
DfaC04G003520	--	--	--	--	--	--	--	--	--	--	--	uncharacterized protein LOC4335323 [Oryza sativa Japonica Group]
DfaC11G006240	--	--	Biological Process: mitochondrial RNA processing (GO:0000963);; Cellular Component: mitochondrion (GO:0005739);; Molecular Function: zinc ion binding (GO:0008270);; Biological Process: RNA modification (GO:0009451);; Cellular Component: chloroplast (GO:0009507);; Biological Process: cytidine to uridine editing (GO:0016554);; Cellular Component: intracellular membrane-bounded organelle (GO:0043231…	K22733|5.7e-139|cit:102612526|K22733 magnesium transporter | (RefSeq) uncharacterized protein LOC102612526	--	[R]	General function prediction only	PPR repeat family	Pentatricopeptide repeat-containing protein At4g30700 OS=Arabidopsis thaliana OX=3702 GN=DYW9 PE=2 SV=1	S	Function unknown	hypothetical protein BRADI_1g47160v3 [Brachypodium distachyon]
DfaC11G005130	--	--	Molecular Function: protein dimerization activity (GO:0046983);;	K13754|6.7e-15|mcha:111016630|K13754 solute carrier family 24 (sodium/potassium/calcium exchanger), member 6 | (RefSeq) cation/calcium exchanger 2-like	--	--	--	Domain of unknown function (DUF4371)	--	--	--	hypothetical protein PAHAL_1G285600 [Panicum hallii]
DfaB08G007560	--	--	Molecular Function: transcription regulatory region sequence-specific DNA binding (GO:0000976);; Molecular Function: transcription factor activity, sequence-specific DNA binding (GO:0003700);; Molecular Function: transcription cofactor activity (GO:0003712);; Cellular Component: nucleus (GO:0005634);; Biological Process: regulation of transcription, DNA-templated (GO:0006355);; Molecular Function…	K09422|1.1e-29|adu:107457789|K09422 transcription factor MYB, plant | (RefSeq) transcription factor MYB1	--	[K]	Transcription	Myb-like DNA-binding domain	Transcription factor MYB1 OS=Arabidopsis thaliana OX=3702 GN=MYB1 PE=2 SV=1	--	--	transcription factor MYB23 [Brachypodium distachyon]
Dendrocalamus_farinosus_newGene_30240	--	--	Molecular Function: serine-type carboxypeptidase activity (GO:0004185);;	K16297|2.7e-14|obr:102707292|K16297 serine carboxypeptidase-like clade II [EC:3.4.16.-] | (RefSeq) serine carboxypeptidase II-3-like	--	[OE]	Posttranslational modification, protein turnover, chaperones;; Amino acid transport and metabolism	Serine carboxypeptidase	Serine carboxypeptidase II-3 OS=Hordeum vulgare OX=4513 GN=CXP;2-3 PE=2 SV=1	O	Posttranslational modification, protein turnover, chaperones	hypothetical protein E2562_012343 [Oryza meyeriana var. granulata]
DfaB05G008500	[E]	Amino acid transport and metabolism	Molecular Function: molecular_function (GO:0003674);; Molecular Function: catalytic activity (GO:0003824);; Molecular Function: carboxypeptidase activity (GO:0004180);; Molecular Function: serine-type carboxypeptidase activity (GO:0004185);; Cellular Component: cellular_component (GO:0005575);; Cellular Component: intracellular (GO:0005622);; Cellular Component: cell (GO:0005623);; Cellular Compo…	K16298|2.3e-258|ats:109750702|K16298 serine carboxypeptidase-like clade IV [EC:3.4.16.-] | (RefSeq) LOC109750702; serine carboxypeptidase-like	--	[OE]	Posttranslational modification, protein turnover, chaperones;; Amino acid transport and metabolism	Serine carboxypeptidase	Serine carboxypeptidase-like OS=Oryza sativa subsp. japonica OX=39947 GN=CBP31 PE=2 SV=2	O	Posttranslational modification, protein turnover, chaperones	hypothetical protein E2562_032967 [Oryza meyeriana var. granulata]
Dfa0G056310	--	--	Molecular Function: nucleic acid binding (GO:0003676);; Molecular Function: zinc ion binding (GO:0008270);; Biological Process: DNA integration (GO:0015074);;	K03006|1.5e-243|adu:107466525|K03006 DNA-directed RNA polymerase II subunit RPB1 [EC:2.7.7.6] | (RefSeq) LOW QUALITY PROTEIN: DNA-directed RNA polymerase II subunit 1-like	RNA polymerase (ko03020)	[R]	General function prediction only	Reverse transcriptase (RNA-dependent DNA polymerase)	Retrovirus-related Pol polyprotein from transposon TNT 1-94 OS=Nicotiana tabacum OX=4097 PE=2 SV=1	L	Replication, recombination and repair	unnamed protein product [Triticum turgidum subsp. durum]
DfaB11G015840	--	--	Molecular Function: nucleic acid binding (GO:0003676);; Molecular Function: zinc ion binding (GO:0008270);;	--	--	--	--	gag-polypeptide of LTR copia-type	--	L	Replication, recombination and repair	PH01B001G05.18 [Phyllostachys edulis]
DfaB08G022110	--	--	--	--	--	--	--	Protein of unknown function (DUF1668)	--	--	--	unnamed protein product [Triticum turgidum subsp. durum]
DfaC01G018420	--	--	--	--	--	--	--	--	--	--	--	hypothetical protein E2562_022610 [Oryza meyeriana var. granulata]
DfaC01G018440	--	--	--	--	--	--	--	--	--	S	Function unknown	unnamed protein product [Triticum turgidum subsp. durum]
DfaB12G007100	--	--	--	--	--	--	--	--	--	--	--	PREDICTED: uncharacterized protein LOC107305260 isoform X2 [Oryza brachyantha]
Dfa0G049100	--	--	--	--	--	--	--	Weak chloroplast movement under blue light	WEB family protein At2g38370 OS=Arabidopsis thaliana OX=3702 GN=At2g38370 PE=2 SV=1	S	Function unknown	WEB family protein At2g38370-like [Panicum hallii]
DfaA12G016250	--	--	--	--	--	--	--	--	--	--	--	glutathione S-transferase T2-like [Setaria italica]
DfaC03G003690	[G]	Carbohydrate transport and metabolism	Cellular Component: integral component of membrane (GO:0016021);; Molecular Function: transmembrane transporter activity (GO:0022857);;	K03444|1.0e-48|jre:108983457|K03444 MFS transporter, SP family, ERD6-like sugar transporter | (RefSeq) sugar transporter ERD6-like 6	--	[R]	General function prediction only	Sugar (and other) transporter	Probable plastidic glucose transporter 2 OS=Arabidopsis thaliana OX=3702 GN=At1g67300 PE=2 SV=1	U	Intracellular trafficking, secretion, and vesicular transport	probable plastidic glucose transporter 2 [Oryza sativa Japonica Group]
DfaB02G010110	--	--	Biological Process: microtubule cytoskeleton organization (GO:0000226);; Biological Process: response to acid chemical (GO:0001101);; Molecular Function: catalytic activity (GO:0003824);; Cellular Component: cellular_component (GO:0005575);; Cellular Component: cell (GO:0005623);; Cellular Component: plasma membrane (GO:0005886);; Biological Process: cellular protein modification process (GO:0006…	K17506|2.2e-27|csl:COCSUDRAFT_36967|K17506 protein phosphatase 1L [EC:3.1.3.16] | (RefSeq) protein phosphatase 2C catalytic subunit	--	[T]	Signal transduction mechanisms	Protein phosphatase 2C	Probable protein phosphatase 2C 48 OS=Oryza sativa subsp. japonica OX=39947 GN=Os05g0358500 PE=2 SV=1	T	Signal transduction mechanisms	hypothetical protein E2562_018480 [Oryza meyeriana var. granulata]
DfaB01G029730	--	--	--	--	--	--	--	--	--	--	--	hypothetical protein E2562_036849 [Oryza meyeriana var. granulata]
[truncated: 64,204 more rows]

## Sheet: Integrated_Function.anno.2
DfaA01G028370	[L]	Replication, recombination and repair	Molecular Function: nucleic acid binding (GO:0003676);; Molecular Function: helicase activity (GO:0004386);; Molecular Function: ATP binding (GO:0005524);;	K12823|1.5e-284|osa:4327645|K12823 ATP-dependent RNA helicase DDX5/DBP2 [EC:3.6.4.13] | (RefSeq) DEAD-box ATP-dependent RNA helicase 14 isoform X2	Spliceosome (ko03040)	[A]	RNA processing and modification	DEAD/DEAH box helicase	DEAD-box ATP-dependent RNA helicase 14 OS=Oryza sativa subsp. japonica OX=39947 GN=Os01g0172200 PE=2 SV=1	A	RNA processing and modification	DEAD-box ATP-dependent RNA helicase 14 isoform X2 [Oryza sativa Japonica Group]
[truncated: 10,860 more rows]

[truncated: 5 more sheets: Function_anno.stat, GO.list, GO_tree.stat, Kegg.pathway, Kegg.ko]
