# Supplementary material for: Bio-organic fertilizer affects secondary cell wall biosynthesis of Dendrocalamus farinosus by inhibiting the phenylpropanoid metabolic pathway
Source: BMC Plant Biol. 2024 Nov 22;24:1112. doi: 10.1186/s12870-024-05825-8 (PMC11583417; doi:10.1186/s12870-024-05825-8)
Supplement: Supplementary file 8 — Supplementary Material 8 [file 12870_2024_5825_MOESM8_ESM.xlsx]

## Sheet: Sheet1
#ID	Control1_Count	Control2_Count	Control3_Count	OFBa1_Count	OFBa2_Count	OFBa3_Count	Control1_FPKM	Control2_FPKM	Control3_FPKM	OFBa1_FPKM	OFBa2_FPKM	OFBa3_FPKM	FDR	log2FC	regulated	COG_class	COG_class_annotation	GO_annotation	KEGG_annotation	KEGG_pathway_annotation	KOG_class	KOG_class_annotation	Pfam_annotation	Swiss-Prot_annotation	eggNOG_class	eggNOG_class_annotation	NR_annotation
DfaA03G012680	437	427	463	116	55	47	7.43072	7.65638	8.83724	1.96674	1.03512	0.790856	2.24e-17	-2.50355	down	--	--	Molecular Function: protein dimerization activity (GO:0046983);;	K12126|5.7e-15|smo:SELMODRAFT_114141|K12126 phytochrome-interacting factor 3 | (RefSeq) PIF3; hypothetical protein	Plant hormone signal transduction (ko04075);; Circadian rhythm - plant (ko04712)	--	--	Helix-loop-helix DNA-binding domain	Transcription factor LRL3 OS=Arabidopsis thaliana OX=3702 GN=LRL3 PE=2 SV=1	K	Transcription	uncharacterized protein LOC117834805 [Setaria viridis]
DfaC11G013760	1287	1224	2510	249	208	289	49.3217	49.5004	108.097	9.52301	8.87976	11.0298	1.54e-24	-2.66129	down	--	--	Cellular Component: integral component of membrane (GO:0016021);;	K10666|6.1e-118|zma:100217249|K10666 E3 ubiquitin-protein ligase RNF5 [EC:2.3.2.27] | (RefSeq) putative RING zinc finger domain superfamily protein	Protein processing in endoplasmic reticulum (ko04141)	[O]	Posttranslational modification, protein turnover, chaperones	Zinc finger, C3HC4 type (RING finger)	E3 ubiquitin-protein ligase RMA1H1 OS=Capsicum annuum OX=4072 GN=RMA1H1 PE=1 SV=1	O	Posttranslational modification, protein turnover, chaperones	hypothetical protein GQ55_9G132300 [Panicum hallii var. hallii]
DfaB03G018100	12	23	8	106	86	154	0.477958	0.959662	0.364892	4.34384	3.95637	6.29752	5.78e-11	3.03483	up	--	--	--	--	--	--	--	--	--	--	--	predicted protein [Hordeum vulgare subsp. vulgare]
DfaB08G018010	591	621	638	1236	1024	1457	14.8073	16.4215	17.9782	30.9565	28.6707	36.3643	4.48e-14	1.0918	up	[Q]	Secondary metabolites biosynthesis, transport and catabolism	Molecular Function: oxidoreductase activity (GO:0016491);; Molecular Function: metal ion binding (GO:0046872);;	K05282|6.6e-47|ppp:112283003|K05282 gibberellin-44 dioxygenase [EC:1.14.11.12] | (RefSeq) flavanone 3-dioxygenase 2-like	Diterpenoid biosynthesis (ko00904)	[QR]	Secondary metabolites biosynthesis, transport and catabolism;; General function prediction only	2OG-Fe(II) oxygenase superfamily	Probable 2-oxoglutarate-dependent dioxygenase At5g05600 OS=Arabidopsis thaliana OX=3702 GN=At5g05600 PE=2 SV=1	Q	Secondary metabolites biosynthesis, transport and catabolism	probable 2-oxoglutarate-dependent dioxygenase At5g05600 [Aegilops tauschii subsp. tauschii]
DfaB09G007810	118	55	84	181	150	208	2.13364	1.04119	1.70655	3.28105	3.05125	3.755	0.000250264	1.15735	up	--	--	Molecular Function: 3'-5'-exoribonuclease activity (GO:0000175);; Molecular Function: endonuclease activity (GO:0004519);;	--	--	[K]	Transcription	EF-hand domain pair	Uncharacterized calcium-binding protein At1g02270 OS=Arabidopsis thaliana OX=3702 GN=At1g02270 PE=2 SV=2	K	Transcription	putative endonuclease [Oryza sativa Japonica Group]
Dfa0G051430	418	509	632	70	108	184	8.44596	10.8605	14.3453	1.4068	2.42855	3.69231	3.38e-10	-2.00211	down	--	--	Molecular Function: protein serine/threonine phosphatase activity (GO:0004722);; Molecular Function: magnesium-dependent protein serine/threonine phosphatase activity (GO:0004724);;	K17500|2.0e-223|bdi:100822279|K17500 integrin-linked kinase-associated serine/threonine phosphatase 2C [EC:3.1.3.16] | (RefSeq) probable protein phosphatase 2C 69 isoform X2	--	[T]	Signal transduction mechanisms	Protein phosphatase 2C	Probable protein phosphatase 2C 69 OS=Oryza sativa subsp. japonica OX=39947 GN=Os09g0459600 PE=2 SV=1	T	Signal transduction mechanisms	probable protein phosphatase 2C 69 isoform X2 [Brachypodium distachyon]
DfaA04G012730	27	27	32	408	364	446	0.822942	0.859091	1.11596	12.6571	12.6296	13.7965	1.35e-55	3.89247	up	--	--	Molecular Function: DNA binding (GO:0003677);; Cellular Component: nucleus (GO:0005634);;	K09422|4.0e-119|sita:101761555|K09422 transcription factor MYB, plant | (RefSeq) transcription factor LAF1	--	[K]	Transcription	Myb-like DNA-binding domain	Transcription factor LAF1 OS=Arabidopsis thaliana OX=3702 GN=LAF1 PE=1 SV=2	--	--	Transcription factor LAF1 [Dichanthelium oligosanthes]
DfaA03G002730	3503	3399	3040	845	690	704	38.9334	39.8548	37.9477	9.37676	8.55593	7.78829	5.71e-89	-2.053	down	--	--	Molecular Function: molecular_function (GO:0003674);; Molecular Function: nucleic acid binding (GO:0003676);; Molecular Function: RNA binding (GO:0003723);; Molecular Function: catalytic activity (GO:0003824);; Molecular Function: nuclease activity (GO:0004518);; Molecular Function: endonuclease activity (GO:0004519);; Molecular Function: binding (GO:0005488);; Cellular Component: cellular_compon…	--	--	[R]	General function prediction only	PPR repeat family	Pentatricopeptide repeat-containing protein At2g35130 OS=Arabidopsis thaliana OX=3702 GN=At2g35130 PE=3 SV=1	G	Carbohydrate transport and metabolism	pentatricopeptide repeat-containing protein At2g35130 [Sorghum bicolor]
DfaA08G020620	14	12	22	44	73	50	0.231922	0.212935	0.409294	0.726623	1.37436	0.836617	0.000510949	1.85264	up	--	--	--	--	--	--	--	Domain of unknown function (DUF966)	Protein UPSTREAM OF FLC OS=Arabidopsis thaliana OX=3702 GN=UFC PE=2 SV=1	S	Function unknown	hypothetical protein E2562_020242 [Oryza meyeriana var. granulata]
Dfa0G005270	127	88	89	214	238	125	0.605848	0.443794	0.478948	1.0205	1.27105	0.592818	0.00170251	1.02954	up	--	--	Biological Process: response to acid chemical (GO:0001101);; Molecular Function: molecular_function (GO:0003674);; Molecular Function: catalytic activity (GO:0003824);; Molecular Function: thiol-dependent ubiquitin-specific protease activity (GO:0004843);; Molecular Function: protein binding (GO:0005515);; Cellular Component: cellular_component (GO:0005575);; Cellular Component: intracellular (GO…	K11838|4.7e-18|zju:107410264|K11838 ubiquitin carboxyl-terminal hydrolase 7 [EC:3.4.19.12] | (RefSeq) ubiquitin carboxyl-terminal hydrolase 12-like isoform X1	--	[DR]	Cell cycle control, cell division, chromosome partitioning;; General function prediction only	MATH domain	MATH domain and coiled-coil domain-containing protein At3g58210 OS=Arabidopsis thaliana OX=3702 GN=At3g58210 PE=4 SV=1	D	Cell cycle control, cell division, chromosome partitioning	uncharacterized protein LOC4329970 [Oryza sativa Japonica Group]
DfaA03G007500	11	22	18	55	87	64	0.166999	0.342878	0.307547	0.833967	1.48016	0.968038	3.28e-05	2.06733	up	--	--	Cellular Component: nucleus (GO:0005634);; Cellular Component: endoplasmic reticulum (GO:0005783);; Molecular Function: kinase activity (GO:0016301);; Biological Process: negative regulation of long-day photoperiodism, flowering (GO:0048579);;	K14544|8.7e-81|csl:COCSUDRAFT_65874|K14544 U3 small nucleolar RNA-associated protein 22 | (RefSeq) hypothetical protein	Ribosome biogenesis in eukaryotes (ko03008)	[T]	Signal transduction mechanisms	Phosphatidylinositol 3- and 4-kinase	Phosphatidylinositol 4-kinase gamma 4 OS=Oryza sativa subsp. japonica OX=39947 GN=PI4KG4 PE=1 SV=1	G	Carbohydrate transport and metabolism	phosphatidylinositol 4-kinase gamma 4 [Oryza sativa Japonica Group]
Dfa0G056430	35	47	38	108	74	87	0.166162	0.235285	0.204502	0.519796	0.395473	0.416851	0.000791964	1.23547	up	--	--	Molecular Function: nucleic acid binding (GO:0003676);; Biological Process: DNA integration (GO:0015074);;	K23288|7.9e-24|gra:105761952|K23288 syndetin | (RefSeq) uncharacterized LOC105761952	--	[R]	General function prediction only	--	--	O	Posttranslational modification, protein turnover, chaperones	PH01B001I13.11 [Phyllostachys edulis]
DfaB11G012870	2892	2117	2359	1013	885	773	51.645	39.8871	47.3121	18.0536	17.6469	13.7397	3.04e-22	-1.3603	down	[G]	Carbohydrate transport and metabolism	Molecular Function: molecular_function (GO:0003674);; Molecular Function: transporter activity (GO:0005215);; Molecular Function: water transmembrane transporter activity (GO:0005372);; Cellular Component: cellular_component (GO:0005575);; Cellular Component: cell (GO:0005623);; Cellular Component: plasma membrane (GO:0005886);; Cellular Component: integral component of plasma membrane (GO:000588…	K09874|1.2e-150|sita:101761222|K09874 aquaporin NIP | (RefSeq) aquaporin NIP2-2	--	[G]	Carbohydrate transport and metabolism	Major intrinsic protein	Aquaporin NIP2-2 OS=Oryza sativa subsp. japonica OX=39947 GN=NIP2-2 PE=1 SV=1	P	Inorganic ion transport and metabolism	hypothetical protein E2562_027756 [Oryza meyeriana var. granulata]
DfaA12G002250	503	448	305	121	153	150	3.82106	3.58723	2.59604	0.917415	1.29506	1.12888	7.49e-10	-1.44768	down	[T]	Signal transduction mechanisms	Molecular Function: protein kinase activity (GO:0004672);; Molecular Function: ATP binding (GO:0005524);;	K20715|0.0e+00|ats:109763439|K20715 phototropin [EC:2.7.11.1] | (RefSeq) LOC109763439; phototropin-1A isoform X1	--	--	--	Protein kinase domain	Phototropin-1A OS=Oryza sativa subsp. japonica OX=39947 GN=PHOT1A PE=1 SV=2	T	Signal transduction mechanisms	phototropin-1A isoform X2 [Aegilops tauschii subsp. tauschii]
DfaB04G005600	96	136	123	58	32	20	1.63315	2.45295	2.35857	0.981637	0.594404	0.334725	0.000256955	-1.5816	down	--	--	--	K15255|1.8e-125|sita:101786894|K15255 ATP-dependent DNA helicase PIF1 [EC:3.6.4.12] | (RefSeq) uncharacterized protein LOC101786894	--	[D]	Cell cycle control, cell division, chromosome partitioning	Helitron helicase-like domain at N-terminus	--	D	Cell cycle control, cell division, chromosome partitioning	uncharacterized protein LOC8061322 [Sorghum bicolor]
DfaC10G001690	596	558	428	95	201	82	4.51754	4.46683	3.6404	0.719719	1.69776	0.615411	3.65e-09	-1.91517	down	--	--	Molecular Function: DNA binding (GO:0003677);;	--	--	--	--	Williams-Beuren syndrome DDT (WSD), D-TOX E motif	Homeobox-DDT domain protein RLT3 OS=Arabidopsis thaliana OX=3702 GN=RLT3 PE=3 SV=1	K	Transcription	hypothetical protein E2562_022918 [Oryza meyeriana var. granulata]
DfaB10G010560	17	10	14	843	757	982	0.430667	0.251378	0.378708	21.4187	21.4947	24.8559	5.49e-107	6.02674	up	--	--	Molecular Function: transcription factor activity, sequence-specific DNA binding (GO:0003700);; Cellular Component: nucleus (GO:0005634);; Molecular Function: sequence-specific DNA binding (GO:0043565);;	K16225|3.2e-14|csat:104760397|K16225 probable WRKY transcription factor 52 | (RefSeq) disease resistance protein RRS1-like	Plant-pathogen interaction (ko04626)	--	--	WRKY DNA -binding domain	Probable WRKY transcription factor 70 OS=Arabidopsis thaliana OX=3702 GN=WRKY70 PE=1 SV=1	K	Transcription	putative WRKY transcription factor 70 [Carex littledalei]
DfaC03G007020	166	144	140	61	49	44	5.96601	5.47492	5.66031	2.16933	1.95127	1.57671	1.31e-06	-1.43792	down	--	--	Molecular Function: chorismate mutase activity (GO:0004106);; Biological Process: aromatic amino acid family biosynthetic process (GO:0009073);; Biological Process: chorismate metabolic process (GO:0046417);;	K01850|8.8e-99|ats:109745855|K01850 chorismate mutase [EC:5.4.99.5] | (RefSeq) LOC109745855; chorismate mutase 2	Phenylalanine, tyrosine and tryptophan biosynthesis (ko00400);; Biosynthesis of amino acids (ko01230)	[E]	Amino acid transport and metabolism	--	Chorismate mutase 2, cytosolic OS=Zea mays OX=4577 GN=CM2 PE=1 SV=1	E	Amino acid transport and metabolism	chorismate mutase 2 [Aegilops tauschii subsp. tauschii]
DfaA10G010780	152	155	120	73	21	69	5.33416	5.76596	4.73856	2.5661	0.790482	2.41163	0.00187708	-1.29487	down	--	--	Molecular Function: molecular_function (GO:0003674);; Molecular Function: transporter activity (GO:0005215);; Molecular Function: water transmembrane transporter activity (GO:0005372);; Cellular Component: cellular_component (GO:0005575);; Cellular Component: intracellular (GO:0005622);; Cellular Component: cell (GO:0005623);; Cellular Component: cytoplasm (GO:0005737);; Cellular Component: endop…	K09875|2.7e-119|obr:102716255|K09875 aquaporin SIP | (RefSeq) aquaporin SIP1-1	--	[G]	Carbohydrate transport and metabolism	Major intrinsic protein	Aquaporin SIP1-1 OS=Oryza sativa subsp. japonica OX=39947 GN=SIP1-1 PE=2 SV=2	P	Inorganic ion transport and metabolism	hypothetical protein E2562_000698 [Oryza meyeriana var. granulata]
DfaC05G006100	26	20	22	923	758	840	1.14127	0.943746	1.08373	41.6995	38.3139	37.8409	8.76e-119	5.2801	up	--	--	Cellular Component: integral component of membrane (GO:0016021);;	--	--	--	--	Salt stress response/antifungal	--	S	Function unknown	unnamed protein product [Triticum turgidum subsp. durum]
DfaA06G003540	295	223	206	535	438	486	3.66874	2.92153	2.87133	6.64506	6.08128	6.02087	3.16e-10	1.10749	up	--	--	Cellular Component: integral component of membrane (GO:0016021);;	--	--	--	--	--	--	--	--	uncharacterized protein LOC101784246 [Setaria italica]
Dfa0G077600	2191	1996	1969	8710	8041	10471	35.8046	34.4054	36.1255	142.107	146.771	170.317	7.53e-111	2.23711	up	[E]	Amino acid transport and metabolism	Biological Process: tryptophan biosynthetic process (GO:0000162);; Molecular Function: anthranilate phosphoribosyltransferase activity (GO:0004048);; Cellular Component: cytosol (GO:0005829);; Cellular Component: chloroplast stroma (GO:0009570);; Cellular Component: chloroplast envelope (GO:0009941);;	K00766|5.7e-188|sbi:8085712|K00766 anthranilate phosphoribosyltransferase [EC:2.4.2.18] | (RefSeq) anthranilate phosphoribosyltransferase, chloroplastic	Phenylalanine, tyrosine and tryptophan biosynthesis (ko00400);; Biosynthesis of amino acids (ko01230)	[E]	Amino acid transport and metabolism	Glycosyl transferase family, a/b domain	Anthranilate phosphoribosyltransferase, chloroplastic OS=Arabidopsis thaliana OX=3702 GN=PAT1 PE=2 SV=1	E	Amino acid transport and metabolism	anthranilate phosphoribosyltransferase, chloroplastic [Sorghum bicolor]
DfaB04G015730	9672	7611	8190	2381	2102	2055	435.514	361.63	414.209	107.014	105.73	92.1039	9.39e-76	-1.86121	down	--	--	--	--	--	[K]	Transcription	Myb/SANT-like DNA-binding domain	--	K	Transcription	hypothetical protein E2562_033796 [Oryza meyeriana var. granulata]
DfaA05G008660	18770	17451	16933	6914	6250	5563	931.187	913.502	943.542	342.447	346.322	274.702	2e-46	-1.40526	down	--	--	--	--	--	--	--	Protein of unknown function (DUF1218)	--	S	Function unknown	hypothetical protein E2562_036458 [Oryza meyeriana var. granulata]
DfaA10G001450	358	386	289	756	592	679	3.89335	4.43281	3.53443	8.21407	7.19475	7.36112	1.37e-11	1.06444	up	[L]	Replication, recombination and repair	Biological Process: Group II intron splicing (GO:0000373);; Molecular Function: RNA binding (GO:0003723);; Molecular Function: RNA helicase activity (GO:0003724);; Molecular Function: ATP binding (GO:0005524);; Cellular Component: cytoplasm (GO:0005737);;	K16911|1.1e-164|ccaj:109805117|K16911 ATP-dependent RNA helicase DDX21 [EC:3.6.4.13] | (RefSeq) DEAD-box ATP-dependent RNA helicase 53-like	--	[A]	RNA processing and modification	DEAD/DEAH box helicase	DEAD-box ATP-dependent RNA helicase 9 OS=Oryza sativa subsp. japonica OX=39947 GN=Os12g0611200 PE=2 SV=1	A	RNA processing and modification	DEAD-box ATP-dependent RNA helicase 9 [Sorghum bicolor]
DfaA04G001040	711	619	666	258	237	213	12.9446	11.8986	13.6238	4.676	4.81703	3.85674	3.05e-18	-1.39442	down	--	--	Cellular Component: nucleus (GO:0005634);; Biological Process: tRNA methylation (GO:0030488);; Cellular Component: tRNA (m1A) methyltransferase complex (GO:0031515);;	K03256|5.8e-219|obr:102713538|K03256 tRNA (adenine58-N1)-methyltransferase non-catalytic subunit | (RefSeq) tRNA (adenine(58)-N(1))-methyltransferase non-catalytic subunit trm6	--	[J]	Translation, ribosomal structure and biogenesis	Gcd10p family	--	J	Translation, ribosomal structure and biogenesis	PREDICTED: tRNA (adenine(58)-N(1))-methyltransferase non-catalytic subunit trm6 [Oryza brachyantha]
DfaB11G013120	1177	1020	964	10	9	15	32.2908	29.5263	29.6907	0.26247	0.263816	0.402262	6.28e-113	-6.39033	down	--	--	Molecular Function: RNA polymerase II regulatory region sequence-specific DNA binding (GO:0000977);; Cellular Component: nucleus (GO:0005634);; Biological Process: positive regulation of transcription from RNA polymerase II promoter (GO:0045944);; Molecular Function: protein dimerization activity (GO:0046983);;	K09264|5.1e-22|ini:109159515|K09264 MADS-box transcription factor, plant | (RefSeq) MADS-box transcription factor 6-like	--	[K]	Transcription	SRF-type transcription factor (DNA-binding and dimerisation domain)	Agamous-like MADS-box protein AGL104 OS=Arabidopsis thaliana OX=3702 GN=AGL104 PE=1 SV=1	K	Transcription	MADS63 [Bambusa multiplex]
DfaB01G023970	107	113	82	604	529	400	0.639909	0.707606	0.55025	3.60794	3.53572	2.38263	6.78e-27	2.43339	up	[V]	Defense mechanisms	Molecular Function: ATP binding (GO:0005524);; Cellular Component: integral component of membrane (GO:0016021);; Molecular Function: ATPase activity (GO:0016887);; Molecular Function: ATPase activity, coupled to transmembrane movement of substances (GO:0042626);;	K05658|0.0e+00|sita:101783382|K05658 ATP-binding cassette, subfamily B (MDR/TAP), member 1 [EC:7.6.2.2] | (RefSeq) ABC transporter B family member 21	ABC transporters (ko02010)	[Q]	Secondary metabolites biosynthesis, transport and catabolism	ABC transporter transmembrane region	ABC transporter B family member 21 OS=Arabidopsis thaliana OX=3702 GN=ABCB21 PE=1 SV=2	Q	Secondary metabolites biosynthesis, transport and catabolism	hypothetical protein GQ55_5G402900 [Panicum hallii var. hallii]
DfaA04G011910	240	277	540	27	24	14	3.59747	4.38631	9.09775	0.403245	0.389055	0.200766	8.49e-23	-3.88657	down	--	--	Biological Process: DNA repair (GO:0006281);; Molecular Function: metal ion binding (GO:0046872);;	K10683|4.3e-269|dosa:Os04t0512400-01|K10683 BRCA1-associated RING domain protein 1 | (RefSeq) Os04g0512400; Similar to Midline 1 protein (Tripartite motif protein 18).	Homologous recombination (ko03440)	[LK]	Replication, recombination and repair;; Transcription	BRCA1 C Terminus (BRCT) domain	BRCA1-associated RING domain protein 1 OS=Arabidopsis thaliana OX=3702 GN=BARD1 PE=1 SV=1	L	Replication, recombination and repair	BRCA1-associated RING domain protein 1 isoform X1 [Oryza sativa Japonica Group]
DfaB05G003130	248	272	205	4	10	10	3.99489	4.63896	3.71725	0.062108	0.174499	0.15153	1.72e-32	-4.73875	down	[Q]	Secondary metabolites biosynthesis, transport and catabolism	Biological Process: reproduction (GO:0000003);; Biological Process: response to acid chemical (GO:0001101);; Biological Process: developmental process involved in reproduction (GO:0003006);; Molecular Function: molecular_function (GO:0003674);; Molecular Function: catalytic activity (GO:0003824);; Cellular Component: cellular_component (GO:0005575);; Cellular Component: intracellular (GO:0005622)…	K09840|9.2e-72|sita:101766978|K09840 9-cis-epoxycarotenoid dioxygenase [EC:1.13.11.51] | (RefSeq) 9-cis-epoxycarotenoid dioxygenase NCED4, chloroplastic	Carotenoid biosynthesis (ko00906)	[Q]	Secondary metabolites biosynthesis, transport and catabolism	Retinal pigment epithelial membrane protein	9-cis-epoxycarotenoid dioxygenase NCED4, chloroplastic OS=Oryza sativa subsp. japonica OX=39947 GN=NCED4 PE=2 SV=1	Q	Secondary metabolites biosynthesis, transport and catabolism	hypothetical protein GQ55_2G028000 [Panicum hallii var. hallii]
DfaA10G010790	2445	2278	2006	724	640	384	20.0683	19.7321	18.4882	5.93072	5.86735	3.1314	1.79e-20	-1.83411	down	--	--	Molecular Function: molecular_function (GO:0003674);; Molecular Function: catalytic activity (GO:0003824);; Molecular Function: xylulokinase activity (GO:0004856);; Biological Process: carbohydrate metabolic process (GO:0005975);; Biological Process: monosaccharide metabolic process (GO:0005996);; Biological Process: xylulose metabolic process (GO:0005997);; Biological Process: phosphorus metabol…	--	--	[S]	Function unknown	Putative serine esterase (DUF676)	--	L	Replication, recombination and repair	hypothetical protein E2562_022469 [Oryza meyeriana var. granulata]
DfaA01G010890	123	139	127	577	550	686	3.38751	4.04974	3.94071	15.9389	16.9908	18.8885	2.97e-38	2.30644	up	[I]	Lipid transport and metabolism	Cellular Component: cellular_component (GO:0005575);; Cellular Component: intracellular (GO:0005622);; Cellular Component: cell (GO:0005623);; Cellular Component: cytoplasm (GO:0005737);; Cellular Component: cytosol (GO:0005829);; Cellular Component: intracellular part (GO:0044424);; Cellular Component: cytoplasmic part (GO:0044444);; Cellular Component: cell part (GO:0044464);; Molecular Functio…	K00020|2.7e-156|dosa:Os01t0742300-01|K00020 3-hydroxyisobutyrate dehydrogenase [EC:1.1.1.31] | (RefSeq) Os01g0742300; 3-hydroxyacid dehydrogenase/reductase domain containing protein.	Valine, leucine and isoleucine degradation (ko00280)	[R]	General function prediction only	NAD binding domain of 6-phosphogluconate dehydrogenase	Probable 3-hydroxyisobutyrate dehydrogenase-like 1, mitochondrial OS=Arabidopsis thaliana OX=3702 GN=At4g29120 PE=1 SV=1	I	Lipid transport and metabolism	hypothetical protein E2562_032439 [Oryza meyeriana var. granulata]
DfaA04G016150	8358	7874	7865	1049	937	995	194.159	193.003	205.202	24.3282	24.3117	22.994	2.14e-289	-2.91804	down	[T]	Signal transduction mechanisms	Molecular Function: protein serine/threonine kinase activity (GO:0004674);; Molecular Function: ATP binding (GO:0005524);;	K01180|3.2e-63|cmax:111487562|K01180 endo-1,3(4)-beta-glucanase [EC:3.2.1.6] | (RefSeq) uncharacterized protein LOC111487562	--	[T]	Signal transduction mechanisms	Protein tyrosine and serine/threonine kinase	Cold-responsive protein kinase 1 OS=Arabidopsis thaliana OX=3702 GN=CRPK1 PE=1 SV=1	T	Signal transduction mechanisms	cold-responsive protein kinase 1 isoform X1 [Brachypodium distachyon]
DfaC01G025440	0	0	0	59	54	92	0	0	0	1.84693	1.88188	2.87658	1.27e-09	7.5047	up	--	--	--	--	--	--	--	Jacalin-like lectin domain	--	--	--	horcolin-like [Panicum hallii]
DfaA08G000570	120	106	117	984	897	991	9.89861	9.25678	10.8042	81.379	82.9301	81.6369	2.47e-97	3.15406	up	--	--	Molecular Function: kinase activity (GO:0016301);;	--	--	--	--	--	Cyclin-dependent protein kinase inhibitor SMR1 OS=Oryza sativa subsp. japonica OX=39947 GN=SMR1 PE=2 SV=1	S	Function unknown	uncharacterized protein LOC100279117 [Zea mays]
DfaA08G010950	112	136	122	1255	1154	807	1.04296	1.33354	1.27666	11.6906	12.0243	7.49348	3.36e-54	3.20383	up	--	--	--	--	--	--	--	--	--	--	--	hypothetical protein EJB05_06832 [Eragrostis curvula]
Dendrocalamus_farinosus_newGene_9137	316	266	232	188	121	56	4.00544	4.13435	3.75888	3.16207	1.86262	1.05182	0.00445379	-1.0449	down	--	--	Molecular Function: protein tyrosine kinase activity (GO:0004713);; Molecular Function: ATP binding (GO:0005524);;	K07466|1.1e-77|dosa:Os03t0855700-01|K07466 replication factor A1 | (RefSeq) Os03g0855700; Nucleic acid-binding, OB-fold domain containing protein.	DNA replication (ko03030);; Nucleotide excision repair (ko03420);; Mismatch repair (ko03430);; Homologous recombination (ko03440)	--	--	Replication factor-A C terminal domain	--	--	--	replication protein A 70 kDa DNA-binding subunit B isoform X4 [Oryza sativa Japonica Group]
DfaC06G000820	137	69	91	328	174	203	1.342	0.708797	1.00595	3.22063	1.90731	1.98846	3.49e-05	1.32791	up	--	--	Cellular Component: cellular_component (GO:0005575);; Cellular Component: cell (GO:0005623);; Cellular Component: plasma membrane (GO:0005886);; Cellular Component: membrane (GO:0016020);; Cellular Component: cell part (GO:0044464);; Cellular Component: cell periphery (GO:0071944);;	--	--	[R]	General function prediction only	Leucine rich repeat	Receptor-like protein 57 OS=Arabidopsis thaliana OX=3702 GN=RLP57 PE=2 SV=1	S	Function unknown	hypothetical protein E2562_032812 [Oryza meyeriana var. granulata]
DfaB12G007260	40	45	30	102	89	87	1.28083	1.49974	1.07069	3.27	3.17873	2.76837	0.000159612	1.35623	up	[R]	General function prediction only	Cellular Component: integral component of membrane (GO:0016021);;	K23541|1.7e-103|bdi:100821442|K23541 Ca2+/H+ antiporter, TMEM165/GDT1 family | (RefSeq) GDT1-like protein 3	--	[S]	Function unknown	Uncharacterized protein family UPF0016	GDT1-like protein 3 OS=Oryza sativa subsp. indica OX=39946 GN=OsI_36063 PE=3 SV=1	S	Function unknown	GDT1-like protein 3 [Brachypodium distachyon]
DfaA01G027390	107	88	125	664	598	668	2.69479	2.32845	3.53535	16.7041	16.8297	16.7687	3.8e-46	2.675	up	--	--	Cellular Component: integral component of membrane (GO:0016021);;	K18266|2.2e-143|hbr:110662585|K18266 protein NDRG1 | (RefSeq) pollen-specific protein SF21-like isoform X1	--	[S]	Function unknown	Ndr family	Protein NDL2 OS=Arabidopsis thaliana OX=3702 GN=NDL2 PE=1 SV=1	S	Function unknown	hypothetical protein OsI_00738 [Oryza sativa Indica Group]
DfaA10G009330	410	357	415	973	841	1189	8.32628	7.64177	9.47095	19.733	19.0933	24.0406	3.89e-20	1.43197	up	[T]	Signal transduction mechanisms	Molecular Function: protein kinase activity (GO:0004672);; Molecular Function: ATP binding (GO:0005524);;	K08867|2.2e-193|bdi:100838132|K08867 WNK lysine deficient protein kinase [EC:2.7.11.1] | (RefSeq) probable serine/threonine-protein kinase WNK9	--	[R]	General function prediction only	Protein kinase domain	Probable serine/threonine-protein kinase WNK9 OS=Oryza sativa subsp. japonica OX=39947 GN=WNK9 PE=2 SV=1	T	Signal transduction mechanisms	probable serine/threonine-protein kinase WNK9 [Brachypodium distachyon]
DfaB05G001330	14	17	13	1096	1125	1215	0.282667	0.364262	0.290577	23.5451	27.0278	26.0201	8.29e-135	6.3442	up	--	--	Molecular Function: protein serine/threonine phosphatase activity (GO:0004722);; Molecular Function: metal ion binding (GO:0046872);;	K01102|4.5e-140|dosa:Os07t0114000-01|K01102 pyruvate dehydrogenase phosphatase [EC:3.1.3.43] | (RefSeq) Os07g0114000; Similar to Protein phosphatase 2C-like.	--	[T]	Signal transduction mechanisms	Protein phosphatase 2C	Probable protein phosphatase 2C 61 OS=Oryza sativa subsp. japonica OX=39947 GN=Os07g0114000 PE=2 SV=1	T	Signal transduction mechanisms	probable protein phosphatase 2C 61 isoform X2 [Oryza sativa Japonica Group]
DfaA12G006780	1514	1254	992	528	580	424	14.8475	12.9797	10.9318	5.17208	6.35567	4.13291	7.28e-11	-1.17934	down	--	--	Molecular Function: protein binding (GO:0005515);;	K15201|0.0e+00|obr:102715986|K15201 general transcription factor 3C polypeptide 3 (transcription factor C subunit 4) | (RefSeq) general transcription factor 3C polypeptide 3	--	[K]	Transcription	Tetratricopeptide repeat	--	K	Transcription	hypothetical protein E2562_009922 [Oryza meyeriana var. granulata]
DfaA10G001020	731	626	494	127	87	65	6.29453	5.68588	4.77214	1.08614	0.834631	0.555446	2.51e-27	-2.61489	down	--	--	Molecular Function: acetylglucosaminyltransferase activity (GO:0008375);; Cellular Component: membrane (GO:0016020);;	--	--	--	--	Core-2/I-Branching enzyme	Glycosyltransferase BC10 OS=Oryza sativa subsp. japonica OX=39947 GN=BC10 PE=1 SV=1	S	Function unknown	hypothetical protein E2562_031211 [Oryza meyeriana var. granulata]
DfaB04G017880	269	243	256	7	13	10	21.4696	20.4364	22.8856	0.555303	1.15803	0.773054	7.98e-36	-4.51879	down	--	--	--	--	--	--	--	zinc-finger of the FCS-type, C2-C2	FCS-Like Zinc finger 1 OS=Arabidopsis thaliana OX=3702 GN=FLZ1 PE=1 SV=1	S	Function unknown	hypothetical protein E2562_033391 [Oryza meyeriana var. granulata]
DfaB08G008510	108	206	93	14	6	14	1.7042	3.42396	1.63837	0.218078	0.092737	0.211604	1.84e-12	-3.42061	down	--	--	Biological Process: protein transport (GO:0015031);;	K19476|2.8e-60|sita:101783090|K19476 vacuolar protein sorting-associated protein IST1 | (RefSeq) uncharacterized protein LOC101783090	Endocytosis (ko04144)	[Z]	Cytoskeleton	Regulator of Vps4 activity in the MVB pathway	--	Z	Cytoskeleton	uncharacterized protein C2845_PM02G31210 [Panicum miliaceum]
DfaB11G003850	17057	15233	15814	2192	2011	2612	465.163	438.306	484.381	59.6561	61.2442	70.8845	6.67e-174	-2.72301	down	--	--	Molecular Function: transcription factor activity, sequence-specific DNA binding (GO:0003700);; Cellular Component: nucleus (GO:0005634);; Molecular Function: sequence-specific DNA binding (GO:0043565);;	K18834|8.0e-15|pxb:103955058|K18834 WRKY transcription factor 1 | (RefSeq) WRKY transcription factor 1	Plant-pathogen interaction (ko04626)	--	--	WRKY DNA -binding domain	WRKY transcription factor WRKY28 OS=Oryza sativa subsp. japonica OX=39947 GN=WRKY28 PE=2 SV=2	K	Transcription	EcWRKY-22 [Eragrostis curvula]
DfaB05G013680	173	160	150	515	430	633	6.46617	6.32051	6.28406	19.285	18.0081	23.6438	1.02e-21	1.79414	up	[J]	Translation, ribosomal structure and biogenesis	Molecular Function: RNA binding (GO:0003723);; Molecular Function: structural constituent of ribosome (GO:0003735);; Biological Process: translation (GO:0006412);;	K02985|3.3e-119|obr:102708910|K02985 small subunit ribosomal protein S3e | (RefSeq) 40S ribosomal protein S3-1-like	Ribosome (ko03010)	[J]	Translation, ribosomal structure and biogenesis	Ribosomal protein S3, C-terminal domain	40S ribosomal protein S3-2 OS=Arabidopsis thaliana OX=3702 GN=RPS3B PE=1 SV=1	J	Translation, ribosomal structure and biogenesis	hypothetical protein E2562_039350 [Oryza meyeriana var. granulata]
Dendrocalamus_farinosus_newGene_26435	149	145	116	0	0	0	1.6724	1.71557	1.46746	0	0	0	2.66e-12	-8.26004	down	--	--	Molecular Function: DNA binding (GO:0003677);; Molecular Function: transcription factor activity, sequence-specific DNA binding (GO:0003700);; Cellular Component: nucleus (GO:0005634);;	K09286|3.2e-30|aly:9305742|K09286 EREBP-like factor | (RefSeq) dehydration-responsive element-binding protein 1C	--	--	--	AP2 domain	Dehydration-responsive element-binding protein 1E OS=Oryza sativa subsp. indica OX=39946 GN=DREB1E PE=3 SV=1	K	Transcription	unnamed protein product [Digitaria exilis]
DfaA09G002890	175	224	281	90	77	139	3.71075	5.03052	6.7175	1.89404	1.8278	2.93682	0.000798413	-1.06592	down	[Z]	Cytoskeleton	Cellular Component: cellular_component (GO:0005575);; Cellular Component: intracellular (GO:0005622);; Cellular Component: cell (GO:0005623);; Cellular Component: cytoskeleton (GO:0005856);; Cellular Component: organelle (GO:0043226);; Cellular Component: non-membrane-bounded organelle (GO:0043228);; Cellular Component: intracellular organelle (GO:0043229);; Cellular Component: intracellular non-…	K10355|3.1e-213|dosa:Os10t0510000-01|K10355 actin, other eukaryote | (RefSeq) Os10g0510000; Similar to actin.	--	[Z]	Cytoskeleton	Actin	Actin-2 OS=Oryza sativa subsp. indica OX=39946 GN=ACT2 PE=3 SV=1	Z	Cytoskeleton	actin-2 [Oryza sativa Japonica Group]
Dfa0G046440	1006	1036	984	339	302	366	41.8281	45.4532	45.9607	14.047	14.0199	15.132	7.74e-30	-1.49207	down	[R]	General function prediction only	Molecular Function: GTPase activity (GO:0003924);; Molecular Function: GTP binding (GO:0005525);; Cellular Component: Golgi apparatus (GO:0005794);; Biological Process: intracellular protein transport (GO:0006886);; Cellular Component: endomembrane system (GO:0012505);; Biological Process: Rab protein signal transduction (GO:0032482);;	K07877|1.8e-108|obr:102709711|K07877 Ras-related protein Rab-2A | (RefSeq) ras-related protein Rab-2-B-like	--	[U]	Intracellular trafficking, secretion, and vesicular transport	Ras family	Ras-related protein Rab-2-B OS=Zea mays OX=4577 GN=RAB2B PE=2 SV=1	U	Intracellular trafficking, secretion, and vesicular transport	hypothetical protein E2562_011044 [Oryza meyeriana var. granulata]
DfaA01G027500	59	66	59	15	22	10	2.29155	2.72232	2.57416	0.583174	0.947452	0.382821	0.0003455	-1.8161	down	--	--	Biological Process: biological_process (GO:0008150);; Biological Process: response to endogenous stimulus (GO:0009719);; Biological Process: response to hormone (GO:0009725);; Biological Process: response to auxin (GO:0009733);; Biological Process: response to organic substance (GO:0010033);; Biological Process: response to chemical (GO:0042221);; Biological Process: response to stimulus (GO:0050…	K14484|3.1e-66|bdi:100833982|K14484 auxin-responsive protein IAA | (RefSeq) auxin-responsive protein IAA2	Plant hormone signal transduction (ko04075)	--	--	AUX/IAA family	Auxin-responsive protein IAA2 OS=Oryza sativa subsp. japonica OX=39947 GN=IAA2 PE=2 SV=1	K	Transcription	hypothetical protein E2562_000650 [Oryza meyeriana var. granulata]
DfaA09G002170	81	95	91	10	9	5	3.03419	3.7239	3.80941	0.355458	0.349596	0.155393	1.88e-11	-3.30345	down	[O]	Posttranslational modification, protein turnover, chaperones	Molecular Function: protein binding (GO:0005515);;	K00799|7.4e-103|ats:109773602|K00799 glutathione S-transferase [EC:2.5.1.18] | (RefSeq) LOC109773602; probable glutathione S-transferase GSTU6 isoform X1	Glutathione metabolism (ko00480)	[O]	Posttranslational modification, protein turnover, chaperones	Glutathione S-transferase, N-terminal domain	Probable glutathione S-transferase GSTU6 OS=Oryza sativa subsp. japonica OX=39947 GN=GSTU6 PE=2 SV=2	O	Posttranslational modification, protein turnover, chaperones	probable glutathione S-transferase GSTU6 isoform X1 [Aegilops tauschii subsp. tauschii]
DfaC06G001100	71	50	69	143	137	191	2.11577	1.57525	2.31158	4.28903	4.60037	5.73312	4.15e-06	1.39158	up	[K]	Transcription	Molecular Function: DNA binding (GO:0003677);; Molecular Function: DNA-directed 5'-3' RNA polymerase activity (GO:0003899);; Biological Process: transcription, DNA-templated (GO:0006351);; Molecular Function: protein dimerization activity (GO:0046983);;	K03011|1.1e-127|obr:102699893|K03011 DNA-directed RNA polymerase II subunit RPB3 | (RefSeq) DNA-directed RNA polymerases II, IV and V subunit 3-like	RNA polymerase (ko03020)	[K]	Transcription	RNA polymerase Rpb3/RpoA insert domain	DNA-directed RNA polymerases II, IV and V subunit 3 OS=Arabidopsis thaliana OX=3702 GN=NRPB3 PE=1 SV=1	K	Transcription	hypothetical protein E2562_030378 [Oryza meyeriana var. granulata]
DfaA03G018350	77	67	51	0	0	0	2.89265	2.67697	2.13603	0	0	0	5.52e-09	-7.28396	down	--	--	Molecular Function: ATP binding (GO:0005524);; Cellular Component: nucleus (GO:0005634);; Biological Process: transcription, DNA-templated (GO:0006351);; Biological Process: regulation of transcription, DNA-templated (GO:0006355);; Biological Process: developmental process (GO:0032502);;	K22382|2.1e-09|oeu:111408549|K22382 WD repeat-containing protein 26 | (RefSeq) WD repeat-containing protein 26 homolog	--	--	--	WRC	Growth-regulating factor 10 OS=Oryza sativa subsp. japonica OX=39947 GN=GRF10 PE=2 SV=1	K	Transcription	growth-regulating factor 10-like [Hordeum vulgare]
DfaB02G009610	7	7	3	134	116	174	1.02201	1.01345	0.476999	19.7645	19.1615	25.7021	2.47e-22	4.63111	up	--	--	--	--	--	--	--	Cysteine-rich TM module stress tolerance	--	S	Function unknown	hypothetical protein E2562_002048 [Oryza meyeriana var. granulata]
DfaB06G010140	109	86	70	7	0	0	1.76266	1.47119	1.26319	0.107766	0	0	1.3e-11	-4.88514	down	--	--	Molecular Function: Rho guanyl-nucleotide exchange factor activity (GO:0005089);;	--	--	--	--	PRONE (Plant-specific Rop nucleotide exchanger)	Rop guanine nucleotide exchange factor 1 OS=Arabidopsis thaliana OX=3702 GN=ROPGEF1 PE=1 SV=2	G	Carbohydrate transport and metabolism	rop guanine nucleotide exchange factor 1 [Setaria italica]
DfaB11G006260	247	233	202	41	8	28	2.37041	2.35998	2.17985	0.393966	0.085571	0.266668	3.23e-14	-3.02655	down	[T]	Signal transduction mechanisms	Molecular Function: protein kinase activity (GO:0004672);; Molecular Function: ATP binding (GO:0005524);; Cellular Component: plasma membrane (GO:0005886);; Cellular Component: plasmodesma (GO:0009506);; Cellular Component: integral component of membrane (GO:0016021);; Biological Process: protein autophosphorylation (GO:0046777);;	K13435|6.2e-34|spen:107018783|K13435 serine/threonine-protein kinase Pto | (RefSeq) receptor-like protein kinase HERK 1 isoform X2	Plant-pathogen interaction (ko04626)	--	--	Protein tyrosine and serine/threonine kinase	Probable LRR receptor-like serine/threonine-protein kinase At1g14390 OS=Arabidopsis thaliana OX=3702 GN=At1g14390 PE=1 SV=1	T	Signal transduction mechanisms	probable LRR receptor-like serine/threonine-protein kinase At1g14390 [Setaria italica]
DfaB03G012600	7	15	0	513	413	535	0.107132	0.269071	0	8.9942	8.09513	9.33902	4.88e-09	5.57713	up	--	--	Molecular Function: calmodulin binding (GO:0005516);; Biological Process: defense response (GO:0006952);; Biological Process: response to biotic stimulus (GO:0009607);; Cellular Component: integral component of membrane (GO:0016021);;	K08472|1.2e-222|bdi:100846941|K08472 mlo protein | (RefSeq) MLO-like protein 1	--	--	--	Mlo family	MLO-like protein 1 OS=Arabidopsis thaliana OX=3702 GN=MLO1 PE=1 SV=1	G	Carbohydrate transport and metabolism	unnamed protein product [Triticum turgidum subsp. durum]
DfaB08G025770	39	55	67	2	6	0	1.52759	2.27088	2.93665	0.078018	0.235879	0	2.26e-07	-3.97235	down	--	--	--	--	--	--	--	--	--	--	--	uncharacterized protein LOC100840194 isoform X2 [Brachypodium distachyon]
DfaC01G015450	137	136	175	42	51	32	1.8046	1.8819	2.59202	0.550382	0.74129	0.408257	6.23e-07	-1.72409	down	[M]	Cell wall/membrane/envelope biogenesis	Molecular Function: protein kinase activity (GO:0004672);; Molecular Function: ATP binding (GO:0005524);; Biological Process: protein phosphorylation (GO:0006468);;	K02218|3.9e-56|aip:107617451|K02218 casein kinase 1 [EC:2.7.11.1] | (RefSeq) casein kinase 1-like protein 2 isoform X1	--	[T]	Signal transduction mechanisms	Protein kinase domain	Casein kinase 1-like protein HD16 OS=Oryza sativa subsp. japonica OX=39947 GN=HD16 PE=1 SV=1	T	Signal transduction mechanisms	hypothetical protein E2562_013213 [Oryza meyeriana var. granulata]
DfaB11G003560	20	18	12	113	68	184	1.01906	0.982404	0.686683	5.90399	3.98657	9.60727	2.83e-10	2.89521	up	--	--	--	K13128|3.5e-06|smo:SELMODRAFT_444691|K13128 zinc finger CCHC domain-containing protein 8 | (RefSeq) hypothetical protein	--	--	--	--	Protein GLUTAMINE DUMPER 4 OS=Arabidopsis thaliana OX=3702 GN=GDU4 PE=2 SV=1	S	Function unknown	hypothetical protein E2562_018278 [Oryza meyeriana var. granulata]
DfaC03G013740	906	805	805	1728	1551	1668	11.2513	10.5442	11.2223	21.4198	21.5094	20.6151	8.93e-27	1.07102	up	[T]	Signal transduction mechanisms	Molecular Function: protein serine/threonine kinase activity (GO:0004674);; Molecular Function: ATP binding (GO:0005524);; Cellular Component: nucleus (GO:0005634);; Cellular Component: cytoplasm (GO:0005737);; Biological Process: response to cold (GO:0009409);; Biological Process: response to brassinosteroid (GO:0009741);; Biological Process: unidimensional cell growth (GO:0009826);; Biological …	K08960|3.9e-244|bdi:100835656|K08960 casein kinase 1, epsilon [EC:2.7.11.1] | (RefSeq) casein kinase 1 isoform X1	--	[T]	Signal transduction mechanisms	Protein kinase domain	Casein kinase 1 OS=Oryza sativa subsp. japonica OX=39947 GN=CKI1 PE=1 SV=1	T	Signal transduction mechanisms	predicted protein [Hordeum vulgare subsp. vulgare]
DfaC01G010030	813	725	664	247	198	175	11.4963	10.8238	10.5468	3.48109	3.12132	2.46059	3.46e-24	-1.72567	down	--	--	Cellular Component: cellular_component (GO:0005575);; Cellular Component: cell (GO:0005623);; Cellular Component: plasma membrane (GO:0005886);; Cellular Component: membrane (GO:0016020);; Cellular Component: cell part (GO:0044464);; Cellular Component: cell periphery (GO:0071944);;	K18932|8.5e-110|brp:103854281|K18932 palmitoyltransferase [EC:2.3.1.225] | (RefSeq) probable protein S-acyltransferase 7	--	[R]	General function prediction only	DHHC palmitoyltransferase	Protein S-acyltransferase 8 OS=Arabidopsis thaliana OX=3702 GN=PAT08 PE=1 SV=2	S	Function unknown	hypothetical protein E2562_028997 [Oryza meyeriana var. granulata]
DfaB01G025800	568	429	389	1009	783	891	5.69036	4.53312	4.3687	10.095	8.76	8.88308	8.12e-12	1.04977	up	[J]	Translation, ribosomal structure and biogenesis	Molecular Function: structural constituent of ribosome (GO:0003735);; Cellular Component: ribosome (GO:0005840);; Biological Process: translation (GO:0006412);;	K02906|3.7e-112|ats:109787443|K02906 large subunit ribosomal protein L3 | (RefSeq) LOC109787443; 50S ribosomal protein L3-2, chloroplastic	Ribosome (ko03010)	[J]	Translation, ribosomal structure and biogenesis	Ribosomal protein L3	50S ribosomal protein L3-2, mitochondrial OS=Arabidopsis thaliana OX=3702 GN=RPL3B PE=1 SV=1	J	Translation, ribosomal structure and biogenesis	50S ribosomal protein L3-2, chloroplastic [Aegilops tauschii subsp. tauschii]
DfaA01G030570	128	124	106	58	57	47	3.61749	3.70901	3.35284	1.61953	1.79394	1.3216	0.00107222	-1.03313	down	--	--	--	--	--	--	--	--	--	--	--	hypothetical protein E2562_023549 [Oryza meyeriana var. granulata]
DfaB08G007010	15	7	7	356	330	561	0.764957	0.379027	0.398807	18.4239	19.1226	28.998	8.77e-49	5.44913	up	--	--	Molecular Function: oxygen transporter activity (GO:0005344);; Molecular Function: oxygen binding (GO:0019825);; Molecular Function: heme binding (GO:0020037);; Molecular Function: metal ion binding (GO:0046872);;	K11968|1.7e-61|dzi:111298175|K11968 ariadne-1 [EC:2.3.2.31] | (RefSeq) probable E3 ubiquitin-protein ligase ARI2 isoform X1	--	[C]	Energy production and conversion	Globin	Non-symbiotic hemoglobin 2 OS=Oryza sativa subsp. japonica OX=39947 GN=HB2 PE=2 SV=1	C	Energy production and conversion	non-symbiotic hemoglobin 2 [Oryza sativa Japonica Group]
DfaC08G010910	157	107	127	465	450	526	5.71982	4.09742	5.21845	16.9715	18.3566	19.1403	2.95e-24	1.9743	up	[O]	Posttranslational modification, protein turnover, chaperones	Cellular Component: plastid-encoded plastid RNA polymerase complex (GO:0000427);; Biological Process: regulation of transcription, DNA-templated (GO:0006355);; Biological Process: response to heat (GO:0009408);; Biological Process: response to light stimulus (GO:0009416);; Biological Process: chloroplast organization (GO:0009658);; Cellular Component: chloroplast nucleoid (GO:0042644);; Molecular…	K13993|1.2e-105|bdi:100823304|K13993 HSP20 family protein | (RefSeq) small heat shock protein, chloroplastic	Protein processing in endoplasmic reticulum (ko04141)	[O]	Posttranslational modification, protein turnover, chaperones	Hsp20/alpha crystallin family	26.7 kDa heat shock protein, chloroplastic OS=Oryza sativa subsp. japonica OX=39947 GN=HSP26.7 PE=2 SV=1	O	Posttranslational modification, protein turnover, chaperones	small heat shock protein, chloroplastic [Brachypodium distachyon]
DfaA01G021010	80	87	66	6	23	7	0.964168	1.10538	0.888686	0.072172	0.300677	0.080809	1.57e-05	-2.48205	down	--	--	Cellular Component: integral component of membrane (GO:0016021);;	K11251|8.1e-07|ats:109771289|K11251 histone H2A | (RefSeq) LOC109771289; histone H2A, sperm-like	--	--	--	Domain of unknown function (DUF4220)	--	S	Function unknown	uncharacterized protein LOC109742385 [Aegilops tauschii subsp. tauschii]
DfaA02G002800	22	19	27	68	62	73	0.734012	0.648351	0.981801	2.26432	2.31992	2.42653	0.000126325	1.64018	up	--	--	Molecular Function: DNA binding (GO:0003677);; Molecular Function: transcription factor activity, sequence-specific DNA binding (GO:0003700);; Cellular Component: nucleus (GO:0005634);;	K09286|4.3e-27|gmx:100802961|K09286 EREBP-like factor | (RefSeq) ethylene-responsive transcription factor RAP2-4	--	--	--	AP2 domain	Ethylene-responsive transcription factor ERF061 OS=Arabidopsis thaliana OX=3702 GN=ERF061 PE=2 SV=1	K	Transcription	DREB2A [Phyllostachys edulis]
DfaA08G015970	120	79	113	224	178	289	3.42186	2.37704	3.62775	6.37459	5.68368	8.22125	8.33e-06	1.22809	up	--	--	Biological Process: amino acid transmembrane transport (GO:0003333);; Molecular Function: molecular_function (GO:0003674);; Molecular Function: transporter activity (GO:0005215);; Molecular Function: L-histidine transmembrane transporter activity (GO:0005290);; Molecular Function: organic acid transmembrane transporter activity (GO:0005342);; Cellular Component: cellular_component (GO:0005575);; …	K15109|1.8e-157|sita:101784566|K15109 solute carrier family 25 (mitochondrial carnitine/acylcarnitine transporter), member 20/29 | (RefSeq) mitochondrial arginine transporter BAC1	--	[C]	Energy production and conversion	Mitochondrial carrier protein	Mitochondrial arginine transporter BAC1 OS=Arabidopsis thaliana OX=3702 GN=BAC1 PE=1 SV=1	C	Energy production and conversion	hypothetical protein E2562_037695 [Oryza meyeriana var. granulata]
DfaB08G022770	0	0	8	383	277	547	0	0	0.138758	6.59731	5.34503	9.39746	1.95e-05	5.66905	up	[QV]	Secondary metabolites biosynthesis, transport and catabolism;; Defense mechanisms	Molecular Function: monooxygenase activity (GO:0004497);; Molecular Function: iron ion binding (GO:0005506);; Molecular Function: oxidoreductase activity, acting on paired donors, with incorporation or reduction of molecular oxygen (GO:0016705);; Molecular Function: heme binding (GO:0020037);;	K23806|1.9e-132|vvi:100246293|K23806 alpha-guaiene 2-oxidase | (RefSeq) premnaspirodiene oxygenase-like	--	[Q]	Secondary metabolites biosynthesis, transport and catabolism	Cytochrome P450	Premnaspirodiene oxygenase OS=Hyoscyamus muticus OX=35626 GN=CYP71D55 PE=1 SV=1	Q	Secondary metabolites biosynthesis, transport and catabolism	putative ferulate 5-hydroxylase [Phyllostachys praecox]
DfaA08G008080	63	50	71	4	4	0	2.24978	1.89556	2.85018	0.12748	0.150429	0	2.47e-09	-4.20422	down	--	--	Molecular Function: thiol-dependent ubiquitin-specific protease activity (GO:0004843);; Biological Process: protein deubiquitination (GO:0016579);; Biological Process: ubiquitin-dependent ERAD pathway (GO:0030433);;	--	--	--	--	--	OVARIAN TUMOR DOMAIN-containing deubiquitinating enzyme 3 OS=Arabidopsis thaliana OX=3702 GN=OTU3 PE=1 SV=1	O	Posttranslational modification, protein turnover, chaperones	OTU domain-containing protein At3g57810 [Aegilops tauschii subsp. tauschii]
DfaC03G006550	11837	11506	9552	2975	3106	2565	131.739	135.114	119.406	33.0476	38.6047	28.4116	1e-54	-1.82039	down	[T]	Signal transduction mechanisms	Biological Process: immune system process (GO:0002376);; Molecular Function: molecular_function (GO:0003674);; Molecular Function: catalytic activity (GO:0003824);; Molecular Function: protein kinase activity (GO:0004672);; Molecular Function: protein serine/threonine kinase activity (GO:0004674);; Molecular Function: transmembrane receptor protein serine/threonine kinase activity (GO:0004675);; …	K13429|4.0e-64|ccaj:109804580|K13429 chitin elicitor receptor kinase 1 | (RefSeq) lysM domain receptor-like kinase 3	Plant-pathogen interaction (ko04626)	--	--	Protein tyrosine and serine/threonine kinase	Protein LYK5 OS=Arabidopsis thaliana OX=3702 GN=LYK5 PE=2 SV=1	T	Signal transduction mechanisms	hypothetical protein E2562_035746 [Oryza meyeriana var. granulata]
DfaC01G012820	43	92	58	16	9	29	0.570895	1.28884	0.861322	0.205619	0.121632	0.382761	0.0024376	-1.71449	down	--	--	Molecular Function: ribonuclease III activity (GO:0004525);; Biological Process: RNA processing (GO:0006396);;	--	--	--	--	Ribonuclease III domain	Ribonuclease III domain-containing protein RNC1, chloroplastic OS=Zea mays OX=4577 GN=RNC1 PE=1 SV=1	A	RNA processing and modification	ribonuclease III domain-containing protein RNC1, chloroplastic [Aegilops tauschii subsp. tauschii]
DfaC11G015400	251	245	231	1099	1087	1032	3.43981	3.5478	3.56239	15.0844	16.6884	14.128	5.99e-61	2.24121	up	--	--	Cellular Component: integral component of membrane (GO:0016021);;	--	--	--	--	--	--	--	--	protein starmaker [Brachypodium distachyon]
DfaA04G012580	253	209	205	74	133	68	4.17315	3.63502	3.80448	1.21862	2.4397	1.10783	0.000502079	-1.14555	down	[G]	Carbohydrate transport and metabolism	Molecular Function: molecular_function (GO:0003674);; Molecular Function: transporter activity (GO:0005215);; Molecular Function: sugar:proton symporter activity (GO:0005351);; Molecular Function: glucose transmembrane transporter activity (GO:0005355);; Molecular Function: cation:sugar symporter activity (GO:0005402);; Biological Process: transport (GO:0006810);; Biological Process: ion transpor…	K08150|4.5e-71|egu:105051438|K08150 MFS transporter, SP family, solute carrier family 2 (myo-inositol transporter), member 13 | (RefSeq) inositol transporter 1	--	[R]	General function prediction only	Sugar (and other) transporter	Probable polyol transporter 4 OS=Arabidopsis thaliana OX=3702 GN=PLT4 PE=2 SV=1	U	Intracellular trafficking, secretion, and vesicular transport	hypothetical protein E2562_038295 [Oryza meyeriana var. granulata]
DfaB08G025310	964	1012	775	14	36	8	21.8029	24.1535	19.6928	0.31288	0.891388	0.16866	3.47e-18	-5.23772	down	--	--	--	--	--	--	--	PDDEXK-like family of unknown function	--	S	Function unknown	hypothetical protein E2562_019001 [Oryza meyeriana var. granulata]
DfaC06G009200	86	89	78	1292	1145	1087	0.883246	0.967376	0.901345	13.3603	13.2438	11.203	4.9e-128	3.88714	up	--	--	Cellular Component: cellular_component (GO:0005575);; Cellular Component: extracellular region (GO:0005576);; Cellular Component: apoplast (GO:0048046);;	K13172|1.0e-52|cmos:111450450|K13172 serine/arginine repetitive matrix protein 2 | (RefSeq) uncharacterized protein LOC111450450 isoform X1	--	--	--	QWRF family	QWRF motif-containing protein 4 OS=Arabidopsis thaliana OX=3702 GN=QWRF4 PE=3 SV=1	S	Function unknown	AUGMIN subunit 8 [Oryza sativa Japonica Group]
DfaB01G007440	58	69	75	15	14	16	2.80169	3.54126	4.12674	0.701381	0.757306	0.763727	1.23e-05	-2.03656	down	--	--	Molecular Function: zinc ion binding (GO:0008270);; Cellular Component: integral component of membrane (GO:0016021);;	--	--	[A]	RNA processing and modification	RING-variant domain	--	A	RNA processing and modification	hypothetical protein C2845_PM07G28680 [Panicum miliaceum]
DfaB01G006810	131	131	133	47	34	36	3.5192	3.72179	4.026	1.26554	0.998415	0.943299	2.67e-07	-1.6493	down	--	--	Molecular Function: molecular_function (GO:0003674);; Molecular Function: transcription factor activity, sequence-specific DNA binding (GO:0003700);; Molecular Function: binding (GO:0005488);; Molecular Function: protein binding (GO:0005515);; Cellular Component: cellular_component (GO:0005575);; Cellular Component: intracellular (GO:0005622);; Cellular Component: cell (GO:0005623);; Cellular Com…	K22377|6.2e-15|smo:SELMODRAFT_437336|K22377 E3 ubiquitin-protein ligase listerin [EC:2.3.2.27] | (RefSeq) hypothetical protein	--	--	--	CCT motif	Zinc finger protein CONSTANS-LIKE 5 OS=Arabidopsis thaliana OX=3702 GN=COL5 PE=2 SV=2	K	Transcription	hypothetical protein E2562_009390 [Oryza meyeriana var. granulata]
DfaA08G001360	381	375	319	22	31	15	9.65136	10.0271	9.0766	0.536837	0.853055	0.377228	1.48e-38	-3.84272	down	[J]	Translation, ribosomal structure and biogenesis	Molecular Function: structural constituent of ribosome (GO:0003735);; Cellular Component: ribosome (GO:0005840);; Biological Process: translation (GO:0006412);;	K02931|2.0e-118|dosa:Os03t0125000-01|K02931 large subunit ribosomal protein L5 | (RefSeq) Os03g0125000; Similar to 50S ribosomal protein L5, chloroplast.	Ribosome (ko03010)	[J]	Translation, ribosomal structure and biogenesis	ribosomal L5P family C-terminus	50S ribosomal protein L5, chloroplastic OS=Oryza sativa subsp. japonica OX=39947 GN=RPL5 PE=2 SV=2	J	Translation, ribosomal structure and biogenesis	50S ribosomal protein L5, chloroplastic [Oryza sativa Japonica Group]
DfaA01G007160	349	320	288	23	9	32	14.4952	14.0429	13.4541	0.929081	0.406918	1.31679	7.98e-31	-3.77788	down	--	--	Cellular Component: nucleus (GO:0005634);; Biological Process: mRNA transcription (GO:0009299);; Biological Process: response to light stimulus (GO:0009416);;	K13413|1.1e-57|sbi:110435403|K13413 mitogen-activated protein kinase kinase 4/5 [EC:2.7.12.2] | (RefSeq) mitogen-activated protein kinase kinase 5-like	MAPK signaling pathway - plant (ko04016);; Plant hormone signal transduction (ko04075);; Plant-pathogen interaction (ko04626)	--	--	Protein of unknown function (DUF640)	Protein G1-like7 OS=Oryza sativa subsp. indica OX=39946 GN=OsI_10694 PE=3 SV=1	K	Transcription	protein G1-like7 [Sorghum bicolor]
DfaC06G008780	75	111	85	17	13	21	1.68129	2.61969	2.12708	0.380964	0.311534	0.46842	1.65e-07	-2.28303	down	[T]	Signal transduction mechanisms	Molecular Function: cysteine-type endopeptidase activity (GO:0004197);; Cellular Component: integral component of membrane (GO:0016021);; Biological Process: CAAX-box protein processing (GO:0071586);;	K07052|2.1e-142|obr:102712385|K07052 uncharacterized protein | (RefSeq) uncharacterized LOC102712385	--	--	--	CPBP intramembrane metalloprotease	--	S	Function unknown	PREDICTED: uncharacterized protein LOC102712385 [Oryza brachyantha]
DfaC02G004470	14	25	16	162	139	205	0.7888	1.44959	1.02218	9.16768	8.82878	11.6344	5.32e-19	3.24771	up	--	--	--	--	--	--	--	--	--	--	--	hypothetical protein BRADI_2g21230v3 [Brachypodium distachyon]
DfaA01G000270	155	166	143	12	0	12	5.1135	5.79287	5.31644	0.391274	0	0.363928	6.25e-16	-4.09745	down	--	--	Biological Process: metal ion transport (GO:0030001);; Molecular Function: metal ion binding (GO:0046872);;	K14292|1.0e-20|spen:107013477|K14292 trimethylguanosine synthase [EC:2.1.1.-] | (RefSeq) trimethylguanosine synthase	RNA transport (ko03013)	[P]	Inorganic ion transport and metabolism	Heavy-metal-associated domain	Protein SODIUM POTASSIUM ROOT DEFECTIVE 2 OS=Arabidopsis thaliana OX=3702 GN=NAKR2 PE=2 SV=1	P	Inorganic ion transport and metabolism	protein SODIUM POTASSIUM ROOT DEFECTIVE 1 [Sorghum bicolor]
Dendrocalamus_farinosus_newGene_18196	875	850	607	296	260	142	5.13782	5.26471	3.99859	1.73025	1.70217	0.827404	1.62e-10	-1.62297	down	--	--	Molecular Function: DNA binding (GO:0003677);; Molecular Function: protein binding (GO:0005515);;	K01062|3.6e-33|smo:SELMODRAFT_441340|K01062 platelet-activating factor acetylhydrolase [EC:3.1.1.47] | (RefSeq) hypothetical protein	Ether lipid metabolism (ko00565)	[K]	Transcription	SWIB/MDM2 domain	Zinc finger CCCH domain-containing protein 19 OS=Arabidopsis thaliana OX=3702 GN=NERD PE=1 SV=3	K	Transcription	hypothetical protein E2562_001065, partial [Oryza meyeriana var. granulata]
DfaB08G005060	821	982	862	213	128	190	21.0791	26.5879	24.8514	5.45314	3.65335	4.83627	2.34e-33	-2.23712	down	--	--	Molecular Function: ubiquitin-protein transferase activity (GO:0004842);; Cellular Component: integral component of membrane (GO:0016021);;	K10664|1.1e-120|dosa:Os03t0188200-01|K10664 E3 ubiquitin-protein ligase ATL6/9/15/31/42/55 [EC:2.3.2.27] | (RefSeq) Os03g0188200; Zinc finger, RING/FYVE/PHD-type domain containing protein.	--	[O]	Posttranslational modification, protein turnover, chaperones	Ring finger domain	E3 ubiquitin-protein ligase Os03g0188200 OS=Oryza sativa subsp. japonica OX=39947 GN=Os03g0188200 PE=2 SV=1	O	Posttranslational modification, protein turnover, chaperones	E3 ubiquitin-protein ligase Os03g0188200 [Oryza sativa Japonica Group]
DfaB01G031130	99	80	80	11	19	4	1.28615	1.08777	1.16045	0.142479	0.270785	0.038906	3.45e-07	-2.7314	down	--	--	Molecular Function: protein kinase activity (GO:0004672);; Molecular Function: ATP binding (GO:0005524);;	K00924|1.8e-48|bna:106350736|K00924 kinase [EC:2.7.1.-] | (RefSeq) probable serine/threonine-protein kinase CST isoform X1	--	[T]	Signal transduction mechanisms	Protein kinase domain	Rust resistance kinase Lr10 OS=Triticum aestivum OX=4565 GN=LRK10 PE=2 SV=1	T	Signal transduction mechanisms	putative receptor-like protein kinase [Hordeum vulgare]
Dendrocalamus_farinosus_newGene_5689	265	257	228	71	81	61	3.537	3.31136	3.21119	0.705478	0.95582	0.64799	1.29e-11	-1.70199	down	--	--	Molecular Function: nucleic acid binding (GO:0003676);; Biological Process: DNA integration (GO:0015074);;	K17545|1.9e-101|zma:103634684|K17545 serine/threonine-protein kinase ULK4 [EC:2.7.11.1] | (RefSeq) uncharacterized protein LOC103634684	--	[R]	General function prediction only	Reverse transcriptase (RNA-dependent DNA polymerase)	Retrovirus-related Pol polyprotein from transposon RE1 OS=Arabidopsis thaliana OX=3702 GN=RE1 PE=2 SV=1	K	Transcription	Putative gag-pol polyprotein [Oryza sativa Japonica Group]
DfaB08G014940	10500	9408	9352	4389	3642	4155	122.611	115.909	122.649	51.1661	47.496	48.2875	5.85e-54	-1.1687	down	[R]	General function prediction only	--	--	--	--	--	von Willebrand factor type A domain	--	S	Function unknown	uncharacterized protein LOC100836064 [Brachypodium distachyon]
DfaB08G003720	120	133	95	29	25	30	1.22149	1.43335	1.08369	0.29052	0.284813	0.304633	5.85e-08	-1.93099	down	[V]	Defense mechanisms	Biological Process: response to acid chemical (GO:0001101);; Molecular Function: molecular_function (GO:0003674);; Molecular Function: catalytic activity (GO:0003824);; Molecular Function: transporter activity (GO:0005215);; Molecular Function: ATP binding (GO:0005524);; Cellular Component: cellular_component (GO:0005575);; Cellular Component: cell (GO:0005623);; Cellular Component: plasma membra…	K05681|5.2e-158|nau:109228191|K05681 ATP-binding cassette, subfamily G (WHITE), member 2 | (RefSeq) ABC transporter G family member 9-like	ABC transporters (ko02010)	[Q]	Secondary metabolites biosynthesis, transport and catabolism	ABC-2 type transporter	ABC transporter G family member 22 OS=Arabidopsis thaliana OX=3702 GN=ABCG22 PE=1 SV=1	Q	Secondary metabolites biosynthesis, transport and catabolism	hypothetical protein E2562_030684 [Oryza meyeriana var. granulata]
DfaC10G003500	66	66	37	25	19	15	2.4608	2.63455	1.56026	0.942733	0.799643	0.535763	0.00615997	-1.38182	down	--	--	--	--	--	--	--	VQ motif	--	S	Function unknown	hypothetical protein E2562_021098 [Oryza meyeriana var. granulata]
DfaC11G016530	2309	1860	2180	3959	3361	4808	97.9328	83.2495	103.847	167.64	159.227	203.01	2.17e-15	1.02321	up	[J]	Translation, ribosomal structure and biogenesis	Molecular Function: mRNA binding (GO:0003729);; Molecular Function: structural constituent of ribosome (GO:0003735);; Cellular Component: ribosome (GO:0005840);; Biological Process: translation (GO:0006412);; Biological Process: negative regulation of translation (GO:0017148);; Cellular Component: cytosolic large ribosomal subunit (GO:0022625);;	K02872|2.2e-111|dosa:Os03t0756000-01|K02872 large subunit ribosomal protein L13Ae | (RefSeq) Os03g0756000; Similar to 60S ribosomal protein L13a-4.	Ribosome (ko03010)	[J]	Translation, ribosomal structure and biogenesis	Ribosomal protein L13	60S ribosomal protein L13a-4 OS=Arabidopsis thaliana OX=3702 GN=RPL13AD PE=2 SV=1	J	Translation, ribosomal structure and biogenesis	hypothetical protein E2562_033176 [Oryza meyeriana var. granulata]
DfaA06G006490	746	800	659	270	265	308	10.308	11.6689	10.2243	3.71553	4.08834	4.23672	3.39e-17	-1.28757	down	[QR]	Secondary metabolites biosynthesis, transport and catabolism;; General function prediction only	Molecular Function: zinc ion binding (GO:0008270);; Molecular Function: oxidoreductase activity (GO:0016491);;	K00344|2.5e-28|lja:Lj1g3v1112850.1|K00344 NADPH:quinone reductase [EC:1.6.5.5] | (RefSeq) Lj1g3v1112850.1; -	--	[R]	General function prediction only	short chain dehydrogenase	Quinone-oxidoreductase QR1, chloroplastic OS=Triphysaria versicolor OX=64093 PE=1 SV=1	Q	Secondary metabolites biosynthesis, transport and catabolism	probable quinone oxidoreductase [Panicum hallii]
DfaB01G026910	1059	843	752	419	369	354	29.0518	24.3957	23.1627	11.4585	11.2889	9.64791	4.89e-13	-1.11138	down	--	--	Molecular Function: DNA binding (GO:0003677);; Molecular Function: transcription factor activity, sequence-specific DNA binding (GO:0003700);; Cellular Component: nucleus (GO:0005634);;	K13434|1.2e-31|mus:103971903|K13434 pathogenesis-related genes transcriptional activator PTI6 | (RefSeq) ethylene-responsive transcription factor ERF069-like	Plant-pathogen interaction (ko04626)	--	--	AP2 domain	Ethylene-responsive transcription factor CRF4 OS=Arabidopsis thaliana OX=3702 GN=CRF4 PE=1 SV=2	K	Transcription	pathogenesis-related genes transcriptional activator PTI6 [Brachypodium distachyon]
DfaB01G008800	81	87	104	12	12	55	8.84573	10.0102	12.8049	1.23472	1.3953	6.00497	0.00423383	-1.65878	down	--	--	--	--	--	--	--	Cysteine-rich TM module stress tolerance	--	--	--	--
DfaC02G010620	64	108	80	218	204	201	1.48987	2.64191	2.08038	5.06983	5.2958	4.65993	8.99e-07	1.38653	up	--	--	Molecular Function: rDNA binding (GO:0000182);; Molecular Function: molecular_function (GO:0003674);; Molecular Function: nucleic acid binding (GO:0003676);; Molecular Function: DNA binding (GO:0003677);; Molecular Function: double-stranded DNA binding (GO:0003690);; Molecular Function: transcription factor activity, sequence-specific DNA binding (GO:0003700);; Molecular Function: RNA binding (GO…	K09191|6.2e-152|sita:101767413|K09191 general transcription factor IIIA | (RefSeq) transcription factor IIIA	--	[R]	General function prediction only	Zinc finger, C2H2 type	Transcription factor IIIA OS=Arabidopsis thaliana OX=3702 GN=TFIIIA PE=1 SV=1	S	Function unknown	transcription factor IIIA [Setaria italica]
DfaA01G007140	113	163	136	8	2	6	2.38166	3.62841	3.21091	0.157642	0.045743	0.114164	5.59e-19	-4.49284	down	[T]	Signal transduction mechanisms	Cellular Component: cellular_component (GO:0005575);; Cellular Component: intracellular (GO:0005622);; Cellular Component: cell (GO:0005623);; Cellular Component: nucleus (GO:0005634);; Cellular Component: nucleoplasm (GO:0005654);; Cellular Component: membrane-enclosed lumen (GO:0031974);; Cellular Component: nuclear lumen (GO:0031981);; Cellular Component: organelle (GO:0043226);; Cellular Comp…	K21867|9.0e-11|ini:109174511|K21867 potassium channel | (RefSeq) potassium channel AKT1-like	--	[M]	Cell wall/membrane/envelope biogenesis	Ankyrin repeats (3 copies)	--	M	Cell wall/membrane/envelope biogenesis	receptor-interacting serine/threonine-protein kinase 4 [Oryza sativa Japonica Group]
DfaB03G015300	3363	2957	2984	45	44	25	83.185	77.1675	82.88	1.09751	1.18995	0.605869	5.52e-269	-6.23259	down	[Q]	Secondary metabolites biosynthesis, transport and catabolism	Molecular Function: oxidoreductase activity (GO:0016491);; Molecular Function: metal ion binding (GO:0046872);;	K04125|1.6e-162|ats:109746245|K04125 gibberellin 2beta-dioxygenase [EC:1.14.11.13] | (RefSeq) LOC109746245; gibberellin 2-beta-dioxygenase 8-like	Diterpenoid biosynthesis (ko00904)	[QR]	Secondary metabolites biosynthesis, transport and catabolism;; General function prediction only	2OG-Fe(II) oxygenase superfamily	Gibberellin 2-beta-dioxygenase 6 OS=Oryza sativa subsp. japonica OX=39947 GN=GA2OX6 PE=1 SV=1	Q	Secondary metabolites biosynthesis, transport and catabolism	gibberellin 2-beta-dioxygenase 8-like [Aegilops tauschii subsp. tauschii]
DfaA08G022920	15	22	13	63	71	56	0.362188	0.576876	0.36713	1.56282	1.97792	1.39619	2.83e-05	1.98707	up	--	--	Molecular Function: RNA polymerase II core promoter proximal region sequence-specific DNA binding (GO:0000978);; Molecular Function: transcription factor activity, sequence-specific DNA binding (GO:0003700);; Cellular Component: nucleus (GO:0005634);; Biological Process: cellular response to heat (GO:0034605);; Cellular Component: host cell nucleus (GO:0042025);; Molecular Function: sequence-spec…	K09419|1.6e-130|sbi:8085952|K09419 heat shock transcription factor, other eukaryote | (RefSeq) heat stress transcription factor A-2a	--	[K]	Transcription	HSF-type DNA-binding	Heat stress transcription factor A-2a OS=Oryza sativa subsp. japonica OX=39947 GN=HSFA2A PE=2 SV=1	K	Transcription	heat stress transcription factor A-2a [Sorghum bicolor]
DfaA11G014720	157	125	140	14	12	14	6.45105	5.42475	6.45321	0.57488	0.512391	0.539499	1.17e-17	-3.25751	down	--	--	Molecular Function: DNA binding (GO:0003677);; Molecular Function: transcription factor activity, sequence-specific DNA binding (GO:0003700);; Cellular Component: nucleus (GO:0005634);;	K09286|9.3e-20|ppp:112279394|K09286 EREBP-like factor | (RefSeq) ethylene-responsive transcription factor ERF022-like	--	--	--	AP2 domain	Ethylene-responsive transcription factor ERF017 OS=Arabidopsis thaliana OX=3702 GN=ERF017 PE=2 SV=1	K	Transcription	Ethylene-responsive transcription factor ERF017 [Dichanthelium oligosanthes]
DfaA11G016600	419	383	414	116	149	218	5.01316	4.83445	5.56154	1.38443	1.99119	2.58714	7.37e-07	-1.22904	down	[O]	Posttranslational modification, protein turnover, chaperones	Molecular Function: damaged DNA binding (GO:0003684);; Molecular Function: ATP binding (GO:0005524);; Biological Process: DNA repair (GO:0006281);; Molecular Function: DNA-dependent ATPase activity (GO:0008094);;	K04485|1.2e-267|sbi:8068796|K04485 DNA repair protein RadA/Sms | (RefSeq) uncharacterized protein LOC8068796	--	--	--	AAA domain	--	L	Replication, recombination and repair	uncharacterized protein LOC8068796 [Sorghum bicolor]
DfaB05G005490	90	55	92	298	253	388	1.58955	1.0224	1.83339	5.2868	5.01635	6.86491	3.86e-14	2.06127	up	--	--	--	--	--	--	--	--	--	--	--	hypothetical protein E2562_023872 [Oryza meyeriana var. granulata]
Dfa0G084320	383	243	270	92	118	146	23.1638	15.4734	18.3032	5.51874	7.94457	8.74347	5.36e-06	-1.21617	down	[H]	Coenzyme transport and metabolism	--	--	--	[S]	Function unknown	Uncharacterised protein family UPF0047	--	S	Function unknown	hypothetical protein OsI_06155 [Oryza sativa Indica Group]
DfaA12G023660	434	469	345	99	104	77	4.18079	4.76546	3.73322	0.944029	1.11655	0.732211	3.04e-19	-2.04199	down	[R]	General function prediction only	Biological Process: defense response (GO:0006952);; Molecular Function: ADP binding (GO:0043531);;	K13457|0.0e+00|obr:102716711|K13457 disease resistance protein RPM1 | (RefSeq) disease resistance protein RPM1-like	Plant-pathogen interaction (ko04626)	[T]	Signal transduction mechanisms	NB-ARC domain	Disease resistance protein RPM1 OS=Arabidopsis thaliana OX=3702 GN=RPM1 PE=1 SV=1	T	Signal transduction mechanisms	PREDICTED: disease resistance protein RPM1-like [Oryza brachyantha]
DfaB03G024680	271	385	330	4161	3979	3844	4.46928	6.70933	6.12533	68.7007	73.4887	63.2609	8.55e-147	3.68841	up	[QV]	Secondary metabolites biosynthesis, transport and catabolism;; Defense mechanisms	Molecular Function: molecular_function (GO:0003674);; Molecular Function: catalytic activity (GO:0003824);; Molecular Function: monooxygenase activity (GO:0004497);; Molecular Function: iron ion binding (GO:0005506);; Biological Process: lipid metabolic process (GO:0006629);; Biological Process: biological_process (GO:0008150);; Biological Process: metabolic process (GO:0008152);; Biological Proc…	K07425|2.0e-156|nau:109241958|K07425 long-chain fatty acid omega-monooxygenase [EC:1.14.14.80] | (RefSeq) cytokinin hydroxylase-like	Fatty acid degradation (ko00071);; Arachidonic acid metabolism (ko00590)	[QI]	Secondary metabolites biosynthesis, transport and catabolism;; Lipid transport and metabolism	Cytochrome P450	Cytokinin hydroxylase OS=Arabidopsis thaliana OX=3702 GN=CYP735A1 PE=1 SV=1	Q	Secondary metabolites biosynthesis, transport and catabolism	hypothetical protein E2562_025684 [Oryza meyeriana var. granulata]
DfaB04G000540	39	89	119	577	495	94	1.25532	2.99869	4.29677	18.566	17.8189	3.00553	0.00979411	2.16743	up	[T]	Signal transduction mechanisms	--	--	--	--	--	Carbohydrate esterase, sialic acid-specific acetylesterase	Probable carbohydrate esterase At4g34215 OS=Arabidopsis thaliana OX=3702 GN=At4g34215 PE=1 SV=2	S	Function unknown	probable carbohydrate esterase At4g34215 [Brachypodium distachyon]
DfaA03G015680	2454	2675	2566	425	482	514	74.2822	85.4513	87.2386	12.822	16.2761	15.4916	2.16e-72	-2.33676	down	[T]	Signal transduction mechanisms	Molecular Function: protein serine/threonine kinase activity (GO:0004674);; Molecular Function: ATP binding (GO:0005524);;	K08794|5.7e-97|egu:105036875|K08794 calcium/calmodulin-dependent protein kinase I [EC:2.7.11.17] | (RefSeq) phosphoenolpyruvate carboxylase kinase 1-like isoform X1	--	[T]	Signal transduction mechanisms	Protein kinase domain	Phosphoenolpyruvate carboxylase kinase 2 OS=Arabidopsis thaliana OX=3702 GN=PPCK2 PE=1 SV=2	T	Signal transduction mechanisms	phosphoenolpyruvate carboxylase kinase 2 [Oryza sativa Japonica Group]
DfaC01G007000	552	616	567	1197	1062	1434	45.7079	53.7702	52.6867	98.9235	98.2325	118.238	5e-17	1.17782	up	--	--	--	--	--	--	--	ABA/WDS induced protein	Abscisic stress-ripening protein 2 OS=Solanum lycopersicum OX=4081 GN=ASR2 PE=3 SV=1	--	--	hypothetical protein BAE44_0014522 [Dichanthelium oligosanthes]
DfaB01G018320	421	385	463	186	135	148	18.0033	17.3854	22.2297	7.92718	6.43538	6.30252	2.61e-11	-1.3431	down	--	--	--	K00600|9.4e-86|dzi:111286330|K00600 glycine hydroxymethyltransferase [EC:2.1.2.1] | (RefSeq) serine hydroxymethyltransferase 3, chloroplastic-like isoform X1	Glycine, serine and threonine metabolism (ko00260);; Cyanoamino acid metabolism (ko00460);; Glyoxylate and dicarboxylate metabolism (ko00630);; One carbon pool by folate (ko00670);; Carbon metabolism (ko01200);; Biosynthesis of amino acids (ko01230)	[O]	Posttranslational modification, protein turnover, chaperones	PITH domain	--	O	Posttranslational modification, protein turnover, chaperones	PITH domain-containing protein 1 [Sorghum bicolor]
DfaC05G013690	105	99	101	236	166	226	1.35953	1.34954	1.47146	3.04821	2.40444	2.91577	3.15e-06	1.12416	up	--	--	Biological Process: maturation of SSU-rRNA from tricistronic rRNA transcript (SSU-rRNA, 5.8S rRNA, LSU-rRNA) (GO:0000462);; Molecular Function: snoRNA binding (GO:0030515);;	K14557|0.0e+00|dosa:Os02t0103900-01|K14557 U3 small nucleolar RNA-associated protein 6 | (RefSeq) Os02g0103900; U3 small nucleolar RNA-associated protein 6 domain containing protein.	Ribosome biogenesis in eukaryotes (ko03008)	[R]	General function prediction only	U3 small nucleolar RNA-associated protein 6	--	J	Translation, ribosomal structure and biogenesis	unnamed protein product [Triticum turgidum subsp. durum]
DfaB05G004230	77	77	58	649	535	604	0.863673	0.903388	0.72821	7.27376	6.70757	6.7547	4.13e-63	3.16139	up	[D]	Cell cycle control, cell division, chromosome partitioning	Molecular Function: ATP binding (GO:0005524);;	--	--	--	--	ATPase family associated with various cellular activities (AAA)	Protein SEEDLING PLASTID DEVELOPMENT 1 OS=Arabidopsis thaliana OX=3702 GN=SPD1 PE=2 SV=1	O	Posttranslational modification, protein turnover, chaperones	hypothetical protein DAI22_07g057200 [Oryza sativa Japonica Group]
DfaC08G005880	110	85	90	320	198	348	3.47164	2.81913	3.20298	10.1268	6.99695	10.9502	7.18e-11	1.67993	up	--	--	Molecular Function: molecular_function (GO:0003674);; Molecular Function: transporter activity (GO:0005215);; Molecular Function: ion channel activity (GO:0005216);; Molecular Function: voltage-gated ion channel activity (GO:0005244);; Molecular Function: anion channel activity (GO:0005253);; Cellular Component: cellular_component (GO:0005575);; Cellular Component: intracellular (GO:0005622);; Ce…	K15040|3.5e-136|dosa:Os03t0137500-01|K15040 voltage-dependent anion channel protein 2 | (RefSeq) Os03g0137500; Similar to VDAC3.1.	--	[P]	Inorganic ion transport and metabolism	Eukaryotic porin	Mitochondrial outer membrane protein porin 6 OS=Oryza sativa subsp. japonica OX=39947 GN=VDAC6 PE=2 SV=1	P	Inorganic ion transport and metabolism	hypothetical protein E2562_023945 [Oryza meyeriana var. granulata]
DfaC09G003870	772	867	756	2594	2304	2002	5.52637	6.54542	6.07433	18.5487	18.4301	14.2665	4.26e-34	1.61984	up	--	--	--	--	--	--	--	Domain of unknown function (DUF4378)	--	S	Function unknown	hypothetical protein E2562_006062 [Oryza meyeriana var. granulata]
DfaA08G011380	5490	4978	5045	2038	1849	2010	253.729	242.74	261.85	94.0234	95.4232	92.4519	4.31e-60	-1.29873	down	--	--	Molecular Function: calcium ion binding (GO:0005509);;	K13448|4.7e-92|dosa:Os03t0331700-02|K13448 calcium-binding protein CML | (RefSeq) Os03g0331700; Similar to cDNA clone:002-120-A09, full insert sequence.	Plant-pathogen interaction (ko04626)	[T]	Signal transduction mechanisms	EF hand	Probable calcium-binding protein CML27 OS=Oryza sativa subsp. japonica OX=39947 GN=CML27 PE=2 SV=1	T	Signal transduction mechanisms	probable calcium-binding protein CML27 [Oryza sativa Japonica Group]
DfaC01G020350	442	472	424	1034	883	1026	11.9251	13.4284	12.8601	27.8796	26.6304	27.5732	1.24e-22	1.22821	up	--	--	--	K01191|2.0e-45|pxb:103958275|K01191 alpha-mannosidase [EC:3.2.1.24] | (RefSeq) alpha-mannosidase At3g26720-like	Other glycan degradation (ko00511)	--	--	Protein of unknown function (DUF1644)	--	S	Function unknown	hypothetical protein E2562_008195 [Oryza meyeriana var. granulata]
DfaB04G008570	298	212	220	751	704	736	4.15911	3.12323	3.4396	10.484	10.9862	10.2354	6.98e-26	1.68361	up	--	--	Cellular Component: cytoplasm (GO:0005737);;	--	--	--	--	BAR domain	Uncharacterized protein At2g33490 OS=Arabidopsis thaliana OX=3702 GN=At2g33490 PE=4 SV=2	S	Function unknown	uncharacterized protein At2g33490 [Oryza sativa Japonica Group]
DfaA11G013130	129	141	148	22	30	37	4.59963	5.32156	5.92784	0.760784	1.18773	1.29698	2.06e-09	-2.1123	down	--	--	Cellular Component: integral component of membrane (GO:0016021);;	K15032|6.2e-76|bdi:100838436|K15032 mTERF domain-containing protein, mitochondrial | (RefSeq) uncharacterized protein LOC100838436 isoform X2	--	--	--	--	--	S	Function unknown	uncharacterized protein LOC100838436 isoform X2 [Brachypodium distachyon]
DfaB08G022460	0	0	0	38	48	65	0	0	0	3.94388	5.56455	6.69092	2.02e-08	7.10717	up	--	--	--	--	--	--	--	--	--	--	--	hypothetical protein E2562_028213 [Oryza meyeriana var. granulata]
DfaA05G011540	9609	9965	7657	68476	64369	61023	123.052	134.648	110.142	875.567	920.822	777.915	3e-182	2.92989	up	[G]	Carbohydrate transport and metabolism	Molecular Function: molecular_function (GO:0003674);; Molecular Function: transporter activity (GO:0005215);; Molecular Function: sugar:proton symporter activity (GO:0005351);; Molecular Function: glucose transmembrane transporter activity (GO:0005355);; Molecular Function: cation:sugar symporter activity (GO:0005402);; Cellular Component: cellular_component (GO:0005575);; Cellular Component: int…	K24193|5.6e-284|obr:102700723|K24193 MFS transporter, SP family, sugar:H+ symporter | (RefSeq) sugar transport protein 1-like	--	[R]	General function prediction only	Sugar (and other) transporter	Sugar transport protein MST6 OS=Oryza sativa subsp. japonica OX=39947 GN=MST6 PE=1 SV=1	U	Intracellular trafficking, secretion, and vesicular transport	hypothetical protein E2562_000881 [Oryza meyeriana var. granulata]
DfaB03G010190	1874	1913	1185	926	846	523	8.24308	8.87808	5.85333	4.06672	4.15351	2.28747	7.3e-06	-1.00126	down	[L]	Replication, recombination and repair	Molecular Function: catalytic activity (GO:0003824);; Biological Process: base-excision repair (GO:0006284);; Molecular Function: 4 iron, 4 sulfur cluster binding (GO:0051539);;	--	--	--	--	RRM in Demeter	Protein ROS1A OS=Oryza sativa subsp. japonica OX=39947 GN=ROS1A PE=1 SV=2	L	Replication, recombination and repair	uncharacterized protein LOC100823274 [Brachypodium distachyon]
DfaA08G000890	236	182	269	80	62	144	8.86199	7.22803	11.3709	2.98501	2.58705	5.38907	0.000486531	-1.17162	down	[S]	Function unknown	Molecular Function: molecular_function (GO:0003674);; Molecular Function: catalytic activity (GO:0003824);; Molecular Function: pyridoxamine-phosphate oxidase activity (GO:0004733);; Biological Process: cellular aldehyde metabolic process (GO:0006081);; Biological Process: cellular aromatic compound metabolic process (GO:0006725);; Biological Process: coenzyme metabolic process (GO:0006732);; Bio…	K00275|3.2e-98|obr:102710852|K00275 pyridoxamine 5'-phosphate oxidase [EC:1.4.3.5] | (RefSeq) pyridoxine/pyridoxamine 5'-phosphate oxidase 2	Vitamin B6 metabolism (ko00750)	[S]	Function unknown	Pyridoxamine 5'-phosphate oxidase	Pyridoxine/pyridoxamine 5'-phosphate oxidase 2 OS=Arabidopsis thaliana OX=3702 GN=PPOX2 PE=1 SV=2	S	Function unknown	hypothetical protein E2562_000766 [Oryza meyeriana var. granulata]
DfaB08G024980	180	149	115	48	25	47	2.84152	2.49193	2.04361	0.754766	0.436498	0.740291	3.25e-07	-1.77551	down	[O]	Posttranslational modification, protein turnover, chaperones	Molecular Function: metallopeptidase activity (GO:0008237);; Cellular Component: integral component of membrane (GO:0016021);;	--	--	--	--	Peptidase family M50	Probable zinc metalloprotease EGY1, chloroplastic OS=Oryza sativa subsp. japonica OX=39947 GN=EGY1 PE=2 SV=3	M	Cell wall/membrane/envelope biogenesis	uncharacterized protein LOC100192539 [Zea mays]
DfaA09G006770	18	30	4	261	292	349	0.349496	0.62084	0.085041	5.26954	6.59825	7.03952	1.75e-24	4.15701	up	--	--	Molecular Function: transferase activity, transferring acyl groups other than amino-acyl groups (GO:0016747);;	K13065|4.6e-143|ats:109746960|K13065 shikimate O-hydroxycinnamoyltransferase [EC:2.3.1.133] | (RefSeq) LOC109746960; tryptamine benzoyltransferase 1-like	Phenylpropanoid biosynthesis (ko00940);; Flavonoid biosynthesis (ko00941);; Stilbenoid, diarylheptanoid and gingerol biosynthesis (ko00945)	--	--	Transferase family	Tryptamine hydroxycinnamoyltransferase 2 OS=Oryza sativa subsp. japonica OX=39947 GN=THT2 PE=1 SV=1	S	Function unknown	tryptamine hydroxycinnamoyltransferase 2-like [Aegilops tauschii subsp. tauschii]
DfaA03G000790	337	297	361	926	833	934	12.6677	11.8098	15.2418	34.8177	35.0311	35.0105	2.25e-26	1.52591	up	--	--	Biological Process: formation of cytoplasmic translation initiation complex (GO:0001732);; Molecular Function: translation initiation factor activity (GO:0003743);; Cellular Component: eukaryotic translation initiation factor 3 complex (GO:0005852);; Cellular Component: eukaryotic 43S preinitiation complex (GO:0016282);; Cellular Component: eukaryotic 48S preinitiation complex (GO:0033290);;	K03245|3.4e-100|dosa:Os02t0122300-01|K03245 translation initiation factor 3 subunit J | (RefSeq) Os02g0122300; Translation initiation factor eIF3 subunit domain containing protein.	RNA transport (ko03013)	[J]	Translation, ribosomal structure and biogenesis	Translation initiation factor eIF3 subunit	--	J	Translation, ribosomal structure and biogenesis	eukaryotic translation initiation factor 3 subunit J [Oryza sativa Japonica Group]
DfaA05G006080	167	197	192	25	21	43	1.96871	2.46055	2.55493	0.291059	0.270658	0.507229	1.57e-13	-2.53056	down	--	--	--	--	--	--	--	--	--	--	--	uncharacterized protein LOC100828484 [Brachypodium distachyon]
DfaC08G018550	90	127	91	35	39	41	1.82027	2.70515	2.04907	0.69559	0.865089	0.813934	0.000359083	-1.30897	down	[S]	Function unknown	--	--	--	[O]	Posttranslational modification, protein turnover, chaperones	Zinc finger, C3HC4 type (RING finger)	--	O	Posttranslational modification, protein turnover, chaperones	LON peptidase N-terminal domain and RING finger protein 1 [Brachypodium distachyon]
DfaC04G000610	12	9	13	69	48	57	0.155778	0.126427	0.192962	0.939437	0.719738	0.774589	2.15e-06	2.38539	up	[O]	Posttranslational modification, protein turnover, chaperones	Molecular Function: serine-type endopeptidase activity (GO:0004252);;	K15333|6.1e-75|nsy:104224633|K15333 tRNA guanosine-2'-O-methyltransferase [EC:2.1.1.34] | (RefSeq) uncharacterized protein LOC104224633	--	--	--	Subtilase family	Subtilisin-like protease SBT3.8 OS=Arabidopsis thaliana OX=3702 GN=SBT3.8 PE=3 SV=1	O	Posttranslational modification, protein turnover, chaperones	subtilisin-like protease SBT3.9 [Sorghum bicolor]
DfaA03G018990	60	37	35	388	276	261	0.587634	0.382194	0.380806	3.8118	3.03666	2.55649	1.74e-24	2.8874	up	--	--	Biological Process: transmembrane transport (GO:0055085);;	--	--	[T]	Signal transduction mechanisms	OPT oligopeptide transporter protein	Oligopeptide transporter 4 OS=Arabidopsis thaliana OX=3702 GN=OPT4 PE=1 SV=1	T	Signal transduction mechanisms	hypothetical protein E2562_026436 [Oryza meyeriana var. granulata]
DfaA02G009970	433	357	328	1129	1051	1128	3.61666	3.14271	3.08142	9.42931	9.81995	9.3855	5.3e-38	1.66298	up	[F]	Nucleotide transport and metabolism	Molecular Function: AMP deaminase activity (GO:0003876);; Cellular Component: cytosol (GO:0005829);; Biological Process: IMP biosynthetic process (GO:0006188);; Biological Process: IMP salvage (GO:0032264);; Biological Process: AMP metabolic process (GO:0046033);;	K01490|0.0e+00|bdi:100840524|K01490 AMP deaminase [EC:3.5.4.6] | (RefSeq) probable AMP deaminase isoform X1	Purine metabolism (ko00230)	[F]	Nucleotide transport and metabolism	Adenosine/AMP deaminase	AMP deaminase OS=Arabidopsis thaliana OX=3702 GN=AMPD PE=1 SV=2	F	Nucleotide transport and metabolism	probable AMP deaminase isoform X1 [Brachypodium distachyon]
DfaC11G013410	92	126	103	28	32	40	4.17804	6.04131	5.22085	1.23681	1.58906	1.79165	2.45e-05	-1.5697	down	--	--	--	K13944|6.9e-30|psom:113277938|K13944 LOB domain-containing protein 16 | (RefSeq) LOB domain-containing protein 16-like	--	--	--	Lateral organ boundaries (LOB) domain	LOB domain-containing protein 4 OS=Arabidopsis thaliana OX=3702 GN=LBD4 PE=1 SV=1	S	Function unknown	unnamed protein product [Digitaria exilis]
DfaA12G014350	304	257	303	55	48	54	2.69265	2.39451	3.01257	0.485281	0.467378	0.469707	4.6e-22	-2.35352	down	--	--	Biological Process: positive regulation of circadian rhythm (GO:0042753);;	--	--	--	--	Early Flowering 4 domain	Protein ELF4-LIKE 4 OS=Arabidopsis thaliana OX=3702 GN=EFL4 PE=2 SV=1	S	Function unknown	protein ELF4-LIKE 4 [Oryza sativa Japonica Group]
DfaB03G008290	944	904	826	2230	2157	2679	14.8724	15.017	14.6014	35.0705	37.9599	42.011	3.04e-40	1.49653	up	[O]	Posttranslational modification, protein turnover, chaperones	Molecular Function: ATP binding (GO:0005524);; Cellular Component: proteasome regulatory particle, base subcomplex (GO:0008540);; Biological Process: protein catabolic process (GO:0030163);; Cellular Component: cytosolic proteasome complex (GO:0031597);; Molecular Function: proteasome-activating ATPase activity (GO:0036402);; Biological Process: positive regulation of RNA polymerase II transcript…	K03063|1.7e-219|bdi:100839111|K03063 26S proteasome regulatory subunit T3 | (RefSeq) 26S proteasome regulatory subunit 6B homolog	Proteasome (ko03050)	[O]	Posttranslational modification, protein turnover, chaperones	ATPase family associated with various cellular activities (AAA)	26S proteasome regulatory subunit 6B homolog OS=Arabidopsis thaliana OX=3702 GN=RPT3 PE=1 SV=1	O	Posttranslational modification, protein turnover, chaperones	26S proteasome regulatory subunit 6B homolog [Brachypodium distachyon]
DfaA08G019130	177	196	180	0	5	0	4.7066	5.49247	5.36709	0	0.137542	0	1.59e-22	-6.3796	down	--	--	Molecular Function: RNA polymerase II core promoter proximal region sequence-specific DNA binding (GO:0000978);; Molecular Function: transcription factor activity, sequence-specific DNA binding (GO:0003700);; Cellular Component: nucleus (GO:0005634);; Biological Process: regulation of transcription, DNA-templated (GO:0006355);;	K08064|3.0e-142|bdi:100827854|K08064 nuclear transcription factor Y, alpha | (RefSeq) nuclear transcription factor Y subunit A-10	--	[K]	Transcription	CCAAT-binding transcription factor (CBF-B/NF-YA) subunit B	Nuclear transcription factor Y subunit A-10 OS=Arabidopsis thaliana OX=3702 GN=NFYA10 PE=2 SV=2	K	Transcription	nuclear transcription factor Y subunit A-10 [Brachypodium distachyon]
DfaC08G019230	121	74	115	229	206	290	4.29667	2.7676	4.59774	8.14382	8.18065	10.2787	1.28e-06	1.31	up	--	--	Biological Process: protein deubiquitination (GO:0016579);; Biological Process: protein modification by small protein removal (GO:0070646);; Molecular Function: ubiquitinyl hydrolase activity (GO:0101005);;	K22763|1.4e-104|egu:105060964|K22763 deubiquitinase DESI2 [EC:3.4.19.12] | (RefSeq) deSI-like protein At4g17486 isoform X3	--	[S]	Function unknown	PPPDE putative peptidase domain	DeSI-like protein At4g17486 OS=Arabidopsis thaliana OX=3702 GN=At4g17486 PE=2 SV=1	S	Function unknown	deSI-like protein At4g17486 [Setaria italica]
DfaC07G012670	665	559	673	2789	2590	2573	9.06534	8.04555	10.3156	38.0056	39.4873	34.9502	1.77e-76	2.16043	up	[O]	Posttranslational modification, protein turnover, chaperones	Cellular Component: integral component of membrane (GO:0016021);; Biological Process: sterol biosynthetic process (GO:0016126);; Molecular Function: oxidoreductase activity, acting on the CH-CH group of donors, NAD or NADP as acceptor (GO:0016628);;	K00213|1.7e-257|dosa:Os02t0465400-01|K00213 7-dehydrocholesterol reductase [EC:1.3.1.21] | (RefSeq) Os02g0465400; Similar to 7-dehydrocholesterol reductase (EC 1.3.1.21) (7-DHC reductase) (Sterol delta-7-reductase) (Dwarf5 protein).	Steroid biosynthesis (ko00100)	[IT]	Lipid transport and metabolism;; Signal transduction mechanisms	Ergosterol biosynthesis ERG4/ERG24 family	7-dehydrocholesterol reductase OS=Arabidopsis thaliana OX=3702 GN=DWF5 PE=1 SV=1	--	--	7-dehydrocholesterol reductase [Oryza sativa Japonica Group]
DfaC07G010060	26442	25501	22847	111114	99857	118111	382.946	389.68	371.637	1606.64	1615.4	1702.67	9.07e-207	2.23233	up	[H]	Coenzyme transport and metabolism	Molecular Function: methionine adenosyltransferase activity (GO:0004478);; Molecular Function: ATP binding (GO:0005524);; Biological Process: S-adenosylmethionine biosynthetic process (GO:0006556);; Biological Process: one-carbon metabolic process (GO:0006730);; Molecular Function: metal ion binding (GO:0046872);;	K00789|3.4e-225|sita:101756508|K00789 S-adenosylmethionine synthetase [EC:2.5.1.6] | (RefSeq) S-adenosylmethionine synthase 1	Cysteine and methionine metabolism (ko00270);; Biosynthesis of amino acids (ko01230)	[H]	Coenzyme transport and metabolism	S-adenosylmethionine synthetase, C-terminal domain	S-adenosylmethionine synthase 1 OS=Triticum monococcum OX=4568 GN=SAMS1 PE=2 SV=1	H	Coenzyme transport and metabolism	S-adenosylmethionine synthase 1 [Panicum miliaceum]
DfaC08G005290	3281	3152	2838	7276	6734	6428	22.8299	23.1359	22.175	50.5455	52.3341	44.519	1.12e-43	1.23857	up	[A]	RNA processing and modification	Molecular Function: RNA binding (GO:0003723);; Molecular Function: polynucleotide adenylyltransferase activity (GO:0004652);; Biological Process: RNA 3'-end processing (GO:0031123);; Biological Process: RNA polyadenylation (GO:0043631);;	K14376|9.0e-304|bdi:100844248|K14376 poly(A) polymerase [EC:2.7.7.19] | (RefSeq) nuclear poly(A) polymerase 4 isoform X1	mRNA surveillance pathway (ko03015)	[A]	RNA processing and modification	Poly(A) polymerase central domain	Nuclear poly(A) polymerase 4 OS=Arabidopsis thaliana OX=3702 GN=PAPS4 PE=1 SV=1	A	RNA processing and modification	hypothetical protein HYC85_028177 [Camellia sinensis]
DfaC06G007490	142	161	130	65	54	64	2.24051	2.67134	2.2955	1.02201	0.947126	0.99367	7.83e-05	-1.14068	down	--	--	--	--	--	--	--	--	--	--	--	hypothetical protein E2562_020345 [Oryza meyeriana var. granulata]
DfaB12G007960	659	706	570	60	67	55	13.121	14.8199	12.7434	1.18408	1.46873	1.08167	9.29e-60	-3.29637	down	--	--	Cellular Component: cellular_component (GO:0005575);; Cellular Component: cell-cell junction (GO:0005911);; Biological Process: protein folding (GO:0006457);; Biological Process: biological_process (GO:0008150);; Biological Process: response to temperature stimulus (GO:0009266);; Cellular Component: plasmodesma (GO:0009506);; Biological Process: response to external stimulus (GO:0009605);; Biolog…	--	--	--	--	BAG domain	--	S	Function unknown	hypothetical protein E2562_006790 [Oryza meyeriana var. granulata]
DfaA08G008270	4479	4306	4058	1171	948	1181	61.7023	62.5916	62.7852	16.0977	14.5866	16.1933	2.08e-93	-1.86634	down	--	--	Molecular Function: acetylglucosaminyltransferase activity (GO:0008375);; Cellular Component: integral component of membrane (GO:0016021);;	K14780|1.1e-79|dcr:108220614|K14780 ATP-dependent RNA helicase DHX37/DHR1 [EC:3.6.4.13] | (RefSeq) ATP-dependent RNA helicase DEAH13-like isoform X1	--	[G]	Carbohydrate transport and metabolism	Protein of unknown function, DUF604	--	G	Carbohydrate transport and metabolism	hypothetical protein D1007_15229 [Hordeum vulgare]
DfaC04G003520	166	166	180	364	286	444	2.65815	2.81427	3.24666	5.83501	5.12465	7.09493	3.35e-08	1.17645	up	--	--	--	--	--	--	--	--	--	--	--	uncharacterized protein LOC4335323 [Oryza sativa Japonica Group]
DfaC01G018440	72	56	42	8	2	0	1.64195	1.3583	1.07106	0.181021	0.04308	0	4.08e-07	-3.77563	down	--	--	--	--	--	--	--	--	--	S	Function unknown	unnamed protein product [Triticum turgidum subsp. durum]
DfaB02G010110	143	105	91	2421	2299	3121	3.30308	2.55474	2.36422	55.9999	59.486	71.9762	3.49e-174	4.61982	up	--	--	Biological Process: microtubule cytoskeleton organization (GO:0000226);; Biological Process: response to acid chemical (GO:0001101);; Molecular Function: catalytic activity (GO:0003824);; Cellular Component: cellular_component (GO:0005575);; Cellular Component: cell (GO:0005623);; Cellular Component: plasma membrane (GO:0005886);; Biological Process: cellular protein modification process (GO:0006…	K17506|2.2e-27|csl:COCSUDRAFT_36967|K17506 protein phosphatase 1L [EC:3.1.3.16] | (RefSeq) protein phosphatase 2C catalytic subunit	--	[T]	Signal transduction mechanisms	Protein phosphatase 2C	Probable protein phosphatase 2C 48 OS=Oryza sativa subsp. japonica OX=39947 GN=Os05g0358500 PE=2 SV=1	T	Signal transduction mechanisms	hypothetical protein E2562_018480 [Oryza meyeriana var. granulata]
DfaA04G004350	144	113	105	24	15	21	3.34685	2.75836	2.74268	0.556888	0.372058	0.486737	5.54e-11	-2.46453	down	[GER]	Carbohydrate transport and metabolism;; Amino acid transport and metabolism;; General function prediction only	Cellular Component: integral component of membrane (GO:0016021);; Molecular Function: transmembrane transporter activity (GO:0022857);;	K17500|2.7e-54|nta:107765414|K17500 integrin-linked kinase-associated serine/threonine phosphatase 2C [EC:3.1.3.16] | (RefSeq) WAT1-related protein At3g18200-like	--	--	--	EamA-like transporter family	WAT1-related protein At3g45870 OS=Arabidopsis thaliana OX=3702 GN=At3g45870 PE=2 SV=1	S	Function unknown	WAT1-related protein At5g45370-like [Aegilops tauschii subsp. tauschii]
DfaC02G009930	60	69	69	14	28	11	3.55383	4.32001	4.65371	0.824283	1.85292	0.611062	0.000825894	-1.74293	down	--	--	Molecular Function: ceramidase activity (GO:0017040);; Biological Process: ceramide catabolic process (GO:0046514);;	K12349|3.3e-53|bdi:100837567|K12349 neutral ceramidase [EC:3.5.1.23] | (RefSeq) neutral ceramidase	Sphingolipid metabolism (ko00600)	[T]	Signal transduction mechanisms	Neutral/alkaline non-lysosomal ceramidase, N-terminal	Neutral ceramidase OS=Oryza sativa subsp. japonica OX=39947 GN=Os01g0624000 PE=1 SV=1	T	Signal transduction mechanisms	hypothetical protein EJB05_17774 [Eragrostis curvula]
DfaB03G011370	356	342	271	4026	3802	4524	8.51822	8.63668	7.279	96.4264	101.889	108.028	7.17e-237	3.76598	up	[HR]	Coenzyme transport and metabolism;; General function prediction only	--	--	--	--	--	alpha/beta hydrolase fold	--	S	Function unknown	uncharacterized protein LOC100845212 isoform X1 [Brachypodium distachyon]
DfaA04G014400	40	70	46	114	94	111	1.22122	2.24872	1.57077	3.48509	3.2109	3.3634	0.00200693	1.1071	up	--	--	Cellular Component: nucleosome (GO:0000786);; Molecular Function: DNA binding (GO:0003677);; Cellular Component: nucleus (GO:0005634);; Biological Process: nucleosome assembly (GO:0006334);; Cellular Component: host cell nucleus (GO:0042025);;	K11275|9.8e-42|dosa:Os04t0253000-01|K11275 histone H1/5 | (RefSeq) Os04g0253000; Similar to Histone H1.	--	--	--	linker histone H1 and H5 family	Histone H1 OS=Solanum pennellii OX=28526 PE=2 SV=1	B	Chromatin structure and dynamics	histone H1-like [Panicum hallii]
DfaA02G006320	2582	2806	2301	301	294	293	37.1082	42.5438	37.134	4.31782	4.70812	4.18913	3.3e-136	-3.01209	down	[T]	Signal transduction mechanisms	Molecular Function: catalytic activity (GO:0003824);;	K14497|1.3e-160|osa:9270549|K14497 protein phosphatase 2C [EC:3.1.3.16] | (RefSeq) probable protein phosphatase 2C 49	MAPK signaling pathway - plant (ko04016);; Plant hormone signal transduction (ko04075)	[T]	Signal transduction mechanisms	Protein phosphatase 2C	Probable protein phosphatase 2C 49 OS=Oryza sativa subsp. japonica OX=39947 GN=Os05g0457200 PE=3 SV=1	T	Signal transduction mechanisms	hypothetical protein E2562_007766 [Oryza meyeriana var. granulata]
DfaB02G005410	672	601	730	1819	1531	2045	39.5867	37.3413	48.2639	106.993	100.761	119.919	7.12e-29	1.51524	up	--	--	Molecular Function: ATP binding (GO:0005524);; Molecular Function: transferase activity (GO:0016740);;	K06689|1.1e-83|sbi:8077009|K06689 ubiquitin-conjugating enzyme E2 D [EC:2.3.2.23] | (RefSeq) ubiquitin-conjugating enzyme E2 11	Ubiquitin mediated proteolysis (ko04120);; Protein processing in endoplasmic reticulum (ko04141)	[O]	Posttranslational modification, protein turnover, chaperones	Ubiquitin-conjugating enzyme	Ubiquitin-conjugating enzyme E2 11 OS=Arabidopsis thaliana OX=3702 GN=UBC11 PE=1 SV=2	O	Posttranslational modification, protein turnover, chaperones	ubiquitin-conjugating enzyme E2 11 isoform X1 [Panicum hallii]
Dfa0G033740	125	125	85	48	18	41	2.33045	2.47466	1.79261	0.898989	0.372623	0.75432	0.000181151	-1.53901	down	--	--	Molecular Function: RNA binding (GO:0003723);;	--	--	--	--	Double-stranded RNA binding motif	Double-stranded RNA-binding protein 4 OS=Oryza sativa subsp. japonica OX=39947 GN=DRB4 PE=2 SV=1	J	Translation, ribosomal structure and biogenesis	double-stranded RNA-binding protein 4 [Brachypodium distachyon]
DfaC03G001900	144	174	137	31	34	57	2.22958	2.84809	2.38689	0.465829	0.573251	0.868104	2.43e-07	-1.78651	down	[L]	Replication, recombination and repair	Molecular Function: nucleic acid binding (GO:0003676);; Molecular Function: ATP binding (GO:0005524);;	K14777|7.9e-30|pxb:103942607|K14777 ATP-dependent RNA helicase DDX47/RRP3 [EC:3.6.4.13] | (RefSeq) probable ATP-dependent RNA helicase DDX47	--	[J]	Translation, ribosomal structure and biogenesis	DEAD/DEAH box helicase	DEAD-box ATP-dependent RNA helicase 58, chloroplastic OS=Oryza sativa subsp. japonica OX=39947 GN=Os01g0970600 PE=2 SV=2	A	RNA processing and modification	Os01g0970600, partial [Oryza sativa Japonica Group]
DfaC08G013860	303	398	296	167	102	181	9.45158	13.1039	10.3702	5.18241	3.55979	5.6125	2.74e-05	-1.05913	down	[O]	Posttranslational modification, protein turnover, chaperones	Molecular Function: serine-type endopeptidase activity (GO:0004252);;	K01358|1.8e-140|obr:102700785|K01358 ATP-dependent Clp protease, protease subunit [EC:3.4.21.92] | (RefSeq) ATP-dependent Clp protease proteolytic subunit 5, chloroplastic	--	[O]	Posttranslational modification, protein turnover, chaperones	Clp protease	ATP-dependent Clp protease proteolytic subunit 5, chloroplastic OS=Arabidopsis thaliana OX=3702 GN=CLPP5 PE=1 SV=1	O	Posttranslational modification, protein turnover, chaperones	ATP-dependent Clp protease proteolytic subunit 5, chloroplastic [Panicum miliaceum]
DfaC01G008480	38	23	20	57	62	105	1.26229	0.815462	0.731846	1.90671	2.35057	3.54332	0.000845587	1.54221	up	--	--	Molecular Function: protein dimerization activity (GO:0046983);;	K22484|8.6e-28|gab:108472703|K22484 transcriptional regulator CBF1 | (RefSeq) transcription factor bHLH106	--	--	--	Helix-loop-helix DNA-binding domain	Transcription factor bHLH30 OS=Arabidopsis thaliana OX=3702 GN=BHLH30 PE=1 SV=1	K	Transcription	transcription factor bHLH30-like [Aegilops tauschii subsp. tauschii]
DfaC08G000210	724	703	690	286	251	275	6.66875	6.83755	7.1394	2.6327	2.57618	2.5235	5.97e-20	-1.2858	down	--	--	Molecular Function: transcription factor activity, sequence-specific DNA binding (GO:0003700);;	--	--	--	--	Basic region leucine zipper	Basic leucine zipper 19 OS=Arabidopsis thaliana OX=3702 GN=BZIP19 PE=2 SV=1	K	Transcription	basic leucine zipper 19 [Oryza sativa Japonica Group]
DfaB02G002690	860	761	653	83	89	111	13.1817	12.3114	11.2406	1.26314	1.51152	1.68518	1.08e-55	-2.89583	down	[G]	Carbohydrate transport and metabolism	Molecular Function: polygalacturonase activity (GO:0004650);; Cellular Component: cellular_component (GO:0005575);; Cellular Component: cell wall (GO:0005618);; Cellular Component: cell (GO:0005623);; Biological Process: carbohydrate metabolic process (GO:0005975);; Cellular Component: plant-type cell wall (GO:0009505);; Cellular Component: external encapsulating structure (GO:0030312);; Cellular…	K01213|1.7e-180|obr:102705347|K01213 galacturan 1,4-alpha-galacturonidase [EC:3.2.1.67] | (RefSeq) probable polygalacturonase At1g80170	Pentose and glucuronate interconversions (ko00040)	--	--	Glycosyl hydrolases family 28	Probable polygalacturonase At1g80170 OS=Arabidopsis thaliana OX=3702 GN=At1g80170 PE=1 SV=1	G	Carbohydrate transport and metabolism	hypothetical protein E2562_026004 [Oryza meyeriana var. granulata]
DfaC09G008500	170	100	141	27	24	38	7.22826	4.49273	6.73442	1.10712	1.09738	1.58297	1.66e-08	-2.08427	down	--	--	--	--	--	--	--	--	Cold-regulated protein 27 OS=Arabidopsis thaliana OX=3702 GN=COR27 PE=1 SV=1	--	--	hypothetical protein E2562_017756 [Oryza meyeriana var. granulata]
DfaB03G004880	0	2	0	82	41	78	0	0.0359	0	1.44871	0.816668	1.38762	4.66e-11	6.05597	up	--	--	Molecular Function: protein dimerization activity (GO:0046983);;	--	--	--	--	Helix-loop-helix DNA-binding domain	Putative transcription factor bHLH041 OS=Arabidopsis thaliana OX=3702 GN=BHLH41 PE=3 SV=1	K	Transcription	predicted protein, partial [Hordeum vulgare subsp. vulgare]
DfaC04G002350	1109	1248	911	145	122	101	8.9011	10.5653	8.21106	1.15481	1.08548	0.804735	5.89e-62	-3.04248	down	[V]	Defense mechanisms	Molecular Function: ATP binding (GO:0005524);; Cellular Component: plasma membrane (GO:0005886);; Cellular Component: integral component of membrane (GO:0016021);; Molecular Function: ATPase activity (GO:0016887);; Molecular Function: ATPase activity, coupled to transmembrane movement of substances (GO:0042626);; Biological Process: transmembrane transport (GO:0055085);;	K21396|4.9e-56|gsl:Gasu_36200|K21396 ATP-binding cassette, subfamily G (WHITE), eye pigment precursor transporter | (RefSeq) ABC transporter, ATP-binding protein	--	[Q]	Secondary metabolites biosynthesis, transport and catabolism	ABC-2 type transporter	ABC transporter G family member 28 OS=Arabidopsis thaliana OX=3702 GN=ABCG28 PE=3 SV=1	Q	Secondary metabolites biosynthesis, transport and catabolism	ABC transporter G family member 25 [Brachypodium distachyon]
DfaC05G009230	55	59	18	540	578	437	0.763655	0.864684	0.277235	7.52508	9.00404	6.0594	7.2e-31	3.64001	up	[I]	Lipid transport and metabolism	Molecular Function: hydrolase activity (GO:0016787);;	K14493|4.1e-39|mus:103987951|K14493 gibberellin receptor GID1 [EC:3.-.-.-] | (RefSeq) gibberellin receptor GID1C-like	Plant hormone signal transduction (ko04075)	[V]	Defense mechanisms	alpha/beta hydrolase fold	Probable carboxylesterase 15 OS=Arabidopsis thaliana OX=3702 GN=CXE15 PE=2 SV=1	V	Defense mechanisms	hypothetical protein EJB05_31430, partial [Eragrostis curvula]
Dendrocalamus_farinosus_newGene_9506	42	54	61	0	0	0	1.13379	1.53852	1.88069	0	0	0	3.66e-08	-7.00578	down	--	--	--	--	--	--	--	--	--	S	Function unknown	BTB/POZ domain-containing protein At5g48130 [Sorghum bicolor]
DfaC06G015930	768	678	738	3756	3272	3518	7.58019	7.05505	8.18375	37.0208	36.0846	34.5732	2.94e-134	2.36402	up	[P]	Inorganic ion transport and metabolism	Molecular Function: NADPH-hemoprotein reductase activity (GO:0003958);; Cellular Component: endoplasmic reticulum membrane (GO:0005789);; Molecular Function: FMN binding (GO:0010181);; Cellular Component: integral component of membrane (GO:0016021);; Molecular Function: flavin adenine dinucleotide binding (GO:0050660);; Molecular Function: NADP binding (GO:0050661);;	K00327|0.0e+00|sbi:8077255|K00327 NADPH-ferrihemoprotein reductase [EC:1.6.2.4] | (RefSeq) NADPH--cytochrome P450 reductase	--	[C]	Energy production and conversion	FAD binding domain	NADPH--cytochrome P450 reductase OS=Catharanthus roseus OX=4058 GN=CPR PE=2 SV=1	C	Energy production and conversion	hypothetical protein EJB05_43968 [Eragrostis curvula]
DfaC01G011220	158	109	61	33	41	38	1.17615	0.860061	0.512493	0.240095	0.334726	0.275685	0.000876356	-1.40556	down	--	--	Biological Process: mitochondrial RNA metabolic process (GO:0000959);; Biological Process: response to acid chemical (GO:0001101);; Molecular Function: molecular_function (GO:0003674);; Molecular Function: nucleic acid binding (GO:0003676);; Molecular Function: RNA binding (GO:0003723);; Molecular Function: catalytic activity (GO:0003824);; Molecular Function: nuclease activity (GO:0004518);; Mol…	--	--	--	--	PPR repeat family	--	S	Function unknown	pentatricopeptide repeat-containing protein [Panicum miliaceum]
DfaA08G007260	91	94	60	19	31	27	1.57914	1.70307	1.15837	0.312572	0.590338	0.457888	0.000426787	-1.53021	down	--	--	Biological Process: lipid transport (GO:0006869);; Molecular Function: lipid binding (GO:0008289);; Cellular Component: integral component of membrane (GO:0016021);;	--	--	[R]	General function prediction only	C2 domain	Calcium-dependent lipid-binding protein OS=Arabidopsis thaliana OX=3702 GN=CLB PE=1 SV=1	M	Cell wall/membrane/envelope biogenesis	synaptotagmin-5-like [Setaria viridis]
DfaA12G005280	156	93	113	340	252	266	4.06584	2.54986	3.3162	8.85859	7.34324	6.9006	5.72e-08	1.3359	up	[I]	Lipid transport and metabolism	Biological Process: lipid metabolic process (GO:0006629);; Molecular Function: phosphoric diester hydrolase activity (GO:0008081);; Cellular Component: integral component of membrane (GO:0016021);;	--	--	[C]	Energy production and conversion	Glycerophosphoryl diester phosphodiesterase family	Glycerophosphodiester phosphodiesterase GDPD4 OS=Arabidopsis thaliana OX=3702 GN=GDPD4 PE=2 SV=1	C	Energy production and conversion	glycerophosphodiester phosphodiesterase [Hordeum vulgare]
DfaB06G002070	277	247	263	1725	1282	1566	4.74822	4.4684	5.05753	29.5557	24.5652	26.741	4.78e-88	2.62453	up	--	--	--	K19996|3.2e-06|mesc:110629406|K19996 phosphatidylinositol transfer protein SFH5 | (RefSeq) patellin-4-like	--	[I]	Lipid transport and metabolism	CRAL/TRIO domain	Phosphatidylinositol/phosphatidylcholine transfer protein SFH2 OS=Arabidopsis thaliana OX=3702 GN=SFH2 PE=3 SV=1	I	Lipid transport and metabolism	PREDICTED: SEC14 cytosolic factor-like [Oryza brachyantha]
Dfa0G066570	171	172	137	46	30	10	2.07057	2.19395	1.86111	0.548479	0.393707	0.111474	1.45e-07	-2.33817	down	[J]	Translation, ribosomal structure and biogenesis	Biological Process: RNA methylation (GO:0001510);; Molecular Function: methyltransferase activity (GO:0008168);; Biological Process: 7-methylguanosine RNA capping (GO:0009452);;	K14292|4.7e-241|bdi:100828859|K14292 trimethylguanosine synthase [EC:2.1.1.-] | (RefSeq) trimethylguanosine synthase isoform X1	RNA transport (ko03013)	[R]	General function prediction only	RNA cap guanine-N2 methyltransferase	--	S	Function unknown	trimethylguanosine synthase isoform X2 [Brachypodium distachyon]
DfaB01G006490	1792	1685	1760	520	571	404	24.3562	24.1628	26.8669	7.05453	8.66688	5.45821	1.41e-26	-1.70165	down	--	--	Cellular Component: exocyst (GO:0000145);; Biological Process: exocytosis (GO:0006887);; Biological Process: protein transport (GO:0015031);;	K07195|1.1e-132|eus:EUTSA_v10007127mg|K07195 exocyst complex component 7 | (RefSeq) hypothetical protein	--	[U]	Intracellular trafficking, secretion, and vesicular transport	Exo70 exocyst complex subunit	Exocyst complex component EXO70B1 OS=Arabidopsis thaliana OX=3702 GN=EXO70B1 PE=1 SV=1	U	Intracellular trafficking, secretion, and vesicular transport	exocyst complex component EXO70B1 [Oryza sativa Japonica Group]
DfaC01G018880	530	559	470	75	49	82	9.07186	10.1057	9.04417	1.27955	0.92804	1.38381	1.4e-39	-2.8184	down	[T]	Signal transduction mechanisms	Biological Process: reproduction (GO:0000003);; Molecular Function: pseudophosphatase activity (GO:0001691);; Biological Process: developmental process involved in reproduction (GO:0003006);; Molecular Function: molecular_function (GO:0003674);; Molecular Function: catalytic activity (GO:0003824);; Molecular Function: phosphoprotein phosphatase activity (GO:0004721);; Molecular Function: protein …	K14497|9.6e-175|dosa:Os01t0656200-01|K14497 protein phosphatase 2C [EC:3.1.3.16] | (RefSeq) Os01g0656200; Protein phosphatase 2C family protein.	MAPK signaling pathway - plant (ko04016);; Plant hormone signal transduction (ko04075)	[T]	Signal transduction mechanisms	Protein phosphatase 2C	Probable protein phosphatase 2C 8 OS=Oryza sativa subsp. japonica OX=39947 GN=Os01g0656200 PE=2 SV=1	T	Signal transduction mechanisms	hypothetical protein E2562_029772 [Oryza meyeriana var. granulata]
DfaC04G015440	129	105	133	280	233	301	9.45974	8.17027	10.991	20.566	19.134	22.0564	2.94e-08	1.23417	up	--	--	--	--	--	--	--	--	--	--	--	hypothetical protein E2562_033915 [Oryza meyeriana var. granulata]
DfaC01G008810	98	98	57	14	12	16	4.19696	4.41414	2.74622	0.601102	0.561923	0.649852	1.16e-07	-2.4391	down	--	--	--	--	--	--	--	--	--	--	--	hypothetical protein E2562_031064 [Oryza meyeriana var. granulata]
DfaC08G009480	316	317	300	57	69	52	4.96612	5.25915	5.2933	0.881859	1.21046	0.809234	8.3e-21	-2.27514	down	--	--	Cellular Component: membrane (GO:0016020);; Molecular Function: hydrolase activity, acting on glycosyl bonds (GO:0016798);;	K07964|8.6e-291|dosa:Os03t0211700-01|K07964 heparanase [EC:3.2.1.166] | (RefSeq) Os03g0211700; Glycoside hydrolase family 79, N-terminal protein.	Glycosaminoglycan degradation (ko00531)	--	--	Glycosyl hydrolase family 79, N-terminal domain	Heparanase-like protein 2 OS=Arabidopsis thaliana OX=3702 GN=At5g61250 PE=2 SV=1	S	Function unknown	hypothetical protein E2562_004821 [Oryza meyeriana var. granulata]
DfaA05G011160	1626	1549	1437	176	226	184	16.8707	16.956	16.7516	1.82351	2.6095	1.89874	1.44e-77	-2.865	down	--	--	Molecular Function: molecular_function (GO:0003674);; Molecular Function: catalytic activity (GO:0003824);; Molecular Function: protein kinase activity (GO:0004672);; Molecular Function: protein serine/threonine kinase activity (GO:0004674);; Molecular Function: binding (GO:0005488);; Molecular Function: protein binding (GO:0005515);; Molecular Function: calmodulin binding (GO:0005516);; Cellular…	K24104|3.2e-79|thj:104799061|K24104 GPN-loop GTPase | (RefSeq) LOW QUALITY PROTEIN: uncharacterized protein LOC104799061	--	--	--	Protein tyrosine and serine/threonine kinase	G-type lectin S-receptor-like serine/threonine-protein kinase B120 OS=Arabidopsis thaliana OX=3702 GN=B120 PE=2 SV=1	T	Signal transduction mechanisms	hypothetical protein E2562_000940 [Oryza meyeriana var. granulata]
Dfa0G031040	5237	4800	4750	1810	1701	2640	160.772	155.498	163.781	55.4753	58.3345	80.6629	3.93e-16	-1.17074	down	--	--	Molecular Function: transcription factor activity, sequence-specific DNA binding (GO:0003700);; Cellular Component: nucleus (GO:0005634);; Molecular Function: sequence-specific DNA binding (GO:0043565);;	K16225|1.5e-12|csat:104760397|K16225 probable WRKY transcription factor 52 | (RefSeq) disease resistance protein RRS1-like	Plant-pathogen interaction (ko04626)	--	--	WRKY DNA -binding domain	Probable WRKY transcription factor 38 OS=Arabidopsis thaliana OX=3702 GN=WRKY38 PE=1 SV=1	K	Transcription	probable WRKY transcription factor 4 [Setaria italica]
DfaC11G017470	66	48	88	13	13	17	5.06675	3.90956	7.63335	0.957578	1.12729	1.27168	2.89e-05	-2.09495	down	[K]	Transcription	--	K09539|1.6e-50|dosa:Os03t0776900-01|K09539 DnaJ homolog subfamily C member 19 | (RefSeq) Os03g0776900; Similar to mitochondrial import inner membrane translocase subunit TIM14.	--	[O]	Posttranslational modification, protein turnover, chaperones	--	Mitochondrial import inner membrane translocase subunit TIM14-3 OS=Arabidopsis thaliana OX=3702 GN=TIM14-3 PE=1 SV=1	O	Posttranslational modification, protein turnover, chaperones	mitochondrial import inner membrane translocase subunit TIM14-3 isoform X2 [Oryza sativa Japonica Group]
DfaA01G022330	77	68	106	233	335	260	1.92374	1.79015	2.98652	5.84202	9.41815	6.51023	6.68e-10	1.80857	up	--	--	--	K19562|6.4e-09|boe:106344307|K19562 bifunctional dethiobiotin synthetase / adenosylmethionine---8-amino-7-oxononanoate aminotransferase [EC:6.3.3.3 2.6.1.62] | (RefSeq) bifunctional dethiobiotin synthetase/7,8-diamino-pelargonic acid aminotransferase, mitochondrial-like	Biotin metabolism (ko00780)	--	--	--	--	--	--	uncharacterized protein LOC100839812 [Brachypodium distachyon]
DfaA08G008380	79	76	86	283	232	326	2.46885	2.4976	3.00774	8.8739	8.13533	10.1954	1.29e-15	1.88155	up	--	--	Molecular Function: ubiquitin protein ligase activity (GO:0061630);;	K11982|2.2e-77|gmx:100807324|K11982 E3 ubiquitin-protein ligase RNF115/126 [EC:2.3.2.27] | (RefSeq) LOW QUALITY PROTEIN: probable E3 ubiquitin-protein ligase RHC2A	--	[O]	Posttranslational modification, protein turnover, chaperones	Protein of unknown function (DUF1117)	E3 ubiquitin-protein ligase RDUF2 OS=Arabidopsis thaliana OX=3702 GN=DURF2 PE=1 SV=1	O	Posttranslational modification, protein turnover, chaperones	hypothetical protein E2562_012094 [Oryza meyeriana var. granulata]
DfaB08G026120	1654	1402	1697	3390	2969	4034	79.7767	71.3718	91.9629	163.277	160.008	193.72	1.02e-21	1.217	up	--	--	Molecular Function: GTP binding (GO:0005525);;	K07937|1.9e-98|ats:109767307|K07937 ADP-ribosylation factor 1/2 | (RefSeq) LOC109767307; ADP-ribosylation factor	Endocytosis (ko04144)	[U]	Intracellular trafficking, secretion, and vesicular transport	ADP-ribosylation factor family	ADP-ribosylation factor OS=Zea mays OX=4577 GN=ARF1 PE=2 SV=2	U	Intracellular trafficking, secretion, and vesicular transport	unnamed protein product [Triticum turgidum subsp. durum]
DfaB03G019690	4690	4599	3988	1766	1334	1495	44.4368	45.9792	42.4368	16.699	14.1119	14.0959	4.73e-45	-1.43593	down	--	--	--	K02433|2.1e-48|apro:F751_6020|K02433 aspartyl-tRNA(Asn)/glutamyl-tRNA(Gln) amidotransferase subunit A [EC:6.3.5.6 6.3.5.7] | (RefSeq) Glutamyl-tRNA(Gln) amidotransferase subunit A	Aminoacyl-tRNA biosynthesis (ko00970)	[I]	Lipid transport and metabolism	CRAL/TRIO domain	Phosphatidylinositol/phosphatidylcholine transfer protein SFH6 OS=Arabidopsis thaliana OX=3702 GN=SFH6 PE=2 SV=1	I	Lipid transport and metabolism	phosphatidylinositol/phosphatidylcholine transfer protein SFH6-like isoform X1 [Aegilops tauschii subsp. tauschii]
DfaC04G015230	989	765	895	1929	1496	1959	35.4263	28.9141	36.0052	69.0144	59.8906	69.8574	5.79e-18	1.11312	up	[J]	Translation, ribosomal structure and biogenesis	Biological Process: maturation of LSU-rRNA from tricistronic rRNA transcript (SSU-rRNA, 5.8S rRNA, LSU-rRNA) (GO:0000463);; Molecular Function: structural constituent of ribosome (GO:0003735);; Cellular Component: cytosolic large ribosomal subunit (GO:0022625);;	K02937|2.0e-127|obr:102715010|K02937 large subunit ribosomal protein L7e | (RefSeq) 60S ribosomal protein L7-3-like	Ribosome (ko03010)	[J]	Translation, ribosomal structure and biogenesis	Ribosomal L30 N-terminal domain	60S ribosomal protein L7-3 OS=Arabidopsis thaliana OX=3702 GN=RPL7C PE=2 SV=1	J	Translation, ribosomal structure and biogenesis	PREDICTED: 60S ribosomal protein L7-3-like [Oryza brachyantha]
DfaB07G002260	289	316	258	38	47	44	5.13943	5.93576	5.15173	0.662026	0.919601	0.769243	3.99e-24	-2.62429	down	--	--	Biological Process: transcription elongation from RNA polymerase II promoter (GO:0006368);; Biological Process: histone modification (GO:0016570);; Cellular Component: Cdc73/Paf1 complex (GO:0016593);;	K15174|1.2e-190|dosa:Os08t0157100-01|K15174 RNA polymerase II-associated factor 1 | (RefSeq) Os08g0157100; RNA polymerase II-associated, Paf1 domain containing protein.	--	[K]	Transcription	Paf1	Protein PAF1 homolog OS=Arabidopsis thaliana OX=3702 GN=VIP2 PE=1 SV=1	K	Transcription	PREDICTED: protein PAF1 homolog [Oryza brachyantha]
Dfa0G073090	39	28	51	4298	3781	5064	0.608808	0.456282	0.898586	68.2518	67.1744	80.1851	1.38e-303	6.8667	up	[P]	Inorganic ion transport and metabolism	Biological Process: sulfate assimilation (GO:0000103);; Molecular Function: sulfate adenylyltransferase (ATP) activity (GO:0004781);;	K13811|9.7e-203|obr:102713996|K13811 3'-phosphoadenosine 5'-phosphosulfate synthase [EC:2.7.7.4 2.7.1.25] | (RefSeq) ATP-sulfurylase 3, chloroplastic	Purine metabolism (ko00230);; Monobactam biosynthesis (ko00261);; Selenocompound metabolism (ko00450);; Sulfur metabolism (ko00920)	[P]	Inorganic ion transport and metabolism	ATP-sulfurylase	ATP-sulfurylase 3, chloroplastic OS=Arabidopsis thaliana OX=3702 GN=APS3 PE=1 SV=1	P	Inorganic ion transport and metabolism	PREDICTED: ATP-sulfurylase 3, chloroplastic [Oryza brachyantha]
DfaB11G001760	1001	1008	905	180	166	172	12.4393	13.2127	12.6346	2.22773	2.30144	2.12115	3.94e-64	-2.39096	down	--	--	Molecular Function: ubiquitin protein ligase activity (GO:0061630);;	K19041|2.4e-33|mtr:MTR_4g085630|K19041 E3 ubiquitin-protein ligase RNF38/44 [EC:2.3.2.27] | (RefSeq) RING zinc finger protein, putative	--	[O]	Posttranslational modification, protein turnover, chaperones	Ring finger domain	Probable E3 ubiquitin-protein ligase HIP1 OS=Oryza sativa subsp. japonica OX=39947 GN=HIP1 PE=1 SV=2	O	Posttranslational modification, protein turnover, chaperones	E3 ubiquitin-protein ligase Praja-1 isoform X2 [Brachypodium distachyon]
DfaC02G008390	3	8	4	1085	922	1209	0.105799	0.398157	0.209939	57.2939	54.4383	63.6433	1.08e-88	7.71765	up	--	--	Biological Process: regulation of systemic acquired resistance (GO:0010112);;	--	--	--	--	NPR1 interacting	NRR repressor homolog 1 OS=Oryza sativa subsp. japonica OX=39947 GN=RH1 PE=1 SV=1	S	Function unknown	unnamed protein product [Triticum turgidum subsp. durum]
DfaC11G008740	39	36	24	402	325	510	1.29561	1.28596	0.911171	13.5754	12.2976	17.2014	7.01e-44	3.7121	up	--	--	--	K19045|4.8e-79|dosa:Os06t0125800-01|K19045 E3 ubiquitin-protein ligase BIG BROTHER and related proteins [EC:2.3.2.27] | (RefSeq) Os06g0125800; Zinc finger, RING/FYVE/PHD-type domain containing protein.	--	[O]	Posttranslational modification, protein turnover, chaperones	Ring finger domain	E3 ubiquitin-protein ligase BIG BROTHER OS=Arabidopsis thaliana OX=3702 GN=BB PE=1 SV=1	O	Posttranslational modification, protein turnover, chaperones	hypothetical protein E2562_016237 [Oryza meyeriana var. granulata]
DfaB12G008630	120	107	99	8	10	18	2.03783	1.91284	1.87649	0.124245	0.172397	0.289446	6.21e-12	-3.02477	down	--	--	Molecular Function: nucleic acid binding (GO:0003676);; Molecular Function: zinc ion binding (GO:0008270);;	--	--	--	--	Zinc knuckle	--	S	Function unknown	predicted protein [Hordeum vulgare subsp. vulgare]
DfaA12G003790	655	611	517	7185	6288	6366	8.47222	8.34913	7.51212	92.9026	90.9577	82.0606	6.08e-293	3.5714	up	[T]	Signal transduction mechanisms	Molecular Function: protein kinase activity (GO:0004672);; Molecular Function: ATP binding (GO:0005524);;	K04421|9.7e-289|ats:109758282|K04421 mitogen-activated protein kinase kinase kinase 3 [EC:2.7.11.25] | (RefSeq) LOC109758282; mitogen-activated protein kinase kinase kinase 3 isoform X1	--	[T]	Signal transduction mechanisms	Protein kinase domain	Mitogen-activated protein kinase kinase kinase 3 OS=Arabidopsis thaliana OX=3702 GN=MAPKKK3 PE=1 SV=1	T	Signal transduction mechanisms	mitogen-activated protein kinase kinase kinase 3 isoform X1 [Aegilops tauschii subsp. tauschii]
DfaB11G016460	16	6	6	52	51	97	1.6674	0.625144	0.674183	5.4857	5.92231	10.2026	6.45e-07	2.852	up	--	--	--	--	--	--	--	--	--	--	--	hypothetical protein E2562_016192 [Oryza meyeriana var. granulata]
DfaB02G014080	356	277	264	40	37	28	1.76231	1.44704	1.46876	0.194337	0.204366	0.135929	9.25e-28	-2.96998	down	--	--	Cellular Component: nucleus (GO:0005634);; Biological Process: regulation of transcription, DNA-templated (GO:0006355);; Biological Process: auxin-activated signaling pathway (GO:0009734);;	K14484|6.9e-50|ats:109732258|K14484 auxin-responsive protein IAA | (RefSeq) LOC109732258; auxin-responsive protein IAA16-like isoform X1	Plant hormone signal transduction (ko04075)	--	--	AUX/IAA family	Auxin-responsive protein IAA16 OS=Oryza sativa subsp. japonica OX=39947 GN=IAA16 PE=2 SV=1	K	Transcription	auxin-responsive protein IAA16-like isoform X2 [Aegilops tauschii subsp. tauschii]
DfaA07G013630	110	56	52	13	12	31	2.22977	1.20215	1.1877	0.247219	0.259085	0.622609	0.000858249	-1.80587	down	--	--	--	--	--	--	--	PWWP domain	--	S	Function unknown	uncharacterized protein LOC4345835 isoform X2 [Oryza sativa Japonica Group]
DfaC06G004290	3124	3042	2469	579	520	589	81.3927	83.6221	72.2469	15.057	15.1343	15.2605	2.46e-94	-2.25391	down	[T]	Signal transduction mechanisms	Molecular Function: protein serine/threonine phosphatase activity (GO:0004722);; Molecular Function: metal ion binding (GO:0046872);;	K14497|6.8e-134|ats:109744884|K14497 protein phosphatase 2C [EC:3.1.3.16] | (RefSeq) LOC109744884; probable protein phosphatase 2C 68	MAPK signaling pathway - plant (ko04016);; Plant hormone signal transduction (ko04075)	[T]	Signal transduction mechanisms	Protein phosphatase 2C	Probable protein phosphatase 2C 68 OS=Oryza sativa subsp. japonica OX=39947 GN=Os09g0325700 PE=2 SV=2	T	Signal transduction mechanisms	predicted protein, partial [Hordeum vulgare subsp. vulgare]
DfaB04G016950	8	30	18	77	48	37	0.082084	0.321161	0.200618	0.793041	0.557345	0.382054	0.00933531	1.55616	up	--	--	Molecular Function: protein dimerization activity (GO:0046983);;	--	--	--	--	bHLH-MYC and R2R3-MYB transcription factors N-terminal	Transcription factor LHW OS=Arabidopsis thaliana OX=3702 GN=LHW PE=1 SV=1	S	Function unknown	hypothetical protein GQ55_7G248900 [Panicum hallii var. hallii]
DfaA01G015380	228	227	228	842	629	684	1.99732	2.09377	2.24356	7.37235	6.16033	5.97038	3.48e-28	1.74383	up	[T]	Signal transduction mechanisms	Molecular Function: MAP kinase activity (GO:0004707);; Molecular Function: ATP binding (GO:0005524);;	K04371|6.2e-250|nsy:104234673|K04371 mitogen-activated protein kinase 1/3 [EC:2.7.11.24] | (RefSeq) mitogen-activated protein kinase 20 isoform X1	--	[T]	Signal transduction mechanisms	Protein kinase domain	Mitogen-activated protein kinase 10 OS=Oryza sativa subsp. japonica OX=39947 GN=MPK10 PE=2 SV=2	T	Signal transduction mechanisms	Mitogen-activated protein kinase 10, partial [Dichanthelium oligosanthes]
DfaB01G026010	276	186	227	79	90	61	16.144	11.4354	14.8752	4.57028	5.8709	3.52859	2.55e-07	-1.46385	down	--	--	Cellular Component: integral component of membrane (GO:0016021);;	K02882|1.2e-29|vvi:100260572|K02882 large subunit ribosomal protein L18Ae | (RefSeq) 60S ribosomal protein L18a-like	Ribosome (ko03010)	--	--	--	60S ribosomal protein L18a-like protein OS=Arabidopsis thaliana OX=3702 GN=At1g29970 PE=2 SV=2	S	Function unknown	60S ribosomal protein L18a-like protein [Oryza sativa Japonica Group]
DfaC11G015610	1578	1626	1292	633	523	556	16.6129	18.0596	15.2784	6.65097	6.14689	5.82085	4.61e-25	-1.29463	down	--	--	Molecular Function: metalloendopeptidase activity (GO:0004222);; Cellular Component: cytoplasm (GO:0005737);; Biological Process: cell adhesion (GO:0007155);; Molecular Function: peptidase activity (GO:0008233);; Cellular Component: membrane (GO:0016020);;	K01404|0.0e+00|bdi:100831389|K01404 leishmanolysin [EC:3.4.24.36] | (RefSeq) uncharacterized protein LOC100831389	--	[MV]	Cell wall/membrane/envelope biogenesis;; Defense mechanisms	Leishmanolysin	--	--	--	uncharacterized protein LOC100831389 [Brachypodium distachyon]
Dfa0G049220	11771	11886	10961	3843	3723	4374	125.285	133.489	131.042	40.8368	44.2591	46.3322	2.23e-61	-1.43904	down	[G]	Carbohydrate transport and metabolism	Molecular Function: 1,4-alpha-glucan branching enzyme activity (GO:0003844);; Molecular Function: hydrolase activity, hydrolyzing O-glycosyl compounds (GO:0004553);; Cellular Component: cytoplasm (GO:0005737);; Biological Process: carbohydrate metabolic process (GO:0005975);; Biological Process: glycogen biosynthetic process (GO:0005978);; Biological Process: starch metabolic process (GO:0005982)…	K00700|0.0e+00|bdi:100841966|K00700 1,4-alpha-glucan branching enzyme [EC:2.4.1.18] | (RefSeq) 1,4-alpha-glucan-branching enzyme 2, chloroplastic/amyloplastic	Starch and sucrose metabolism (ko00500)	[G]	Carbohydrate transport and metabolism	Alpha amylase, C-terminal all-beta domain	1,4-alpha-glucan-branching enzyme 2, chloroplastic/amyloplastic OS=Zea mays OX=4577 GN=SBE1 PE=1 SV=1	G	Carbohydrate transport and metabolism	1,4-alpha-glucan-branching enzyme 2, chloroplastic/amyloplastic [Brachypodium distachyon]
DfaB08G002600	33	54	57	1448	1440	1311	0.397684	0.682504	0.772464	17.5932	19.5739	15.8747	6.92e-133	4.9391	up	[P]	Inorganic ion transport and metabolism	Molecular Function: catalase activity (GO:0004096);; Cellular Component: peroxisome (GO:0005777);; Cellular Component: plasma membrane (GO:0005886);; Biological Process: circadian rhythm (GO:0007623);; Biological Process: response to water deprivation (GO:0009414);; Biological Process: response to light stimulus (GO:0009416);; Biological Process: response to bacterium (GO:0009617);; Biological Pr…	K03781|8.8e-287|obr:102706541|K03781 catalase [EC:1.11.1.6] | (RefSeq) catalase-1	Tryptophan metabolism (ko00380);; Glyoxylate and dicarboxylate metabolism (ko00630);; Carbon metabolism (ko01200);; MAPK signaling pathway - plant (ko04016);; Peroxisome (ko04146)	[P]	Inorganic ion transport and metabolism	Catalase	Catalase isozyme C OS=Oryza sativa subsp. indica OX=39946 GN=OsI_09857 PE=3 SV=1	P	Inorganic ion transport and metabolism	PREDICTED: catalase-1 [Oryza brachyantha]
DfaC01G009820	518	475	511	194	241	240	6.572	6.35646	7.27832	2.45456	3.41072	3.03238	1.67e-08	-1.05185	down	[F]	Nucleotide transport and metabolism	Molecular Function: molecular_function (GO:0003674);; Molecular Function: catalytic activity (GO:0003824);; Molecular Function: deoxycytidine kinase activity (GO:0004137);; Molecular Function: binding (GO:0005488);; Molecular Function: protein binding (GO:0005515);; Cellular Component: cellular_component (GO:0005575);; Cellular Component: intracellular (GO:0005622);; Cellular Component: cell (GO:…	--	--	[F]	Nucleotide transport and metabolism	Deoxynucleoside kinase	--	F	Nucleotide transport and metabolism	hypothetical protein E2562_029154 [Oryza meyeriana var. granulata]
DfaC03G005930	26	24	15	190	222	248	0.292089	0.284897	0.192723	2.20063	2.89184	2.87539	3.98e-26	3.41512	up	--	--	--	--	--	--	--	Agenet domain	--	S	Function unknown	unnamed protein product [Triticum turgidum subsp. durum]
DfaA03G020970	155	173	138	27	17	30	1.24874	1.47207	1.25164	0.215925	0.150414	0.239073	1.35e-13	-2.53781	down	[L]	Replication, recombination and repair	Molecular Function: nucleic acid binding (GO:0003676);; Molecular Function: ATP binding (GO:0005524);;	K12599|1.0e-74|ccp:CHC_T00010115001|K12599 antiviral helicase SKI2 [EC:3.6.4.-] | (RefSeq) superkiller viralicidic activity 2-like W	RNA degradation (ko03018)	[A]	RNA processing and modification	DSHCT (NUC185) domain	DExH-box ATP-dependent RNA helicase DExH15 chloroplastic OS=Arabidopsis thaliana OX=3702 GN=ISE2 PE=1 SV=2	A	RNA processing and modification	hypothetical protein E2562_010455 [Oryza meyeriana var. granulata]
DfaA07G007290	1178	1094	1016	2861	2784	3340	36.4151	35.6818	35.285	88.3028	96.1424	102.788	1.62e-50	1.54614	up	--	--	Molecular Function: transcription factor activity, sequence-specific DNA binding (GO:0003700);; Cellular Component: nucleus (GO:0005634);; Molecular Function: sequence-specific DNA binding (GO:0043565);;	K13425|3.4e-25|han:110922953|K13425 WRKY transcription factor 22 | (RefSeq) WRKY transcription factor 22-like	MAPK signaling pathway - plant (ko04016);; Plant-pathogen interaction (ko04626)	--	--	WRKY DNA -binding domain	WRKY transcription factor WRKY51 OS=Oryza sativa subsp. japonica OX=39947 GN=WRKY51 PE=1 SV=1	K	Transcription	putative WRKY transcription factor 11 [Hordeum vulgare]
DfaC01G021330	817	745	677	1564	1463	1425	5.94209	5.72124	5.53184	11.3666	11.8921	10.3262	1.92e-22	1.09018	up	[R]	General function prediction only	Cellular Component: ubiquitin ligase complex (GO:0000151);; Biological Process: mitotic cell cycle (GO:0000278);; Biological Process: mitotic cytokinesis (GO:0000281);; Biological Process: sister chromatid segregation (GO:0000819);; Biological Process: cytokinesis (GO:0000910);; Biological Process: cytokinesis by cell plate formation (GO:0000911);; Biological Process: blood vessel development (GO…	K14018|5.1e-14|apro:F751_4120|K14018 phospholipase A-2-activating protein | (RefSeq) Phospholipase A-2-activating protein	Protein processing in endoplasmic reticulum (ko04141)	[T]	Signal transduction mechanisms	DENN (AEX-3) domain	DENN domain and WD repeat-containing protein SCD1 OS=Arabidopsis thaliana OX=3702 GN=SCD1 PE=1 SV=1	T	Signal transduction mechanisms	hypothetical protein E2562_005890, partial [Oryza meyeriana var. granulata]
DfaC08G009430	48	62	75	14	7	21	2.62551	3.59674	4.64402	0.746882	0.397733	1.13484	0.000208499	-2.01336	down	--	--	--	--	--	--	--	--	--	--	--	uncharacterized protein LOC112875610 isoform X2 [Panicum hallii]
DfaA06G007500	1301	1179	1400	128	118	153	82.7807	79.1416	100.013	8.07986	8.3427	9.64577	1.64e-87	-3.1828	down	--	--	Molecular Function: calcium ion binding (GO:0005509);;	--	--	--	--	EF hand	--	S	Function unknown	PREDICTED: uncharacterized protein LOC102706962 [Oryza brachyantha]
DfaC05G008210	4	10	0	541	430	451	0.065895	0.215633	0	11.2213	9.97888	9.3338	6.66e-18	6.38818	up	--	--	Molecular Function: DNA binding (GO:0003677);; Cellular Component: nucleus (GO:0005634);;	K14491|9.2e-11|dosa:Os02t0796500-01|K14491 two-component response regulator ARR-B family | (RefSeq) Os02g0796500, ORR3, B-TYPE_RESPONSE_REGULATOR_3; B-type response regulator, Cytokinin signaling	Plant hormone signal transduction (ko04075)	--	--	Myb-like DNA-binding domain	Myb family transcription factor EFM OS=Arabidopsis thaliana OX=3702 GN=EFM PE=1 SV=2	K	Transcription	transcription factor NIGTH1 [Setaria italica]
DfaA04G008790	344	315	257	102	68	65	8.11235	7.84473	6.79199	2.38334	1.76699	1.51242	9.54e-14	-1.85585	down	--	--	Molecular Function: peptidyl-prolyl cis-trans isomerase activity (GO:0003755);;	K14826|1.9e-89|sita:101771287|K14826 FK506-binding nuclear protein [EC:5.2.1.8] | (RefSeq) peptidyl-prolyl cis-trans isomerase FKBP53	--	[O]	Posttranslational modification, protein turnover, chaperones	Nucleoplasmin-like domain	Peptidyl-prolyl cis-trans isomerase FKBP53 OS=Arabidopsis thaliana OX=3702 GN=FKBP53 PE=1 SV=1	O	Posttranslational modification, protein turnover, chaperones	unnamed protein product [Digitaria exilis]
DfaB12G009020	321	273	308	920	784	954	6.57115	5.91246	7.09565	18.847	17.9799	19.4981	2.63e-32	1.64899	up	--	--	Cellular Component: nucleus (GO:0005634);; Molecular Function: protein heterodimerization activity (GO:0046982);;	K21752|1.4e-110|obr:102708657|K21752 Dr1-associated corepressor | (RefSeq) dr1-associated corepressor-like	--	[K]	Transcription	Histone-like transcription factor (CBF/NF-Y) and archaeal histone	--	K	Transcription	PREDICTED: dr1-associated corepressor-like [Oryza brachyantha]
DfaA07G011600	1100	960	1110	412	382	481	15.7766	14.5335	17.8834	5.88868	6.12158	6.86058	1.04e-17	-1.21898	down	[I]	Lipid transport and metabolism	Cellular Component: mitochondrion (GO:0005739);; Biological Process: leucine catabolic process (GO:0006552);; Molecular Function: ligase activity (GO:0016874);; Cellular Component: methylcrotonoyl-CoA carboxylase complex (GO:1905202);;	K01969|9.4e-301|bdi:100826561|K01969 3-methylcrotonyl-CoA carboxylase beta subunit [EC:6.4.1.4] | (RefSeq) methylcrotonoyl-CoA carboxylase beta chain, mitochondrial	Valine, leucine and isoleucine degradation (ko00280)	[EI]	Amino acid transport and metabolism;; Lipid transport and metabolism	Carboxyl transferase domain	Methylcrotonoyl-CoA carboxylase beta chain, mitochondrial OS=Arabidopsis thaliana OX=3702 GN=MCCB PE=2 SV=1	--	--	methylcrotonoyl-CoA carboxylase beta chain, mitochondrial [Brachypodium distachyon]
DfaA12G008030	131	105	94	21	9	19	2.11562	1.78427	1.70404	0.323623	0.154552	0.296845	4.29e-10	-2.61807	down	[K]	Transcription	Molecular Function: DNA binding (GO:0003677);; Molecular Function: transcription factor activity, sequence-specific DNA binding (GO:0003700);; Biological Process: DNA-templated transcription, initiation (GO:0006352);; Cellular Component: chloroplast (GO:0009507);; Molecular Function: sigma factor activity (GO:0016987);;	K01872|4.4e-106|pvu:PHAVU_007G142900g|K01872 alanyl-tRNA synthetase [EC:6.1.1.7] | (RefSeq) hypothetical protein	Aminoacyl-tRNA biosynthesis (ko00970)	--	--	Sigma-70 region 3	RNA polymerase sigma factor sigB OS=Arabidopsis thaliana OX=3702 GN=SIGB PE=2 SV=2	K	Transcription	RNA polymerase sigma factor sigB [Panicum hallii]
Dfa0G057580	27	25	15	123	72	130	1.28697	1.2109	0.751889	5.85453	3.78812	6.16152	1.21e-08	2.33163	up	--	--	--	--	--	[K]	Transcription	--	--	--	--	PREDICTED: uncharacterized protein LOC102707722 [Oryza brachyantha]
DfaC04G016520	148	114	94	46	39	62	1.81867	1.47594	1.29577	0.559072	0.531117	0.758631	0.000770294	-1.16369	down	[HT]	Coenzyme transport and metabolism;; Signal transduction mechanisms	Molecular Function: protein kinase activity (GO:0004672);; Molecular Function: ATP binding (GO:0005524);; Cellular Component: plastoglobule (GO:0010287);;	K08869|0.0e+00|dosa:Os04t0640500-01|K08869 aarF domain-containing kinase | (RefSeq) Os04g0640500; ABC-1 domain containing protein.	--	[R]	General function prediction only	ABC1 family	Uncharacterized aarF domain-containing protein kinase At1g71810, chloroplastic OS=Arabidopsis thaliana OX=3702 GN=At1g71810 PE=1 SV=1	S	Function unknown	uncharacterized aarF domain-containing protein kinase At1g71810, chloroplastic isoform X1 [Oryza sativa Japonica Group]
DfaB03G001020	67	69	63	6	0	9	3.35664	3.62661	3.53252	0.252497	0	0.447865	7.19e-08	-3.50809	down	--	--	Cellular Component: integral component of membrane (GO:0016021);;	--	--	[O]	Posttranslational modification, protein turnover, chaperones	--	Protein LOW PSII ACCUMULATION 2, chloroplastic OS=Arabidopsis thaliana OX=3702 GN=LPA2 PE=1 SV=1	O	Posttranslational modification, protein turnover, chaperones	hypothetical protein EJB05_25404 [Eragrostis curvula]
DfaA03G000950	23	27	14	128	100	161	0.453702	0.555795	0.294711	2.51499	2.19652	3.15983	4.76e-12	2.65954	up	--	--	--	K07374|1.4e-14|pxb:103930138|K07374 tubulin alpha | (RefSeq) tubulin alpha-4 chain-like	Phagosome (ko04145)	--	--	--	--	--	--	uncharacterized protein C2845_PM15G13560 [Panicum miliaceum]
Dfa0G056250	154	110	73	574	240	446	1.64092	1.23636	0.872702	6.12275	2.85912	4.73996	2.87e-10	1.97465	up	--	--	Molecular Function: transcription regulatory region sequence-specific DNA binding (GO:0000976);; Molecular Function: transcription factor activity, sequence-specific DNA binding (GO:0003700);; Molecular Function: transcription cofactor activity (GO:0003712);; Cellular Component: nucleus (GO:0005634);; Biological Process: regulation of transcription, DNA-templated (GO:0006355);; Molecular Function…	K09422|2.8e-188|bdi:100843336|K09422 transcription factor MYB, plant | (RefSeq) transcription factor MYB3R-2	--	[K]	Transcription	Myb-like DNA-binding domain	Transcription factor MYB3R-2 OS=Oryza sativa subsp. japonica OX=39947 GN=MYB3R-2 PE=2 SV=1	--	--	MYB3R transcription factor [Triticum aestivum]
DfaA01G007070	98	86	83	220	227	272	1.54089	1.42888	1.47155	3.4596	4.00185	4.26138	9.47e-11	1.52003	up	--	--	Molecular Function: metal ion binding (GO:0046872);;	K10666|1.7e-243|dosa:Os01t0830200-01|K10666 E3 ubiquitin-protein ligase RNF5 [EC:2.3.2.27] | (RefSeq) Os01g0830200; Zinc finger, RING/FYVE/PHD-type domain containing protein.	Protein processing in endoplasmic reticulum (ko04141)	[O]	Posttranslational modification, protein turnover, chaperones	Zinc finger, C3HC4 type (RING finger)	E3 ubiquitin-protein ligase RMA1 OS=Arabidopsis thaliana OX=3702 GN=RMA1 PE=1 SV=1	O	Posttranslational modification, protein turnover, chaperones	uncharacterized protein LOC9270054 [Oryza sativa Japonica Group]
DfaB08G001430	131	75	114	40	21	23	2.5993	1.56955	2.54241	0.78826	0.452714	0.451282	1.41e-05	-1.81077	down	--	--	Molecular Function: molecular_function (GO:0003674);; Molecular Function: nucleic acid binding (GO:0003676);; Molecular Function: RNA binding (GO:0003723);; Molecular Function: catalytic activity (GO:0003824);; Molecular Function: nuclease activity (GO:0004518);; Molecular Function: endonuclease activity (GO:0004519);; Molecular Function: binding (GO:0005488);; Cellular Component: cellular_compon…	K01183|2.7e-13|tcc:18602411|K01183 chitinase [EC:3.2.1.14] | (RefSeq) pentatricopeptide repeat-containing protein At1g62350	Amino sugar and nucleotide sugar metabolism (ko00520)	[R]	General function prediction only	PPR repeat family	Pentatricopeptide repeat-containing protein At3g53170 OS=Arabidopsis thaliana OX=3702 GN=At3g53170 PE=3 SV=1	J	Translation, ribosomal structure and biogenesis	pentatricopeptide repeat-containing protein At3g53170 isoform X2 [Sorghum bicolor]
DfaC06G014470	2237	1925	2098	694	561	718	13.1213	11.9114	13.8209	4.06037	3.67432	4.19215	5.1e-43	-1.57187	down	--	--	Molecular Function: transcription cofactor activity (GO:0003712);; Biological Process: regulation of transcription from RNA polymerase II promoter (GO:0006357);; Cellular Component: mediator complex (GO:0016592);;	K15151|2.1e-84|obr:102719229|K15151 mediator of RNA polymerase II transcription subunit 10 | (RefSeq) mediator of RNA polymerase II transcription subunit 10b-like	--	[K]	Transcription	Transcription factor subunit Med10 of Mediator complex	Mediator of RNA polymerase II transcription subunit 10b OS=Arabidopsis thaliana OX=3702 GN=MED10B PE=1 SV=1	K	Transcription	PREDICTED: mediator of RNA polymerase II transcription subunit 10b-like [Oryza brachyantha]
DfaA02G016260	1103	1006	747	9713	8215	8212	11.519	11.0843	8.76607	101.328	95.8838	85.4175	9.7e-165	3.29125	up	[T]	Signal transduction mechanisms	Molecular Function: ATP binding (GO:0005524);; Cellular Component: membrane (GO:0016020);; Molecular Function: ATPase activity (GO:0016887);;	K05681|3.0e-83|gmx:100818395|K05681 ATP-binding cassette, subfamily G (WHITE), member 2 | (RefSeq) ABC transporter G family member 5	ABC transporters (ko02010)	[Q]	Secondary metabolites biosynthesis, transport and catabolism	ABC-2 type transporter	ABC transporter G family member 5 OS=Oryza sativa subsp. japonica OX=39947 GN=RCN1 PE=1 SV=1	Q	Secondary metabolites biosynthesis, transport and catabolism	hypothetical protein E2562_008373 [Oryza meyeriana var. granulata]
DfaB07G010980	216	173	210	6	10	17	4.44539	3.75608	4.84498	0.105166	0.220363	0.339626	2.15e-24	-4.02437	down	[R]	General function prediction only	Biological Process: lipid catabolic process (GO:0016042);; Molecular Function: hydrolase activity (GO:0016787);;	K16815|9.9e-13|gsl:Gasu_03780|K16815 calcium-independent phospholipase A2-gamma | (RefSeq) hypothetical protein	--	[I]	Lipid transport and metabolism	Patatin-like phospholipase	Patatin-like protein 2 OS=Arabidopsis thaliana OX=3702 GN=PLP2 PE=1 SV=1	I	Lipid transport and metabolism	patatin-like protein 2 [Aegilops tauschii subsp. tauschii]
DfaB08G026930	4	11	0	583	515	725	0.096778	0.300647	0	15.9536	15.7856	19.7923	2.11e-14	6.4983	up	[HR]	Coenzyme transport and metabolism;; General function prediction only	--	K08726|2.7e-148|bdi:100841009|K08726 soluble epoxide hydrolase / lipid-phosphate phosphatase [EC:3.3.2.10 3.1.3.76] | (RefSeq) uncharacterized protein LOC100841009	Arachidonic acid metabolism (ko00590);; Peroxisome (ko04146)	[I]	Lipid transport and metabolism	alpha/beta hydrolase fold	--	I	Lipid transport and metabolism	hypothetical protein E2562_013982 [Oryza meyeriana var. granulata]
DfaB06G011510	909	936	802	279	259	238	11.1611	12.1284	11.0571	3.41637	3.54252	2.90034	5.38e-30	-1.66861	down	[K]	Transcription	Molecular Function: transcription factor activity, sequence-specific DNA binding (GO:0003700);; Biological Process: DNA-templated transcription, initiation (GO:0006352);; Cellular Component: chloroplast (GO:0009507);; Molecular Function: sigma factor activity (GO:0016987);; Biological Process: cellular response to redox state (GO:0071461);; Biological Process: cellular response to light stimulus …	K03086|1.4e-223|obr:102701287|K03086 RNA polymerase primary sigma factor | (RefSeq) RNA polymerase sigma factor sigA	--	--	--	Sigma-70 region 3	RNA polymerase sigma factor sigA OS=Oryza sativa subsp. japonica OX=39947 GN=SIGA PE=2 SV=2	K	Transcription	PREDICTED: LOW QUALITY PROTEIN: RNA polymerase sigma factor sigA [Oryza brachyantha]
DfaA01G030630	459	368	358	103	106	144	31.4793	26.5814	27.5101	7.04623	8.10299	9.82163	2.23e-14	-1.64042	down	--	--	--	--	--	--	--	--	--	--	--	hypothetical protein EJB05_31857, partial [Eragrostis curvula]
DfaC06G011640	21	41	12	193	150	152	0.24771	0.521624	0.163385	2.34271	2.02533	1.83017	6.71e-12	2.79369	up	[T]	Signal transduction mechanisms	Molecular Function: ATP binding (GO:0005524);; Cellular Component: integral component of membrane (GO:0016021);; Molecular Function: ATPase activity (GO:0016887);;	K05681|6.3e-68|cme:CYME_CMS467C|K05681 ATP-binding cassette, subfamily G (WHITE), member 2 | (RefSeq) ATP-binding cassette, sub-family G, member 2	ABC transporters (ko02010)	[Q]	Secondary metabolites biosynthesis, transport and catabolism	ABC-2 type transporter	ABC transporter G family member 11 OS=Arabidopsis thaliana OX=3702 GN=ABCG11 PE=1 SV=1	Q	Secondary metabolites biosynthesis, transport and catabolism	ABC transporter G family member 11-like isoform X2 [Aegilops tauschii subsp. tauschii]
DfaA10G006400	37	46	45	3	6	2	0.274161	0.359545	0.377333	0.022279	0.045591	0.011168	2.96e-06	-3.27165	down	--	--	Molecular Function: DNA binding (GO:0003677);; Molecular Function: endonuclease activity (GO:0004519);; Biological Process: DNA repair (GO:0006281);; Molecular Function: kinase activity (GO:0016301);;	K22804|8.3e-86|bna:106442438|K22804 structural maintenance of chromosomes protein 6 | (RefSeq) structural maintenance of chromosomes protein 6B-like	--	[R]	General function prediction only	Reverse transcriptase (RNA-dependent DNA polymerase)	--	L	Replication, recombination and repair	Protein kinase domain superfamily protein [Zea mays]
DfaA08G024860	64	54	74	6	25	14	2.63385	2.33619	3.39846	0.246753	1.12925	0.555787	0.000933516	-1.91226	down	[O]	Posttranslational modification, protein turnover, chaperones	Molecular Function: glutathione transferase activity (GO:0004364);; Cellular Component: cytoplasm (GO:0005737);; Biological Process: glutathione metabolic process (GO:0006749);;	K00799|3.1e-92|sita:101772403|K00799 glutathione S-transferase [EC:2.5.1.18] | (RefSeq) probable glutathione S-transferase GSTU1	Glutathione metabolism (ko00480)	[O]	Posttranslational modification, protein turnover, chaperones	Glutathione S-transferase, N-terminal domain	Probable glutathione S-transferase GSTU1 OS=Oryza sativa subsp. japonica OX=39947 GN=GSTU1 PE=1 SV=1	O	Posttranslational modification, protein turnover, chaperones	probable glutathione S-transferase GSTU1 [Setaria italica]
DfaB01G004900	181	209	194	398	405	326	1.74853	2.12651	2.10168	3.83577	4.37407	3.12861	3.77e-07	1.0449	up	--	--	Molecular Function: ADP binding (GO:0043531);;	K13459|0.0e+00|bdi:100826526|K13459 disease resistance protein RPS2 | (RefSeq) disease resistance protein RPS2	Plant-pathogen interaction (ko04626)	[T]	Signal transduction mechanisms	NB-ARC domain	Disease resistance protein RPS2 OS=Arabidopsis thaliana OX=3702 GN=RPS2 PE=1 SV=1	T	Signal transduction mechanisms	disease resistance protein RPS2 [Brachypodium distachyon]
DfaA03G005810	1571	1234	994	245	222	154	12.9163	10.7024	9.17458	2.00976	2.03593	1.25276	2.55e-35	-2.49414	down	[G]	Carbohydrate transport and metabolism	Cellular Component: integral component of membrane (GO:0016021);; Molecular Function: transmembrane transporter activity (GO:0022857);;	K08150|1.1e-38|cmos:111434303|K08150 MFS transporter, SP family, solute carrier family 2 (myo-inositol transporter), member 13 | (RefSeq) probable inositol transporter 2	--	[R]	General function prediction only	Sugar (and other) transporter	Monosaccharide-sensing protein 2 OS=Arabidopsis thaliana OX=3702 GN=MSSP2 PE=1 SV=2	U	Intracellular trafficking, secretion, and vesicular transport	PREDICTED: monosaccharide-sensing protein 2-like [Oryza brachyantha]
DfaA02G003870	979	865	818	291	357	257	23.1096	21.5418	21.6655	6.83855	9.39378	6.03535	5.81e-16	-1.44368	down	--	--	Cellular Component: integral component of membrane (GO:0016021);;	--	--	[TR]	Signal transduction mechanisms;; General function prediction only	TLC domain	--	T	Signal transduction mechanisms	transmembrane protein 56 [Oryza sativa Japonica Group]
DfaB11G009070	194	192	174	1481	1288	1782	3.61951	3.78602	3.6409	27.6718	26.9365	33.1932	2.52e-100	3.10884	up	[T]	Signal transduction mechanisms	Biological Process: MAPK cascade (GO:0000165);; Biological Process: activation of MAPKK activity (GO:0000186);; Biological Process: microtubule cytoskeleton organization (GO:0000226);; Biological Process: response to acid chemical (GO:0001101);; Biological Process: regulation of protein phosphorylation (GO:0001932);; Biological Process: positive regulation of protein phosphorylation (GO:0001934);…	K20716|5.7e-155|ats:109740408|K20716 mitogen-activated protein kinase kinase kinase 17/18 | (RefSeq) LOC109740408; mitogen-activated protein kinase kinase kinase A-like	MAPK signaling pathway - plant (ko04016)	[T]	Signal transduction mechanisms	Protein kinase domain	Mitogen-activated protein kinase kinase kinase 18 OS=Arabidopsis thaliana OX=3702 GN=MAPKKK18 PE=1 SV=1	T	Signal transduction mechanisms	hypothetical protein E2562_038685 [Oryza meyeriana var. granulata]
DfaA12G010490	37	48	28	68	60	143	0.956954	1.32592	0.804503	1.78523	1.75948	3.74181	0.00387283	1.32482	up	--	--	--	K19042|8.6e-73|bdi:100838504|K19042 E3 ubiquitin-protein ligase BOI and related proteins [EC:2.3.2.27] | (RefSeq) probable BOI-related E3 ubiquitin-protein ligase 3	--	[O]	Posttranslational modification, protein turnover, chaperones	Zinc finger, C3HC4 type (RING finger)	Probable BOI-related E3 ubiquitin-protein ligase 3 OS=Arabidopsis thaliana OX=3702 GN=BRG3 PE=1 SV=1	O	Posttranslational modification, protein turnover, chaperones	probable BOI-related E3 ubiquitin-protein ligase 3 [Brachypodium distachyon]
DfaB01G005610	2922	2539	2563	137	87	111	197.354	180.91	194.443	9.17775	6.52866	7.40329	1.42e-225	-4.48137	down	--	--	Cellular Component: integral component of membrane (GO:0016021);;	--	--	--	--	--	--	S	Function unknown	hypothetical protein OsI_04164 [Oryza sativa Indica Group]
DfaA03G000830	496	419	371	84	54	66	6.71906	5.99896	5.64397	1.13283	0.804211	0.882192	1.25e-30	-2.54926	down	--	--	--	--	--	--	--	--	--	--	--	uncharacterized protein LOC4328122 isoform X4 [Oryza sativa Japonica Group]
DfaC10G001660	1208	1111	1047	3020	2761	3526	14.8316	14.3928	14.4466	37.0406	37.894	43.1238	8.29e-50	1.56103	up	--	--	Molecular Function: metal ion binding (GO:0046872);;	K08852|1.7e-07|mpp:MICPUCDRAFT_15400|K08852 serine/threonine-protein kinase/endoribonuclease IRE1 [EC:2.7.11.1 3.1.26.-] | (RefSeq) hypothetical protein	Protein processing in endoplasmic reticulum (ko04141)	[R]	General function prediction only	Zinc finger C-x8-C-x5-C-x3-H type (and similar)	Zinc finger CCCH domain-containing protein 63 OS=Oryza sativa subsp. japonica OX=39947 GN=Os11g0472000 PE=2 SV=2	S	Function unknown	hypothetical protein E2562_033938, partial [Oryza meyeriana var. granulata]
DfaB04G015000	301	290	296	119	110	177	12.3835	12.5997	13.6986	4.88058	5.06159	7.25642	1.49e-05	-1.03165	down	--	--	--	--	--	--	--	GRAM domain	Putative GEM-like protein 8 OS=Arabidopsis thaliana OX=3702 GN=At5g23370 PE=3 SV=1	S	Function unknown	unnamed protein product [Digitaria exilis]
DfaA11G012130	256	243	175	41	23	16	3.27673	3.27304	2.50997	0.512805	0.328011	0.193481	9.13e-17	-2.94262	down	--	--	Cellular Component: mitochondrial inner membrane (GO:0005743);; Molecular Function: NADH dehydrogenase (ubiquinone) activity (GO:0008137);; Molecular Function: electron carrier activity (GO:0009055);; Cellular Component: respiratory chain (GO:0070469);;	K11352|5.1e-12|dosa:Os10t0579300-01|K11352 NADH dehydrogenase (ubiquinone) 1 alpha subcomplex subunit 12 | (RefSeq) Os10g0579300; NADH:ubiquinone oxidoreductase 17.2 kD subunit family protein.	Oxidative phosphorylation (ko00190)	[C]	Energy production and conversion	--	Probable NADH dehydrogenase [ubiquinone] 1 alpha subcomplex subunit 12 OS=Arabidopsis thaliana OX=3702 GN=At3g03100 PE=1 SV=1	C	Energy production and conversion	PREDICTED: probable NADH dehydrogenase [ubiquinone] 1 alpha subcomplex subunit 12 [Oryza brachyantha]
DfaC07G010380	477	418	420	138	109	187	18.9372	17.5117	18.7252	5.47114	4.81327	7.38346	2.31e-12	-1.50235	down	--	--	Biological Process: transcription, DNA-templated (GO:0006351);; Molecular Function: sequence-specific DNA binding (GO:0043565);;	--	--	--	--	Seed dormancy control	--	S	Function unknown	protein DOG1-like 4 [Brachypodium distachyon]
DfaA03G008080	14666	12620	12386	4167	3564	3886	142.568	129.436	135.233	40.4351	38.6904	37.6007	2.25e-104	-1.67404	down	--	--	Biological Process: lipid transport (GO:0006869);; Molecular Function: lipid binding (GO:0008289);; Cellular Component: integral component of membrane (GO:0016021);;	--	--	[R]	General function prediction only	C2 domain	C2 domain-containing protein At1g53590 OS=Arabidopsis thaliana OX=3702 GN=NTMC2T6.1 PE=1 SV=2	M	Cell wall/membrane/envelope biogenesis	hypothetical protein GQ55_1G157800 [Panicum hallii var. hallii]
DfaA09G000460	2754	1826	1973	7401	6422	7193	35.657	24.9515	28.7009	95.696	92.9065	92.7259	3.19e-46	1.78041	up	--	--	Molecular Function: protein dimerization activity (GO:0046983);;	K13422|8.5e-285|zma:541694|K13422 transcription factor MYC2 | (RefSeq) myc7; myc transcription factor 7	MAPK signaling pathway - plant (ko04016);; Plant hormone signal transduction (ko04075)	--	--	bHLH-MYC and R2R3-MYB transcription factors N-terminal	Transcription factor MYC2 OS=Oryza sativa subsp. japonica OX=39947 GN=MYC2 PE=1 SV=1	K	Transcription	Transcription factor MYC2 [Zea mays]
DfaC11G012220	26	23	12	155	178	228	0.378007	0.350934	0.194492	2.28028	2.94353	3.35926	9.53e-20	3.26694	up	[M]	Cell wall/membrane/envelope biogenesis	Cellular Component: Golgi apparatus (GO:0005794);; Biological Process: protein glycosylation (GO:0006486);; Cellular Component: integral component of membrane (GO:0016021);; Molecular Function: transferase activity, transferring glycosyl groups (GO:0016757);; Molecular Function: carbohydrate binding (GO:0030246);;	K20843|2.7e-274|ats:109753795|K20843 hydroxyproline O-galactosyltransferase 2/3/4/5/6 [EC:2.4.1.-] | (RefSeq) LOC109753795; hydroxyproline O-galactosyltransferase GALT2-like	--	[G]	Carbohydrate transport and metabolism	Galactoside-binding lectin	Hydroxyproline O-galactosyltransferase GALT2 OS=Arabidopsis thaliana OX=3702 GN=GALT2 PE=1 SV=1	G	Carbohydrate transport and metabolism	predicted protein [Hordeum vulgare subsp. vulgare]
DfaB11G017340	351	219	281	805	762	996	8.50859	5.58784	7.65047	19.5096	20.6549	24.0707	6.81e-20	1.68396	up	--	--	Cellular Component: integral component of membrane (GO:0016021);;	--	--	--	--	Protein of unknown function (DUF1218)	--	S	Function unknown	PREDICTED: uncharacterized protein LOC102706663 [Oryza brachyantha]
DfaC08G003020	0	0	5	1587	1520	1500	0	0	0.060717	18.3791	19.6846	17.3166	4.26e-63	9.58334	up	[T]	Signal transduction mechanisms	Biological Process: phosphorelay signal transduction system (GO:0000160);;	K14491|1.6e-146|dosa:Os06t0647200-01|K14491 two-component response regulator ARR-B family | (RefSeq) Os06g0647200; Similar to Response regulator.	Plant hormone signal transduction (ko04075)	[K]	Transcription	Response regulator receiver domain	Two-component response regulator ORR25 OS=Oryza sativa subsp. japonica OX=39947 GN=RR25 PE=3 SV=1	K	Transcription	hypothetical protein E2562_019157 [Oryza meyeriana var. granulata]
DfaA01G023120	157	155	184	53	79	76	5.65716	5.89803	7.45787	1.91028	3.16277	2.72945	0.000218051	-1.14418	down	[O]	Posttranslational modification, protein turnover, chaperones	Biological Process: protein peptidyl-prolyl isomerization (GO:0000413);; Molecular Function: peptidyl-prolyl cis-trans isomerase activity (GO:0003755);; Cellular Component: cellular_component (GO:0005575);; Cellular Component: intracellular (GO:0005622);; Cellular Component: cell (GO:0005623);; Cellular Component: cytoplasm (GO:0005737);; Cellular Component: chloroplast (GO:0009507);; Cellular Co…	K03768|2.5e-109|ats:109769227|K03768 peptidyl-prolyl cis-trans isomerase B (cyclophilin B) [EC:5.2.1.8] | (RefSeq) LOC109769227; peptidyl-prolyl cis-trans isomerase-like	--	[O]	Posttranslational modification, protein turnover, chaperones	Cyclophilin type peptidyl-prolyl cis-trans isomerase/CLD	Peptidyl-prolyl cis-trans isomerase CYP20-3, chloroplastic OS=Arabidopsis thaliana OX=3702 GN=CYP20-3 PE=1 SV=1	O	Posttranslational modification, protein turnover, chaperones	hypothetical protein E2562_035638 [Oryza meyeriana var. granulata]
DfaB08G002520	254	286	263	597	515	633	7.67913	9.11855	8.9424	18.0293	17.3854	19.0563	2.63e-14	1.20782	up	[F]	Nucleotide transport and metabolism	Molecular Function: adenylate kinase activity (GO:0004017);; Molecular Function: ATP binding (GO:0005524);;	K00939|1.0e-138|sita:101784185|K00939 adenylate kinase [EC:2.7.4.3] | (RefSeq) probable adenylate kinase 1, chloroplastic	Purine metabolism (ko00230);; Thiamine metabolism (ko00730)	[F]	Nucleotide transport and metabolism	Adenylate kinase	Probable adenylate kinase 1, chloroplastic OS=Oryza sativa subsp. japonica OX=39947 GN=Os03g0130400 PE=2 SV=1	F	Nucleotide transport and metabolism	Adenylate kinase 1 chloroplastic [Zea mays]
DfaA03G004010	638	671	566	253	247	162	2.46229	2.73521	2.45476	0.97371	1.06198	0.622003	2.7e-11	-1.39372	down	--	--	Molecular Function: histone acetyltransferase activity (GO:0004402);; Cellular Component: nucleus (GO:0005634);; Biological Process: regulation of transcription, DNA-templated (GO:0006355);; Cellular Component: plasmodesma (GO:0009506);; Biological Process: secondary shoot formation (GO:0010223);; Molecular Function: histone binding (GO:0042393);; Biological Process: histone H3 acetylation (GO:00…	K22768|0.0e+00|osa:4328584|K22768 methyl-CpG-binding domain-containing protein 9 [EC:2.3.1.48] | (RefSeq) methyl-CpG-binding domain-containing protein 9 isoform X1	--	--	--	PHD-finger	Methyl-CpG-binding domain-containing protein 9 OS=Arabidopsis thaliana OX=3702 GN=MBD9 PE=2 SV=1	S	Function unknown	methyl-CpG-binding domain-containing protein 9 isoform X1 [Oryza sativa Japonica Group]
DfaC08G005960	276	294	235	100	87	66	4.13408	4.65377	3.95528	1.49188	1.44612	0.985551	6.25e-10	-1.56142	down	--	--	--	--	--	--	--	Domain of unknown function (DUF3527)	--	S	Function unknown	hypothetical protein E2562_023958 [Oryza meyeriana var. granulata]
DfaB07G008460	342	283	229	902	1016	725	6.36022	5.54869	4.78682	16.787	21.15	13.4457	5.5e-19	1.73614	up	--	--	--	--	--	--	--	--	--	--	--	hypothetical protein E2562_030460 [Oryza meyeriana var. granulata]
DfaB02G005950	380	326	282	145	114	100	4.63974	4.18894	3.85529	1.76475	1.5504	1.21416	1.71e-09	-1.35428	down	[T]	Signal transduction mechanisms	Biological Process: cell cycle checkpoint (GO:0000075);; Molecular Function: nucleotide binding (GO:0000166);; Biological Process: mitotic cell cycle (GO:0000278);; Biological Process: regulation of cell growth (GO:0001558);; Molecular Function: molecular_function (GO:0003674);; Molecular Function: catalytic activity (GO:0003824);; Molecular Function: protein kinase activity (GO:0004672);; Molecu…	K18669|1.4e-115|vcn:VOLCADRAFT_77582|K18669 dual specificity tyrosine-phosphorylation-regulated kinase 2/3/4 [EC:2.7.12.1] | (RefSeq) hypothetical protein	--	[R]	General function prediction only	Protein kinase domain	Dual specificity protein kinase YAK1 homolog OS=Arabidopsis thaliana OX=3702 GN=YAK1 PE=1 SV=1	T	Signal transduction mechanisms	hypothetical protein E2562_007694 [Oryza meyeriana var. granulata]
DfaA01G007000	61	57	41	189	180	149	1.07292	1.0627	0.806324	3.34207	3.5572	2.62226	1.02e-09	1.79418	up	[P]	Inorganic ion transport and metabolism	Cellular Component: integral component of plasma membrane (GO:0005887);; Molecular Function: ammonium transmembrane transporter activity (GO:0008519);;	K03320|1.4e-249|osa:4327433|K03320 ammonium transporter, Amt family | (RefSeq) ammonium transporter 2 member 3	--	[P]	Inorganic ion transport and metabolism	Ammonium Transporter Family	Ammonium transporter 2 member 3 OS=Oryza sativa subsp. japonica OX=39947 GN=AMT2-3 PE=2 SV=1	P	Inorganic ion transport and metabolism	ammonium transporter 2 member 3 [Setaria viridis]
DfaB01G006760	237	175	177	400	308	465	15.3905	11.9431	12.9278	25.9269	22.368	30.0807	1.81e-07	1.08394	up	--	--	Cellular Component: nucleus (GO:0005634);; Molecular Function: sequence-specific DNA binding (GO:0043565);; Biological Process: positive regulation of transcription, DNA-templated (GO:0045893);; Molecular Function: protein heterodimerization activity (GO:0046982);;	K08065|1.3e-54|bdi:100831223|K08065 nuclear transcription Y subunit beta | (RefSeq) nuclear transcription factor Y subunit B-3	--	[K]	Transcription	Histone-like transcription factor (CBF/NF-Y) and archaeal histone	Nuclear transcription factor Y subunit B-2 OS=Oryza sativa subsp. japonica OX=39947 GN=NFYB2 PE=1 SV=1	B	Chromatin structure and dynamics	nuclear transcription factor Y subunit B-3 [Brachypodium distachyon]
DfaC01G014960	64	29	36	91	70	121	3.96883	1.87501	2.47023	5.64504	4.83716	7.49772	0.0036273	1.21011	up	[L]	Replication, recombination and repair	--	K07466|2.0e-63|dosa:Os01t0754100-01|K07466 replication factor A1 | (RefSeq) Os01g0754100; Nucleic acid-binding, OB-fold domain containing protein.	DNA replication (ko03030);; Nucleotide excision repair (ko03420);; Mismatch repair (ko03430);; Homologous recombination (ko03440)	--	--	--	Uncharacterized protein At4g28440 OS=Arabidopsis thaliana OX=3702 GN=At4g28440 PE=1 SV=1	--	--	hypothetical protein EJB05_16946 [Eragrostis curvula]
DfaC04G014610	237	276	251	631	519	473	1.91377	2.35389	2.27798	5.09323	4.68934	3.80386	1.01e-10	1.17569	up	[R]	General function prediction only	Biological Process: endonucleolytic cleavage to generate mature 5'-end of SSU-rRNA from (SSU-rRNA, 5.8S rRNA, LSU-rRNA) (GO:0000472);; Biological Process: endonucleolytic cleavage in 5'-ETS of tricistronic rRNA transcript (SSU-rRNA, 5.8S rRNA, LSU-rRNA) (GO:0000480);; Cellular Component: nucleolus (GO:0005730);; Biological Process: embryo development ending in seed dormancy (GO:0009793);; Biologi…	K14555|5.1e-229|bdi:100823842|K14555 U3 small nucleolar RNA-associated protein 13 | (RefSeq) transducin beta-like protein 3	Ribosome biogenesis in eukaryotes (ko03008)	[A]	RNA processing and modification	WD domain, G-beta repeat	--	A	RNA processing and modification	transducin beta-like protein 3 [Brachypodium distachyon]
DfaA04G019080	8949	8857	8032	1424	1315	1687	216.478	226.065	218.217	34.3883	35.5245	40.6204	4.17e-140	-2.44857	down	--	--	Molecular Function: 3'-5'-exoribonuclease activity (GO:0000175);; Biological Process: nuclear-transcribed mRNA catabolic process, deadenylation-dependent decay (GO:0000288);; Biological Process: nuclear-transcribed mRNA poly(A) tail shortening (GO:0000289);; Biological Process: nuclear-transcribed mRNA catabolic process, exonucleolytic (GO:0000291);; Cellular Component: P-body (GO:0000932);; Biol…	K12581|9.7e-118|obr:102711530|K12581 CCR4-NOT transcription complex subunit 7/8 | (RefSeq) probable CCR4-associated factor 1 homolog 11	RNA degradation (ko03018)	[A]	RNA processing and modification	CAF1 family ribonuclease	Probable CCR4-associated factor 1 homolog 11 OS=Arabidopsis thaliana OX=3702 GN=CAF1-11 PE=2 SV=1	A	RNA processing and modification	PREDICTED: probable CCR4-associated factor 1 homolog 11 [Oryza brachyantha]
DfaA07G008630	1573	1491	1313	5173	5219	3972	17.2878	17.2923	16.2041	56.7828	64.0916	43.4601	1.96e-41	1.81584	up	--	--	Cellular Component: integral component of membrane (GO:0016021);;	K17086|0.0e+00|bdi:100839421|K17086 transmembrane 9 superfamily member 2/4 | (RefSeq) transmembrane 9 superfamily member 8	--	[U]	Intracellular trafficking, secretion, and vesicular transport	Endomembrane protein 70	Transmembrane 9 superfamily member 8 OS=Arabidopsis thaliana OX=3702 GN=TMN8 PE=2 SV=1	U	Intracellular trafficking, secretion, and vesicular transport	hypothetical protein EJB05_08708 [Eragrostis curvula]
DfaC01G014950	882	996	639	205	182	135	3.88501	4.63223	3.15992	0.900258	0.894808	0.592348	3.82e-24	-2.1572	down	--	--	Cellular Component: 1,3-beta-D-glucan synthase complex (GO:0000148);; Molecular Function: 1,3-beta-D-glucan synthase activity (GO:0003843);; Cellular Component: plasma membrane (GO:0005886);; Biological Process: (1->3)-beta-D-glucan biosynthetic process (GO:0006075);; Cellular Component: integral component of membrane (GO:0016021);; Molecular Function: glucosyltransferase activity (GO:0046527);;	K11000|0.0e+00|bdi:100843972|K11000 callose synthase [EC:2.4.1.-] | (RefSeq) callose synthase 11	--	[M]	Cell wall/membrane/envelope biogenesis	1,3-beta-glucan synthase component	Callose synthase 12 OS=Arabidopsis thaliana OX=3702 GN=CALS12 PE=2 SV=1	M	Cell wall/membrane/envelope biogenesis	callose synthase 11 [Brachypodium distachyon]
DfaC07G007340	141	107	140	4	15	33	5.36934	4.29329	5.98281	0.152474	0.63544	1.23132	4.05e-07	-2.72568	down	--	--	--	--	--	--	--	--	--	--	--	uncharacterized protein LOC109787434 [Aegilops tauschii subsp. tauschii]
DfaA03G015180	118	167	72	429	423	300	1.00396	1.50209	0.692221	3.66939	4.04795	2.55645	2.07e-09	1.78297	up	[T]	Signal transduction mechanisms	Molecular Function: protein kinase activity (GO:0004672);; Molecular Function: ATP binding (GO:0005524);; Cellular Component: integral component of membrane (GO:0016021);;	K13415|1.3e-119|obr:102715163|K13415 protein brassinosteroid insensitive 1 [EC:2.7.10.1 2.7.11.1] | (RefSeq) protein BRASSINOSTEROID INSENSITIVE 1-like	Plant hormone signal transduction (ko04075)	--	--	Protein kinase domain	MDIS1-interacting receptor like kinase 2 OS=Arabidopsis thaliana OX=3702 GN=MIK2 PE=1 SV=3	L	Replication, recombination and repair	unnamed protein product [Triticum turgidum subsp. durum]
DfaB02G008560	6972	6419	6343	2350	2347	2686	130.805	127.082	133.679	44.0212	49.1802	50.1532	5.46e-49	-1.32003	down	[I]	Lipid transport and metabolism	--	K07393|1.8e-39|zma:103649984|K07393 glutathionyl-hydroquinone reductase [EC:1.8.5.7] | (RefSeq) uncharacterized protein LOC103649984	--	--	--	--	--	S	Function unknown	PREDICTED: lipase-like [Oryza brachyantha]
DfaB07G007910	106	89	150	31	20	35	7.70514	6.80398	12.3169	2.23614	1.60319	2.51105	2.52e-06	-1.89806	down	[CI]	Energy production and conversion;; Lipid transport and metabolism	Molecular Function: heme binding (GO:0020037);; Molecular Function: metal ion binding (GO:0046872);;	K23490|8.3e-18|egr:104433368|K23490 cytochrome b5 | (RefSeq) cytochrome b5	--	[C]	Energy production and conversion	Cytochrome b5-like Heme/Steroid binding domain	Cytochrome B5-like protein OS=Arabidopsis thaliana OX=3702 GN=CB5LP PE=2 SV=1	C	Energy production and conversion	cytochrome B5-like protein [Panicum hallii]
DfaB05G013260	119	102	131	270	272	254	3.00807	2.72287	3.70772	6.82026	7.69793	6.39717	2.62e-08	1.26735	up	[J]	Translation, ribosomal structure and biogenesis	Biological Process: RNA methylation (GO:0001510);; Biological Process: tRNA nucleoside ribose methylation (GO:0002128);; Biological Process: tRNA guanine ribose methylation (GO:0002938);; Molecular Function: molecular_function (GO:0003674);; Molecular Function: RNA binding (GO:0003723);; Molecular Function: catalytic activity (GO:0003824);; Biological Process: nucleobase-containing compound metab…	K15507|8.6e-07|smo:SELMODRAFT_3011|K15507 21S rRNA (GM2251-2'-O)-methyltransferase [EC:2.1.1.-] | (RefSeq) hypothetical protein	--	[A]	RNA processing and modification	SpoU rRNA Methylase family	--	A	RNA processing and modification	hypothetical protein E2562_015678 [Oryza meyeriana var. granulata]
DfaA11G015640	114	169	169	8020	6945	9213	1.76382	2.75379	2.93723	124.22	120.35	142.276	0	5.81201	up	--	--	--	--	--	--	--	Plant protein of unknown function	Putative UPF0481 protein At3g02645 OS=Arabidopsis thaliana OX=3702 GN=At3g02645 PE=3 SV=1	S	Function unknown	hypothetical protein E2562_039212 [Oryza meyeriana var. granulata]
DfaA01G004410	6317	5373	5276	663	570	746	298.193	267.637	279.725	31.2146	30.055	35.0311	5.4e-188	-3.00111	down	--	--	Molecular Function: DNA binding (GO:0003677);; Molecular Function: transcription factor activity, sequence-specific DNA binding (GO:0003700);; Cellular Component: nucleus (GO:0005634);;	K09286|3.4e-18|bna:106407657|K09286 EREBP-like factor | (RefSeq) ethylene-responsive transcription factor RAP2-10	--	--	--	AP2 domain	Ethylene-responsive transcription factor ERF020 OS=Arabidopsis thaliana OX=3702 GN=ERF020 PE=2 SV=1	K	Transcription	ethylene-responsive transcription factor ERF020-like [Aegilops tauschii subsp. tauschii]
DfaA05G006870	179	258	138	70	49	107	6.35814	9.71279	5.50334	2.47432	1.92016	3.76923	0.000464084	-1.24623	down	[O]	Posttranslational modification, protein turnover, chaperones	Molecular Function: antioxidant activity (GO:0016209);; Molecular Function: oxidoreductase activity (GO:0016491);;	--	--	--	--	AhpC/TSA family	--	O	Posttranslational modification, protein turnover, chaperones	unnamed protein product [Triticum aestivum]
DfaB02G015850	130	127	168	62	38	75	10.8487	11.1186	15.7316	5.10004	3.47138	6.20462	0.000554655	-1.19035	down	--	--	--	K17411|9.1e-45|sita:101784672|K17411 small subunit ribosomal protein S33 | (RefSeq) uncharacterized protein LOC101784672	--	[J]	Translation, ribosomal structure and biogenesis	Mitochondrial ribosomal subunit S27	--	J	Translation, ribosomal structure and biogenesis	hypothetical protein GQ55_3G111700 [Panicum hallii var. hallii]
DfaB03G020730	466	355	396	121	84	107	19.0194	15.2924	18.1451	4.9045	3.82559	4.34522	5.77e-19	-1.86312	down	[K]	Transcription	Molecular Function: GTPase activity (GO:0003924);; Molecular Function: GTP binding (GO:0005525);; Cellular Component: nucleus (GO:0005634);; Cellular Component: cytoplasm (GO:0005737);; Cellular Component: cytoskeleton (GO:0005856);; Cellular Component: plasma membrane (GO:0005886);; Cellular Component: cell cortex (GO:0005938);; Biological Process: actin filament organization (GO:0007015);; Biol…	K04392|3.5e-115|sbi:8075723|K04392 Ras-related C3 botulinum toxin substrate 1 | (RefSeq) rac-like GTP-binding protein 3 isoform X3	Phagosome (ko04145)	[R]	General function prediction only	Ras family	Rac-like GTP-binding protein 3 OS=Oryza sativa subsp. japonica OX=39947 GN=RAC3 PE=2 SV=1	S	Function unknown	hypothetical protein EJB05_19993 [Eragrostis curvula]
DfaB05G010400	30	19	14	115	78	130	0.582695	0.391468	0.310541	2.27431	1.72977	2.57915	4.82e-09	2.41682	up	--	--	Molecular Function: aspartic-type endopeptidase activity (GO:0004190);;	K22683|1.1e-59|ppp:112290114|K22683 aspartyl protease family protein [EC:3.4.23.-] | (RefSeq) aspartyl protease family protein 2-like isoform X1	--	[O]	Posttranslational modification, protein turnover, chaperones	Xylanase inhibitor N-terminal	Aspartic proteinase nepenthesin-1 OS=Nepenthes gracilis OX=150966 GN=nep1 PE=1 SV=1	O	Posttranslational modification, protein turnover, chaperones	predicted protein, partial [Hordeum vulgare subsp. vulgare]
DfaB04G001290	4	3	6	444	342	443	0.145401	0.145026	0.275526	21.1552	18.1968	21.023	4.49e-51	6.52605	up	--	--	--	--	--	--	--	--	--	--	--	unnamed protein product [Digitaria exilis]
DfaC08G011100	823	763	754	1667	1568	1832	14.3702	14.0688	14.7887	29.0936	30.6147	31.8765	2.52e-30	1.20918	up	[I]	Lipid transport and metabolism	Molecular Function: hydrolase activity (GO:0016787);;	K22097|3.9e-49|psom:113323289|K22097 3-O-acetylpapaveroxine carboxylesterase [EC:3.1.1.105] | (RefSeq) carboxylesterase 1-like	Isoquinoline alkaloid biosynthesis (ko00950)	[V]	Defense mechanisms	alpha/beta hydrolase fold	Probable carboxylesterase 8 OS=Arabidopsis thaliana OX=3702 GN=CXE8 PE=2 SV=1	V	Defense mechanisms	esterase, putative, expressed [Oryza sativa Japonica Group]
DfaC08G010300	160	145	166	89	72	30	1.33653	1.2789	1.55753	0.742206	0.666587	0.250049	0.00265416	-1.18729	down	--	--	Molecular Function: protein serine/threonine kinase activity (GO:0004674);; Molecular Function: ATP binding (GO:0005524);; Cellular Component: integral component of membrane (GO:0016021);;	K00924|1.6e-128|vvi:100260741|K00924 kinase [EC:2.7.1.-] | (RefSeq) receptor protein kinase CLAVATA1	--	--	--	Protein tyrosine and serine/threonine kinase	Leucine-rich repeat receptor-like serine/threonine-protein kinase BAM1 OS=Arabidopsis thaliana OX=3702 GN=BAM1 PE=1 SV=1	T	Signal transduction mechanisms	hypothetical protein GQ55_9G553500 [Panicum hallii var. hallii]
Dfa0G016590	256	225	157	685	576	650	5.97428	5.55062	4.10756	15.9922	15.0518	15.1291	1.93e-20	1.67904	up	--	--	Cellular Component: nucleus (GO:0005634);; Molecular Function: metal ion binding (GO:0046872);;	--	--	--	--	PHD - plant homeodomain finger protein	OBERON-like protein OS=Nicotiana benthamiana OX=4100 GN=PVIP PE=1 SV=1	S	Function unknown	unnamed protein product [Triticum turgidum subsp. durum]
DfaC03G011360	301	252	284	142	81	161	7.42201	6.55704	7.87555	3.48863	2.22868	3.95743	8.75e-05	-1.03484	down	--	--	Cellular Component: integral component of membrane (GO:0016021);;	--	--	--	--	--	--	--	--	uncharacterized protein LOC100845213 isoform X1 [Brachypodium distachyon]
DfaA01G006300	1233	1159	1013	226	165	154	4.15268	4.12034	3.83254	0.759497	0.620492	0.513984	2.03e-55	-2.5412	down	[DZ]	Cell cycle control, cell division, chromosome partitioning;; Cytoskeleton	--	K10615|1.3e-27|ppp:112282946|K10615 E3 ubiquitin-protein ligase HERC4 [EC:2.3.2.26] | (RefSeq) probable E3 ubiquitin-protein ligase HERC4 isoform X1	Ubiquitin mediated proteolysis (ko04120)	[S]	Function unknown	Regulator of chromosome condensation (RCC1) repeat	Ultraviolet-B receptor UVR8 OS=Arabidopsis thaliana OX=3702 GN=UVR8 PE=1 SV=1	--	--	hypothetical protein DAI22_01g398401 [Oryza sativa Japonica Group]
DfaB11G016740	541	498	496	16	16	33	6.83354	6.63494	7.04087	0.19537	0.220463	0.40525	2.57e-59	-4.43625	down	--	--	Molecular Function: molecular_function (GO:0003674);; Molecular Function: catalytic activity (GO:0003824);; Molecular Function: ubiquitin-protein transferase activity (GO:0004842);; Molecular Function: protein binding (GO:0005515);; Biological Process: cellular protein modification process (GO:0006464);; Biological Process: nitrogen compound metabolic process (GO:0006807);; Biological Process: bi…	K19044|1.6e-109|obr:102704816|K19044 E3 ubiquitin-protein ligase XBAT32/33 [EC:2.3.2.27] | (RefSeq) probable E3 ubiquitin-protein ligase XBOS36	--	--	--	Ankyrin repeats (3 copies)	Probable E3 ubiquitin-protein ligase XBOS36 OS=Oryza sativa subsp. japonica OX=39947 GN=XBOS36 PE=2 SV=1	O	Posttranslational modification, protein turnover, chaperones	PREDICTED: probable E3 ubiquitin-protein ligase XBOS36 [Oryza brachyantha]
DfaA06G011330	471	563	526	66	57	58	10.9387	13.7939	13.7124	1.52075	1.45681	1.34042	3.69e-45	-3.00373	down	--	--	--	--	--	--	--	--	Uncharacterized protein At1g76660 OS=Arabidopsis thaliana OX=3702 GN=At1g76660 PE=2 SV=1	--	--	uncharacterized protein At1g76660 [Brachypodium distachyon]
DfaA09G007610	70	55	133	29	31	31	1.23831	1.02289	2.63923	0.500666	0.604568	0.545216	0.00342069	-1.39276	down	--	--	Cellular Component: histone deacetylase complex (GO:0000118);; Molecular Function: transcription cofactor activity (GO:0003712);; Biological Process: regulation of transcription, DNA-templated (GO:0006355);;	--	--	--	--	Sin3 binding region of histone deacetylase complex subunit SAP30	--	S	Function unknown	Os10g0358600, partial [Oryza sativa Japonica Group]
Dendrocalamus_farinosus_newGene_1030	28	30	54	354	271	330	0.438813	0.515617	1.00126	5.68865	4.87056	5.31022	5e-26	3.1441	up	--	--	--	K20027|1.2e-38|bdi:100845961|K20027 palmitoyltransferase ZDHHC1/11 [EC:2.3.1.225] | (RefSeq) protein S-acyltransferase 21 isoform X3	--	--	--	--	--	S	Function unknown	protein S-acyltransferase 21 isoform X4 [Brachypodium distachyon]
DfaA03G011020	9	19	8	129	74	110	0.369829	0.819048	0.342999	5.43065	3.47584	4.61921	2.23e-11	3.13567	up	[V]	Defense mechanisms	Molecular Function: molecular_function (GO:0003674);; Molecular Function: catalytic activity (GO:0003824);; Molecular Function: nucleotide diphosphatase activity (GO:0004551);; Cellular Component: cellular_component (GO:0005575);; Cellular Component: intracellular (GO:0005622);; Cellular Component: cell (GO:0005623);; Cellular Component: nucleus (GO:0005634);; Cellular Component: cytoplasm (GO:00…	K07766|2.5e-102|bdi:100835961|K07766 diphosphoinositol-polyphosphate diphosphatase [EC:3.6.1.52] | (RefSeq) nudix hydrolase 13, mitochondrial isoform X1	--	[T]	Signal transduction mechanisms	NUDIX domain	Nudix hydrolase 13, mitochondrial OS=Arabidopsis thaliana OX=3702 GN=NUDT13 PE=1 SV=1	T	Signal transduction mechanisms	hypothetical protein E2562_011362 [Oryza meyeriana var. granulata]
DfaA03G017230	468	423	482	153	132	95	13.3793	12.7422	15.463	4.36802	4.18701	2.70369	4.47e-15	-1.74924	down	--	--	Molecular Function: DNA binding (GO:0003677);; Molecular Function: transcription factor activity, sequence-specific DNA binding (GO:0003700);; Cellular Component: nucleus (GO:0005634);;	K09286|4.2e-98|sita:101778978|K09286 EREBP-like factor | (RefSeq) ethylene-responsive transcription factor ERF105	--	--	--	AP2 domain	Ethylene-responsive transcription factor 5 OS=Arabidopsis thaliana OX=3702 GN=ERF5 PE=2 SV=1	K	Transcription	hypothetical protein GQ55_1G324400 [Panicum hallii var. hallii]
DfaA03G013510	2593	2765	2102	634	476	347	11.4302	12.8598	10.4068	2.78867	2.34262	1.52234	1.46e-33	-2.25105	down	[H]	Coenzyme transport and metabolism	Biological Process: cellular amino acid catabolic process (GO:0009063);; Biological Process: menaquinone biosynthetic process (GO:0009234);; Molecular Function: thiamine pyrophosphate binding (GO:0030976);; Biological Process: phylloquinone biosynthetic process (GO:0042372);; Biological Process: photosystem I stabilization (GO:0042550);; Molecular Function: 2-succinyl-5-enolpyruvyl-6-hydroxy-3-cy…	K14759|0.0e+00|bdi:100843372|K14759 isochorismate synthase / 2-succinyl-5-enolpyruvyl-6-hydroxy-3-cyclohexene-1-carboxylate synthase / 2-succinyl-6-hydroxy-2,4-cyclohexadiene-1-carboxylate synthase / O-succinylbenzoate synthase [EC:5.4.4.2 2.2.1.9 4.2.99.20 4.2.1.113] | (RefSeq) protein PHYLLO, chloroplastic isoform X2	Ubiquinone and other terpenoid-quinone biosynthesis (ko00130)	[E]	Amino acid transport and metabolism	Enolase C-terminal domain-like	Protein PHYLLO, chloroplastic OS=Arabidopsis thaliana OX=3702 GN=PHYLLO PE=2 SV=2	E	Amino acid transport and metabolism	protein PHYLLO, chloroplastic isoform X2 [Brachypodium distachyon]
DfaB10G006510	740	644	667	51	41	79	20.4974	18.7982	20.7527	1.40442	1.24472	2.157	3.94e-56	-3.47693	down	--	--	--	--	--	--	--	--	--	--	--	uncharacterized protein LOC109738534 [Aegilops tauschii subsp. tauschii]
DfaB11G011130	149	123	138	356	296	333	5.59217	4.85147	5.80785	13.3922	12.421	12.4549	4.26e-12	1.35375	up	--	--	Biological Process: protein transport (GO:0015031);; Cellular Component: integral component of membrane (GO:0016021);; Biological Process: vesicle-mediated transport (GO:0016192);;	--	--	[U]	Intracellular trafficking, secretion, and vesicular transport	Got1/Sft2-like family	--	U	Intracellular trafficking, secretion, and vesicular transport	hypothetical protein E2562_033291 [Oryza meyeriana var. granulata]
Dendrocalamus_farinosus_newGene_24261	78	70	79	15	20	33	2.28847	2.10032	2.68498	0.40297	0.632076	0.93629	0.000382427	-1.61392	down	--	--	Cellular Component: cellular_component (GO:0005575);; Cellular Component: intracellular (GO:0005622);; Cellular Component: cell (GO:0005623);; Cellular Component: cytoplasm (GO:0005737);; Biological Process: organelle organization (GO:0006996);; Biological Process: multicellular organism development (GO:0007275);; Biological Process: biological_process (GO:0008150);; Cellular Component: chloropla…	--	--	--	--	--	--	P	Inorganic ion transport and metabolism	hypothetical protein E2562_008364 [Oryza meyeriana var. granulata]
DfaB08G010260	1451	1604	1211	3914	3583	3677	14.5815	17.0081	13.6611	39.2702	40.2184	36.7788	8.14e-41	1.48558	up	--	--	Biological Process: polysaccharide biosynthetic process (GO:0000271);; Molecular Function: molecular_function (GO:0003674);; Molecular Function: catalytic activity (GO:0003824);; Cellular Component: cellular_component (GO:0005575);; Cellular Component: intracellular (GO:0005622);; Cellular Component: cell (GO:0005623);; Cellular Component: cytoplasm (GO:0005737);; Cellular Component: Golgi appara…	K23877|1.0e-38|psom:113282518|K23877 xyloglucan O-acetyltransferase | (RefSeq) protein ALTERED XYLOGLUCAN 4-like	--	--	--	GDSL/SGNH-like Acyl-Esterase family found in Pmr5 and Cas1p	Protein ESKIMO 1 OS=Arabidopsis thaliana OX=3702 GN=ESK1 PE=1 SV=1	S	Function unknown	hypothetical protein E2562_030327 [Oryza meyeriana var. granulata]
DfaC09G004080	966	932	868	294	268	297	15.9435	16.2178	16.0754	4.83212	4.92386	4.87473	2.31e-34	-1.58848	down	--	--	Cellular Component: ubiquitin ligase complex (GO:0000151);; Molecular Function: protein binding (GO:0005515);; Cellular Component: cellular_component (GO:0005575);; Cellular Component: intracellular (GO:0005622);; Cellular Component: cell (GO:0005623);; Cellular Component: nucleus (GO:0005634);; Cellular Component: nucleoplasm (GO:0005654);; Cellular Component: cytoplasm (GO:0005737);; Cellular C…	K11804|1.1e-252|bdi:100829926|K11804 DDB1- and CUL4-associated factor 8 | (RefSeq) DDB1- and CUL4-associated factor 8	--	[R]	General function prediction only	WD domain, G-beta repeat	Protein ALTERED SEED GERMINATION 2 OS=Arabidopsis thaliana OX=3702 GN=ASG2 PE=1 SV=1	S	Function unknown	DDB1- and CUL4-associated factor 8 [Brachypodium distachyon]
DfaA11G003250	986	856	799	2859	2388	1985	8.29281	7.60004	7.54692	24.0191	22.4474	16.6217	1.33e-27	1.55024	up	[M]	Cell wall/membrane/envelope biogenesis	Molecular Function: protein kinase activity (GO:0004672);; Molecular Function: ATP binding (GO:0005524);; Cellular Component: integral component of membrane (GO:0016021);;	K13430|1.1e-54|cann:107847575|K13430 serine/threonine-protein kinase PBS1 [EC:2.7.11.1] | (RefSeq) serine/threonine-protein kinase PBS1	Plant-pathogen interaction (ko04626)	--	--	Protein tyrosine and serine/threonine kinase	Protein STRUBBELIG-RECEPTOR FAMILY 3 OS=Arabidopsis thaliana OX=3702 GN=SRF3 PE=1 SV=1	T	Signal transduction mechanisms	protein STRUBBELIG-RECEPTOR FAMILY 3-like [Setaria viridis]
DfaB04G008190	2	0	0	147	92	97	0.027756	0	0	2.14415	1.50456	1.40155	3.6e-15	6.81396	up	[P]	Inorganic ion transport and metabolism	--	--	--	--	--	Nodulin-like	--	S	Function unknown	hypothetical protein E2562_015043 [Oryza meyeriana var. granulata]
DfaA02G002110	1038	1106	969	2585	2311	1496	2.75149	3.09254	2.88395	6.84101	6.84191	3.94581	1.19e-09	1.13454	up	--	--	Cellular Component: nucleus (GO:0005634);; Biological Process: jasmonic acid mediated signaling pathway (GO:0009867);; Biological Process: negative regulation of transcription, DNA-templated (GO:0045892);; Biological Process: regulation of leaf morphogenesis (GO:1901371);;	--	--	--	--	Ethylene-responsive binding factor-associated repression	Protein NINJA homolog 1 OS=Oryza sativa subsp. japonica OX=39947 GN=NINJA1 PE=1 SV=1	S	Function unknown	ninja-family protein 8 [Setaria italica]
DfaA02G008990	16	17	15	49	34	64	0.691166	0.80625	0.727432	2.2163	1.71697	2.88464	0.00126644	1.65902	up	--	--	--	--	--	--	--	--	--	--	--	uncharacterized protein LOC109733370 [Aegilops tauschii subsp. tauschii]
DfaC05G007420	22	76	38	148	112	111	0.626479	2.29804	1.22503	4.26288	3.60466	3.17421	0.000867156	1.50071	up	--	--	Molecular Function: oxidoreductase activity, acting on a sulfur group of donors, disulfide as acceptor (GO:0016671);;	K03671|3.7e-06|cic:CICLE_v10026781mg|K03671 thioredoxin 1 | (RefSeq) hypothetical protein	--	[O]	Posttranslational modification, protein turnover, chaperones	Thioredoxin	Thioredoxin-like protein CDSP32, chloroplastic OS=Oryza sativa subsp. japonica OX=39947 GN=CDSP32 PE=2 SV=1	O	Posttranslational modification, protein turnover, chaperones	thioredoxin-like protein CDSP32, chloroplastic [Brachypodium distachyon]
DfaB03G002700	171	143	157	64	63	52	9.492	8.33389	9.79306	3.52614	3.87758	2.85277	7.79e-06	-1.28614	down	[E]	Amino acid transport and metabolism	Cellular Component: mitochondrion (GO:0005739);; Cellular Component: glycine cleavage complex (GO:0005960);; Biological Process: glycine decarboxylation via glycine cleavage system (GO:0019464);;	K02437|6.8e-76|sbi:8077176|K02437 glycine cleavage system H protein | (RefSeq) glycine cleavage system H protein 2, mitochondrial	Glycine, serine and threonine metabolism (ko00260);; Glyoxylate and dicarboxylate metabolism (ko00630);; Carbon metabolism (ko01200)	[E]	Amino acid transport and metabolism	Glycine cleavage H-protein	Glycine cleavage system H protein 2, mitochondrial OS=Arabidopsis thaliana OX=3702 GN=GDH2 PE=2 SV=1	E	Amino acid transport and metabolism	hypothetical protein E2562_031616 [Oryza meyeriana var. granulata]
DfaA02G016370	212	235	190	924	973	621	1.81945	2.12853	1.83064	7.91942	9.33667	5.30593	7.96e-23	2.07931	up	[T]	Signal transduction mechanisms	Molecular Function: protein tyrosine phosphatase activity (GO:0004725);; Molecular Function: protein tyrosine/serine/threonine phosphatase activity (GO:0008138);;	K10999|3.2e-139|han:110910338|K10999 cellulose synthase A [EC:2.4.1.12] | (RefSeq) cellulose synthase A catalytic subunit 4 [UDP-forming] isoform X1	--	[V]	Defense mechanisms	Dual specificity phosphatase, catalytic domain	Protein-tyrosine-phosphatase MKP1 OS=Arabidopsis thaliana OX=3702 GN=MKP1 PE=1 SV=1	V	Defense mechanisms	Protein-tyrosine-phosphatase MKP1 [Dichanthelium oligosanthes]
DfaA03G012670	634	608	608	18	7	9	63.9692	64.6513	68.8375	1.81257	0.731339	0.819163	2.33e-76	-5.62409	down	--	--	Cellular Component: mitochondrion (GO:0005739);;	--	--	--	--	Late embryogenesis abundant protein	--	S	Function unknown	protein SENESCENCE-ASSOCIATED GENE 21, mitochondrial [Brachypodium distachyon]
DfaB07G007500	0	17	6	601	461	592	0	1.03867	0.36165	36.0875	30.9646	35.4266	1.27e-07	5.51222	up	--	--	Molecular Function: oxidoreductase activity, acting on single donors with incorporation of molecular oxygen, incorporation of two atoms of oxygen (GO:0016702);; Molecular Function: metal ion binding (GO:0046872);;	--	--	--	--	--	--	Q	Secondary metabolites biosynthesis, transport and catabolism	carotenoid 9,10(9',10')-cleavage dioxygenase isoform X6 [Oryza sativa Japonica Group]
DfaC11G000570	37	66	54	0	6	0	2.84714	5.39992	4.69911	0	0.512627	0	7.37e-07	-4.23356	down	--	--	--	--	--	--	--	--	--	--	--	hypothetical protein E2562_035398 [Oryza meyeriana var. granulata]
DfaC08G010370	240	211	132	2945	2711	2949	4.88637	4.53551	3.00942	60.0274	61.8241	59.9309	8.33e-145	3.97908	up	--	--	Molecular Function: hydrolase activity, hydrolyzing O-glycosyl compounds (GO:0004553);; Biological Process: carbohydrate metabolic process (GO:0005975);;	K19891|3.7e-60|smo:SELMODRAFT_87871|K19891 glucan endo-1,3-beta-glucosidase 1/2/3 [EC:3.2.1.39] | (RefSeq) hypothetical protein	Starch and sucrose metabolism (ko00500)	--	--	Glycosyl hydrolases family 17	Glucan endo-1,3-beta-glucosidase 7 OS=Arabidopsis thaliana OX=3702 GN=At4g34480 PE=1 SV=2	G	Carbohydrate transport and metabolism	glucan endo-1,3-beta-glucosidase 7 isoform X1 [Oryza sativa Japonica Group]
DfaC11G015690	116	124	110	314	275	339	1.3662	1.53659	1.44891	3.70063	3.62785	3.98915	2.34e-13	1.49399	up	--	--	Molecular Function: transcription regulatory region sequence-specific DNA binding (GO:0000976);; Molecular Function: RNA polymerase II regulatory region sequence-specific DNA binding (GO:0000977);; Molecular Function: RNA polymerase II regulatory region DNA binding (GO:0001012);; Molecular Function: regulatory region nucleic acid binding (GO:0001067);; Molecular Function: molecular_function (GO:0…	K10398|1.8e-14|eus:EUTSA_v10016147mg|K10398 kinesin family member 11 | (RefSeq) hypothetical protein	--	[L]	Replication, recombination and repair	Domain of unknown function (DUF4413)	Zinc finger BED domain-containing protein RICESLEEPER 2 OS=Oryza sativa subsp. japonica OX=39947 GN=Os03g0733400 PE=2 SV=1	L	Replication, recombination and repair	hypothetical protein E2562_001803 [Oryza meyeriana var. granulata]
DfaB05G006250	97	48	68	35	9	13	1.26728	0.656296	0.989759	0.454745	0.125408	0.163581	0.00184424	-1.76674	down	--	--	Cellular Component: integral component of membrane (GO:0016021);;	K01728|6.3e-14|zju:107419134|K01728 pectate lyase [EC:4.2.2.2] | (RefSeq) pectate lyase 1-like	Pentose and glucuronate interconversions (ko00040)	--	--	Domain of unknown function (DUF4220)	--	S	Function unknown	hypothetical protein EJB05_24347, partial [Eragrostis curvula]
DfaB01G007790	45	71	67	9	26	18	0.578384	0.959973	0.966843	0.110469	0.359752	0.225229	0.00314309	-1.63383	down	[F]	Nucleotide transport and metabolism	Cellular Component: integral component of membrane (GO:0016021);; Molecular Function: transmembrane transporter activity (GO:0022857);;	K14611|1.8e-186|nnu:104611975|K14611 solute carrier family 23 (nucleobase transporter), member 1 | (RefSeq) nucleobase-ascorbate transporter 11-like	--	[F]	Nucleotide transport and metabolism	Permease family	Nucleobase-ascorbate transporter 12 OS=Arabidopsis thaliana OX=3702 GN=NAT12 PE=1 SV=3	F	Nucleotide transport and metabolism	nucleobase-ascorbate transporter 12 [Setaria italica]
DfaB07G014160	112	93	85	30	17	31	9.77714	8.54837	8.28837	2.57991	1.6433	2.65547	5.9e-06	-1.77855	down	--	--	--	--	--	--	--	Protease inhibitor/seed storage/LTP family	Non-specific lipid-transfer protein C4 OS=Oryza sativa subsp. japonica OX=39947 GN=C4 PE=2 SV=1	S	Function unknown	non-specific lipid-transfer protein C4-like [Aegilops tauschii subsp. tauschii]
DfaA07G000040	15	12	23	69	32	54	0.095622	0.082736	0.171232	0.461659	0.236465	0.35929	0.00236623	1.65638	up	[IQR]	Lipid transport and metabolism;; Secondary metabolites biosynthesis, transport and catabolism;; General function prediction only	Molecular Function: oxidoreductase activity (GO:0016491);;	K00059|4.2e-28|cam:101489757|K00059 3-oxoacyl-[acyl-carrier protein] reductase [EC:1.1.1.100] | (RefSeq) 3-oxoacyl-[acyl-carrier-protein] reductase 4	Fatty acid biosynthesis (ko00061);; Biotin metabolism (ko00780);; Fatty acid metabolism (ko01212)	[R]	General function prediction only	short chain dehydrogenase	3-oxoacyl-[acyl-carrier-protein] reductase, chloroplastic OS=Cuphea lanceolata OX=3930 GN=CLKR27 PE=2 SV=1	Q	Secondary metabolites biosynthesis, transport and catabolism	uncharacterized protein LOC109731703 [Aegilops tauschii subsp. tauschii]
DfaA01G021310	145	131	131	38	3	18	0.734965	0.700112	0.748136	0.191306	0.012687	0.087021	1.34e-06	-2.6488	down	--	--	Molecular Function: ADP binding (GO:0043531);;	K15078|2.6e-119|tcc:18614561|K15078 structure-specific endonuclease subunit SLX1 [EC:3.6.1.-] | (RefSeq) putative disease resistance protein RGA3	--	[T]	Signal transduction mechanisms	NB-ARC domain	Putative disease resistance protein RGA4 OS=Solanum bulbocastanum OX=147425 GN=RGA4 PE=2 SV=1	T	Signal transduction mechanisms	hypothetical protein SORBI_3003G161400 [Sorghum bicolor]
DfaA08G008920	233	301	225	809	703	879	2.28551	3.11609	2.47589	7.94096	7.719	8.59735	2.41e-25	1.74245	up	--	--	Cellular Component: integral component of membrane (GO:0016021);;	--	--	[R]	General function prediction only	Ankyrin repeats (3 copies)	Ankyrin repeat-containing protein ITN1 OS=Arabidopsis thaliana OX=3702 GN=ITN1 PE=1 SV=1	S	Function unknown	ankyrin repeat-containing protein ITN1 [Oryza sativa Japonica Group]
DfaB09G001780	247	198	262	60	69	75	1.50249	1.27106	1.79073	0.365726	0.468049	0.449906	2.49e-10	-1.68551	down	[L]	Replication, recombination and repair	Molecular Function: RNA binding (GO:0003723);;	K10706|7.5e-139|vvi:100262126|K10706 senataxin [EC:3.6.4.-] | (RefSeq) uncharacterized LOC100262126	--	[A]	RNA processing and modification	AAA domain	Regulator of nonsense transcripts 1 homolog OS=Arabidopsis thaliana OX=3702 GN=UPF1 PE=1 SV=2	L	Replication, recombination and repair	uncharacterized protein LOC100831140 isoform X1 [Brachypodium distachyon]
DfaC03G012630	160	146	103	270	274	238	4.29097	4.11253	3.0778	7.23706	8.1964	6.36034	1.22e-05	1.03691	up	--	--	--	--	--	--	--	--	--	--	--	hypothetical protein EE612_026414 [Oryza sativa]
DfaC11G009080	18374	19072	14858	408	361	319	117.998	129.236	107.176	2.61438	2.58745	2.03772	0	-5.48011	down	[N]	Cell motility	Cellular Component: integral component of membrane (GO:0016021);; Molecular Function: cellulose synthase (UDP-forming) activity (GO:0016760);; Biological Process: cellulose biosynthetic process (GO:0030244);; Biological Process: cell wall organization (GO:0071555);;	K20924|0.0e+00|sita:101783622|K20924 cellulose synthase-like protein [EC:2.4.1.-] | (RefSeq) cellulose synthase-like protein D2	--	--	--	Cellulose synthase	Cellulose synthase-like protein D2 OS=Oryza sativa subsp. japonica OX=39947 GN=CSLD2 PE=2 SV=1	G	Carbohydrate transport and metabolism	cellulose synthase-like protein D2 [Panicum miliaceum]
Dfa0G059860	52	46	75	184	232	274	1.37778	1.27452	2.23964	4.86787	6.8844	7.25297	2.35e-11	2.06911	up	[I]	Lipid transport and metabolism	Biological Process: catabolic process (GO:0009056);; Molecular Function: hydrolase activity (GO:0016787);;	K20506|7.0e-83|egu:105060863|K20506 tuliposide A-converting enzyme [EC:4.2.99.22] | (RefSeq) tuliposide A-converting enzyme 2, chloroplastic-like	--	[V]	Defense mechanisms	alpha/beta hydrolase fold	Probable carboxylesterase 2 OS=Arabidopsis thaliana OX=3702 GN=CXE2 PE=2 SV=1	V	Defense mechanisms	tuliposide A-converting enzyme 1, chloroplastic [Brachypodium distachyon]
DfaC01G018480	23	25	24	203	163	214	0.558503	0.620952	0.646253	4.91534	4.40463	5.17317	1.67e-23	3.07194	up	--	--	Molecular Function: transcription factor activity, sequence-specific DNA binding (GO:0003700);; Cellular Component: nucleus (GO:0005634);; Molecular Function: sequence-specific DNA binding (GO:0043565);;	K12835|2.0e-30|cmax:111493042|K12835 ATP-dependent RNA helicase DDX42 [EC:3.6.4.13] | (RefSeq) DEAD-box ATP-dependent RNA helicase 24 isoform X1	Spliceosome (ko03040)	--	--	WRKY DNA -binding domain	WRKY transcription factor 71 OS=Arabidopsis thaliana OX=3702 GN=WRKY71 PE=2 SV=1	K	Transcription	hypothetical protein GQ55_5G214200 [Panicum hallii var. hallii]
DfaB01G017050	24	26	18	99	58	79	0.516782	0.58975	0.429377	2.16252	1.40331	1.7167	1.22e-05	1.85232	up	--	--	Molecular Function: protein binding (GO:0005515);;	--	--	--	--	FBD	F-box/FBD/LRR-repeat protein At2g04230 OS=Arabidopsis thaliana OX=3702 GN=At2g04230 PE=2 SV=1	S	Function unknown	F-box/FBD/LRR-repeat protein At1g13570-like [Brachypodium distachyon]
DfaA03G015380	2	2	0	911	840	715	0.014486	0.014864	0	9.05891	9.34141	7.08827	1.84e-45	8.94493	up	[R]	General function prediction only	--	--	--	--	--	von Willebrand factor type A domain	E3 ubiquitin-protein ligase WAV3 OS=Arabidopsis thaliana OX=3702 GN=WAV3 PE=1 SV=1	O	Posttranslational modification, protein turnover, chaperones	hypothetical protein BRADI_3g48921v3 [Brachypodium distachyon]
DfaC07G003580	43	90	80	30	31	16	1.27359	2.81811	2.67424	0.881498	1.02514	0.46499	0.00850845	-1.34591	down	--	--	--	--	--	--	--	--	--	--	--	hypothetical protein EJB05_55335 [Eragrostis curvula]
DfaB07G001690	139	159	111	1029	894	840	1.30281	1.57481	1.16798	9.68089	9.41526	7.88267	2.18e-61	2.84612	up	[E]	Amino acid transport and metabolism	Molecular Function: DNA binding (GO:0003677);; Molecular Function: oxidoreductase activity (GO:0016491);; Biological Process: histone H3-K4 methylation (GO:0051568);;	K11450|0.0e+00|bdi:100835742|K11450 [histone H3]-N6,N6-dimethyl-L-lysine4 FAD-dependent demethylase [EC:1.14.99.66] | (RefSeq) lysine-specific histone demethylase 1 homolog 2	--	[Q]	Secondary metabolites biosynthesis, transport and catabolism	Flavin containing amine oxidoreductase	Lysine-specific histone demethylase 1 homolog 2 OS=Oryza sativa subsp. japonica OX=39947 GN=Os08g0143400 PE=2 SV=1	Q	Secondary metabolites biosynthesis, transport and catabolism	lysine-specific histone demethylase 1 homolog 2 [Brachypodium distachyon]
DfaB08G008290	129	69	111	44	17	49	2.22311	1.25021	2.13709	0.752136	0.319766	0.825545	0.00229863	-1.38447	down	[I]	Lipid transport and metabolism	Molecular Function: phosphomevalonate kinase activity (GO:0004631);; Molecular Function: ATP binding (GO:0005524);; Cellular Component: peroxisome (GO:0005777);; Biological Process: isopentenyl diphosphate biosynthetic process, mevalonate pathway (GO:0019287);;	K00938|6.3e-232|dosa:Os03t0253100-01|K00938 phosphomevalonate kinase [EC:2.7.4.2] | (RefSeq) Os03g0253100; Phosphomevalonate kinase, ERG8 domain containing protein.	Terpenoid backbone biosynthesis (ko00900)	[I]	Lipid transport and metabolism	GHMP kinases N terminal domain	Phosphomevalonate kinase, peroxisomal OS=Arabidopsis thaliana OX=3702 GN=PMK PE=1 SV=1	I	Lipid transport and metabolism	phosphomevalonate kinase, peroxisomal isoform X1 [Oryza sativa Japonica Group]
DfaA01G010880	207	179	151	14070	13222	12025	1.74259	1.59189	1.4294	118.605	124.695	101.06	0	6.28743	up	[T]	Signal transduction mechanisms	Molecular Function: protein serine/threonine kinase activity (GO:0004674);; Molecular Function: ATP binding (GO:0005524);; Cellular Component: integral component of membrane (GO:0016021);;	K00924|1.1e-116|mus:103996096|K00924 kinase [EC:2.7.1.-] | (RefSeq) receptor-like protein kinase HSL1	--	--	--	Leucine rich repeat	Leucine-rich repeat receptor-like serine/threonine-protein kinase BAM1 OS=Arabidopsis thaliana OX=3702 GN=BAM1 PE=1 SV=1	T	Signal transduction mechanisms	unnamed protein product [Triticum turgidum subsp. durum]
DfaA08G004330	4422	3963	4016	1732	1492	1628	132.058	124.868	134.723	51.6434	49.7465	48.397	6.94e-51	-1.25777	down	--	--	--	--	--	--	--	GRAM domain	GEM-like protein 1 OS=Arabidopsis thaliana OX=3702 GN=FIP1 PE=1 SV=1	S	Function unknown	GEM-like protein 1 [Oryza sativa Japonica Group]
DfaA01G012680	120	113	139	42	23	38	3.06559	3.03902	3.98517	1.07224	0.643787	0.94633	9.6e-07	-1.75133	down	--	--	Molecular Function: molecular_function (GO:0003674);; Molecular Function: catalytic activity (GO:0003824);; Molecular Function: ubiquitin-protein transferase activity (GO:0004842);; Biological Process: cellular protein modification process (GO:0006464);; Biological Process: proteolysis (GO:0006508);; Biological Process: ubiquitin-dependent protein catabolic process (GO:0006511);; Biological Proce…	K22753|9.3e-30|dzi:111293250|K22753 E3 ubiquitin-protein ligase RNF6 [EC:2.3.2.27] | (RefSeq) probable E3 ubiquitin-protein ligase RHG1A	--	[O]	Posttranslational modification, protein turnover, chaperones	Ring finger domain	Probable E3 ubiquitin-protein ligase RHG1A OS=Arabidopsis thaliana OX=3702 GN=RHG1A PE=2 SV=1	O	Posttranslational modification, protein turnover, chaperones	hypothetical protein E2562_021509 [Oryza meyeriana var. granulata]
DfaA03G004620	531	537	472	1903	1694	2152	4.44866	4.75074	4.44287	15.9446	15.8712	17.972	3.5e-65	1.99189	up	--	--	Cellular Component: ubiquitin ligase complex (GO:0000151);; Molecular Function: protein binding (GO:0005515);; Cellular Component: cellular_component (GO:0005575);; Cellular Component: intracellular (GO:0005622);; Cellular Component: cell (GO:0005623);; Cellular Component: nucleus (GO:0005634);; Biological Process: proteolysis (GO:0006508);; Biological Process: ubiquitin-dependent protein catabol…	K14515|3.7e-203|sita:101768159|K14515 EIN3-binding F-box protein | (RefSeq) EIN3-binding F-box protein 1	MAPK signaling pathway - plant (ko04016);; Plant hormone signal transduction (ko04075)	[R]	General function prediction only	Leucine Rich repeat	EIN3-binding F-box protein 1 OS=Arabidopsis thaliana OX=3702 GN=EBF1 PE=1 SV=1	S	Function unknown	EIN3-binding F-box protein 1 [Dichanthelium oligosanthes]
Dendrocalamus_farinosus_newGene_25403	184	154	141	61	43	50	3.00406	2.70256	2.53701	0.982759	0.742039	0.803258	1.59e-07	-1.52938	down	--	--	--	K08332|4.4e-09|pop:7469341|K08332 vacuolar protein 8 | (RefSeq) U-box domain-containing protein 15	--	[S]	Function unknown	Kinesin-associated protein (KAP)	--	S	Function unknown	hypothetical protein E2562_028893 [Oryza meyeriana var. granulata]
DfaC04G018450	973	807	871	2390	2266	2269	16.3244	14.2806	16.4141	40.0266	42.453	37.8945	5.65e-45	1.48234	up	[T]	Signal transduction mechanisms	Molecular Function: protein serine/threonine kinase activity (GO:0004674);; Molecular Function: ATP binding (GO:0005524);;	K01180|1.2e-62|cmax:111487562|K01180 endo-1,3(4)-beta-glucanase [EC:3.2.1.6] | (RefSeq) uncharacterized protein LOC111487562	--	[T]	Signal transduction mechanisms	Protein kinase domain	Cold-responsive protein kinase 1 OS=Arabidopsis thaliana OX=3702 GN=CRPK1 PE=1 SV=1	T	Signal transduction mechanisms	PREDICTED: putative serine/threonine-protein kinase [Oryza brachyantha]
DfaA01G028520	107	72	85	25	13	9	1.78386	1.26004	1.59041	0.404343	0.239355	0.148461	9.62e-07	-2.34506	down	--	--	Biological Process: reproduction (GO:0000003);; Biological Process: developmental process involved in reproduction (GO:0003006);; Molecular Function: molecular_function (GO:0003674);; Molecular Function: catalytic activity (GO:0003824);; Cellular Component: cellular_component (GO:0005575);; Cellular Component: intracellular (GO:0005622);; Cellular Component: cell (GO:0005623);; Cellular Component…	K16903|4.7e-198|osa:4325198|K16903 L-tryptophan---pyruvate aminotransferase [EC:2.6.1.99] | (RefSeq) L-tryptophan--pyruvate aminotransferase 1	Tryptophan metabolism (ko00380)	--	--	Allinase	Tryptophan aminotransferase-related protein 2 OS=Oryza sativa subsp. japonica OX=39947 GN=TAR2 PE=1 SV=1	E	Amino acid transport and metabolism	hypothetical protein E2562_039313 [Oryza meyeriana var. granulata]
DfaB12G004400	417	370	275	28	22	10	4.57244	4.27912	3.3874	0.302876	0.268701	0.108733	4.46e-34	-3.99846	down	[E]	Amino acid transport and metabolism	Cellular Component: cellular_component (GO:0005575);; Cellular Component: cell (GO:0005623);; Cellular Component: plasma membrane (GO:0005886);; Biological Process: biological_process (GO:0008150);; Biological Process: response to external stimulus (GO:0009605);; Biological Process: response to biotic stimulus (GO:0009607);; Biological Process: response to nematode (GO:0009624);; Cellular Compone…	K14638|2.2e-114|egu:105034795|K14638 solute carrier family 15 (peptide/histidine transporter), member 3/4 | (RefSeq) protein NRT1/ PTR FAMILY 4.5-like	--	[E]	Amino acid transport and metabolism	POT family	Protein NRT1/ PTR FAMILY 4.4 OS=Arabidopsis thaliana OX=3702 GN=NPF4.4 PE=2 SV=1	E	Amino acid transport and metabolism	hypothetical protein E2562_034524 [Oryza meyeriana var. granulata]
DfaC07G009170	11	15	25	49	81	61	0.234765	0.351445	0.616219	1.07324	1.99937	1.33952	0.000213619	1.94957	up	--	--	--	K16280|4.6e-105|egu:105052970|K16280 E3 ubiquitin-protein ligase RGLG [EC:2.3.2.27] | (RefSeq) E3 ubiquitin-protein ligase RGLG2	--	[T]	Signal transduction mechanisms	Copine	E3 ubiquitin-protein ligase RGLG1 OS=Arabidopsis thaliana OX=3702 GN=RGLG1 PE=1 SV=1	O	Posttranslational modification, protein turnover, chaperones	E3 ubiquitin-protein ligase RGLG2 [Elaeis guineensis]
DfaA01G024740	50	41	45	200	171	179	0.92018	0.786391	0.927669	3.71185	3.55001	3.30729	2.18e-14	2.09669	up	--	--	Biological Process: regulation of transcription, DNA-templated (GO:0006355);;	--	--	--	--	Protein of unknown function, DUF573	Probable transcription factor At5g28040 OS=Arabidopsis thaliana OX=3702 GN=At5g28040 PE=1 SV=1	S	Function unknown	probable transcription factor At3g04930 [Panicum hallii]
DfaA07G002730	3	5	0	109	78	98	0.019989	0.042343	0	0.929362	0.744463	0.832493	8.85e-16	5.04169	up	[E]	Amino acid transport and metabolism	Biological Process: cellular amino acid metabolic process (GO:0006520);; Molecular Function: carboxy-lyase activity (GO:0016831);; Biological Process: carboxylic acid metabolic process (GO:0019752);; Molecular Function: pyridoxal phosphate binding (GO:0030170);;	K01593|1.5e-261|sita:101764227|K01593 aromatic-L-amino-acid/L-tryptophan decarboxylase [EC:4.1.1.28 4.1.1.105] | (RefSeq) aromatic-L-amino-acid decarboxylase	Tyrosine metabolism (ko00350);; Phenylalanine metabolism (ko00360);; Tryptophan metabolism (ko00380);; Isoquinoline alkaloid biosynthesis (ko00950);; Betalain biosynthesis (ko00965)	[E]	Amino acid transport and metabolism	Pyridoxal-dependent decarboxylase conserved domain	Tryptophan decarboxylase 1 OS=Oryza sativa subsp. japonica OX=39947 GN=TDC1 PE=1 SV=1	E	Amino acid transport and metabolism	tyrosine/DOPA decarboxylase 2-like protein [Cinnamomum micranthum f. kanehirae]
DfaB11G017810	128	113	105	501	549	608	3.1717	2.94804	2.92459	12.3972	15.1929	14.9902	6.04e-37	2.35414	up	--	--	Molecular Function: ubiquitin protein ligase activity (GO:0061630);;	K11982|1.2e-112|dosa:Os06t0101300-01|K11982 E3 ubiquitin-protein ligase RNF115/126 [EC:2.3.2.27] | (RefSeq) Os06g0101300; Zinc finger, RING/FYVE/PHD-type domain containing protein.	--	[O]	Posttranslational modification, protein turnover, chaperones	zinc-ribbon	E3 ubiquitin-protein ligase RING1 OS=Gossypium hirsutum OX=3635 GN=RING1 PE=1 SV=1	O	Posttranslational modification, protein turnover, chaperones	hypothetical protein E2562_011643 [Oryza meyeriana var. granulata]
DfaB01G008100	1239	1262	996	186	124	87	9.32337	10.0196	8.41454	1.39505	1.04214	0.649021	1.91e-42	-3.02891	down	[R]	General function prediction only	Molecular Function: protein kinase activity (GO:0004672);; Molecular Function: ATP binding (GO:0005524);;	K08857|0.0e+00|osa:4324792|K08857 NIMA (never in mitosis gene a)-related kinase 1/4/5 [EC:2.7.11.1] | (RefSeq) serine/threonine-protein kinase Nek5	--	[R]	General function prediction only	Protein kinase domain	Serine/threonine-protein kinase Nek5 OS=Oryza sativa subsp. japonica OX=39947 GN=NEK5 PE=2 SV=1	T	Signal transduction mechanisms	serine/threonine-protein kinase Nek5 isoform X2 [Oryza sativa Japonica Group]
Dfa0G045910	39	25	13	112	127	80	0.312893	0.206461	0.115354	0.901359	1.14548	0.642828	1.76e-06	2.13492	up	--	--	Molecular Function: nucleic acid binding (GO:0003676);; Molecular Function: ATP binding (GO:0005524);; Biological Process: DNA integration (GO:0015074);; Molecular Function: ATPase activity (GO:0016887);;	K23288|7.3e-121|gra:105761952|K23288 syndetin | (RefSeq) uncharacterized LOC105761952	--	[R]	General function prediction only	Reverse transcriptase (RNA-dependent DNA polymerase)	Retrovirus-related Pol polyprotein from transposon RE2 OS=Arabidopsis thaliana OX=3702 GN=RE2 PE=4 SV=1	L	Replication, recombination and repair	retrotransposon protein, putative, unclassified, expressed [Oryza sativa Japonica Group]
DfaB01G029810	65	30	38	2179	2030	2056	0.789669	0.383516	0.519785	26.5814	27.7015	25.0029	2.67e-199	5.64162	up	[E]	Amino acid transport and metabolism	Biological Process: glutathione catabolic process (GO:0006751);; Cellular Component: integral component of membrane (GO:0016021);; Molecular Function: glutathione hydrolase activity (GO:0036374);;	K18592|3.9e-284|osa:4324525|K18592 gamma-glutamyltranspeptidase / glutathione hydrolase / leukotriene-C4 hydrolase [EC:2.3.2.2 3.4.19.13 3.4.19.14] | (RefSeq) gamma-glutamyltranspeptidase 3	Taurine and hypotaurine metabolism (ko00430);; Cyanoamino acid metabolism (ko00460);; Glutathione metabolism (ko00480);; Arachidonic acid metabolism (ko00590)	[E]	Amino acid transport and metabolism	Gamma-glutamyltranspeptidase	Glutathione hydrolase 3 OS=Arabidopsis thaliana OX=3702 GN=GGT3 PE=2 SV=1	E	Amino acid transport and metabolism	glutathione hydrolase 3 [Oryza sativa Japonica Group]
DfaA07G015610	642	635	601	1283	1257	1318	25.9723	27.1037	27.2739	51.7977	56.7841	53.0774	5.34e-24	1.13455	up	[R]	General function prediction only	Molecular Function: GTPase activity (GO:0003924);; Molecular Function: GTP binding (GO:0005525);;	K07904|7.3e-113|obr:102717086|K07904 Ras-related protein Rab-11A | (RefSeq) ras-related protein RABA5c-like	Endocytosis (ko04144)	[U]	Intracellular trafficking, secretion, and vesicular transport	Ras family	Ras-related protein RABA5c OS=Arabidopsis thaliana OX=3702 GN=RABA5C PE=1 SV=1	U	Intracellular trafficking, secretion, and vesicular transport	unnamed protein product [Digitaria exilis]
Dfa0G030160	20144	18412	18283	2095	1731	1991	242.531	233.896	247.243	25.1829	23.2688	23.86	0	-3.193	down	--	--	Molecular Function: molecular_function (GO:0003674);; Molecular Function: nucleic acid binding (GO:0003676);; Molecular Function: DNA binding (GO:0003677);; Molecular Function: transcription factor activity, sequence-specific DNA binding (GO:0003700);; Molecular Function: binding (GO:0005488);; Cellular Component: cellular_component (GO:0005575);; Cellular Component: intracellular (GO:0005622);; …	K14494|2.8e-63|qsu:111997883|K14494 DELLA protein | (RefSeq) DELLA protein GAI-like	Plant hormone signal transduction (ko04075)	--	--	GRAS domain family	Chitin-inducible gibberellin-responsive protein 1 OS=Oryza sativa subsp. japonica OX=39947 GN=CIGR1 PE=2 SV=1	K	Transcription	chitin-inducible gibberellin-responsive protein 1 [Brachypodium distachyon]
DfaA01G024730	68	53	60	18	22	30	5.88437	4.77587	5.85411	1.50519	2.10161	2.53918	0.00665474	-1.24755	down	--	--	--	K14440|9.1e-18|mus:103974965|K14440 SWI/SNF-related matrix-associated actin-dependent regulator of chromatin subfamily A-like protein 1 [EC:3.6.4.12] | (RefSeq) SWI/SNF-related matrix-associated actin-dependent regulator of chromatin subfamily A-like protein 1	--	--	--	--	--	--	--	hypothetical protein EJB05_31771 [Eragrostis curvula]
DfaA03G021680	41	32	34	1643	1396	1737	0.613217	0.507589	0.579098	25.0416	23.8101	26.403	8.78e-197	5.55561	up	[R]	General function prediction only	Biological Process: regionalization (GO:0003002);; Molecular Function: protein binding (GO:0005515);; Biological Process: response to stress (GO:0006950);; Biological Process: response to osmotic stress (GO:0006970);; Biological Process: cell communication (GO:0007154);; Biological Process: signal transduction (GO:0007165);; Biological Process: multicellular organism development (GO:0007275);; Bi…	K09527|3.7e-103|pmum:103319855|K09527 DnaJ homolog subfamily C member 7 | (RefSeq) TPR repeat-containing thioredoxin TTL1	--	[R]	General function prediction only	Tetratricopeptide repeat	Inactive TPR repeat-containing thioredoxin TTL3 OS=Arabidopsis thaliana OX=3702 GN=TTL3 PE=1 SV=2	S	Function unknown	PREDICTED: inactive TPR repeat-containing thioredoxin TTL3 [Oryza brachyantha]
DfaB12G000130	155	106	113	10	23	6	1.20263	0.867968	0.98075	0.074689	0.195306	0.045733	3.87e-10	-3.06184	down	--	--	Molecular Function: protein kinase activity (GO:0004672);; Molecular Function: protein binding (GO:0005515);; Biological Process: protein phosphorylation (GO:0006468);;	K16224|3.7e-113|eus:EUTSA_v10023115mg|K16224 senescence-induced receptor-like serine/threonine-protein kinase | (RefSeq) hypothetical protein	MAPK signaling pathway - plant (ko04016);; Plant-pathogen interaction (ko04626)	--	--	Malectin-like domain	Probable LRR receptor-like serine/threonine-protein kinase At1g67720 OS=Arabidopsis thaliana OX=3702 GN=At1g67720 PE=1 SV=1	T	Signal transduction mechanisms	hypothetical protein E2562_033237 [Oryza meyeriana var. granulata]
DfaC05G003690	55	55	50	172	161	352	1.51637	1.58751	1.52759	4.73266	4.96175	9.68765	3.81e-10	2.16138	up	--	--	Molecular Function: sulfotransferase activity (GO:0008146);;	K22312|1.6e-145|sita:101783982|K22312 hydroxyjasmonate sulfotransferase [EC:2.8.2.39] | (RefSeq) flavonol sulfotransferase-like	--	[R]	General function prediction only	Sulfotransferase domain	Flavonol 4'-sulfotransferase OS=Flaveria chlorifolia OX=4228 PE=1 SV=1	S	Function unknown	flavonol sulfotransferase-like [Setaria italica]
DfaA01G005710	292	341	242	639	627	522	5.96314	7.33025	5.53103	13.017	14.2859	10.6101	1.54e-09	1.12902	up	--	--	Cellular Component: Golgi membrane (GO:0000139);; Molecular Function: alpha-N-acetylgalactosaminide alpha-2,6-sialyltransferase activity (GO:0001665);; Molecular Function: molecular_function (GO:0003674);; Molecular Function: catalytic activity (GO:0003824);; Cellular Component: cellular_component (GO:0005575);; Cellular Component: intracellular (GO:0005622);; Cellular Component: cell (GO:0005623…	K00786|1.2e-39|egu:105035767|K00786 beta-1,6-galactosyltransferase [EC:2.4.1.-] | (RefSeq) sialyltransferase-like protein 1	--	[G]	Carbohydrate transport and metabolism	Glycosyltransferase family 29 (sialyltransferase)	Sialyltransferase-like protein 1 OS=Oryza sativa subsp. indica OX=39946 GN=STLP1 PE=3 SV=1	G	Carbohydrate transport and metabolism	sialyltransferase-like protein 1 isoform X1 [Brachypodium distachyon]
DfaB01G001070	3584	3245	3159	785	833	846	217.025	207.339	214.868	47.4601	56.3486	50.9747	3.79e-79	-1.91689	down	--	--	Molecular Function: calcium ion binding (GO:0005509);;	K13448|3.1e-43|obr:102721602|K13448 calcium-binding protein CML | (RefSeq) probable calcium-binding protein CML31	Plant-pathogen interaction (ko04626)	[T]	Signal transduction mechanisms	EF-hand domain pair	Probable calcium-binding protein CML31 OS=Oryza sativa subsp. japonica OX=39947 GN=CML31 PE=2 SV=1	T	Signal transduction mechanisms	PREDICTED: probable calcium-binding protein CML31 [Oryza brachyantha]
DfaA05G013280	14	33	28	1272	1199	998	0.092324	0.237159	0.213467	8.71926	9.19575	6.82156	6.74e-113	5.59091	up	[T]	Signal transduction mechanisms	Biological Process: defense response to nematode (GO:0002215);; Molecular Function: protein serine/threonine kinase activity (GO:0004674);; Molecular Function: ATP binding (GO:0005524);; Cellular Component: mitochondrion (GO:0005739);; Cellular Component: plasma membrane (GO:0005886);; Biological Process: multidimensional cell growth (GO:0009825);; Biological Process: seed germination (GO:0009845…	K13415|7.7e-57|bna:106361506|K13415 protein brassinosteroid insensitive 1 [EC:2.7.10.1 2.7.11.1] | (RefSeq) protein BRASSINOSTEROID INSENSITIVE 1-like	Plant hormone signal transduction (ko04075)	--	--	Leucine rich repeat	Probable LRR receptor-like serine/threonine-protein kinase At1g74360 OS=Arabidopsis thaliana OX=3702 GN=At1g74360 PE=1 SV=1	T	Signal transduction mechanisms	putative LRR receptor-like serine/threonine-protein kinase [Hordeum vulgare]
DfaC06G004140	62	81	47	8	16	11	0.592246	0.807991	0.502185	0.072901	0.165047	0.104548	2.24e-05	-2.26543	down	--	--	Molecular Function: ADP binding (GO:0043531);;	K13459|1.5e-268|ats:109765824|K13459 disease resistance protein RPS2 | (RefSeq) LOC109765824; probable disease resistance protein At1g61180	Plant-pathogen interaction (ko04626)	[T]	Signal transduction mechanisms	NB-ARC domain	Disease resistance protein UNI OS=Arabidopsis thaliana OX=3702 GN=UNI PE=1 SV=2	T	Signal transduction mechanisms	probable disease resistance protein At1g61180 [Aegilops tauschii subsp. tauschii]
DfaB04G011810	260	269	225	119	123	91	4.6349	5.05676	4.51054	2.11929	2.44787	1.60921	1.1e-05	-1.07056	down	[C]	Energy production and conversion	Molecular Function: oxoglutarate dehydrogenase (succinyl-transferring) activity (GO:0004591);; Cellular Component: mitochondrion (GO:0005739);; Biological Process: tricarboxylic acid cycle (GO:0006099);; Molecular Function: thiamine pyrophosphate binding (GO:0030976);; Cellular Component: oxoglutarate dehydrogenase complex (GO:0045252);;	K00164|3.2e-116|egu:105045720|K00164 2-oxoglutarate dehydrogenase E1 component [EC:1.2.4.2] | (RefSeq) 2-oxoglutarate dehydrogenase, mitochondrial	Citrate cycle (TCA cycle) (ko00020);; Carbon metabolism (ko01200)	[G]	Carbohydrate transport and metabolism	2-oxoglutarate dehydrogenase C-terminal	ETHYLENE INSENSITIVE 3-like 5 protein OS=Arabidopsis thaliana OX=3702 GN=EIL5 PE=2 SV=1	G	Carbohydrate transport and metabolism	2-oxoglutarate dehydrogenase, mitochondrial [Zea mays]
DfaC11G000660	667	579	507	1711	1430	1488	7.22731	6.61689	6.16683	18.5258	17.3144	16.0566	2.03e-35	1.49749	up	--	--	Biological Process: intracellular protein transport (GO:0006886);;	K13141|4.2e-106|csat:104745793|K13141 integrator complex subunit 4 | (RefSeq) protein SIEL-like	--	[U]	Intracellular trafficking, secretion, and vesicular transport	VHS domain	TOM1-like protein 9 OS=Arabidopsis thaliana OX=3702 GN=TOL9 PE=1 SV=1	U	Intracellular trafficking, secretion, and vesicular transport	vacuolar protein sorting-associated protein 27-like [Aegilops tauschii subsp. tauschii]
DfaA08G020600	22	11	10	82	89	56	0.274171	0.144688	0.136762	1.01705	1.24497	0.686883	6.41e-07	2.46145	up	[G]	Carbohydrate transport and metabolism	Molecular Function: catalytic activity (GO:0003824);;	--	--	--	--	Glucose / Sorbosone dehydrogenase	HIPL1 protein OS=Arabidopsis thaliana OX=3702 GN=HIPL1 PE=3 SV=2	G	Carbohydrate transport and metabolism	HIPL1 protein-like isoform X1 [Aegilops tauschii subsp. tauschii]
DfaB09G006570	1072	1114	1056	3054	2737	2755	11.653	12.777	12.8941	33.1454	33.2391	29.8119	1.22e-51	1.49172	up	[T]	Signal transduction mechanisms	Molecular Function: protein kinase activity (GO:0004672);; Molecular Function: ATP binding (GO:0005524);; Cellular Component: integral component of membrane (GO:0016021);;	K13436|1.9e-69|nnu:104589714|K13436 pto-interacting protein 1 [EC:2.7.11.1] | (RefSeq) PTI1-like tyrosine-protein kinase 3	Plant-pathogen interaction (ko04626)	--	--	Protein tyrosine and serine/threonine kinase	Protein STRUBBELIG-RECEPTOR FAMILY 6 OS=Arabidopsis thaliana OX=3702 GN=SRF6 PE=1 SV=1	T	Signal transduction mechanisms	protein STRUBBELIG-RECEPTOR FAMILY 6-like [Setaria viridis]
DfaA04G007780	32	44	31	769	563	812	1.13222	1.65311	1.24273	27.6244	22.6271	29.0557	2.33e-82	4.38999	up	--	--	Molecular Function: DNA binding (GO:0003677);; Molecular Function: transcription factor activity, sequence-specific DNA binding (GO:0003700);; Cellular Component: nucleus (GO:0005634);;	K09286|1.6e-23|ath:AT1G43160|K09286 EREBP-like factor | (RefSeq) RAP2.6; related to AP2 6	--	--	--	AP2 domain	Ethylene-responsive transcription factor RAP2-6 OS=Arabidopsis thaliana OX=3702 GN=RAP2-6 PE=2 SV=2	K	Transcription	ethylene-responsive transcription factor RAP2-6-like [Hordeum vulgare]
DfaB05G016800	11	16	9	220	171	155	0.174069	0.279727	0.155136	3.66347	3.18643	2.56376	2.06e-25	3.96149	up	--	--	Molecular Function: transcription factor activity, sequence-specific DNA binding (GO:0003700);; Cellular Component: nucleus (GO:0005634);; Biological Process: regulation of ethylene-activated signaling pathway (GO:0010104);; Molecular Function: sequence-specific DNA binding (GO:0043565);; Biological Process: positive regulation of transcription, DNA-templated (GO:0045893);; Biological Process: ne…	K14514|3.6e-65|dosa:Os07t0685700-01|K14514 ethylene-insensitive protein 3 | (RefSeq) Os07g0685700; Ethylene insensitive 3 family protein.	MAPK signaling pathway - plant (ko04016);; Plant hormone signal transduction (ko04075)	--	--	Ethylene insensitive 3	Protein ETHYLENE-INSENSITIVE 3-like 2 OS=Oryza sativa subsp. japonica OX=39947 GN=EIL2 PE=2 SV=2	S	Function unknown	hypothetical protein E2562_018390 [Oryza meyeriana var. granulata]
DfaA01G024510	43	23	46	141	152	97	1.03134	0.573998	1.24512	3.42583	4.14101	2.33885	1.59e-06	1.87647	up	--	--	--	--	--	--	--	Protein of unknown function (DUF1668)	--	S	Function unknown	hypothetical protein D1007_09432 [Hordeum vulgare]
DfaB09G002610	1223	1190	1206	478	358	628	14.0672	14.44	15.5863	5.48971	4.59536	7.18484	2.42e-12	-1.21662	down	--	--	Molecular Function: molecular_function (GO:0003674);; Molecular Function: catalytic activity (GO:0003824);; Cellular Component: cellular_component (GO:0005575);; Cellular Component: intracellular (GO:0005622);; Cellular Component: cell (GO:0005623);; Cellular Component: cytoplasm (GO:0005737);; Biological Process: biological_process (GO:0008150);; Biological Process: metabolic process (GO:0008152…	K23872|1.0e-146|ats:109765487|K23872 putative homogalacturonan methyltransferase [EC:2.1.1.-] | (RefSeq) LOC109765487; probable methyltransferase PMT13	--	--	--	Putative S-adenosyl-L-methionine-dependent methyltransferase	Probable methyltransferase PMT18 OS=Arabidopsis thaliana OX=3702 GN=At1g33170 PE=2 SV=1	S	Function unknown	hypothetical protein E2562_010672 [Oryza meyeriana var. granulata]
DfaA07G002130	3395	3127	2675	1461	1303	1361	27.461	26.6904	24.302	11.7985	11.7737	10.9609	6.54e-27	-1.05641	down	--	--	Molecular Function: protein binding (GO:0005515);;	K11684|2.5e-27|gmx:100780669|K11684 bromodomain-containing factor 1 | (RefSeq) transcription factor GTE4	--	[K]	Transcription	Bromodomain	Transcription factor GTE10 OS=Arabidopsis thaliana OX=3702 GN=GTE10 PE=1 SV=2	K	Transcription	transcription factor GTE9-like [Aegilops tauschii subsp. tauschii]
DfaB09G004410	42	39	39	257	211	124	0.302245	0.290513	0.309685	1.85252	1.69966	0.890523	6.71e-12	2.37477	up	[M]	Cell wall/membrane/envelope biogenesis	Molecular Function: protein kinase activity (GO:0004672);; Molecular Function: ATP binding (GO:0005524);; Cellular Component: integral component of membrane (GO:0016021);;	K13415|1.2e-82|han:110929858|K13415 protein brassinosteroid insensitive 1 [EC:2.7.10.1 2.7.11.1] | (RefSeq) systemin receptor SR160-like	Plant hormone signal transduction (ko04075)	--	--	Leucine rich repeat	MDIS1-interacting receptor like kinase 2 OS=Arabidopsis thaliana OX=3702 GN=MIK2 PE=1 SV=3	T	Signal transduction mechanisms	unnamed protein product [Digitaria exilis]
DfaC04G008910	62	65	31	234	162	180	2.40619	2.6471	1.32964	9.04373	6.98798	6.93751	1.75e-09	1.94614	up	[H]	Coenzyme transport and metabolism	Biological Process: Mo-molybdopterin cofactor biosynthetic process (GO:0006777);;	K03637|1.4e-106|sita:101763066|K03637 cyclic pyranopterin monophosphate synthase [EC:4.6.1.17] | (RefSeq) cyclic pyranopterin monophosphate synthase, mitochondrial isoform X1	Folate biosynthesis (ko00790);; Sulfur relay system (ko04122)	[H]	Coenzyme transport and metabolism	MoaC family	Cyclic pyranopterin monophosphate synthase, mitochondrial OS=Arabidopsis thaliana OX=3702 GN=CNX3 PE=1 SV=1	H	Coenzyme transport and metabolism	cyclic pyranopterin monophosphate synthase accessory protein, mitochondrial isoform X1 [Panicum miliaceum]
Dendrocalamus_farinosus_newGene_34842	99	168	83	221	254	203	0.996029	2.91488	1.41536	1.9092	2.39008	1.85621	0.000797137	1.04855	up	[J]	Translation, ribosomal structure and biogenesis	Molecular Function: nucleic acid binding (GO:0003676);; Molecular Function: helicase activity (GO:0004386);; Molecular Function: ATP binding (GO:0005524);;	K12815|6.8e-137|sita:101771162|K12815 pre-mRNA-splicing factor ATP-dependent RNA helicase DHX38/PRP16 [EC:3.6.4.13] | (RefSeq) pre-mRNA-splicing factor ATP-dependent RNA helicase DEAH7	Spliceosome (ko03040)	[A]	RNA processing and modification	XS domain	Pre-mRNA-splicing factor ATP-dependent RNA helicase DEAH7 OS=Arabidopsis thaliana OX=3702 GN=CUV PE=1 SV=1	A	RNA processing and modification	pre-mRNA-splicing factor ATP-dependent RNA helicase DEAH7 isoform X1 [Panicum hallii]
Dendrocalamus_farinosus_newGene_34395	85	100	116	259	190	333	1.84057	2.27952	2.7946	5.66279	4.39639	7.31482	1.64e-07	1.44584	up	--	--	Cellular Component: plasma membrane (GO:0005886);;	--	--	--	--	Ubiquitin-2 like Rad60 SUMO-like	Membrane-anchored ubiquitin-fold protein 3 OS=Oryza sativa subsp. japonica OX=39947 GN=MUB3 PE=3 SV=1	S	Function unknown	membrane-anchored ubiquitin-fold protein 3 [Brachypodium distachyon]
DfaC06G010450	251	227	290	709	588	854	6.34507	6.05579	8.26455	17.9431	16.6544	21.5733	1.51e-17	1.56699	up	--	--	Cellular Component: nucleus (GO:0005634);; Biological Process: regulation of transcription, DNA-templated (GO:0006355);; Molecular Function: sequence-specific DNA binding (GO:0043565);;	K09338|6.0e-101|ats:109733735|K09338 homeobox-leucine zipper protein | (RefSeq) LOC109733735; homeobox-leucine zipper protein HOX11-like	--	[K]	Transcription	Homeodomain	Homeobox-leucine zipper protein HOX11 OS=Oryza sativa subsp. japonica OX=39947 GN=HOX11 PE=2 SV=1	K	Transcription	homeobox-leucine zipper protein HOX11-like [Panicum hallii]
DfaB08G005450	0	0	0	63	41	43	0	0	0	1.28546	0.921906	0.872452	2.46e-08	7.07174	up	[E]	Amino acid transport and metabolism	Biological Process: response to acid chemical (GO:0001101);; Biological Process: immune system process (GO:0002376);; Molecular Function: molecular_function (GO:0003674);; Molecular Function: catalytic activity (GO:0003824);; Molecular Function: binding (GO:0005488);; Molecular Function: copper ion binding (GO:0005507);; Cellular Component: cellular_component (GO:0005575);; Cellular Component: in…	K10206|8.2e-209|obr:102700875|K10206 LL-diaminopimelate aminotransferase [EC:2.6.1.83] | (RefSeq) aminotransferase ALD1 homolog	Lysine biosynthesis (ko00300);; Biosynthesis of amino acids (ko01230)	[E]	Amino acid transport and metabolism	Aminotransferase class I and II	Aminotransferase ALD1 homolog OS=Oryza sativa subsp. japonica OX=39947 GN=ALD1 PE=2 SV=1	E	Amino acid transport and metabolism	hypothetical protein E2562_007941 [Oryza meyeriana var. granulata]
DfaC05G009220	32	30	43	95	62	82	0.436347	0.424706	0.657132	1.30832	0.954415	1.11819	0.00175297	1.24917	up	[I]	Lipid transport and metabolism	Molecular Function: hydrolase activity (GO:0016787);;	K14493|4.1e-47|smo:SELMODRAFT_418575|K14493 gibberellin receptor GID1 [EC:3.-.-.-] | (RefSeq) GID1a-1; hypothetical protein	Plant hormone signal transduction (ko04075)	[V]	Defense mechanisms	alpha/beta hydrolase fold	Probable carboxylesterase 18 OS=Arabidopsis thaliana OX=3702 GN=CXE18 PE=1 SV=1	V	Defense mechanisms	Gamma carbonic anhydrase 2, mitochondrial [Dichanthelium oligosanthes]
DfaC01G024880	5139	5051	4658	1801	1451	1365	43.6824	45.3043	44.473	15.2831	13.7708	11.549	5.09e-47	-1.58843	down	[E]	Amino acid transport and metabolism	Molecular Function: metallopeptidase activity (GO:0008237);; Molecular Function: zinc ion binding (GO:0008270);;	K01256|0.0e+00|obr:102701931|K01256 aminopeptidase N [EC:3.4.11.2] | (RefSeq) puromycin-sensitive aminopeptidase	Glutathione metabolism (ko00480)	[EO]	Amino acid transport and metabolism;; Posttranslational modification, protein turnover, chaperones	Domain of unknown function (DUF3458_C) ARM repeats	Puromycin-sensitive aminopeptidase OS=Oryza sativa subsp. japonica OX=39947 GN=Os08g0562700 PE=2 SV=1	--	--	unnamed protein product [Triticum turgidum subsp. durum]
DfaB04G011210	774	598	752	1353	1402	1558	4.39081	3.57515	4.79028	7.66366	8.8833	8.79967	2.02e-15	1.11733	up	[C]	Energy production and conversion	Molecular Function: FMN binding (GO:0010181);; Molecular Function: oxidoreductase activity (GO:0016491);;	K05894|1.5e-195|ats:109780293|K05894 12-oxophytodienoic acid reductase [EC:1.3.1.42] | (RefSeq) LOC109780293; putative 12-oxophytodienoate reductase 11	alpha-Linolenic acid metabolism (ko00592)	[CR]	Energy production and conversion;; General function prediction only	NADH:flavin oxidoreductase / NADH oxidase family	Putative 12-oxophytodienoate reductase 11 OS=Oryza sativa subsp. japonica OX=39947 GN=OPR11 PE=2 SV=1	C	Energy production and conversion	RecName: Full=Putative 12-oxophytodienoate reductase 11; AltName: Full=OPDA-reductase 11; Short=OsOPR11 [Oryza sativa Japonica Group]
DfaB06G010350	45	23	30	66	70	89	3.41838	1.81876	2.52498	4.99404	5.92126	6.7069	0.00234779	1.28324	up	--	--	Cellular Component: nucleosome (GO:0000786);; Molecular Function: DNA binding (GO:0003677);; Cellular Component: nucleus (GO:0005634);; Cellular Component: host cell nucleus (GO:0042025);; Molecular Function: protein heterodimerization activity (GO:0046982);;	K11254|5.5e-51|zma:103634138|K11254 histone H4 | (RefSeq) uncharacterized protein LOC103634138	--	[B]	Chromatin structure and dynamics	Centromere kinetochore component CENP-T histone fold	Histone H4 variant TH011 OS=Triticum aestivum OX=4565 PE=3 SV=2	B	Chromatin structure and dynamics	hypothetical protein SETIT_1G275000v2, partial [Setaria italica]
DfaC03G021210	8	24	7	49	34	47	0.063181	0.221059	0.06925	0.42959	0.329256	0.410654	0.0052794	1.75647	up	--	--	Cellular Component: cellular_component (GO:0005575);; Cellular Component: cell wall (GO:0005618);; Cellular Component: cell (GO:0005623);; Cellular Component: external encapsulating structure (GO:0030312);; Cellular Component: cell part (GO:0044464);; Cellular Component: cell periphery (GO:0071944);;	--	--	--	--	--	KIN14B-interacting protein At4g14310 OS=Arabidopsis thaliana OX=3702 GN=At4g14310 PE=1 SV=1	S	Function unknown	hypothetical protein OsI_09381 [Oryza sativa Indica Group]
Dfa0G020680	88	81	65	29	30	31	3.01241	2.90537	2.48147	0.971934	1.12099	1.05277	0.0013079	-1.25832	down	[C]	Energy production and conversion	Cellular Component: mitochondrial matrix (GO:0005759);; Molecular Function: electron carrier activity (GO:0009055);;	K03521|2.5e-128|sita:101759528|K03521 electron transfer flavoprotein beta subunit | (RefSeq) electron transfer flavoprotein subunit beta, mitochondrial	--	[C]	Energy production and conversion	Electron transfer flavoprotein domain	Electron transfer flavoprotein subunit beta, mitochondrial OS=Oryza sativa subsp. indica OX=39946 GN=ETFB PE=3 SV=1	C	Energy production and conversion	electron transfer flavoprotein subunit beta, mitochondrial [Panicum miliaceum]
DfaA08G026800	145	99	129	38	22	54	4.04825	2.91879	4.05767	1.05954	0.667396	1.49795	3.74e-05	-1.603	down	--	--	Cellular Component: cellular_component (GO:0005575);; Cellular Component: intracellular (GO:0005622);; Cellular Component: cell (GO:0005623);; Cellular Component: cytoplasm (GO:0005737);; Cellular Component: endoplasmic reticulum (GO:0005783);; Biological Process: response to stress (GO:0006950);; Biological Process: cell communication (GO:0007154);; Biological Process: biological_process (GO:000…	K24195|2.3e-06|cmos:111446020|K24195 xenotropic and polytropic retrovirus receptor 1 | (RefSeq) phosphate transporter PHO1	--	[P]	Inorganic ion transport and metabolism	SPX domain	SPX domain-containing protein 4 OS=Oryza sativa subsp. indica OX=39946 GN=SPX4 PE=4 SV=1	P	Inorganic ion transport and metabolism	hypothetical protein E2562_013973 [Oryza meyeriana var. granulata]
DfaC08G021190	6	11	11	95	101	72	0.181647	0.35025	0.365614	2.93631	3.49337	2.21724	1.28e-11	3.27881	up	--	--	Biological Process: reproduction (GO:0000003);; Molecular Function: peptide receptor activity (GO:0001653);; Biological Process: immune system process (GO:0002376);; Biological Process: developmental process involved in reproduction (GO:0003006);; Molecular Function: molecular_function (GO:0003674);; Molecular Function: catalytic activity (GO:0003824);; Molecular Function: protein kinase activity…	--	--	--	--	Leucine Rich repeats (2 copies)	--	T	Signal transduction mechanisms	hypothetical protein E2562_012390 [Oryza meyeriana var. granulata]
DfaA11G012250	25	31	35	275	211	294	0.319678	0.40979	0.497473	3.51355	3.00967	3.7415	3.24e-28	3.15877	up	--	--	Cellular Component: plasma membrane (GO:0005886);; Biological Process: immune response (GO:0006955);; Biological Process: plant-type hypersensitive response (GO:0009626);;	--	--	--	--	MAC/Perforin domain	MACPF domain-containing protein At1g14780 OS=Arabidopsis thaliana OX=3702 GN=At1g14780 PE=2 SV=1	S	Function unknown	MACPF domain-containing protein At1g14780 [Sorghum bicolor]
DfaA06G006770	9	18	30	69	58	113	0.337315	0.776539	1.36394	2.87483	2.69851	4.679	8.94e-05	2.08289	up	--	--	Molecular Function: molecular_function (GO:0003674);; Molecular Function: transporter activity (GO:0005215);; Molecular Function: dicarboxylic acid transmembrane transporter activity (GO:0005310);; Molecular Function: organic acid transmembrane transporter activity (GO:0005342);; Cellular Component: cellular_component (GO:0005575);; Cellular Component: intracellular (GO:0005622);; Cellular Compon…	K15104|8.8e-47|ats:109751311|K15104 solute carrier family 25 (mitochondrial oxoglutarate transporter), member 11 | (RefSeq) LOC109751311; mitochondrial uncoupling protein 5-like	--	[C]	Energy production and conversion	Mitochondrial carrier protein	Mitochondrial uncoupling protein 5 OS=Arabidopsis thaliana OX=3702 GN=PUMP5 PE=2 SV=1	C	Energy production and conversion	unnamed protein product [Triticum turgidum subsp. durum]
DfaC01G017790	48	41	21	222	192	310	3.14075	2.82391	1.49322	14.4804	14.0251	20.2027	1.98e-17	2.79114	up	--	--	--	--	--	--	--	--	--	--	--	hypothetical protein EJB05_57594, partial [Eragrostis curvula]
DfaA12G000230	1329	1329	1177	4524	4386	4453	10.4185	10.9928	10.3661	35.4189	38.4187	34.7566	1.35e-98	1.89807	up	--	--	Cellular Component: Golgi membrane (GO:0000139);; Molecular Function: structural molecule activity (GO:0005198);; Biological Process: intracellular protein transport (GO:0006886);; Biological Process: vesicle-mediated transport (GO:0016192);; Cellular Component: COPI vesicle coat (GO:0030126);;	K17301|0.0e+00|dosa:Os11t0174000-01|K17301 coatomer subunit beta | (RefSeq) Os11g0174000; Coatomer, beta subunit domain containing protein.	--	[U]	Intracellular trafficking, secretion, and vesicular transport	Adaptin N terminal region	Coatomer subunit beta-1 OS=Oryza sativa subsp. japonica OX=39947 GN=Os11g0174000 PE=2 SV=1	U	Intracellular trafficking, secretion, and vesicular transport	hypothetical protein EE612_053800 [Oryza sativa]
DfaB03G000040	3255	2794	2886	663	625	915	179.72	162.767	179.004	36.5156	38.5061	50.2513	6.44e-44	-1.92229	down	--	--	Biological Process: metal ion transport (GO:0030001);; Molecular Function: metal ion binding (GO:0046872);;	K10752|1.6e-48|zju:107427343|K10752 histone-binding protein RBBP4 | (RefSeq) LOW QUALITY PROTEIN: WD-40 repeat-containing protein MSI3	--	[P]	Inorganic ion transport and metabolism	Heavy-metal-associated domain	Heavy metal-associated isoprenylated plant protein 27 OS=Arabidopsis thaliana OX=3702 GN=HIPP27 PE=1 SV=1	P	Inorganic ion transport and metabolism	heavy metal-associated isoprenylated plant protein 27-like [Aegilops tauschii subsp. tauschii]
DfaA04G016050	191	223	181	9	13	18	14.2908	17.596	15.2337	0.604966	1.06975	1.31337	1.87e-24	-3.74903	down	--	--	Biological Process: response to auxin (GO:0009733);;	K14488|1.2e-45|dosa:Os04t0617050-01|K14488 SAUR family protein | (RefSeq) Os04g0617050; Similar to H0313F03.1 protein.	Plant hormone signal transduction (ko04075)	--	--	Auxin responsive protein	Auxin-responsive protein SAUR41 OS=Arabidopsis thaliana OX=3702 GN=SAUR41 PE=2 SV=1	S	Function unknown	auxin-responsive protein SAUR71-like [Panicum miliaceum]
DfaA09G005970	39	54	44	0	0	5	1.18894	1.73621	1.49592	0	0	0.151346	5.24e-07	-4.33467	down	--	--	Cellular Component: extracellular region (GO:0005576);; Biological Process: defense response (GO:0006952);;	K12173|6.4e-32|gmx:100794341|K12173 BRCA1-A complex subunit BRE | (RefSeq) BRISC and BRCA1-A complex member 2	Homologous recombination (ko03440)	--	--	Thaumatin family	Thaumatin-like protein OS=Arabidopsis thaliana OX=3702 GN=At1g18250 PE=2 SV=2	O	Posttranslational modification, protein turnover, chaperones	thaumatin-like protein [Hordeum vulgare]
DfaB03G013950	216	169	198	53	54	13	3.55834	2.93669	3.66067	0.855562	0.984562	0.201712	1.17e-06	-2.13139	down	[DZ]	Cell cycle control, cell division, chromosome partitioning;; Cytoskeleton	--	K10614|1.1e-13|cvr:CHLNCDRAFT_57991|K10614 E3 ubiquitin-protein ligase HERC3 [EC:2.3.2.26] | (RefSeq) hypothetical protein	Ubiquitin mediated proteolysis (ko04120)	[S]	Function unknown	Regulator of chromosome condensation (RCC1) repeat	--	--	--	hypothetical protein E2562_021426 [Oryza meyeriana var. granulata]
DfaB03G014530	602	631	580	1446	1236	1408	6.73419	7.44712	7.28949	16.1653	15.4633	15.6943	9.98e-30	1.2652	up	--	--	Molecular Function: molecular_function (GO:0003674);; Molecular Function: nucleic acid binding (GO:0003676);; Molecular Function: RNA binding (GO:0003723);; Molecular Function: mRNA binding (GO:0003729);; Molecular Function: binding (GO:0005488);; Molecular Function: protein binding (GO:0005515);; Cellular Component: cellular_component (GO:0005575);; Cellular Component: intracellular (GO:0005622)…	K03260|0.0e+00|dosa:Os02t0611500-01|K03260 translation initiation factor 4G | (RefSeq) Os02g0611500; Similar to Eukaryotic initiation factor-like protein.	RNA transport (ko03013)	[J]	Translation, ribosomal structure and biogenesis	MIF4G domain	Eukaryotic translation initiation factor isoform 4G-2 OS=Oryza sativa subsp. japonica OX=39947 GN=Os02g0611500 PE=2 SV=1	J	Translation, ribosomal structure and biogenesis	hypothetical protein E2562_018850 [Oryza meyeriana var. granulata]
DfaB05G001980	3	12	5	402	334	288	0.026213	0.161616	0.073311	5.25582	4.88791	3.74979	1.27e-44	5.67756	up	[T]	Signal transduction mechanisms	Molecular Function: protein kinase activity (GO:0004672);; Molecular Function: ATP binding (GO:0005524);; Biological Process: protein phosphorylation (GO:0006468);; Molecular Function: carbohydrate binding (GO:0030246);;	K01176|2.0e-68|sbi:8065370|K01176 alpha-amylase [EC:3.2.1.1] | (RefSeq) alpha-amylase isozyme 2A	Starch and sucrose metabolism (ko00500)	--	--	Legume lectin domain	L-type lectin-domain containing receptor kinase SIT2 OS=Oryza sativa subsp. japonica OX=39947 GN=SIT2 PE=2 SV=2	T	Signal transduction mechanisms	hypothetical protein E2562_024746 [Oryza meyeriana var. granulata]
DfaA08G016050	295	292	294	77	62	89	37.4373	39.1833	41.8995	9.6567	8.67535	11.2618	8.17e-16	-1.85091	down	--	--	--	--	--	--	--	--	--	--	--	hypothetical protein OsI_30655 [Oryza sativa Indica Group]
DfaA08G004040	5090	4657	3884	11346	10428	10186	39.8906	38.5126	34.186	88.7827	91.2961	79.4705	1.46e-43	1.32988	up	--	--	Molecular Function: phosphoric ester hydrolase activity (GO:0042578);;	K22913|0.0e+00|obr:102711235|K22913 phosphatidylinositol 3,5-bisphosphate 5-phosphatase [EC:3.1.3.-] | (RefSeq) phosphoinositide phosphatase SAC2	Inositol phosphate metabolism (ko00562)	[I]	Lipid transport and metabolism	SacI homology domain	Phosphoinositide phosphatase SAC2 OS=Arabidopsis thaliana OX=3702 GN=SAC2 PE=2 SV=1	I	Lipid transport and metabolism	hypothetical protein E2562_009474 [Oryza meyeriana var. granulata]
Dfa0G067270	51	50	46	654	438	451	0.664678	0.683778	0.674886	8.53341	6.39624	5.86854	5.17e-50	3.4639	up	--	--	Molecular Function: magnesium ion binding (GO:0000287);; Molecular Function: terpene synthase activity (GO:0010333);;	K15803|2.5e-203|obr:102702367|K15803 (-)-germacrene D synthase [EC:4.2.3.75] | (RefSeq) (+)-germacrene D synthase-like	Sesquiterpenoid and triterpenoid biosynthesis (ko00909)	--	--	Terpene synthase family, metal binding domain	Tau-cadinol synthase OS=Zea mays OX=4577 GN=TPS7 PE=1 SV=1	S	Function unknown	hypothetical protein EE612_023207 [Oryza sativa]
DfaA03G022820	58	31	34	109	142	185	1.90492	1.04176	1.24909	3.56404	5.17993	6.03239	2.05e-07	1.91167	up	--	--	Biological Process: cell morphogenesis (GO:0000902);; Biological Process: cell morphogenesis involved in differentiation (GO:0000904);; Molecular Function: regulatory region nucleic acid binding (GO:0001067);; Biological Process: response to acid chemical (GO:0001101);; Molecular Function: molecular_function (GO:0003674);; Molecular Function: nucleic acid binding (GO:0003676);; Molecular Function…	K10773|8.6e-07|egu:105039152|K10773 endonuclease III [EC:4.2.99.18] | (RefSeq) putative DNA glycosylase At3g47830 isoform X1	Base excision repair (ko03410)	--	--	--	Zinc finger protein 8 OS=Arabidopsis thaliana OX=3702 GN=ZFP8 PE=1 SV=1	S	Function unknown	zinc finger protein 8-like [Panicum hallii]
DfaA07G005230	4	5	19	102	126	73	0.019027	0.027032	0.117405	0.568836	0.788596	0.407049	3.7e-09	3.39821	up	--	--	--	K22804|6.1e-52|bna:106442438|K22804 structural maintenance of chromosomes protein 6 | (RefSeq) structural maintenance of chromosomes protein 6B-like	--	[R]	General function prediction only	Reverse transcriptase (RNA-dependent DNA polymerase)	--	S	Function unknown	retrotransposon protein, putative, unclassified, expressed [Oryza sativa Japonica Group]
Dfa0G025050	162	172	188	3893	3344	4611	3.01275	3.37433	3.93936	72.6187	69.7838	85.7526	3.59e-238	4.58394	up	--	--	Biological Process: metal ion transport (GO:0030001);; Molecular Function: metal ion binding (GO:0046872);;	--	--	[P]	Inorganic ion transport and metabolism	Heavy-metal-associated domain	Heavy metal-associated isoprenylated plant protein 36 OS=Arabidopsis thaliana OX=3702 GN=HIPP36 PE=1 SV=1	P	Inorganic ion transport and metabolism	extensin-like isoform X2 [Panicum miliaceum]
DfaB03G001520	1180	1055	1092	422	468	527	17.6394	16.6368	18.3263	6.29193	7.81153	7.83096	6.33e-16	-1.13042	down	--	--	Molecular Function: transferase activity, transferring glycosyl groups (GO:0016757);;	K18207|5.7e-81|pxb:103951460|K18207 protein O-mannose beta-1,4-N-acetylglucosaminyltransferase [EC:2.4.1.312] | (RefSeq) protein O-linked-mannose beta-1,4-N-acetylglucosaminyltransferase 2-like	Mannose type O-glycan biosynthesis (ko00515)	[S]	Function unknown	Protein of unknown function (DUF563)	Alpha-1,3-arabinosyltransferase XAT2 OS=Oryza sativa subsp. japonica OX=39947 GN=XAT2 PE=1 SV=1	S	Function unknown	hypothetical protein E2562_015363 [Oryza meyeriana var. granulata]
DfaA11G012350	1840	1747	1652	614	409	579	40.7871	40.8638	41.1222	13.5834	10.1307	12.7775	1.05e-33	-1.61837	down	--	--	Molecular Function: ubiquitin-protein transferase activity (GO:0004842);;	K10260|8.0e-17|ota:OT_ostta09g00430|K10260 F-box and WD-40 domain protein 7 | (RefSeq) WD40/YVTN repeat-like-containing domain	Ubiquitin mediated proteolysis (ko04120)	--	--	U-box domain	U-box domain-containing protein 21 OS=Arabidopsis thaliana OX=3702 GN=PUB21 PE=2 SV=1	H	Coenzyme transport and metabolism	predicted protein [Hordeum vulgare subsp. vulgare]
DfaB01G027320	171	222	191	100	89	77	4.04084	5.54283	5.07409	2.34534	2.33455	1.80487	0.000133328	-1.03498	down	--	--	--	K23877|5.9e-38|eus:EUTSA_v10018613mg|K23877 xyloglucan O-acetyltransferase | (RefSeq) hypothetical protein	--	--	--	GDSL/SGNH-like Acyl-Esterase family found in Pmr5 and Cas1p	Protein trichome birefringence-like 38 OS=Arabidopsis thaliana OX=3702 GN=TBL38 PE=2 SV=1	S	Function unknown	hypothetical protein E2562_016303 [Oryza meyeriana var. granulata]
DfaB06G002730	355	385	300	4442	4008	4746	5.09787	5.83495	4.82769	63.6899	64.3065	67.8464	5.9e-256	3.7568	up	[H]	Coenzyme transport and metabolism	Molecular Function: molecular_function (GO:0003674);; Molecular Function: catalytic activity (GO:0003824);; Molecular Function: ferrochelatase activity (GO:0004325);; Cellular Component: cellular_component (GO:0005575);; Cellular Component: intracellular (GO:0005622);; Cellular Component: cell (GO:0005623);; Cellular Component: cytoplasm (GO:0005737);; Cellular Component: mitochondrion (GO:000573…	K01772|2.4e-241|dosa:Os09t0297000-01|K01772 protoporphyrin/coproporphyrin ferrochelatase [EC:4.99.1.1 4.99.1.9] | (RefSeq) Os09g0297000; Similar to Ferrochelatase.	Porphyrin and chlorophyll metabolism (ko00860)	[H]	Coenzyme transport and metabolism	Ferrochelatase	Ferrochelatase-1, chloroplastic OS=Oryza sativa subsp. japonica OX=39947 GN=Os09g0297000 PE=2 SV=1	H	Coenzyme transport and metabolism	hypothetical protein E2562_013038 [Oryza meyeriana var. granulata]
DfaC03G005860	244	237	302	565	486	579	6.30719	6.45598	8.75835	14.6062	14.0372	14.9137	2.42e-10	1.1419	up	[R]	General function prediction only	Molecular Function: kinase activity (GO:0016301);;	K13137|2.8e-180|sbi:8082936|K13137 serine-threonine kinase receptor-associated protein | (RefSeq) serine-threonine kinase receptor-associated protein isoform X1	RNA transport (ko03013)	[I]	Lipid transport and metabolism	WD domain, G-beta repeat	--	I	Lipid transport and metabolism	serine-threonine kinase receptor-associated protein-like [Panicum miliaceum]
DfaA05G008900	266	214	223	47	51	70	2.87211	2.43824	2.70867	0.501965	0.611992	0.74741	4.65e-13	-1.95311	down	[R]	General function prediction only	Cellular Component: integral component of membrane (GO:0016021);;	K02717|9.9e-98|osa:4348816|K02717 photosystem II oxygen-evolving enhancer protein 2 | (RefSeq) uncharacterized protein LOC4348816 isoform X1	Photosynthesis (ko00195)	--	--	Tetratricopeptide repeat	Tetratricopeptide repeat domain-containing protein PYG7, chloroplastic OS=Zea mays OX=4577 GN=PYG7 PE=2 SV=1	S	Function unknown	tetratricopeptide repeat domain-containing protein PYG7, chloroplastic isoform X2 [Panicum hallii]
Dfa0G042570	5891	5016	5205	2580	2356	2253	68.875	61.8793	68.3528	30.1077	30.7679	26.2151	5.01e-29	-1.06473	down	--	--	Biological Process: microtubule cytoskeleton organization (GO:0000226);; Cellular Component: spindle (GO:0005819);; Cellular Component: microtubule (GO:0005874);; Molecular Function: microtubule binding (GO:0008017);; Cellular Component: phragmoplast (GO:0009524);;	K16732|5.2e-278|obr:102700171|K16732 protein regulator of cytokinesis 1 | (RefSeq) 65-kDa microtubule-associated protein 8	--	[DZ]	Cell cycle control, cell division, chromosome partitioning;; Cytoskeleton	Microtubule associated protein (MAP65/ASE1 family)	65-kDa microtubule-associated protein 8 OS=Arabidopsis thaliana OX=3702 GN=MAP65-8 PE=1 SV=2	--	--	LOW QUALITY PROTEIN: 65-kDa microtubule-associated protein 8 [Oryza sativa Japonica Group]
DfaA02G003670	8	35	11	431	369	418	0.312898	1.5829	0.528628	18.6062	17.7857	17.9915	4.95e-34	4.52215	up	--	--	Molecular Function: DNA binding (GO:0003677);; Cellular Component: nucleus (GO:0005634);; Biological Process: regulation of transcription, DNA-templated (GO:0006355);;	K16222|6.8e-20|eus:EUTSA_v10004655mg|K16222 Dof zinc finger protein DOF5.5 | (RefSeq) hypothetical protein	Circadian rhythm - plant (ko04712)	--	--	Dof domain, zinc finger	Dof zinc finger protein 5 OS=Oryza sativa subsp. japonica OX=39947 GN=DOF5 PE=2 SV=1	B	Chromatin structure and dynamics	dof zinc finger protein [Hordeum vulgare]
DfaB05G014350	109	143	115	11	10	26	2.64538	3.6623	3.14124	0.265052	0.255574	0.621087	1.81e-10	-2.82659	down	[G]	Carbohydrate transport and metabolism	Molecular Function: trehalose-phosphatase activity (GO:0004805);; Biological Process: trehalose biosynthetic process (GO:0005992);;	K01087|6.3e-162|ats:109783493|K01087 trehalose 6-phosphate phosphatase [EC:3.1.3.12] | (RefSeq) LOC109783493; probable trehalose-phosphate phosphatase 3	Starch and sucrose metabolism (ko00500)	[G]	Carbohydrate transport and metabolism	Trehalose-phosphatase	Probable trehalose-phosphate phosphatase 3 OS=Oryza sativa subsp. japonica OX=39947 GN=TPP3 PE=2 SV=1	G	Carbohydrate transport and metabolism	unnamed protein product [Triticum turgidum subsp. durum]
DfaB11G016040	585	517	447	241	244	209	11.9841	11.1907	10.3008	4.91684	5.57605	4.26818	3.19e-09	-1.05101	down	[I]	Lipid transport and metabolism	Biological Process: fatty acid biosynthetic process (GO:0006633);; Cellular Component: chloroplast (GO:0009507);; Molecular Function: thiolester hydrolase activity (GO:0016790);;	K10781|1.0e-230|dosa:Os06t0143400-01|K10781 fatty acyl-ACP thioesterase B [EC:3.1.2.14 3.1.2.21] | (RefSeq) Os06g0143400; Similar to Acyl-ACP thioesterase (Fragment).	Fatty acid biosynthesis (ko00061);; Fatty acid metabolism (ko01212)	--	--	Acyl-ACP thioesterase	Palmitoyl-acyl carrier protein thioesterase, chloroplastic OS=Gossypium hirsutum OX=3635 GN=FATB1 PE=1 SV=1	I	Lipid transport and metabolism	hypothetical protein E2562_026540 [Oryza meyeriana var. granulata]
DfaC02G004060	12	6	0	379	328	486	0.321496	0.179564	0	11.0143	10.6839	14.1028	4.74e-12	5.74308	up	[R]	General function prediction only	Cellular Component: cellular_component (GO:0005575);; Cellular Component: intracellular (GO:0005622);; Cellular Component: cell (GO:0005623);; Cellular Component: nucleus (GO:0005634);; Cellular Component: nucleoplasm (GO:0005654);; Biological Process: regulation of carbohydrate metabolic process (GO:0006109);; Biological Process: regulation of sulfur utilization (GO:0006792);; Biological Process…	K14152|7.3e-71|cpep:111783531|K14152 phosphoribosyl-ATP pyrophosphohydrolase / phosphoribosyl-AMP cyclohydrolase / histidinol dehydrogenase [EC:3.6.1.31 3.5.4.19 1.1.1.23] | (RefSeq) uncharacterized protein LOC111783531	Histidine metabolism (ko00340);; Biosynthesis of amino acids (ko01230)	--	--	Tetratricopeptide repeat	Protein SULFUR DEFICIENCY-INDUCED 1 OS=Arabidopsis thaliana OX=3702 GN=SDI1 PE=2 SV=1	S	Function unknown	PREDICTED: protein SULFUR DEFICIENCY-INDUCED 1-like [Oryza brachyantha]
DfaC07G010420	143	142	97	355	364	377	6.19548	6.47117	4.72229	15.4071	17.6398	16.294	1.79e-14	1.61759	up	--	--	--	--	--	--	--	cAMP-regulated phosphoprotein/endosulfine conserved region	--	S	Function unknown	PREDICTED: uncharacterized protein LOC102703072 [Oryza brachyantha]
DfaC01G020450	14717	14991	12116	3006	2647	2447	72.3864	77.7953	66.9337	14.7605	14.5419	11.9779	1.36e-102	-2.26673	down	[T]	Signal transduction mechanisms	Molecular Function: molecular_function (GO:0003674);; Molecular Function: catalytic activity (GO:0003824);; Molecular Function: transporter activity (GO:0005215);; Molecular Function: ATP binding (GO:0005524);; Cellular Component: cellular_component (GO:0005575);; Cellular Component: cell (GO:0005623);; Cellular Component: plasma membrane (GO:0005886);; Biological Process: transport (GO:0006810);…	K08712|8.5e-141|gsl:Gasu_29800|K08712 ATP-binding cassette, subfamily G (WHITE), member 2, SNQ2 | (RefSeq) ABC transporter, ATP-binding protein	ABC transporters (ko02010)	[Q]	Secondary metabolites biosynthesis, transport and catabolism	ABC-2 type transporter	ABC transporter G family member 37 OS=Oryza sativa subsp. japonica OX=39947 GN=ABCG37 PE=2 SV=1	Q	Secondary metabolites biosynthesis, transport and catabolism	hypothetical protein E2562_008178 [Oryza meyeriana var. granulata]
DfaC03G016630	183	178	149	603	482	650	1.9276	1.97471	1.76192	6.35358	5.68211	6.83253	4.2e-27	1.85436	up	--	--	--	K00759|4.8e-11|aip:107609884|K00759 adenine phosphoribosyltransferase [EC:2.4.2.7] | (RefSeq) uncharacterized protein LOC107609884	Purine metabolism (ko00230)	--	--	PWWP domain	Uncharacterized protein At1g51745 OS=Arabidopsis thaliana OX=3702 GN=At1g51745 PE=2 SV=2	S	Function unknown	hypothetical protein E2562_007035 [Oryza meyeriana var. granulata]
DfaC06G008880	24	24	12	368	295	271	0.561812	0.608828	0.324777	8.8995	7.993	6.53086	5.37e-39	4.02386	up	--	--	Molecular Function: DNA binding (GO:0003677);;	K15777|4.1e-28|mesc:110630336|K15777 4,5-DOPA dioxygenase extradiol [EC:1.13.11.-] | (RefSeq) uncharacterized protein LOC110630336	Betalain biosynthesis (ko00965)	--	--	ZF-HD protein dimerisation region	Zinc-finger homeodomain protein 9 OS=Oryza sativa subsp. japonica OX=39947 GN=ZHD9 PE=3 SV=2	K	Transcription	hypothetical protein GQ55_2G255200 [Panicum hallii var. hallii]
DfaC03G005370	22	9	10	355	335	430	0.806444	0.339998	0.405115	13.1826	13.9016	15.9034	3.11e-50	4.82446	up	--	--	Cellular Component: integral component of membrane (GO:0016021);;	--	--	--	--	Cotton fibre expressed protein	Pathogen-associated molecular patterns-induced protein A70 OS=Arabidopsis thaliana OX=3702 GN=A70 PE=1 SV=1	S	Function unknown	hypothetical protein D1007_07193 [Hordeum vulgare]
DfaB04G014360	808	824	721	201	157	217	27.4839	29.5807	27.5542	6.82204	5.9598	7.33306	7.91e-35	-1.93646	down	--	--	Molecular Function: DNA binding (GO:0003677);;	K09422|4.9e-92|bdi:100837963|K09422 transcription factor MYB, plant | (RefSeq) transcription factor MYB57	--	[K]	Transcription	Myb-like DNA-binding domain	Transcription factor MYB48 OS=Arabidopsis thaliana OX=3702 GN=MYB48 PE=2 SV=1	K	Transcription	transcription factor MYB57 [Brachypodium distachyon]
DfaC08G011050	227	160	143	46	42	45	4.37561	3.25121	3.09567	0.886233	0.90277	0.863712	6.85e-10	-1.87314	down	--	--	Cellular Component: membrane (GO:0016020);;	K17338|4.3e-80|dosa:Os03t0250200-01|K17338 receptor expression-enhancing protein 1/2/3/4 | (RefSeq) Os03g0250200; TB2/DP1 and HVA22 related protein family protein.	--	[V]	Defense mechanisms	TB2/DP1, HVA22 family	Putative HVA22-like protein g OS=Arabidopsis thaliana OX=3702 GN=HVA22G PE=3 SV=2	V	Defense mechanisms	hypothetical protein BRADI_1g68000v3 [Brachypodium distachyon]
DfaC07G008130	92	64	40	21	15	9	2.69373	1.96817	1.29068	0.605205	0.491425	0.261154	0.000281122	-1.95702	down	--	--	Biological Process: regulation of transcription, DNA-templated (GO:0006355);; Molecular Function: protein dimerization activity (GO:0046983);;	K18878|9.6e-47|cann:107866053|K18878 BHLH transcription factor Upa20 | (RefSeq) Upa20; transcription factor bHLH137-like	Plant-pathogen interaction (ko04626)	--	--	Helix-loop-helix DNA-binding domain	Transcription factor bHLH137 OS=Arabidopsis thaliana OX=3702 GN=BHLH137 PE=1 SV=1	K	Transcription	hypothetical protein C2845_PM14G19450 [Panicum miliaceum]
DfaB08G010250	0	0	0	38	32	43	0	0	0	0.461873	0.429846	0.525432	2.07e-07	6.7294	up	[E]	Amino acid transport and metabolism	Molecular Function: molecular_function (GO:0003674);; Molecular Function: catalytic activity (GO:0003824);; Molecular Function: asparagine synthase (glutamine-hydrolyzing) activity (GO:0004066);; Molecular Function: binding (GO:0005488);; Molecular Function: protein binding (GO:0005515);; Biological Process: organic acid metabolic process (GO:0006082);; Biological Process: cellular amino acid met…	K01953|0.0e+00|obr:102715470|K01953 asparagine synthase (glutamine-hydrolysing) [EC:6.3.5.4] | (RefSeq) asparagine synthetase [glutamine-hydrolyzing] 1	Alanine, aspartate and glutamate metabolism (ko00250);; Biosynthesis of amino acids (ko01230)	[E]	Amino acid transport and metabolism	Asparagine synthase	Asparagine synthetase [glutamine-hydrolyzing] 1 OS=Oryza sativa subsp. japonica OX=39947 GN=Os03g0291500 PE=2 SV=1	E	Amino acid transport and metabolism	hypothetical protein E2562_030328 [Oryza meyeriana var. granulata]
DfaA05G001460	476	394	467	201	186	232	14.3886	12.565	15.8792	6.05788	6.25937	6.99158	3.32e-08	-1.01419	down	--	--	Cellular Component: plant-type vacuole (GO:0000325);; Cellular Component: cellular_component (GO:0005575);; Cellular Component: intracellular (GO:0005622);; Cellular Component: cell (GO:0005623);; Cellular Component: cytoplasm (GO:0005737);; Cellular Component: vacuole (GO:0005773);; Cellular Component: vacuolar membrane (GO:0005774);; Biological Process: biological_process (GO:0008150);; Cellula…	--	--	--	--	Protein of unknown function (DUF1084)	Tobamovirus multiplication protein 1 OS=Arabidopsis thaliana OX=3702 GN=TOM1 PE=1 SV=1	S	Function unknown	hypothetical protein E2562_004606 [Oryza meyeriana var. granulata]
DfaB01G002240	1870	1642	1508	840	633	871	28.3952	26.3097	25.7195	12.7366	10.7332	13.1674	9.33e-16	-1.00406	down	--	--	Biological Process: protein glycosylation (GO:0006486);; Cellular Component: integral component of membrane (GO:0016021);; Molecular Function: transferase activity, transferring glycosyl groups (GO:0016757);;	K20870|7.1e-234|dosa:Os01t0926600-01|K20870 putative beta-1,4-xylosyltransferase IRX10 [EC:2.4.2.-] | (RefSeq) Os01g0926600; Similar to Pectin-glucuronyltransferase.	--	[GMW]	Carbohydrate transport and metabolism;; Cell wall/membrane/envelope biogenesis;; Extracellular structures	Exostosin family	Probable glucuronosyltransferase Os01g0926600 OS=Oryza sativa subsp. japonica OX=39947 GN=Os01g0926600 PE=2 SV=1	--	--	hypothetical protein E2562_016689 [Oryza meyeriana var. granulata]
DfaB03G021730	258	200	196	63	62	41	5.01361	4.09224	4.28032	1.2164	1.33713	0.77899	1.28e-10	-1.85747	down	--	--	Biological Process: hematopoietic progenitor cell differentiation (GO:0002244);; Biological Process: immune system process (GO:0002376);; Biological Process: immune system development (GO:0002520);; Cellular Component: cellular_component (GO:0005575);; Cellular Component: intracellular (GO:0005622);; Cellular Component: cell (GO:0005623);; Cellular Component: cytoplasm (GO:0005737);; Cellular Com…	--	--	[S]	Function unknown	Armadillo/beta-catenin-like repeat	--	O	Posttranslational modification, protein turnover, chaperones	hypothetical protein E2562_013849 [Oryza meyeriana var. granulata]
DfaA12G007250	220	196	188	83	99	76	7.37498	6.93648	7.08651	2.77373	3.70417	2.5238	1.99e-05	-1.11466	down	[H]	Coenzyme transport and metabolism	Molecular Function: hydrolase activity (GO:0016787);;	K20860|2.5e-115|ats:109785598|K20860 FMN hydrolase / 5-amino-6-(5-phospho-D-ribitylamino)uracil phosphatase [EC:3.1.3.102 3.1.3.104] | (RefSeq) uncharacterized protein LOC109785598	Riboflavin metabolism (ko00740)	[R]	General function prediction only	Haloacid dehalogenase-like hydrolase	Flavin mononucleotide hydrolase 1, chloroplatic OS=Arabidopsis thaliana OX=3702 GN=FHY1 PE=1 SV=1	S	Function unknown	uncharacterized protein LOC109785598 [Aegilops tauschii subsp. tauschii]
DfaC03G012190	643	547	456	199	156	222	47.0251	42.1846	37.402	14.5158	12.7271	16.0998	3.54e-14	-1.41088	down	--	--	Biological Process: metal ion transport (GO:0030001);; Molecular Function: metal ion binding (GO:0046872);;	--	--	--	--	Heavy-metal-associated domain	Disease resistance protein Pik-1 OS=Oryza sativa subsp. japonica OX=39947 GN=PIK-1 PE=1 SV=1	L	Replication, recombination and repair	hypothetical protein EJB05_21085 [Eragrostis curvula]
DfaC06G006990	401	358	321	81	81	59	3.90227	3.68076	3.50968	0.779547	0.876549	0.562948	5.53e-21	-2.17425	down	--	--	--	--	--	[L]	Replication, recombination and repair	Protein of unknown function (DUF2439)	--	L	Replication, recombination and repair	hypothetical protein E2562_020391 [Oryza meyeriana var. granulata]
DfaA07G009460	81	43	49	9	9	30	1.34084	0.750449	0.895503	0.132336	0.161753	0.488719	0.00518333	-1.69392	down	--	--	Cellular Component: cellular_component (GO:0005575);; Cellular Component: cell wall (GO:0005618);; Cellular Component: intracellular (GO:0005622);; Cellular Component: cell (GO:0005623);; Cellular Component: cytoplasm (GO:0005737);; Cellular Component: vacuole (GO:0005773);; Cellular Component: vacuolar membrane (GO:0005774);; Cellular Component: plasma membrane (GO:0005886);; Biological Process:…	--	--	--	--	Fasciclin domain	Fasciclin-like arabinogalactan protein 2 OS=Arabidopsis thaliana OX=3702 GN=FLA2 PE=2 SV=1	S	Function unknown	hypothetical protein E2562_027683 [Oryza meyeriana var. granulata]
DfaB06G010720	950	897	896	2156	1834	2254	10.5725	10.5287	11.2002	23.9639	22.8016	24.9754	1.21e-36	1.27816	up	--	--	Molecular Function: DNA binding (GO:0003677);;	--	--	[R]	General function prediction only	--	Protein SUPPRESSOR OF FRI 4 OS=Arabidopsis thaliana OX=3702 GN=SUF4 PE=1 SV=1	S	Function unknown	PREDICTED: protein SUPPRESSOR OF FRI 4 [Oryza brachyantha]
DfaB05G001210	292	303	253	762	611	720	9.62003	10.5501	9.36273	25.1417	22.5563	23.6736	2.15e-21	1.39404	up	--	--	Cellular Component: apoplast (GO:0048046);;	--	--	--	--	Dirigent-like protein	--	S	Function unknown	dirigent protein 1 [Oryza sativa Japonica Group]
DfaA06G004100	3570	3385	3110	862	866	950	38.176	38.194	37.3578	9.20122	10.3416	10.1097	2.58e-78	-1.80985	down	[F]	Nucleotide transport and metabolism	Cellular Component: integral component of membrane (GO:0016021);; Molecular Function: transmembrane transporter activity (GO:0022857);;	K14611|7.7e-241|nau:109231653|K14611 solute carrier family 23 (nucleobase transporter), member 1 | (RefSeq) nucleobase-ascorbate transporter 6	--	[F]	Nucleotide transport and metabolism	Permease family	Nucleobase-ascorbate transporter 6 OS=Arabidopsis thaliana OX=3702 GN=NAT6 PE=2 SV=2	F	Nucleotide transport and metabolism	nucleobase-ascorbate transporter 6 [Oryza sativa Japonica Group]
DfaA06G010930	873	782	835	1802	1612	1393	4.85859	4.59519	5.21911	10.0166	10.0255	7.71709	4.58e-15	1.04456	up	[R]	General function prediction only	Molecular Function: ARF guanyl-nucleotide exchange factor activity (GO:0005086);; Biological Process: regulation of ARF protein signal transduction (GO:0032012);;	K18443|0.0e+00|osa:4329190|K18443 golgi-specific brefeldin A-resistance guanine nucleotide exchange factor 1 | (RefSeq) ARF guanine-nucleotide exchange factor GNOM	Endocytosis (ko04144)	[U]	Intracellular trafficking, secretion, and vesicular transport	Sec7 domain	ARF guanine-nucleotide exchange factor GNOM OS=Arabidopsis thaliana OX=3702 GN=GN PE=1 SV=1	L	Replication, recombination and repair	ARF guanine-nucleotide exchange factor GNOM [Oryza sativa Japonica Group]
DfaA11G012240	138	80	86	37	39	45	3.72141	2.2834	2.59649	0.9828	1.15751	1.2025	0.00137782	-1.20553	down	--	--	Molecular Function: protein binding (GO:0005515);;	K10523|1.3e-126|dosa:Os06t0251200-01|K10523 speckle-type POZ protein | (RefSeq) Os06g0251200; Kelch related domain containing protein.	--	[DR]	Cell cycle control, cell division, chromosome partitioning;; General function prediction only	BTB/POZ domain	BTB/POZ and MATH domain-containing protein 1 OS=Arabidopsis thaliana OX=3702 GN=BPM1 PE=1 SV=1	D	Cell cycle control, cell division, chromosome partitioning	BTB/POZ and MATH domain-containing protein 1 [Oryza sativa Japonica Group]
DfaB04G022730	159	115	165	2646	2407	2532	2.73527	2.08556	3.17863	45.5708	46.3757	43.4648	3.96e-193	4.19769	up	[F]	Nucleotide transport and metabolism	Biological Process: allantoin catabolic process (GO:0000256);; Molecular Function: allantoinase activity (GO:0004038);; Molecular Function: zinc ion binding (GO:0008270);; Molecular Function: cobalt ion binding (GO:0050897);;	K07456|2.0e-262|sita:101757394|K07456 DNA mismatch repair protein MutS2 | (RefSeq) LOW QUALITY PROTEIN: uncharacterized protein LOC101757394	Mismatch repair (ko03430)	[F]	Nucleotide transport and metabolism	Amidohydrolase family	Probable allantoinase OS=Oryza sativa subsp. japonica OX=39947 GN=ALN PE=2 SV=1	F	Nucleotide transport and metabolism	hypothetical protein PAHAL_7G340600 [Panicum hallii]
DfaC08G010350	46	27	51	116	112	124	4.51828	2.75953	5.64677	11.3449	12.3224	12.1632	1.04e-05	1.58038	up	--	--	Cellular Component: integral component of membrane (GO:0016021);;	--	--	--	--	--	--	--	--	hypothetical protein C2845_PM02G32420 [Panicum miliaceum]
DfaA09G006520	119	111	90	253	121	276	2.82143	2.79153	2.38698	6.02414	3.22481	6.54132	0.000525678	1.09423	up	[R]	General function prediction only	Molecular Function: oxidoreductase activity (GO:0016491);;	--	--	[GQ]	Carbohydrate transport and metabolism;; Secondary metabolites biosynthesis, transport and catabolism	Oxidoreductase family, NAD-binding Rossmann fold	Uncharacterized oxidoreductase At4g09670 OS=Arabidopsis thaliana OX=3702 GN=At4g09670 PE=1 SV=1	--	--	uncharacterized oxidoreductase At4g09670 [Brachypodium distachyon]
DfaC06G014340	310	377	304	106	123	81	3.79406	4.87045	4.17601	1.29174	1.67685	0.986567	5.31e-10	-1.56431	down	--	--	Biological Process: RNA modification (GO:0009451);; Cellular Component: intracellular membrane-bounded organelle (GO:0043231);;	K23541|3.3e-77|cqi:110701580|K23541 Ca2+/H+ antiporter, TMEM165/GDT1 family | (RefSeq) pentatricopeptide repeat-containing protein At4g21065-like	--	[R]	General function prediction only	PPR repeat	Putative pentatricopeptide repeat-containing protein At3g47840 OS=Arabidopsis thaliana OX=3702 GN=PCMP-E43 PE=3 SV=1	S	Function unknown	putative pentatricopeptide repeat-containing protein At3g47840 [Oryza sativa Japonica Group]
DfaB08G011380	109	90	59	13	8	17	2.44538	2.13702	1.47703	0.280508	0.195334	0.377647	5.69e-08	-2.60709	down	--	--	--	K00943|1.0e-24|qsu:112021668|K00943 dTMP kinase [EC:2.7.4.9] | (RefSeq) glutathione S-transferase T3-like	Pyrimidine metabolism (ko00240)	--	--	No apical meristem-associated C-terminal domain	--	S	Function unknown	glutathione S-transferase T3-like isoform X2 [Setaria viridis]
DfaA01G000480	163	141	169	41	30	39	4.25974	3.89633	4.97914	1.05155	0.878486	1.01628	1.22e-10	-1.99714	down	--	--	Molecular Function: ubiquitin protein ligase activity (GO:0061630);;	K11982|6.4e-92|cpep:111805047|K11982 E3 ubiquitin-protein ligase RNF115/126 [EC:2.3.2.27] | (RefSeq) probable E3 ubiquitin-protein ligase RHC2A	--	[O]	Posttranslational modification, protein turnover, chaperones	Protein of unknown function (DUF1117)	E3 ubiquitin-protein ligase RDUF2 OS=Arabidopsis thaliana OX=3702 GN=DURF2 PE=1 SV=1	O	Posttranslational modification, protein turnover, chaperones	probable E3 ubiquitin-protein ligase RHC2A [Aegilops tauschii subsp. tauschii]
DfaC01G018130	567	569	458	218	161	166	4.20134	4.44728	3.8071	1.60818	1.32692	1.22505	2.54e-15	-1.44867	down	--	--	Molecular Function: nucleic acid binding (GO:0003676);; Biological Process: DNA integration (GO:0015074);;	K17545|4.0e-120|zma:103634684|K17545 serine/threonine-protein kinase ULK4 [EC:2.7.11.1] | (RefSeq) uncharacterized protein LOC103634684	--	[R]	General function prediction only	Reverse transcriptase (RNA-dependent DNA polymerase)	Retrovirus-related Pol polyprotein from transposon TNT 1-94 OS=Nicotiana tabacum OX=4097 PE=2 SV=1	G	Carbohydrate transport and metabolism	PH01B001I13.11 [Phyllostachys edulis]
DfaC05G006360	81	77	47	672	653	843	2.37106	2.38824	1.52838	19.8321	21.5582	24.7923	5.46e-61	3.48889	up	--	--	Molecular Function: nucleotide binding (GO:0000166);; Biological Process: cytokinesis (GO:0000910);; Molecular Function: nucleoside binding (GO:0001882);; Molecular Function: purine nucleoside binding (GO:0001883);; Molecular Function: molecular_function (GO:0003674);; Molecular Function: catalytic activity (GO:0003824);; Molecular Function: GTPase activity (GO:0003924);; Molecular Function: bind…	K07976|2.6e-121|osa:4343414|K07976 Rab family, other | (RefSeq) septum-promoting GTP-binding protein 1	--	[R]	General function prediction only	Ras family	Ras-related protein RABG3b OS=Arabidopsis thaliana OX=3702 GN=RABG3B PE=1 SV=1	S	Function unknown	hypothetical protein E2562_003917 [Oryza meyeriana var. granulata]
DfaB11G017270	35	50	33	191	241	106	0.220438	0.33176	0.231737	1.19585	1.69464	0.663758	7.06e-09	2.26775	up	--	--	Molecular Function: nucleic acid binding (GO:0003676);; Molecular Function: zinc ion binding (GO:0008270);; Biological Process: DNA integration (GO:0015074);;	K03006|1.1e-161|adu:107466525|K03006 DNA-directed RNA polymerase II subunit RPB1 [EC:2.7.7.6] | (RefSeq) LOW QUALITY PROTEIN: DNA-directed RNA polymerase II subunit 1-like	RNA polymerase (ko03020)	[R]	General function prediction only	Reverse transcriptase (RNA-dependent DNA polymerase)	Retrovirus-related Pol polyprotein from transposon TNT 1-94 OS=Nicotiana tabacum OX=4097 PE=2 SV=1	J	Translation, ribosomal structure and biogenesis	OSJNBa0089N06.20 [Oryza sativa Japonica Group]
DfaC11G006800	390	437	359	1026	873	1020	5.46783	6.46492	5.65861	14.3844	13.6789	14.2557	2.98e-25	1.39031	up	--	--	Molecular Function: protein binding (GO:0005515);;	--	--	--	--	WD domain, G-beta repeat	--	S	Function unknown	hypothetical protein E2562_003592 [Oryza meyeriana var. granulata]
DfaC03G015920	56	107	62	277	258	228	2.19063	4.39864	2.72793	10.8127	11.2924	8.86053	8.44e-10	1.84004	up	[I]	Lipid transport and metabolism	Molecular Function: 2-C-methyl-D-erythritol 2,4-cyclodiphosphate synthase activity (GO:0008685);; Cellular Component: chloroplast stroma (GO:0009570);; Biological Process: chlorophyll biosynthetic process (GO:0015995);; Biological Process: carotenoid biosynthetic process (GO:0016117);;	K01770|8.3e-112|bdi:100821610|K01770 2-C-methyl-D-erythritol 2,4-cyclodiphosphate synthase [EC:4.6.1.12] | (RefSeq) 2-C-methyl-D-erythritol 2,4-cyclodiphosphate synthase, chloroplastic	Terpenoid backbone biosynthesis (ko00900)	--	--	YgbB family	2-C-methyl-D-erythritol 2,4-cyclodiphosphate synthase, chloroplastic OS=Oryza sativa subsp. japonica OX=39947 GN=ISPF PE=1 SV=1	H	Coenzyme transport and metabolism	2-C-methyl-D-erythritol 2,4-cyclodiphosphate synthase, chloroplastic [Brachypodium distachyon]
DfaB01G015260	73	61	77	22	24	40	0.940623	0.821312	1.11573	0.278119	0.335682	0.504406	0.00750794	-1.18269	down	--	--	Molecular Function: aspartic-type endopeptidase activity (GO:0004190);; Biological Process: lipid metabolic process (GO:0006629);;	K08245|2.5e-258|bdi:100844468|K08245 phytepsin [EC:3.4.23.40] | (RefSeq) aspartic proteinase oryzasin-1 isoform X3	--	[O]	Posttranslational modification, protein turnover, chaperones	Eukaryotic aspartyl protease	Aspartic proteinase oryzasin-1 OS=Oryza sativa subsp. japonica OX=39947 GN=Os05g0567100 PE=2 SV=2	O	Posttranslational modification, protein turnover, chaperones	aspartic proteinase oryzasin-1 isoform X2 [Brachypodium distachyon]
DfaC06G012830	1348	1378	1041	3728	3418	2521	6.87222	7.40955	5.96105	18.9745	19.4624	12.7896	6.92e-20	1.45998	up	--	--	Cellular Component: integral component of membrane (GO:0016021);;	--	--	--	--	--	--	S	Function unknown	uncharacterized protein LOC100833823 [Brachypodium distachyon]
DfaB07G009300	12	26	27	76	123	40	0.278046	0.649176	0.71255	1.79773	3.27619	0.952206	0.000586352	1.92758	up	--	--	Molecular Function: protein dimerization activity (GO:0046983);;	K22484|5.9e-30|pvu:PHAVU_001G121200g|K22484 transcriptional regulator CBF1 | (RefSeq) hypothetical protein	--	--	--	Helix-loop-helix DNA-binding domain	Transcription factor bHLH30 OS=Arabidopsis thaliana OX=3702 GN=BHLH30 PE=1 SV=1	K	Transcription	Transcription factor bHLH30 [Zea mays]
DfaA03G022560	60	66	53	423	324	500	1.60235	1.8761	1.59591	11.3869	9.75297	13.4257	5.55e-35	2.87464	up	--	--	Biological Process: regulation of transcription, DNA-templated (GO:0006355);;	K18045|9.4e-72|sita:101755591|K18045 tyrosine-protein phosphatase SIW14 [EC:3.1.3.48] | (RefSeq) uncharacterized protein LOC101755591	--	--	--	Protein of unknown function, DUF573	--	S	Function unknown	uncharacterized protein LOC101755591 [Setaria italica]
Dfa0G010430	4769	4622	4541	1390	1166	1500	24.4158	24.9677	26.1146	7.10094	6.66683	7.64277	7.4e-71	-1.68718	down	[IQR]	Lipid transport and metabolism;; Secondary metabolites biosynthesis, transport and catabolism;; General function prediction only	Molecular Function: molecular_function (GO:0003674);; Molecular Function: catalytic activity (GO:0003824);; Cellular Component: cellular_component (GO:0005575);; Cellular Component: intracellular (GO:0005622);; Cellular Component: cell (GO:0005623);; Cellular Component: cytoplasm (GO:0005737);; Biological Process: cellular aromatic compound metabolic process (GO:0006725);; Biological Process: por…	K13606|8.4e-181|bdi:100842430|K13606 chlorophyll(ide) b reductase [EC:1.1.1.294] | (RefSeq) probable chlorophyll(ide) b reductase NYC1, chloroplastic	Porphyrin and chlorophyll metabolism (ko00860)	[R]	General function prediction only	short chain dehydrogenase	Probable chlorophyll(ide) b reductase NYC1, chloroplastic OS=Oryza sativa subsp. japonica OX=39947 GN=NYC1 PE=1 SV=1	Q	Secondary metabolites biosynthesis, transport and catabolism	hypothetical protein E2562_017496 [Oryza meyeriana var. granulata]
DfaC04G017030	1492	1409	1144	3690	3435	3590	21.1313	21.0435	18.1898	52.1765	54.339	50.5988	3.9e-50	1.50455	up	--	--	Biological Process: reproduction (GO:0000003);; Cellular Component: Golgi membrane (GO:0000139);; Biological Process: polysaccharide biosynthetic process (GO:0000271);; Biological Process: regionalization (GO:0003002);; Biological Process: developmental process involved in reproduction (GO:0003006);; Molecular Function: molecular_function (GO:0003674);; Molecular Function: catalytic activity (GO:…	K20871|1.1e-192|sita:101777107|K20871 putative beta-1,4-xylosyltransferase IRX14 [EC:2.4.2.-] | (RefSeq) probable glucuronosyltransferase Os04g0650300	--	[O]	Posttranslational modification, protein turnover, chaperones	Glycosyltransferase family 43	Probable glucuronosyltransferase Os04g0650300 OS=Oryza sativa subsp. japonica OX=39947 GN=Os04g0650300 PE=3 SV=1	O	Posttranslational modification, protein turnover, chaperones	hypothetical protein E2562_004220 [Oryza meyeriana var. granulata]
DfaA10G008530	427	426	473	139	92	110	6.6003	6.95317	8.21403	2.14535	1.58797	1.69322	3.06e-19	-1.86597	down	[BQ]	Chromatin structure and dynamics;; Secondary metabolites biosynthesis, transport and catabolism	Molecular Function: molecular_function (GO:0003674);; Molecular Function: catalytic activity (GO:0003824);; Molecular Function: binding (GO:0005488);; Molecular Function: protein binding (GO:0005515);; Cellular Component: cellular_component (GO:0005575);; Cellular Component: intracellular (GO:0005622);; Cellular Component: cell (GO:0005623);; Cellular Component: nucleus (GO:0005634);; Cellular Co…	K11407|4.9e-47|smo:SELMODRAFT_166606|K11407 histone deacetylase 6 [EC:3.5.1.98] | (RefSeq) hypothetical protein	--	[B]	Chromatin structure and dynamics	Histone deacetylase domain	Histone deacetylase 14 OS=Arabidopsis thaliana OX=3702 GN=HDA14 PE=1 SV=1	B	Chromatin structure and dynamics	hypothetical protein E2562_010847 [Oryza meyeriana var. granulata]
DfaC04G017730	6	2	5	101	110	128	0.10248	0.039178	0.091751	1.86648	2.27936	2.36393	7.99e-19	4.67311	up	[QV]	Secondary metabolites biosynthesis, transport and catabolism;; Defense mechanisms	Molecular Function: monooxygenase activity (GO:0004497);; Molecular Function: iron ion binding (GO:0005506);; Cellular Component: integral component of membrane (GO:0016021);; Molecular Function: oxidoreductase activity, acting on paired donors, with incorporation or reduction of molecular oxygen (GO:0016705);; Molecular Function: heme binding (GO:0020037);;	K07437|2.9e-122|jre:108998268|K07437 cytochrome P450 family 26 subfamily A | (RefSeq) cytochrome P450 87A3-like isoform X1	--	[QI]	Secondary metabolites biosynthesis, transport and catabolism;; Lipid transport and metabolism	Cytochrome P450	Cytochrome P450 87A3 OS=Oryza sativa subsp. japonica OX=39947 GN=CYP87A3 PE=2 SV=3	Q	Secondary metabolites biosynthesis, transport and catabolism	hypothetical protein EJB05_38578, partial [Eragrostis curvula]
DfaB07G013250	81	104	89	29	17	10	3.2149	4.343	3.96859	1.12646	0.71961	0.387379	3.72e-06	-2.1591	down	[O]	Posttranslational modification, protein turnover, chaperones	Molecular Function: endopeptidase activity (GO:0004175);; Molecular Function: threonine-type endopeptidase activity (GO:0004298);; Cellular Component: nucleus (GO:0005634);; Cellular Component: cytoplasm (GO:0005737);; Cellular Component: proteasome core complex (GO:0005839);; Biological Process: proteasomal protein catabolic process (GO:0010498);; Biological Process: proteasomal ubiquitin-indepe…	K02732|3.4e-118|sita:101756809|K02732 20S proteasome subunit beta 6 [EC:3.4.25.1] | (RefSeq) proteasome subunit beta type-1	Proteasome (ko03050)	[O]	Posttranslational modification, protein turnover, chaperones	Proteasome subunit	Proteasome subunit beta type-1 OS=Oryza sativa subsp. japonica OX=39947 GN=PBF1 PE=2 SV=1	O	Posttranslational modification, protein turnover, chaperones	proteasome subunit beta type-1 [Setaria italica]
DfaB10G009070	1	0	0	91	96	196	0.069422	0	0	6.39869	7.55437	13.7546	3.49e-14	7.49447	up	--	--	--	--	--	--	--	Domain of unknown function (DUF4228)	--	--	--	hypothetical protein E2562_024356 [Oryza meyeriana var. granulata]
DfaB01G014910	144	145	118	712	571	420	1.31525	1.39702	1.20273	6.48638	5.82182	3.81761	1.26e-21	2.15347	up	[J]	Translation, ribosomal structure and biogenesis	Molecular Function: GTPase activity (GO:0003924);; Molecular Function: GTP binding (GO:0005525);;	K03234|3.2e-267|ats:109740147|K03234 elongation factor 2 | (RefSeq) LOC109740147; elongation factor 2	--	[J]	Translation, ribosomal structure and biogenesis	Elongation factor G, domain IV	Elongation factor 2 OS=Beta vulgaris OX=161934 PE=2 SV=1	J	Translation, ribosomal structure and biogenesis	hypothetical protein EJB05_57698 [Eragrostis curvula]
DfaA01G010410	112	82	73	604	550	482	4.62332	3.56183	3.39272	24.9385	25.4295	19.8651	4.69e-39	2.70876	up	--	--	Cellular Component: integral component of membrane (GO:0016021);;	K08288|7.8e-27|gmx:100807083|K08288 protein kinase C substrate 80K-H | (RefSeq) glucosidase 2 subunit beta	Protein processing in endoplasmic reticulum (ko04141)	[T]	Signal transduction mechanisms	Glucosidase II beta subunit-like	Glucosidase 2 subunit beta OS=Oryza sativa subsp. indica OX=39946 GN=OsI_01383 PE=3 SV=1	T	Signal transduction mechanisms	unnamed protein product [Triticum turgidum subsp. durum]
DfaC01G004410	0	0	0	101	62	52	0	0	0	4.11828	2.85177	2.11039	8.98e-10	7.55719	up	--	--	--	--	--	--	--	--	--	--	--	pro-resilin [Zea mays]
DfaC01G004730	158	139	126	298	283	231	2.83467	2.64043	2.5356	5.35337	5.68723	4.13854	3.28e-06	1.03871	up	--	--	--	K12865|1.0e-167|ats:109738129|K12865 polyglutamine-binding protein 1 | (RefSeq) uncharacterized protein LOC109738129	Spliceosome (ko03040)	[A]	RNA processing and modification	--	--	--	--	PREDICTED: uncharacterized protein LOC102701398 isoform X1 [Oryza brachyantha]
DfaC05G005670	912	907	768	417	303	491	21.6217	22.704	20.4694	9.87147	8.02201	11.5841	3.13e-09	-1.0028	down	--	--	Molecular Function: protein binding (GO:0005515);;	K03122|8.3e-08|mdm:114825099|K03122 transcription initiation factor TFIIA large subunit | (RefSeq) uncharacterized protein LOC114825099	Basal transcription factors (ko03022)	--	--	PB1 domain	--	S	Function unknown	hypothetical protein E2562_000905 [Oryza meyeriana var. granulata]
DfaC11G012710	100	77	140	261	270	293	5.41061	4.41599	8.57505	14.1993	16.3984	15.8653	1.17e-07	1.45748	up	[U]	Intracellular trafficking, secretion, and vesicular transport	Cellular Component: integral component of membrane (GO:0016021);; Biological Process: protein transport by the Tat complex (GO:0043953);;	K03116|2.4e-36|zma:541788|K03116 sec-independent protein translocase protein TatA | (RefSeq) tha4; sec-independent protein translocase protein TATA, chloroplastic	Protein export (ko03060)	--	--	mttA/Hcf106 family	Sec-independent protein translocase protein TATA, chloroplastic OS=Zea mays OX=4577 GN=TATA PE=1 SV=2	U	Intracellular trafficking, secretion, and vesicular transport	hypothetical protein BRADI_1g14210v3 [Brachypodium distachyon]
DfaB08G014650	80	57	48	267	293	294	1.4125	1.07114	0.944172	4.74677	5.81684	5.20019	1.14e-19	2.30095	up	--	--	Molecular Function: hydrolase activity, hydrolyzing O-glycosyl compounds (GO:0004553);; Biological Process: carbohydrate metabolic process (GO:0005975);;	K19893|6.4e-157|brp:103852070|K19893 glucan endo-1,3-beta-glucosidase 5/6 [EC:3.2.1.39] | (RefSeq) glucan endo-1,3-beta-glucosidase 5	Starch and sucrose metabolism (ko00500)	--	--	Glycosyl hydrolases family 17	Glucan endo-1,3-beta-glucosidase 5 OS=Arabidopsis thaliana OX=3702 GN=At4g31140 PE=2 SV=1	G	Carbohydrate transport and metabolism	hypothetical protein GQ55_9G450300 [Panicum hallii var. hallii]
DfaC08G009310	193	169	129	949	815	865	2.5147	2.31868	1.88487	12.3737	11.8817	11.2477	1.56e-55	2.51495	up	[P]	Inorganic ion transport and metabolism	Cellular Component: integral component of membrane (GO:0016021);; Molecular Function: metal ion transmembrane transporter activity (GO:0046873);;	K21398|3.3e-260|obr:102714438|K21398 natural resistance-associated macrophage protein 2 | (RefSeq) metal transporter Nramp2	--	[P]	Inorganic ion transport and metabolism	Natural resistance-associated macrophage protein	Metal transporter Nramp2 OS=Oryza sativa subsp. japonica OX=39947 GN=NRAMP2 PE=2 SV=1	P	Inorganic ion transport and metabolism	PREDICTED: metal transporter Nramp2 [Oryza brachyantha]
DfaC03G010750	543	426	320	189	166	152	8.57681	7.10902	5.68096	2.97087	2.9321	2.37888	2.36e-08	-1.23356	down	--	--	Molecular Function: alpha-1,2-mannosyltransferase activity (GO:0000026);; Molecular Function: glycolipid mannosyltransferase activity (GO:0004376);; Cellular Component: endoplasmic reticulum membrane (GO:0005789);; Biological Process: GPI anchor biosynthetic process (GO:0006506);; Cellular Component: integral component of membrane (GO:0016021);;	K05286|2.1e-281|ats:109784685|K05286 GPI mannosyltransferase 3 [EC:2.4.1.-] | (RefSeq) LOC109784685; GPI mannosyltransferase 3-like	Glycosylphosphatidylinositol (GPI)-anchor biosynthesis (ko00563)	[MO]	Cell wall/membrane/envelope biogenesis;; Posttranslational modification, protein turnover, chaperones	Alg9-like mannosyltransferase family	Mannosyltransferase APTG1 OS=Arabidopsis thaliana OX=3702 GN=APTG1 PE=2 SV=1	--	--	GPI mannosyltransferase 3-like [Aegilops tauschii subsp. tauschii]
DfaA11G015300	7	14	11	903	765	932	0.092935	0.1982	0.171933	12.6985	12.0337	13.0678	9.52e-105	6.38109	up	--	--	Biological Process: reproduction (GO:0000003);; Biological Process: developmental process involved in reproduction (GO:0003006);; Cellular Component: cellular_component (GO:0005575);; Cellular Component: intracellular (GO:0005622);; Cellular Component: cell (GO:0005623);; Cellular Component: cytoplasm (GO:0005737);; Cellular Component: endosome (GO:0005768);; Cellular Component: late endosome (GO…	--	--	--	--	NPH3 family	BTB/POZ domain-containing protein NPY1 OS=Arabidopsis thaliana OX=3702 GN=NPY1 PE=2 SV=1	S	Function unknown	hypothetical protein EJB05_45918 [Eragrostis curvula]
DfaB01G004280	352	309	338	1002	817	1135	6.14344	5.67555	6.61729	17.461	15.9171	19.7204	4.7e-29	1.65114	up	--	--	--	--	--	[S]	Function unknown	Vitamin B6 photo-protection and homoeostasis	Protein root UVB sensitive 6 OS=Arabidopsis thaliana OX=3702 GN=RUS6 PE=2 SV=1	S	Function unknown	hypothetical protein E2562_021209 [Oryza meyeriana var. granulata]
DfaA03G014350	308	325	238	840	825	664	6.8703	7.65926	5.96033	18.736	20.5727	14.7545	1.59e-17	1.51825	up	--	--	Cellular Component: Golgi membrane (GO:0000139);; Molecular Function: pyrimidine nucleotide-sugar transmembrane transporter activity (GO:0015165);; Cellular Component: integral component of membrane (GO:0016021);;	K15272|2.8e-30|csl:COCSUDRAFT_57991|K15272 solute carrier family 35 (UDP-sugar transporter), member A1/2/3 | (RefSeq) putative CMP-sialic acid transporter	--	[G]	Carbohydrate transport and metabolism	Nucleotide-sugar transporter	CMP-sialic acid transporter 5 OS=Oryza sativa subsp. japonica OX=39947 GN=CSTLP5 PE=2 SV=1	G	Carbohydrate transport and metabolism	hypothetical protein OsJ_07434 [Oryza sativa Japonica Group]
DfaA07G017070	654	674	673	356	312	221	17.6621	19.2032	20.4009	9.5868	9.38829	5.93357	8.68e-08	-1.07015	down	[G]	Carbohydrate transport and metabolism	Biological Process: carbohydrate metabolic process (GO:0005975);; Biological Process: pentose-phosphate shunt (GO:0006098);; Molecular Function: 6-phosphogluconolactonase activity (GO:0017057);;	K01057|2.1e-140|sita:101779406|K01057 6-phosphogluconolactonase [EC:3.1.1.31] | (RefSeq) probable 6-phosphogluconolactonase 3, chloroplastic	Pentose phosphate pathway (ko00030);; Carbon metabolism (ko01200)	[G]	Carbohydrate transport and metabolism	Glucosamine-6-phosphate isomerases/6-phosphogluconolactonase	Probable 6-phosphogluconolactonase 3, chloroplastic OS=Oryza sativa subsp. indica OX=39946 GN=OsI_30141 PE=3 SV=2	G	Carbohydrate transport and metabolism	probable 6-phosphogluconolactonase 3, chloroplastic [Setaria viridis]
DfaA08G010640	70	76	46	2211	2143	2212	1.93866	2.19684	1.40781	61.1424	66.2795	60.9675	1.18e-229	5.18351	up	--	--	Molecular Function: DNA binding (GO:0003677);;	K09422|4.0e-120|ats:109783993|K09422 transcription factor MYB, plant | (RefSeq) LOC109783993; transcription factor MYB86-like	--	[K]	Transcription	Myb-like DNA-binding domain	Transcription factor MYB2 OS=Oryza sativa subsp. japonica OX=39947 GN=MYB2 PE=2 SV=1	K	Transcription	transcription factor MYB86-like [Aegilops tauschii subsp. tauschii]
DfaC02G010720	621	645	550	240	236	349	18.4595	20.2302	18.3692	7.12179	7.82355	10.3162	3.82e-08	-1.04069	down	--	--	Cellular Component: cellular_component (GO:0005575);; Cellular Component: cell (GO:0005623);; Cellular Component: plasma membrane (GO:0005886);; Cellular Component: cell-cell junction (GO:0005911);; Cellular Component: plasmodesma (GO:0009506);; Cellular Component: membrane (GO:0016020);; Cellular Component: integral component of membrane (GO:0016021);; Cellular Component: cell junction (GO:00300…	--	--	--	--	Tetraspanin family	Tetraspanin-4 OS=Arabidopsis thaliana OX=3702 GN=TET4 PE=3 SV=1	S	Function unknown	hypothetical protein E2562_008353 [Oryza meyeriana var. granulata]
DfaA04G000260	123	134	96	18	17	7	0.934798	1.07506	0.820079	0.13545	0.144452	0.052258	3.93e-11	-2.91192	down	[T]	Signal transduction mechanisms	Molecular Function: protein serine/threonine kinase activity (GO:0004674);; Molecular Function: ATP binding (GO:0005524);; Cellular Component: integral component of membrane (GO:0016021);;	K24104|1.1e-71|thj:104799061|K24104 GPN-loop GTPase | (RefSeq) LOW QUALITY PROTEIN: uncharacterized protein LOC104799061	--	--	--	Protein kinase domain	Cysteine-rich receptor-like protein kinase 10 OS=Oryza sativa subsp. japonica OX=39947 GN=CRK10 PE=2 SV=1	P	Inorganic ion transport and metabolism	cysteine-rich receptor-like protein kinase 15 [Panicum miliaceum]
DfaA08G000530	82	111	95	45	35	10	1.51814	2.16809	1.96124	0.82458	0.715442	0.184673	0.00259091	-1.5451	down	[P]	Inorganic ion transport and metabolism	Cellular Component: integral component of membrane (GO:0016021);; Biological Process: transmembrane transport (GO:0055085);;	--	--	[P]	Inorganic ion transport and metabolism	Citrate transporter	Silicon efflux transporter LSI2 OS=Oryza sativa subsp. japonica OX=39947 GN=LSI2 PE=1 SV=1	P	Inorganic ion transport and metabolism	silicon efflux transporter LSI2 [Brachypodium distachyon]
DfaA03G020140	25	29	30	18431	16006	22325	0.585896	0.70206	0.773811	435.548	423.159	525.969	0	9.4565	up	--	--	Molecular Function: methyltransferase activity (GO:0008168);;	K21485|1.0e-170|sita:101756800|K21485 anthranilate O-methyltransferase [EC:2.1.1.277] | (RefSeq) anthranilate O-methyltransferase 3	--	--	--	SAM dependent carboxyl methyltransferase	Anthranilate O-methyltransferase 2 OS=Zea mays OX=4577 GN=AAMT2 PE=1 SV=1	S	Function unknown	hypothetical protein E2562_035093 [Oryza meyeriana var. granulata]
DfaB04G008270	229	195	160	468	451	397	2.61693	2.34963	2.04745	5.33676	5.75737	4.51388	2.98e-11	1.27264	up	[S]	Function unknown	Cellular Component: integral component of membrane (GO:0016021);; Biological Process: transmembrane transport (GO:0055085);;	K15363|4.7e-41|bna:111210893|K15363 fanconi-associated nuclease 1 [EC:3.1.21.- 3.1.4.1] | (RefSeq) fanconi-associated nuclease 1 homolog	--	--	--	OPT oligopeptide transporter protein	Probable metal-nicotianamine transporter YSL5 OS=Oryza sativa subsp. japonica OX=39947 GN=YSL5 PE=2 SV=3	S	Function unknown	RecName: Full=Probable metal-nicotianamine transporter YSL5; AltName: Full=Protein YELLOW STRIPE LIKE 5; Short=OsYSL5 [Oryza sativa Japonica Group]
DfaB02G002840	1346	1194	1129	3569	3204	2938	11.5784	10.8419	10.9107	30.661	30.7932	25.1628	1.12e-43	1.50225	up	[G]	Carbohydrate transport and metabolism	Biological Process: protein glycosylation (GO:0006486);; Cellular Component: integral component of membrane (GO:0016021);; Molecular Function: transferase activity, transferring glycosyl groups (GO:0016757);; Biological Process: lipid glycosylation (GO:0030259);;	K19033|1.3e-20|mus:103968956|K19033 30S ribosomal protein S31 | (RefSeq) glycosyltransferase family 64 protein C4-like isoform X1	--	[GMW]	Carbohydrate transport and metabolism;; Cell wall/membrane/envelope biogenesis;; Extracellular structures	Glycosyl transferase family 64 domain	Glucosamine inositolphosphorylceramide transferase 1 OS=Oryza sativa subsp. japonica OX=39947 GN=GINT1 PE=2 SV=1	--	--	RecName: Full=Glucosamine inositolphosphorylceramide transferase 1 [Oryza sativa Japonica Group]
DfaA03G016750	57	71	77	429	451	587	2.19148	2.8669	3.32652	16.4605	19.3952	22.4813	4.61e-36	2.91384	up	--	--	Cellular Component: endoplasmic reticulum membrane (GO:0005789);; Cellular Component: integral component of membrane (GO:0016021);;	K20222|4.4e-36|nsy:104217451|K20222 importin-5 | (RefSeq) importin-5-like isoform X1	--	[U]	Intracellular trafficking, secretion, and vesicular transport	MSP (Major sperm protein) domain	Vesicle-associated protein 1-2 OS=Arabidopsis thaliana OX=3702 GN=PVA12 PE=1 SV=1	U	Intracellular trafficking, secretion, and vesicular transport	vesicle-associated protein 1-2-like isoform X2 [Aegilops tauschii subsp. tauschii]
DfaB03G003640	107	72	90	358	266	422	4.55716	3.23254	4.29009	15.2893	12.6848	17.9891	4.47e-17	2.03862	up	--	--	Molecular Function: DNA binding (GO:0003677);; Molecular Function: transcription factor activity, sequence-specific DNA binding (GO:0003700);; Cellular Component: nucleus (GO:0005634);;	K09286|4.1e-57|bdi:100839826|K09286 EREBP-like factor | (RefSeq) ethylene-responsive transcription factor 3	--	--	--	AP2 domain	Ethylene-responsive transcription factor 3 OS=Nicotiana tabacum OX=4097 GN=ERF3 PE=2 SV=1	K	Transcription	ethylene-responsive transcription factor 3 [Brachypodium distachyon]
DfaC08G017910	176	193	131	621	403	434	2.02482	2.33791	1.695	7.14457	5.17725	4.97797	9.77e-14	1.62888	up	[E]	Amino acid transport and metabolism	Cellular Component: integral component of membrane (GO:0016021);; Molecular Function: transmembrane transporter activity (GO:0022857);;	K14638|1.1e-259|ats:109731943|K14638 solute carrier family 15 (peptide/histidine transporter), member 3/4 | (RefSeq) LOC109731943; protein NRT1/ PTR FAMILY 8.3-like	--	[E]	Amino acid transport and metabolism	POT family	Protein NRT1/ PTR FAMILY 8.3 OS=Arabidopsis thaliana OX=3702 GN=NPF8.3 PE=1 SV=1	E	Amino acid transport and metabolism	hypothetical protein E2562_007045 [Oryza meyeriana var. granulata]
DfaC06G011250	3666	3390	3319	587	424	416	34.035	33.2063	34.6124	5.44062	4.39078	3.838	3.06e-105	-2.76499	down	[G]	Carbohydrate transport and metabolism	Biological Process: polysaccharide catabolic process (GO:0000272);; Molecular Function: molecular_function (GO:0003674);; Molecular Function: catalytic activity (GO:0003824);; Molecular Function: glycogen debranching enzyme activity (GO:0004133);; Molecular Function: hydrolase activity, hydrolyzing O-glycosyl compounds (GO:0004553);; Cellular Component: cellular_component (GO:0005575);; Cellular …	K01214|0.0e+00|osa:4347328|K01214 isoamylase [EC:3.2.1.68] | (RefSeq) isoamylase 3, chloroplastic	Starch and sucrose metabolism (ko00500)	[G]	Carbohydrate transport and metabolism	Alpha amylase, catalytic domain	Isoamylase 3, chloroplastic OS=Oryza sativa subsp. japonica OX=39947 GN=ISA3 PE=2 SV=1	G	Carbohydrate transport and metabolism	hypothetical protein E2562_021968 [Oryza meyeriana var. granulata]
DfaC07G004460	1050	935	1023	336	322	303	17.946	16.866	19.6423	5.73015	6.13847	5.15518	5.64e-29	-1.54648	down	[DZ]	Cell cycle control, cell division, chromosome partitioning;; Cytoskeleton	--	K10615|7.6e-36|ppp:112282946|K10615 E3 ubiquitin-protein ligase HERC4 [EC:2.3.2.26] | (RefSeq) probable E3 ubiquitin-protein ligase HERC4 isoform X1	Ubiquitin mediated proteolysis (ko04120)	[S]	Function unknown	Regulator of chromosome condensation (RCC1) repeat	RCC1 domain-containing protein RUG3, mitochondrial OS=Arabidopsis thaliana OX=3702 GN=RUG3 PE=1 SV=1	--	--	hypothetical protein E2562_000011 [Oryza meyeriana var. granulata]
DfaC08G002890	7	5	8	67	51	68	0.610602	0.413794	0.794004	6.24707	5.35512	6.38239	3.03e-09	3.21261	up	--	--	Cellular Component: cellular_component (GO:0005575);; Cellular Component: intracellular (GO:0005622);; Cellular Component: cell (GO:0005623);; Cellular Component: nucleus (GO:0005634);; Cellular Component: cytoplasm (GO:0005737);; Biological Process: biological_process (GO:0008150);; Biological Process: response to radiation (GO:0009314);; Biological Process: response to light stimulus (GO:000941…	--	--	--	--	--	--	O	Posttranslational modification, protein turnover, chaperones	hypothetical protein E2562_019136 [Oryza meyeriana var. granulata]
DfaA08G001880	81	54	19	199	172	105	2.33264	1.63467	0.609744	5.72833	5.52541	2.99212	0.000154274	1.72018	up	--	--	Molecular Function: molecular_function (GO:0003674);; Molecular Function: nucleic acid binding (GO:0003676);; Molecular Function: DNA binding (GO:0003677);; Molecular Function: binding (GO:0005488);; Cellular Component: cellular_component (GO:0005575);; Cellular Component: intracellular (GO:0005622);; Cellular Component: cell (GO:0005623);; Cellular Component: nucleus (GO:0005634);; Biological Pr…	K00521|3.3e-47|cmos:111447866|K00521 ferric-chelate reductase [EC:1.16.1.7] | (RefSeq) ferric reduction oxidase 7, chloroplastic-like	--	--	--	No apical meristem (NAM) protein	NAC domain-containing protein 22 OS=Oryza sativa subsp. japonica OX=39947 GN=NAC022 PE=2 SV=1	K	Transcription	hypothetical protein E2562_023912 [Oryza meyeriana var. granulata]
DfaA07G002650	267	189	137	606	518	623	9.6735	7.234	5.55422	21.9521	20.9564	22.4965	5.83e-15	1.65779	up	--	--	Molecular Function: protein dimerization activity (GO:0046983);;	--	--	--	--	Helix-loop-helix DNA-binding domain	Transcription factor ILR3 OS=Arabidopsis thaliana OX=3702 GN=ILR3 PE=1 SV=1	K	Transcription	transcription factor ILR3-like [Setaria viridis]
DfaA10G008840	1296	1043	1148	4603	4206	5265	18.9074	16.0497	18.8149	67.0666	68.559	76.4868	6.81e-86	2.10624	up	[T]	Signal transduction mechanisms	Molecular Function: protein tyrosine phosphatase activity (GO:0004725);;	--	--	[T]	Signal transduction mechanisms	Protein-tyrosine phosphatase	Protein-tyrosine-phosphatase PTP1 OS=Arabidopsis thaliana OX=3702 GN=PTP1 PE=1 SV=1	T	Signal transduction mechanisms	protein-tyrosine-phosphatase PTP1-like, partial [Aegilops tauschii subsp. tauschii]
Dfa0G051410	65	87	43	15	21	6	2.11131	2.96462	1.53988	0.468129	0.730211	0.193918	0.000422202	-2.03139	down	--	--	--	--	--	--	--	--	--	--	--	hypothetical protein E2562_037041 [Oryza meyeriana var. granulata]
DfaB06G007980	167	113	109	29	10	9	2.76344	1.97419	2.01465	0.476099	0.179915	0.144304	7.41e-10	-2.86813	down	--	--	--	--	--	--	--	Protein of unknown function, DUF547	--	S	Function unknown	hypothetical protein EJB05_43574, partial [Eragrostis curvula]
DfaB11G000910	14	13	21	1075	1225	977	0.585717	0.586661	1.01573	47.3385	60.3533	42.8932	7.21e-115	6.15043	up	--	--	Molecular Function: molecular_function (GO:0003674);; Molecular Function: enzyme inhibitor activity (GO:0004857);; Cellular Component: cellular_component (GO:0005575);; Cellular Component: extracellular region (GO:0005576);; Biological Process: biological_process (GO:0008150);; Biological Process: response to radiation (GO:0009314);; Biological Process: response to light stimulus (GO:0009416);; B…	K01051|1.1e-09|egr:104419526|K01051 pectinesterase [EC:3.1.1.11] | (RefSeq) pectinesterase-like	Pentose and glucuronate interconversions (ko00040)	--	--	Plant invertase/pectin methylesterase inhibitor	21 kDa protein OS=Daucus carota OX=4039 PE=2 SV=1	S	Function unknown	hypothetical protein E2562_029077 [Oryza meyeriana var. granulata]
DfaB12G007500	11	12	15	76	45	48	0.236803	0.277348	0.365431	1.65584	1.08608	1.04578	2.49e-05	2.17846	up	[E]	Amino acid transport and metabolism	Molecular Function: tryptophan synthase activity (GO:0004834);;	K01696|3.1e-149|zma:732803|K01696 tryptophan synthase beta chain [EC:4.2.1.20] | (RefSeq) tryptophan synthase beta chain 2, chloroplastic	Glycine, serine and threonine metabolism (ko00260);; Phenylalanine, tyrosine and tryptophan biosynthesis (ko00400);; Biosynthesis of amino acids (ko01230)	[E]	Amino acid transport and metabolism	Pyridoxal-phosphate dependent enzyme	Tryptophan synthase beta chain 2, chloroplastic (Fragment) OS=Zea mays OX=4577 GN=TSB2 PE=2 SV=1	E	Amino acid transport and metabolism	RecName: Full=Tryptophan synthase beta chain 2, chloroplastic; AltName: Full=Orange pericarp 2; Flags: Precursor [Zea mays]
DfaC05G005030	2761	2964	2470	6671	5747	4621	21.9316	24.84	22.0367	52.9103	50.9952	36.5377	5.3e-17	1.15209	up	[O]	Posttranslational modification, protein turnover, chaperones	Molecular Function: metalloendopeptidase activity (GO:0004222);; Molecular Function: metal ion binding (GO:0046872);;	K01408|0.0e+00|ats:109743057|K01408 insulysin [EC:3.4.24.56] | (RefSeq) LOC109743057; insulin-degrading enzyme-like 1, peroxisomal	--	[O]	Posttranslational modification, protein turnover, chaperones	Middle or third domain of peptidase_M16	Insulin-degrading enzyme-like 1, peroxisomal OS=Arabidopsis thaliana OX=3702 GN=PXM16 PE=2 SV=1	O	Posttranslational modification, protein turnover, chaperones	insulin-degrading enzyme-like 1, peroxisomal [Aegilops tauschii subsp. tauschii]
DfaC05G014110	84	129	73	16	28	24	1.28115	2.06309	1.24481	0.238498	0.466188	0.363199	1.55e-05	-1.92908	down	--	--	Cellular Component: integral component of membrane (GO:0016021);;	--	--	[E]	Amino acid transport and metabolism	Transmembrane amino acid transporter protein	Proline transporter 1 OS=Oryza sativa subsp. japonica OX=39947 GN=PROT1 PE=2 SV=1	E	Amino acid transport and metabolism	hypothetical protein E2562_018311 [Oryza meyeriana var. granulata]
DfaB05G012680	218	217	191	572	494	632	3.60808	3.77675	3.53673	9.45494	9.13015	10.4071	2.98e-21	1.52972	up	--	--	Molecular Function: double-stranded DNA binding (GO:0003690);; Biological Process: regulation of transcription, DNA-templated (GO:0006355);;	K15032|1.6e-124|bdi:100843823|K15032 mTERF domain-containing protein, mitochondrial | (RefSeq) transcription termination factor MTERF9, chloroplastic	--	[KR]	Transcription;; General function prediction only	mTERF	Transcription termination factor MTERF9, chloroplastic OS=Arabidopsis thaliana OX=3702 GN=MTERF9 PE=2 SV=1	K	Transcription	transcription termination factor MTERF9, chloroplastic [Setaria viridis]
DfaC11G008630	927	990	738	223	194	245	13.1906	14.8652	11.7891	3.1564	3.07947	3.45819	3e-32	-1.90288	down	--	--	Molecular Function: molecular_function (GO:0003674);; Molecular Function: catalytic activity (GO:0003824);; Cellular Component: cellular_component (GO:0005575);; Cellular Component: intracellular (GO:0005622);; Cellular Component: cell (GO:0005623);; Cellular Component: cytoplasm (GO:0005737);; Cellular Component: endosome (GO:0005768);; Cellular Component: Golgi apparatus (GO:0005794);; Cellular…	K23872|5.8e-139|cqi:110731737|K23872 putative homogalacturonan methyltransferase [EC:2.1.1.-] | (RefSeq) probable methyltransferase PMT13	--	--	--	Putative S-adenosyl-L-methionine-dependent methyltransferase	Probable methyltransferase PMT15 OS=Arabidopsis thaliana OX=3702 GN=At4g00750 PE=2 SV=1	S	Function unknown	hypothetical protein E2562_016223 [Oryza meyeriana var. granulata]
DfaC04G000430	304	198	262	1215	1093	1150	2.9308	2.01552	2.8382	11.7105	11.7886	11.0472	1.95e-46	2.27123	up	--	--	Biological Process: RNA splicing, via transesterification reactions (GO:0000375);; Biological Process: RNA splicing, via transesterification reactions with bulged adenosine as nucleophile (GO:0000377);; Biological Process: mRNA splicing, via spliceosome (GO:0000398);; Molecular Function: nucleic acid binding (GO:0003676);; Cellular Component: cellular_component (GO:0005575);; Cellular Component: …	K12893|4.1e-86|bdi:100825680|K12893 splicing factor, arginine/serine-rich 4/5/6 | (RefSeq) serine/arginine-rich splicing factor RS31	Spliceosome (ko03040)	[A]	RNA processing and modification	RNA recognition motif. (a.k.a. RRM, RBD, or RNP domain)	Serine/arginine-rich splicing factor RS31 OS=Arabidopsis thaliana OX=3702 GN=RS31 PE=1 SV=2	A	RNA processing and modification	hypothetical protein E2562_010543 [Oryza meyeriana var. granulata]
DfaC09G001240	179	171	103	36	34	40	2.01944	2.03699	1.29967	0.399995	0.41884	0.447721	1.97e-08	-1.91626	down	[T]	Signal transduction mechanisms	Molecular Function: protein kinase activity (GO:0004672);; Molecular Function: ATP binding (GO:0005524);;	K08269|1.6e-269|ats:109736584|K08269 serine/threonine-protein kinase ULK2 [EC:2.7.11.1] | (RefSeq) LOC109736584; serine/threonine-protein kinase ATG1a-like	Autophagy - other (ko04136)	[OUT]	Posttranslational modification, protein turnover, chaperones;; Intracellular trafficking, secretion, and vesicular transport;; Signal transduction mechanisms	Protein kinase domain	Serine/threonine-protein kinase ATG1a OS=Arabidopsis thaliana OX=3702 GN=ATG1A PE=1 SV=1	T	Signal transduction mechanisms	serine/threonine-protein kinase ATG1a [Brachypodium distachyon]
DfaA09G006670	171	121	105	267	221	381	7.47907	5.5936	5.16568	11.6625	10.8276	16.649	4.98e-06	1.22042	up	--	--	--	--	--	--	--	--	Cold-regulated protein 27 OS=Arabidopsis thaliana OX=3702 GN=COR27 PE=1 SV=1	--	--	hypothetical protein E2562_017756 [Oryza meyeriana var. granulata]
DfaB08G008100	2816	2778	2521	859	804	745	38.3067	39.8755	38.5177	11.6572	12.208	10.0795	8.8e-55	-1.65258	down	[OT]	Posttranslational modification, protein turnover, chaperones;; Signal transduction mechanisms	Biological Process: response to acid chemical (GO:0001101);; Molecular Function: molecular_function (GO:0003674);; Molecular Function: binding (GO:0005488);; Cellular Component: cellular_component (GO:0005575);; Cellular Component: intracellular (GO:0005622);; Cellular Component: cell (GO:0005623);; Cellular Component: cytoplasm (GO:0005737);; Cellular Component: cytosol (GO:0005829);; Biological…	K02904|6.6e-07|zma:103628787|K02904 large subunit ribosomal protein L29 | (RefSeq) 50S ribosomal protein L29, chloroplastic	Ribosome (ko03010)	--	--	ACT domain	ACT domain-containing protein ACR8 OS=Arabidopsis thaliana OX=3702 GN=ACR8 PE=2 SV=1	S	Function unknown	ACT domain-containing protein ACR8-like [Aegilops tauschii subsp. tauschii]
DfaA08G009050	880	786	814	2388	1991	2820	24.5848	23.1821	25.5606	66.6694	62.1862	78.4738	2.71e-39	1.62622	up	[O]	Posttranslational modification, protein turnover, chaperones	Molecular Function: molecular_function (GO:0003674);; Molecular Function: catalytic activity (GO:0003824);; Molecular Function: glutathione transferase activity (GO:0004364);; Molecular Function: protein binding (GO:0005515);; Cellular Component: cellular_component (GO:0005575);; Cellular Component: intracellular (GO:0005622);; Cellular Component: cell (GO:0005623);; Cellular Component: cytoplasm…	K00799|5.0e-131|sita:101783765|K00799 glutathione S-transferase [EC:2.5.1.18] | (RefSeq) protein IN2-1 homolog B isoform X1	Glutathione metabolism (ko00480)	[O]	Posttranslational modification, protein turnover, chaperones	Glutathione S-transferase, N-terminal domain	Protein IN2-1 homolog B OS=Oryza sativa subsp. indica OX=39946 GN=GSTZ5 PE=1 SV=1	O	Posttranslational modification, protein turnover, chaperones	Protein IN2-1-like protein B [Dichanthelium oligosanthes]
Dendrocalamus_farinosus_newGene_13306	3503	3449	3346	302	395	286	46.058	49.9957	50.873	3.61804	5.43042	4.90025	4.86e-104	-3.27589	down	--	--	Molecular Function: protein serine/threonine phosphatase activity (GO:0004722);; Molecular Function: magnesium-dependent protein serine/threonine phosphatase activity (GO:0004724);;	K17500|1.1e-14|dosa:Os09t0459600-01|K17500 integrin-linked kinase-associated serine/threonine phosphatase 2C [EC:3.1.3.16] | (RefSeq) Os09g0459600; Similar to Calmodulin-binding protein phosphatase.	--	[T]	Signal transduction mechanisms	--	Probable protein phosphatase 2C 15 OS=Oryza sativa subsp. japonica OX=39947 GN=Os02g0567200 PE=2 SV=1	T	Signal transduction mechanisms	putative protein phosphatase 2C 15 [Hordeum vulgare]
DfaA07G001490	22	57	28	1061	948	1214	0.312225	0.872194	0.446254	15.501	15.4834	17.6807	5.44e-86	4.97042	up	--	--	Molecular Function: AT DNA binding (GO:0003680);; Cellular Component: nucleus (GO:0005634);;	--	--	--	--	Plants and Prokaryotes Conserved (PCC) domain	AT-hook motif nuclear-localized protein 1 OS=Arabidopsis thaliana OX=3702 GN=AHL1 PE=1 SV=1	K	Transcription	AT-hook motif nuclear-localized protein 7-like [Setaria viridis]
DfaC01G002170	207	173	170	527	569	468	2.09176	1.83905	1.92472	5.31798	6.43272	4.70803	4.8e-18	1.60761	up	[L]	Replication, recombination and repair	Molecular Function: nucleic acid binding (GO:0003676);; Molecular Function: helicase activity (GO:0004386);; Molecular Function: ATP binding (GO:0005524);;	K12823|6.4e-280|osa:4327645|K12823 ATP-dependent RNA helicase DDX5/DBP2 [EC:3.6.4.13] | (RefSeq) DEAD-box ATP-dependent RNA helicase 14 isoform X2	Spliceosome (ko03040)	[A]	RNA processing and modification	DEAD/DEAH box helicase	DEAD-box ATP-dependent RNA helicase 14 OS=Oryza sativa subsp. japonica OX=39947 GN=Os01g0172200 PE=2 SV=1	A	RNA processing and modification	DEAD-box ATP-dependent RNA helicase 14 isoform X3 [Oryza sativa Japonica Group]
Dendrocalamus_farinosus_newGene_20791	0	4	11	37	55	67	0	0.042544	0.145192	0.47481	0.777819	0.90904	1.67e-05	3.27667	up	--	--	Molecular Function: nucleic acid binding (GO:0003676);; Molecular Function: zinc ion binding (GO:0008270);;	K11816|2.8e-18|ats:109783187|K11816 indole-3-pyruvate monooxygenase [EC:1.14.13.168] | (RefSeq) uncharacterized protein LOC109783187	Tryptophan metabolism (ko00380)	--	--	Plant mobile domain	Protein MAIN-LIKE 2 OS=Arabidopsis thaliana OX=3702 GN=At2g04865 PE=1 SV=1	S	Function unknown	hypothetical protein C2845_PM04G24780 [Panicum miliaceum]
DfaC10G013010	619	681	560	62	53	85	19.0589	22.1209	19.3676	1.89763	1.79518	2.59138	8.27e-50	-3.11209	down	--	--	Cellular Component: integral component of membrane (GO:0016021);;	--	--	--	--	Late embryogenesis abundant protein	NDR1/HIN1-like protein 13 OS=Arabidopsis thaliana OX=3702 GN=NHL13 PE=2 SV=1	S	Function unknown	Harpin-induced protein 1 containing protein [Hordeum vulgare]
DfaA02G008210	59	47	37	10	14	6	1.25109	1.06004	0.886243	0.21241	0.316115	0.127062	0.000414792	-2.06671	down	--	--	Biological Process: reproduction (GO:0000003);; Biological Process: developmental process involved in reproduction (GO:0003006);; Molecular Function: DNA binding (GO:0003677);; Cellular Component: cellular_component (GO:0005575);; Cellular Component: intracellular (GO:0005622);; Cellular Component: cell (GO:0005623);; Cellular Component: nucleus (GO:0005634);; Cellular Component: cytoplasm (GO:00…	--	--	--	--	B3 DNA binding domain	Putative B3 domain-containing protein Os06g0632500 OS=Oryza sativa subsp. japonica OX=39947 GN=Os06g0632500 PE=3 SV=1	K	Transcription	putative B3 domain-containing protein Os06g0632500 [Setaria viridis]
DfaC04G014140	29	16	30	199	144	151	2.58572	1.42891	2.95158	17.7475	14.3449	13.43	2.23e-15	2.77753	up	--	--	Cellular Component: nucleosome (GO:0000786);; Molecular Function: DNA binding (GO:0003677);; Cellular Component: nucleus (GO:0005634);; Cellular Component: host cell nucleus (GO:0042025);; Molecular Function: protein heterodimerization activity (GO:0046982);;	K11254|5.9e-46|adu:107458448|K11254 histone H4 | (RefSeq) histone H4	--	[B]	Chromatin structure and dynamics	Centromere kinetochore component CENP-T histone fold	Histone H4 variant TH011 OS=Triticum aestivum OX=4565 PE=3 SV=2	B	Chromatin structure and dynamics	histone H4 [Striga asiatica]
DfaA07G004800	9820	8457	9550	2349	2336	2612	295.295	268.324	322.561	70.5143	78.4599	78.1849	1.22e-78	-1.83325	down	[Q]	Secondary metabolites biosynthesis, transport and catabolism	Molecular Function: lactoylglutathione lyase activity (GO:0004462);; Molecular Function: metal ion binding (GO:0046872);;	K01759|2.4e-159|bdi:100838011|K01759 lactoylglutathione lyase [EC:4.4.1.5] | (RefSeq) lactoylglutathione lyase	Pyruvate metabolism (ko00620)	[G]	Carbohydrate transport and metabolism	Glyoxalase/Bleomycin resistance protein/Dioxygenase superfamily	Lactoylglutathione lyase OS=Oryza sativa subsp. japonica OX=39947 GN=GLYI-11 PE=1 SV=2	G	Carbohydrate transport and metabolism	Lactoylglutathione lyase [Triticum urartu]
DfaC06G010410	466	518	493	3	5	6	47.0323	55.1302	55.8653	0.277148	0.455779	0.511904	1.85e-54	-6.51108	down	--	--	Cellular Component: integral component of membrane (GO:0016021);;	--	--	--	--	--	--	--	--	uncharacterized protein LOC112881631 [Panicum hallii]
DfaC04G003140	44	39	40	0	0	13	1.30347	1.2317	1.33007	0	0	0.382964	0.00319473	-2.87501	down	[P]	Inorganic ion transport and metabolism	Molecular Function: peroxidase activity (GO:0004601);; Biological Process: response to oxidative stress (GO:0006979);; Cellular Component: integral component of membrane (GO:0016021);; Molecular Function: heme binding (GO:0020037);;	K00434|1.4e-143|dosa:Os04t0223300-00|K00434 L-ascorbate peroxidase [EC:1.11.1.11] | (RefSeq) Os04g0223300, ASCORBATE_PEROXIDASE_3, APX3; Similar to Peroxisome type ascorbate peroxidase.	Ascorbate and aldarate metabolism (ko00053);; Glutathione metabolism (ko00480)	--	--	Peroxidase	Probable L-ascorbate peroxidase 3, peroxisomal OS=Oryza sativa subsp. japonica OX=39947 GN=APX3 PE=2 SV=1	E	Amino acid transport and metabolism	probable L-ascorbate peroxidase 3, peroxisomal [Oryza sativa Japonica Group]
DfaB01G030140	95	116	120	49	54	30	2.86513	3.68697	4.07656	1.47456	1.82555	0.878724	0.00167212	-1.20128	down	--	--	Molecular Function: DNA binding (GO:0003677);; Cellular Component: nucleus (GO:0005634);;	K08869|2.1e-27|cre:CHLREDRAFT_165812|K08869 aarF domain-containing kinase | (RefSeq) predicted protein	--	[O]	Posttranslational modification, protein turnover, chaperones	Myb-like DNA-binding domain	Transcription factor DIVARICATA OS=Antirrhinum majus OX=4151 GN=DIVARICATA PE=2 SV=1	K	Transcription	transcription factor DIVARICATA [Setaria italica]
DfaC07G010230	1660	1538	1470	345	268	338	73.9849	72.3048	73.553	15.3352	13.3088	14.9722	8.31e-75	-2.19923	down	--	--	Molecular Function: DNA binding (GO:0003677);; Molecular Function: transcription factor activity, sequence-specific DNA binding (GO:0003700);; Cellular Component: nucleus (GO:0005634);;	K09286|6.3e-47|egu:105045154|K09286 EREBP-like factor | (RefSeq) ethylene-responsive transcription factor ERF071-like	--	--	--	AP2 domain	Ethylene-responsive transcription factor ERF071 OS=Arabidopsis thaliana OX=3702 GN=ERF071 PE=2 SV=1	K	Transcription	hypothetical protein OsI_01597 [Oryza sativa Indica Group]
DfaA09G002610	306	284	284	708	742	855	1.92052	1.88339	2.00667	4.44895	5.21093	5.35647	2.61e-23	1.49361	up	--	--	--	K14780|4.2e-71|dcr:108220614|K14780 ATP-dependent RNA helicase DHX37/DHR1 [EC:3.6.4.13] | (RefSeq) ATP-dependent RNA helicase DEAH13-like isoform X1	--	[G]	Carbohydrate transport and metabolism	Protein of unknown function, DUF604	--	G	Carbohydrate transport and metabolism	hypothetical protein EJB05_23705, partial [Eragrostis curvula]
DfaA11G016610	260	248	192	718	577	687	4.86851	4.90122	4.02719	13.4416	12.0749	12.8179	1.95e-23	1.59409	up	--	--	Molecular Function: transferase activity, transferring acyl groups other than amino-acyl groups (GO:0016747);;	K15400|1.0e-23|egr:104455078|K15400 omega-hydroxypalmitate O-feruloyl transferase [EC:2.3.1.188] | (RefSeq) omega-hydroxypalmitate O-feruloyl transferase-like	Cutin, suberine and wax biosynthesis (ko00073)	--	--	Transferase family	Fatty alcohol:caffeoyl-CoA acyltransferase OS=Arabidopsis thaliana OX=3702 GN=FACT PE=2 SV=1	S	Function unknown	hypothetical protein E2562_003456 [Oryza meyeriana var. granulata]
DfaC01G022120	3403	3269	2501	6473	5539	5783	31.5494	31.9802	26.0423	59.9237	57.3689	53.3684	1.72e-22	1.0547	up	[L]	Replication, recombination and repair	Molecular Function: molecular_function (GO:0003674);; Molecular Function: nucleic acid binding (GO:0003676);; Molecular Function: RNA helicase activity (GO:0003724);; Molecular Function: catalytic activity (GO:0003824);; Molecular Function: ATP-dependent RNA helicase activity (GO:0004004);; Molecular Function: helicase activity (GO:0004386);; Molecular Function: protein kinase activity (GO:000467…	K12823|2.6e-304|zma:100383248|K12823 ATP-dependent RNA helicase DDX5/DBP2 [EC:3.6.4.13] | (RefSeq) IDP1480; uncharacterized protein LOC100383248 isoform X1	Spliceosome (ko03040)	[A]	RNA processing and modification	DEAD/DEAH box helicase	DEAD-box ATP-dependent RNA helicase 40 OS=Oryza sativa subsp. japonica OX=39947 GN=Os01g0549400 PE=2 SV=2	A	RNA processing and modification	hypothetical protein E2562_027655 [Oryza meyeriana var. granulata]
DfaC03G018060	762	755	732	65	41	46	13.7794	14.4211	14.8805	1.15921	0.825693	0.819538	2.75e-80	-3.7821	down	[Q]	Secondary metabolites biosynthesis, transport and catabolism	Biological Process: fatty acid biosynthetic process (GO:0006633);; Cellular Component: integral component of membrane (GO:0016021);; Molecular Function: transferase activity, transferring acyl groups other than amino-acyl groups (GO:0016747);;	K15397|9.2e-257|obr:102711594|K15397 3-ketoacyl-CoA synthase [EC:2.3.1.199] | (RefSeq) 3-ketoacyl-CoA synthase 5-like	Fatty acid elongation (ko00062);; Plant-pathogen interaction (ko04626)	--	--	FAE1/Type III polyketide synthase-like protein	3-ketoacyl-CoA synthase 5 OS=Arabidopsis thaliana OX=3702 GN=KCS5 PE=2 SV=1	I	Lipid transport and metabolism	PREDICTED: 3-ketoacyl-CoA synthase 5-like [Oryza brachyantha]
DfaB08G001630	2701	2530	2046	1336	1154	682	12.0312	11.8929	10.2371	5.93995	5.74007	3.02038	1.59e-07	-1.08838	down	--	--	Molecular Function: DNA binding (GO:0003677);; Molecular Function: metal ion binding (GO:0046872);;	K01062|1.6e-94|smo:SELMODRAFT_441340|K01062 platelet-activating factor acetylhydrolase [EC:3.1.1.47] | (RefSeq) hypothetical protein	Ether lipid metabolism (ko00565)	[K]	Transcription	Plus-3 domain	Zinc finger CCCH domain-containing protein 19 OS=Arabidopsis thaliana OX=3702 GN=NERD PE=1 SV=3	K	Transcription	uncharacterized protein C2845_PM02G39980 [Panicum miliaceum]
DfaC03G019240	54	49	40	13	6	15	1.15498	1.09847	0.968989	0.280725	0.141898	0.322364	0.000603185	-1.92772	down	--	--	--	--	--	--	--	Protein of unknown function (DUF1645)	--	S	Function unknown	hypothetical protein E2562_013852 [Oryza meyeriana var. granulata]
Dfa0G049970	48	52	43	1611	1835	1746	0.688616	0.795653	0.695524	23.464	29.9071	25.353	4.63e-184	5.26758	up	[G]	Carbohydrate transport and metabolism	Cellular Component: chloroplast (GO:0009507);;	K01601|6.3e-282|osa:3131463|K01601 ribulose-bisphosphate carboxylase large chain [EC:4.1.1.39] | (RefSeq) rbcL, OrsajCp033; ribulose-1,5-bisphosphate carboxylase/oxygenase large subunit	Glyoxylate and dicarboxylate metabolism (ko00630);; Carbon fixation in photosynthetic organisms (ko00710);; Carbon metabolism (ko01200)	--	--	Ribulose bisphosphate carboxylase large chain, catalytic domain	Ribulose bisphosphate carboxylase large chain OS=Oryza nivara OX=4536 GN=rbcL PE=3 SV=1	G	Carbohydrate transport and metabolism	ribulose-1,5-bisphosphate carboxylase/oxygenase large subunit [Dendrocalamus sinicus]
DfaB08G007930	973	850	827	113	99	83	26.8484	24.7558	25.6259	3.09832	3.02469	2.27556	1.74e-71	-3.05966	down	--	--	--	K12173|3.3e-53|gmx:100794341|K12173 BRCA1-A complex subunit BRE | (RefSeq) BRISC and BRCA1-A complex member 2	Homologous recombination (ko03440)	--	--	Thaumatin family	Thaumatin-like protein 1 OS=Pyrus pyrifolia OX=3767 GN=TL1 PE=1 SV=1	O	Posttranslational modification, protein turnover, chaperones	thaumatin-like protein 1b isoform X1 [Oryza sativa Japonica Group]
DfaC08G014930	465	389	440	167	135	241	17.4138	15.4012	18.5088	6.22538	5.65627	8.98117	2.98e-07	-1.15884	down	[J]	Translation, ribosomal structure and biogenesis	Cellular Component: cytosol (GO:0005829);;	K23518|1.1e-103|sbi:8083662|K23518 O-acetyl-ADP-ribose deacetylase [EC:3.1.1.106] | (RefSeq) uncharacterized protein LOC8083662	--	[BK]	Chromatin structure and dynamics;; Transcription	Macro domain	--	--	--	uncharacterized protein LOC8083662 [Sorghum bicolor]
DfaA03G025350	471	449	442	1129	1051	1058	13.7658	13.8528	14.5089	32.9773	34.3472	30.8162	3.24e-29	1.34432	up	--	--	Molecular Function: molecular_function (GO:0003674);; Molecular Function: nucleic acid binding (GO:0003676);; Molecular Function: RNA binding (GO:0003723);; Molecular Function: single-stranded RNA binding (GO:0003727);; Molecular Function: binding (GO:0005488);; Biological Process: biological_process (GO:0008150);; Biological Process: regulation of gene expression (GO:0010468);; Biological Proces…	K12898|2.8e-155|osa:4351412|K12898 heterogeneous nuclear ribonucleoprotein F/H | (RefSeq) G-rich sequence factor 1 isoform X1	--	[A]	RNA processing and modification	RNA recognition motif. (a.k.a. RRM, RBD, or RNP domain)	--	A	RNA processing and modification	hypothetical protein E2562_025615 [Oryza meyeriana var. granulata]
DfaA08G025080	3431	3445	2806	535	500	524	18.9885	20.117	17.441	2.95587	3.08721	2.88329	2.57e-122	-2.53292	down	[F]	Nucleotide transport and metabolism	Molecular Function: iron ion binding (GO:0005506);; Molecular Function: electron carrier activity (GO:0009055);; Molecular Function: 2 iron, 2 sulfur cluster binding (GO:0051537);; Molecular Function: FAD binding (GO:0071949);;	K11817|0.0e+00|sbi:8084125|K11817 indole-3-acetaldehyde oxidase [EC:1.2.3.7] | (RefSeq) indole-3-acetaldehyde oxidase isoform X1	Tryptophan metabolism (ko00380)	[F]	Nucleotide transport and metabolism	Molybdopterin-binding domain of aldehyde dehydrogenase	Indole-3-acetaldehyde oxidase OS=Zea mays OX=4577 GN=AO2 PE=2 SV=1	F	Nucleotide transport and metabolism	indole-3-acetaldehyde oxidase isoform X1 [Sorghum bicolor]
DfaA08G021000	445	479	422	1077	948	1034	7.08563	8.04335	7.55366	17.1275	16.8717	16.388	7.57e-25	1.2768	up	[J]	Translation, ribosomal structure and biogenesis	Molecular Function: molecular_function (GO:0003674);; Molecular Function: nucleic acid binding (GO:0003676);; Molecular Function: RNA binding (GO:0003723);; Molecular Function: translation release factor activity (GO:0003747);; Molecular Function: binding (GO:0005488);; Cellular Component: cellular_component (GO:0005575);; Cellular Component: intracellular (GO:0005622);; Cellular Component: cell …	K03265|9.5e-245|sita:101781722|K03265 peptide chain release factor subunit 1 | (RefSeq) eukaryotic peptide chain release factor subunit 1-3	mRNA surveillance pathway (ko03015)	[J]	Translation, ribosomal structure and biogenesis	eRF1 domain 2	Eukaryotic peptide chain release factor subunit 1-3 OS=Arabidopsis thaliana OX=3702 GN=ERF1-3 PE=1 SV=1	J	Translation, ribosomal structure and biogenesis	hypothetical protein E2562_001367 [Oryza meyeriana var. granulata]
DfaB10G009920	39	39	24	232	168	152	0.409923	0.424466	0.273899	2.43832	1.97266	1.59004	1.38e-14	2.50914	up	--	--	Molecular Function: protein serine/threonine kinase activity (GO:0004674);; Molecular Function: ATP binding (GO:0005524);; Cellular Component: integral component of membrane (GO:0016021);; Biological Process: recognition of pollen (GO:0048544);;	K13420|1.6e-62|mesc:110601988|K13420 LRR receptor-like serine/threonine-protein kinase FLS2 [EC:2.7.11.1] | (RefSeq) LRR receptor-like serine/threonine-protein kinase FLS2	MAPK signaling pathway - plant (ko04016);; Plant-pathogen interaction (ko04626)	--	--	Protein kinase domain	Putative receptor protein kinase ZmPK1 OS=Zea mays OX=4577 GN=PK1 PE=2 SV=2	T	Signal transduction mechanisms	hypothetical_protein [Oryza glaberrima]
DfaA11G014760	491	432	619	0	5	3	20.3046	18.8667	28.7814	0	0.220236	0.10445	8.13e-44	-7.28237	down	--	--	Molecular Function: DNA binding (GO:0003677);; Molecular Function: transcription factor activity, sequence-specific DNA binding (GO:0003700);; Cellular Component: nucleus (GO:0005634);;	K09286|3.5e-19|ppp:112279394|K09286 EREBP-like factor | (RefSeq) ethylene-responsive transcription factor ERF022-like	--	--	--	AP2 domain	Ethylene-responsive transcription factor ERF018 OS=Arabidopsis thaliana OX=3702 GN=ERF018 PE=2 SV=1	K	Transcription	hypothetical protein C2845_PM10G05410 [Panicum miliaceum]
DfaA01G022620	37	35	26	80	97	65	0.983438	0.974575	0.776024	2.12945	2.87486	1.70784	0.000583278	1.39467	up	--	--	Molecular Function: transcription regulatory region sequence-specific DNA binding (GO:0000976);; Molecular Function: transcription factor activity, sequence-specific DNA binding (GO:0003700);; Cellular Component: nucleus (GO:0005634);; Biological Process: cell differentiation (GO:0030154);; Molecular Function: sequence-specific DNA binding (GO:0043565);;	K09422|7.4e-125|bdi:100828073|K09422 transcription factor MYB, plant | (RefSeq) transcription factor MYB111	--	[K]	Transcription	Myb-like DNA-binding domain	Myb-related protein P OS=Zea mays OX=4577 GN=P PE=2 SV=1	--	--	transcription factor MYB111 [Brachypodium distachyon]
DfaA05G009550	357	349	397	61	95	108	5.03008	5.18195	6.2755	0.850645	1.48271	1.51494	8.02e-14	-1.95145	down	--	--	Cellular Component: integral component of membrane (GO:0016021);;	--	--	[S]	Function unknown	VAD1 Analog of StAR-related lipid transfer domain	Protein VASCULAR ASSOCIATED DEATH 1, chloroplastic OS=Arabidopsis thaliana OX=3702 GN=VAD1 PE=1 SV=1	S	Function unknown	protein VASCULAR ASSOCIATED DEATH 1, chloroplastic [Brachypodium distachyon]
DfaC10G002840	534	468	435	187	179	170	17.6462	16.2903	16.1308	6.15073	6.59689	5.59001	2.05e-14	-1.31845	down	--	--	Biological Process: lipid transport (GO:0006869);; Molecular Function: lipid binding (GO:0008289);;	--	--	--	--	Protease inhibitor/seed storage/LTP family	Non-specific lipid-transfer protein 1 OS=Oryza sativa subsp. indica OX=39946 GN=LTP PE=2 SV=1	G	Carbohydrate transport and metabolism	NSLTP-2 [Eleusine coracana subsp. coracana]
DfaB04G005150	29	30	44	139	152	173	0.883641	0.95281	1.49609	4.24332	5.19309	5.26421	2.35e-11	2.23783	up	[G]	Carbohydrate transport and metabolism	Molecular Function: ribose-5-phosphate isomerase activity (GO:0004751);; Biological Process: pentose-phosphate shunt, non-oxidative branch (GO:0009052);;	K01807|3.8e-117|bdi:100827533|K01807 ribose 5-phosphate isomerase A [EC:5.3.1.6] | (RefSeq) probable ribose-5-phosphate isomerase 2	Pentose phosphate pathway (ko00030);; Carbon fixation in photosynthetic organisms (ko00710);; Carbon metabolism (ko01200);; Biosynthesis of amino acids (ko01230)	[G]	Carbohydrate transport and metabolism	Ribose 5-phosphate isomerase A (phosphoriboisomerase A)	Probable ribose-5-phosphate isomerase 1 OS=Arabidopsis thaliana OX=3702 GN=RPI1 PE=1 SV=1	G	Carbohydrate transport and metabolism	probable ribose-5-phosphate isomerase 2 [Brachypodium distachyon]
DfaB07G000430	170	99	129	258	195	306	3.71246	2.28349	3.16937	5.64919	4.77362	6.68224	0.000127708	1.01909	up	--	--	Cellular Component: integral component of membrane (GO:0016021);;	K15356|1.5e-191|obr:102712926|K15356 GDP-mannose transporter | (RefSeq) GDP-mannose transporter GONST1-like	--	[GOU]	Carbohydrate transport and metabolism;; Posttranslational modification, protein turnover, chaperones;; Intracellular trafficking, secretion, and vesicular transport	Triose-phosphate Transporter family	GDP-mannose transporter GONST1 OS=Arabidopsis thaliana OX=3702 GN=GONST1 PE=1 SV=2	--	--	PREDICTED: GDP-mannose transporter GONST1-like [Oryza brachyantha]
DfaC01G021890	8655	8161	7562	1269	1193	1275	90.1118	89.6625	88.4372	13.1842	13.8704	13.2071	9.91e-242	-2.60636	down	[P]	Inorganic ion transport and metabolism	Cellular Component: vacuolar membrane (GO:0005774);; Molecular Function: calcium:proton antiporter activity (GO:0015369);; Cellular Component: integral component of membrane (GO:0016021);;	K07300|3.2e-206|ats:109769075|K07300 Ca2+:H+ antiporter | (RefSeq) LOC109769075; vacuolar cation/proton exchanger 1a-like	--	[P]	Inorganic ion transport and metabolism	Sodium/calcium exchanger protein	Vacuolar cation/proton exchanger 1a OS=Oryza sativa subsp. japonica OX=39947 GN=CAX1a PE=1 SV=1	P	Inorganic ion transport and metabolism	cation/H+ antiporter [Triticum urartu]
DfaB09G006380	22	27	30	1189	1070	1138	0.491663	0.640061	0.747102	27.1403	27.3141	25.8839	3.1e-151	5.49624	up	[IR]	Lipid transport and metabolism;; General function prediction only	Molecular Function: hydrolase activity, acting on ester bonds (GO:0016788);;	K01206|1.9e-39|ath:AT1G67830|K01206 alpha-L-fucosidase [EC:3.2.1.51] | (RefSeq) FXG1; alpha-fucosidase 1	Other glycan degradation (ko00511)	--	--	GDSL-like Lipase/Acylhydrolase	GDSL esterase/lipase At1g28600 OS=Arabidopsis thaliana OX=3702 GN=At1g28600 PE=2 SV=1	S	Function unknown	GDSL esterase/lipase At1g28600-like [Aegilops tauschii subsp. tauschii]
DfaB03G009570	42	68	69	188	106	88	0.541669	0.937632	1.01001	2.45999	1.55261	1.13958	0.00401127	1.15219	up	--	--	--	--	--	--	--	PPR repeat	--	S	Function unknown	pentatricopeptide repeat-containing protein At1g09900 [Brachypodium distachyon]
DfaC06G006060	264	247	218	70	68	56	5.89003	5.80529	5.45238	1.55841	1.69042	1.23217	5.5e-13	-1.79809	down	[E]	Amino acid transport and metabolism	Molecular Function: serine-type carboxypeptidase activity (GO:0004185);; Cellular Component: vacuole (GO:0005773);; Biological Process: proteolysis involved in cellular protein catabolic process (GO:0051603);;	K16298|5.5e-151|zma:100273121|K16298 serine carboxypeptidase-like clade IV [EC:3.4.16.-] | (RefSeq) cl28462_1; uncharacterized protein LOC100273121 precursor	--	[OE]	Posttranslational modification, protein turnover, chaperones;; Amino acid transport and metabolism	Serine carboxypeptidase	Serine carboxypeptidase-like OS=Oryza sativa subsp. japonica OX=39947 GN=CBP31 PE=2 SV=2	O	Posttranslational modification, protein turnover, chaperones	unknown [Zea mays]
DfaC05G005480	105	176	139	27	20	19	1.839	3.23954	2.7244	0.459772	0.37682	0.330908	5.11e-11	-2.54821	down	--	--	Molecular Function: microfilament motor activity (GO:0000146);; Molecular Function: nucleotide binding (GO:0000166);; Biological Process: mitotic cell cycle (GO:0000278);; Biological Process: mitotic cytokinesis (GO:0000281);; Biological Process: response to reactive oxygen species (GO:0000302);; Biological Process: cytokinesis (GO:0000910);; Cellular Component: phagocytic cup (GO:0001891);; Cell…	K10357|8.6e-133|ats:109731850|K10357 myosin V | (RefSeq) LOC109731850; myosin-3-like	--	[Z]	Cytoskeleton	IQ calmodulin-binding motif	Myosin-1 OS=Arabidopsis thaliana OX=3702 GN=VIII-1 PE=1 SV=1	Z	Cytoskeleton	hypothetical protein GQ55_2G397900 [Panicum hallii var. hallii]
DfaC07G008440	4333	3832	3767	9524	9006	8297	42.206	39.3849	41.2123	92.6351	98.0074	80.4616	2.78e-42	1.26798	up	--	--	Cellular Component: integral component of membrane (GO:0016021);;	--	--	[R]	General function prediction only	Ankyrin repeats (3 copies)	Ankyrin repeat-containing protein At5g02620 OS=Arabidopsis thaliana OX=3702 GN=At5g02620 PE=1 SV=1	S	Function unknown	ankyrin repeat-containing protein At5g02620-like [Panicum hallii]
DfaB04G020590	339	400	304	981	691	871	4.34743	5.40897	4.38453	12.5795	9.91383	11.1251	4.69e-17	1.37139	up	[M]	Cell wall/membrane/envelope biogenesis	Cellular Component: Golgi cis cisterna (GO:0000137);; Cellular Component: Golgi membrane (GO:0000139);; Cellular Component: endosome (GO:0005768);; Cellular Component: trans-Golgi network (GO:0005802);; Molecular Function: polygalacturonate 4-alpha-galacturonosyltransferase activity (GO:0047262);; Biological Process: mucilage pectin biosynthetic process (GO:0048358);; Biological Process: cell wal…	K13648|7.6e-300|obr:102699303|K13648 alpha-1,4-galacturonosyltransferase [EC:2.4.1.43] | (RefSeq) probable galacturonosyltransferase 10	Amino sugar and nucleotide sugar metabolism (ko00520)	--	--	Glycosyl transferase family 8	Probable galacturonosyltransferase 10 OS=Arabidopsis thaliana OX=3702 GN=GAUT10 PE=2 SV=2	G	Carbohydrate transport and metabolism	PREDICTED: probable galacturonosyltransferase 10 [Oryza brachyantha]
DfaA07G002840	104	118	77	692	592	703	3.16047	3.77313	2.63395	21.0414	20.1509	21.3199	6.8e-52	2.81932	up	--	--	Biological Process: reproduction (GO:0000003);; Biological Process: developmental process involved in reproduction (GO:0003006);; Molecular Function: molecular_function (GO:0003674);; Molecular Function: binding (GO:0005488);; Molecular Function: protein binding (GO:0005515);; Cellular Component: cellular_component (GO:0005575);; Cellular Component: intracellular (GO:0005622);; Cellular Component…	K03188|2.8e-35|dcr:108224146|K03188 urease accessory protein | (RefSeq) uncharacterized protein LOC108224146 isoform X1	--	--	--	Phloem protein 2	F-box protein PP2-B1 OS=Arabidopsis thaliana OX=3702 GN=PP2B1 PE=1 SV=1	S	Function unknown	hypothetical protein E2562_031602 [Oryza meyeriana var. granulata]
Dfa0G017970	60	73	61	0	0	0	1.27663	1.63818	1.45681	0	0	0	5.3e-09	-7.28856	down	[R]	General function prediction only	Biological Process: lipid metabolic process (GO:0006629);;	K16815|4.4e-10|gsl:Gasu_03780|K16815 calcium-independent phospholipase A2-gamma | (RefSeq) hypothetical protein	--	[I]	Lipid transport and metabolism	Patatin-like phospholipase	Patatin-like protein 5 OS=Arabidopsis thaliana OX=3702 GN=PLP5 PE=1 SV=2	I	Lipid transport and metabolism	hypothetical protein E2562_031065 [Oryza meyeriana var. granulata]
DfaA12G018930	13915	13973	12468	2132	1917	2093	180.835	191.61	181.995	27.6598	27.8255	27.0719	6.26e-262	-2.61863	down	--	--	Biological Process: cell surface receptor signaling pathway (GO:0007166);;	--	--	--	--	--	Cell number regulator 13 OS=Zea mays OX=4577 GN=CNR13 PE=2 SV=1	S	Function unknown	cell number regulator 13 [Oryza sativa Japonica Group]
DfaA02G001070	3897	4003	3556	453	475	309	27.4972	29.8057	28.1825	3.18508	3.73828	2.16873	1.15e-82	-3.09952	down	[T]	Signal transduction mechanisms	Molecular Function: peroxidase activity (GO:0004601);; Molecular Function: oxidoreductase activity (GO:0016491);; Molecular Function: oxidoreductase activity, acting on NAD(P)H, oxygen as acceptor (GO:0050664);; Biological Process: oxidation-reduction process (GO:0055114);;	K13447|0.0e+00|sbi:8068961|K13447 respiratory burst oxidase [EC:1.6.3.- 1.11.1.-] | (RefSeq) respiratory burst oxidase homolog protein A	MAPK signaling pathway - plant (ko04016);; Plant-pathogen interaction (ko04626)	[PQ]	Inorganic ion transport and metabolism;; Secondary metabolites biosynthesis, transport and catabolism	Ferric reductase NAD binding domain	Respiratory burst oxidase homolog protein A OS=Solanum tuberosum OX=4113 GN=RBOHA PE=1 SV=1	--	--	hypothetical protein E2562_009939 [Oryza meyeriana var. granulata]
Dendrocalamus_farinosus_newGene_35405	223	668	607	10	12	10	8.72306	27.6187	26.7014	0.390883	0.502847	0.384781	1.11e-34	-5.36841	down	--	--	Cellular Component: cell wall (GO:0005618);; Molecular Function: manganese ion binding (GO:0030145);; Molecular Function: nutrient reservoir activity (GO:0045735);; Cellular Component: apoplast (GO:0048046);;	--	--	--	--	Cupin	Germin-like protein 12-1 OS=Oryza sativa subsp. japonica OX=39947 GN=Os12g0154700 PE=2 SV=1	O	Posttranslational modification, protein turnover, chaperones	hypothetical protein EJB05_09570, partial [Eragrostis curvula]
DfaC06G002010	63	52	51	628	542	717	1.66563	1.43895	1.50443	16.5765	15.9962	18.8527	3.45e-72	3.58768	up	--	--	Molecular Function: sulfotransferase activity (GO:0008146);;	K22312|2.2e-129|sbi:8074113|K22312 hydroxyjasmonate sulfotransferase [EC:2.8.2.39] | (RefSeq) cytosolic sulfotransferase 15	--	[R]	General function prediction only	Sulfotransferase domain	Cytosolic sulfotransferase 17 OS=Arabidopsis thaliana OX=3702 GN=SOT17 PE=1 SV=1	S	Function unknown	hypothetical protein E2562_000199 [Oryza meyeriana var. granulata]
DfaB11G008110	77	80	80	271	275	159	2.08758	2.27584	2.41684	7.33555	8.32929	4.30043	3.09e-08	1.66111	up	--	--	Cellular Component: Golgi apparatus (GO:0005794);; Molecular Function: pyrimidine nucleotide-sugar transmembrane transporter activity (GO:0015165);; Cellular Component: integral component of Golgi membrane (GO:0030173);;	K15272|4.0e-176|sita:101754077|K15272 solute carrier family 35 (UDP-sugar transporter), member A1/2/3 | (RefSeq) CMP-sialic acid transporter 1 isoform X1	--	[G]	Carbohydrate transport and metabolism	Nucleotide-sugar transporter	CMP-sialic acid transporter 1 OS=Oryza sativa subsp. japonica OX=39947 GN=CSTLP1 PE=2 SV=1	G	Carbohydrate transport and metabolism	CMP-sialic acid transporter 1 isoform X1 [Setaria italica]
Dfa0G031140	1180	880	1205	2541	1966	3733	24.3417	19.1437	27.9122	52.3172	45.296	76.6352	5.12e-13	1.41473	up	--	--	Molecular Function: SNAP receptor activity (GO:0005484);; Biological Process: intracellular protein transport (GO:0006886);; Cellular Component: integral component of membrane (GO:0016021);; Biological Process: vesicle-mediated transport (GO:0016192);;	K08488|2.0e-94|aof:109819780|K08488 syntaxin 7 | (RefSeq) LOW QUALITY PROTEIN: syntaxin-22-like	SNARE interactions in vesicular transport (ko04130);; Phagosome (ko04145)	[U]	Intracellular trafficking, secretion, and vesicular transport	Syntaxin-like protein	Syntaxin-21 OS=Arabidopsis thaliana OX=3702 GN=SYP21 PE=1 SV=1	--	--	PREDICTED: syntaxin-22-like [Oryza brachyantha]
DfaA12G014700	120	109	117	24	37	52	4.87779	4.66551	5.34998	0.950172	1.65305	2.10594	9.46e-05	-1.49541	down	--	--	Molecular Function: zinc ion binding (GO:0008270);; Cellular Component: integral component of membrane (GO:0016021);;	--	--	--	--	Protein of unknown function (DUF3675)	--	A	RNA processing and modification	uncharacterized protein LOC100838458 isoform X2 [Brachypodium distachyon]
DfaA01G018170	55	67	45	760	642	825	1.98242	2.53898	1.82667	27.6311	26.0963	29.8969	9.59e-83	3.81614	up	[O]	Posttranslational modification, protein turnover, chaperones	Molecular Function: protein binding (GO:0005515);;	K00799|5.3e-88|bdi:100827570|K00799 glutathione S-transferase [EC:2.5.1.18] | (RefSeq) probable glutathione S-transferase GSTU6 isoform X1	Glutathione metabolism (ko00480)	[O]	Posttranslational modification, protein turnover, chaperones	Glutathione S-transferase, N-terminal domain	Probable glutathione S-transferase GSTU6 OS=Oryza sativa subsp. japonica OX=39947 GN=GSTU6 PE=2 SV=2	O	Posttranslational modification, protein turnover, chaperones	probable glutathione S-transferase GSTU6 isoform X1 [Brachypodium distachyon]
DfaC06G016980	1114	955	941	230	232	108	4.91651	4.44424	4.6617	1.01161	1.14158	0.472566	8.08e-20	-2.27869	down	[E]	Amino acid transport and metabolism	Cellular Component: cellular_component (GO:0005575);; Cellular Component: intracellular (GO:0005622);; Cellular Component: cell (GO:0005623);; Cellular Component: cytoplasm (GO:0005737);; Biological Process: organelle organization (GO:0006996);; Biological Process: biological_process (GO:0008150);; Cellular Component: chloroplast (GO:0009507);; Cellular Component: plastid stroma (GO:0009532);; Ce…	K00891|5.0e-22|smo:SELMODRAFT_169767|K00891 shikimate kinase [EC:2.7.1.71] | (RefSeq) hypothetical protein	Phenylalanine, tyrosine and tryptophan biosynthesis (ko00400);; Biosynthesis of amino acids (ko01230)	--	--	Shikimate kinase	Probable inactive shikimate kinase like 1, chloroplastic OS=Arabidopsis thaliana OX=3702 GN=SKL1 PE=2 SV=1	E	Amino acid transport and metabolism	hypothetical protein GQ55_3G441300 [Panicum hallii var. hallii]
DfaA01G010340	78	76	63	159	125	149	2.80663	2.8991	2.57289	5.77379	5.08159	5.36916	8.14e-05	1.08367	up	[R]	General function prediction only	Molecular Function: protein binding (GO:0005515);;	--	--	--	--	SnoaL-like domain	F-box protein SKIP8 OS=Arabidopsis thaliana OX=3702 GN=SKIP8 PE=1 SV=1	S	Function unknown	uncharacterized protein LOC4327012 [Oryza sativa Japonica Group]
DfaC08G012030	696	572	676	195	165	345	22.8624	19.8495	24.9631	6.39802	6.05574	11.2695	2.78e-08	-1.36928	down	--	--	Cellular Component: nucleus (GO:0005634);; Cellular Component: cytoplasm (GO:0005737);; Biological Process: response to light stimulus (GO:0009416);; Biological Process: response to red or far red light (GO:0009639);; Biological Process: maintenance of protein location in nucleus (GO:0051457);;	--	--	--	--	--	--	--	--	uncharacterized protein LOC100833116 isoform X2 [Brachypodium distachyon]
DfaA03G016320	2567	2401	2589	5075	4443	5386	45.4999	44.9074	51.5421	89.8086	87.9714	95.0389	1.59e-30	1.07066	up	[R]	General function prediction only	Biological Process: nitrogen compound metabolic process (GO:0006807);; Molecular Function: hydrolase activity, acting on carbon-nitrogen (but not peptide) bonds (GO:0016810);;	K13035|1.1e-182|obr:102701789|K13035 beta-cyano-L-alanine hydratase/nitrilase [EC:3.5.5.4 4.2.1.65] | (RefSeq) bifunctional nitrilase/nitrile hydratase NIT4-like	Cyanoamino acid metabolism (ko00460)	[E]	Amino acid transport and metabolism	Carbon-nitrogen hydrolase	Bifunctional nitrilase/nitrile hydratase NIT4 OS=Oryza sativa subsp. japonica OX=39947 GN=NIT4 PE=2 SV=1	E	Amino acid transport and metabolism	PREDICTED: bifunctional nitrilase/nitrile hydratase NIT4-like isoform X1 [Oryza brachyantha]
DfaA03G009990	687	756	728	5299	5108	5575	6.79931	7.89639	8.0946	52.4125	56.5257	54.9736	1.25e-190	2.971	up	--	--	Molecular Function: protein serine/threonine phosphatase activity (GO:0004722);;	K14497|4.2e-21|egr:104452027|K14497 protein phosphatase 2C [EC:3.1.3.16] | (RefSeq) probable protein phosphatase 2C 51	MAPK signaling pathway - plant (ko04016);; Plant hormone signal transduction (ko04075)	[T]	Signal transduction mechanisms	Protein phosphatase 2C	Probable protein phosphatase 2C 14 OS=Oryza sativa subsp. japonica OX=39947 GN=Os02g0471500 PE=2 SV=1	T	Signal transduction mechanisms	unnamed protein product [Triticum turgidum subsp. durum]
DfaB02G002100	6538	6340	5828	1046	1002	987	39.6393	40.5556	39.6877	6.33103	6.7793	5.95463	8.01e-185	-2.52356	down	--	--	Cellular Component: endoplasmic reticulum (GO:0005783);; Cellular Component: Golgi apparatus (GO:0005794);; Biological Process: phosphate ion transport (GO:0006817);; Biological Process: cellular response to phosphate starvation (GO:0016036);; Biological Process: cellular protein catabolic process (GO:0044257);; Biological Process: phosphate ion homeostasis (GO:0055062);; Molecular Function: ubiq…	K10581|0.0e+00|bdi:100829591|K10581 ubiquitin-conjugating enzyme E2 O [EC:2.3.2.24] | (RefSeq) probable ubiquitin-conjugating enzyme E2 23	Ubiquitin mediated proteolysis (ko04120)	[O]	Posttranslational modification, protein turnover, chaperones	Ubiquitin-conjugating enzyme	Probable ubiquitin-conjugating enzyme E2 24 OS=Arabidopsis thaliana OX=3702 GN=UBC24 PE=1 SV=1	O	Posttranslational modification, protein turnover, chaperones	probable ubiquitin-conjugating enzyme E2 23 [Brachypodium distachyon]
DfaC09G008370	0	4	9	106	109	132	0	0.134332	0.326792	3.7157	4.26375	4.60294	4.83e-16	4.65755	up	[P]	Inorganic ion transport and metabolism	Molecular Function: N,N-dimethylaniline monooxygenase activity (GO:0004499);; Molecular Function: flavin adenine dinucleotide binding (GO:0050660);; Molecular Function: NADP binding (GO:0050661);;	K11816|6.6e-118|dosa:Os01t0732700-01|K11816 indole-3-pyruvate monooxygenase [EC:1.14.13.168] | (RefSeq) Os01g0732700, YUCCA-LIKE_GENE_3, YUCCA3; Flavin monooxygenase-like enzyme , Auxin biosynthesis	Tryptophan metabolism (ko00380)	[Q]	Secondary metabolites biosynthesis, transport and catabolism	Flavin-binding monooxygenase-like	Indole-3-pyruvate monooxygenase YUCCA2 OS=Arabidopsis thaliana OX=3702 GN=YUC2 PE=1 SV=1	Q	Secondary metabolites biosynthesis, transport and catabolism	hypothetical protein OsI_03635 [Oryza sativa Indica Group]
DfaC03G021320	4197	3637	4001	785	760	887	137.513	125.717	147.226	25.6698	27.7992	28.9251	6.12e-97	-2.185	down	--	--	--	K22762|6.4e-111|zma:100283457|K22762 desumoylating isopeptidase 1 [EC:3.4.-.-] | (RefSeq) pco141631; uncharacterized protein LOC100283457	--	[S]	Function unknown	PPPDE putative peptidase domain	--	S	Function unknown	hypothetical protein E2562_018523 [Oryza meyeriana var. granulata]
DfaA07G010500	359	319	275	779	731	765	9.08691	8.53642	7.8324	19.7329	20.7129	19.3218	7.93e-22	1.35326	up	--	--	Cellular Component: Golgi membrane (GO:0000139);; Biological Process: protein glycosylation (GO:0006486);; Cellular Component: integral component of membrane (GO:0016021);; Molecular Function: transferase activity, transferring glycosyl groups (GO:0016757);;	K20854|3.2e-187|bdi:100821629|K20854 hydroxyproline O-galactosyltransferase HPGT [EC:2.4.1.-] | (RefSeq) hydroxyproline O-galactosyltransferase HPGT1	--	[G]	Carbohydrate transport and metabolism	Galactosyltransferase	Hydroxyproline O-galactosyltransferase HPGT1 OS=Arabidopsis thaliana OX=3702 GN=HPTG1 PE=1 SV=1	G	Carbohydrate transport and metabolism	hypothetical protein C2845_PM13G11750 [Panicum miliaceum]
DfaB04G003480	106	100	112	11	8	0	2.74612	2.72063	3.24337	0.283596	0.205269	0	3.39e-11	-3.83882	down	[O]	Posttranslational modification, protein turnover, chaperones	Molecular Function: cysteine-type peptidase activity (GO:0008234);;	K16292|1.4e-126|bdi:100843107|K16292 KDEL-tailed cysteine endopeptidase [EC:3.4.22.-] | (RefSeq) senescence-specific cysteine protease SAG39	--	[O]	Posttranslational modification, protein turnover, chaperones	Papain family cysteine protease	Senescence-specific cysteine protease SAG39 OS=Oryza sativa subsp. japonica OX=39947 GN=SAG39 PE=2 SV=2	O	Posttranslational modification, protein turnover, chaperones	senescence-specific cysteine protease SAG39 [Oryza sativa Japonica Group]
DfaC02G008810	718	626	555	331	237	258	7.56468	6.95841	6.56956	3.47476	2.78672	2.69829	4.94e-11	-1.10267	down	[G]	Carbohydrate transport and metabolism	Cellular Component: cytoplasm (GO:0005737);; Biological Process: protein deglycosylation (GO:0006517);; Molecular Function: mannosyl-glycoprotein endo-beta-N-acetylglucosaminidase activity (GO:0033925);;	K01227|0.0e+00|ats:109741928|K01227 mannosyl-glycoprotein endo-beta-N-acetylglucosaminidase [EC:3.2.1.96] | (RefSeq) LOC109741928; cytosolic endo-beta-N-acetylglucosaminidase 1-like	Other glycan degradation (ko00511)	[R]	General function prediction only	Glycosyl hydrolase family 85	Cytosolic endo-beta-N-acetylglucosaminidase 1 OS=Arabidopsis thaliana OX=3702 GN=ENGASE1 PE=1 SV=1	G	Carbohydrate transport and metabolism	Cytosolic endo-beta-N-acetylglucosaminidase [Hordeum vulgare]
DfaC06G008200	230	146	171	4	15	14	8.02215	5.3553	6.69937	0.109678	0.57446	0.462	5.2e-19	-3.86452	down	[P]	Inorganic ion transport and metabolism	Biological Process: transition metal ion transport (GO:0000041);; Molecular Function: molecular_function (GO:0003674);; Molecular Function: transporter activity (GO:0005215);; Molecular Function: iron ion transmembrane transporter activity (GO:0005381);; Molecular Function: manganese ion transmembrane transporter activity (GO:0005384);; Cellular Component: cellular_component (GO:0005575);; Cellul…	K22736|5.6e-117|obr:102707335|K22736 vacuolar iron transporter family protein | (RefSeq) vacuolar iron transporter 1.2	--	[S]	Function unknown	VIT family	Vacuolar iron transporter 2 OS=Oryza sativa subsp. japonica OX=39947 GN=VIT2 PE=2 SV=2	S	Function unknown	hypothetical protein E2562_032948 [Oryza meyeriana var. granulata]
DfaA08G025280	1913	2102	1637	186	185	186	43.7334	50.7183	42.0463	4.23667	4.70908	4.23294	2.81e-119	-3.23828	down	--	--	Molecular Function: molecular_function (GO:0003674);; Molecular Function: structural molecule activity (GO:0005198);; Molecular Function: structural constituent of cell wall (GO:0005199);; Molecular Function: protein binding (GO:0005515);;	--	--	--	--	Leucine rich repeat	Leucine-rich repeat extensin-like protein 6 OS=Arabidopsis thaliana OX=3702 GN=LRX6 PE=2 SV=1	S	Function unknown	leucine-rich repeat extensin-like protein 6 [Sorghum bicolor]
DfaB05G015790	118	123	109	384	409	584	4.91588	5.39636	5.11853	15.9951	19.0742	24.2946	1.68e-20	2.06141	up	--	--	Molecular Function: electron carrier activity (GO:0009055);; Molecular Function: protein disulfide oxidoreductase activity (GO:0015035);;	K17479|1.9e-94|dosa:Os07t0659900-01|K17479 glutaredoxin domain-containing cysteine-rich protein 1 | (RefSeq) Os07g0659900; Thioredoxin fold domain containing protein.	--	[O]	Posttranslational modification, protein turnover, chaperones	Glutaredoxin	Uncharacterized protein At5g39865 OS=Arabidopsis thaliana OX=3702 GN=At5g39865 PE=2 SV=1	O	Posttranslational modification, protein turnover, chaperones	uncharacterized protein At5g39865 [Oryza sativa Japonica Group]
DfaB11G004730	190	200	190	53	52	71	2.07836	2.3019	2.33277	0.578435	0.625016	0.771564	3.29e-09	-1.61651	down	--	--	Molecular Function: zinc ion binding (GO:0008270);;	--	--	[D]	Cell cycle control, cell division, chromosome partitioning	Histidine kinase-, DNA gyrase B-, and HSP90-like ATPase	--	D	Cell cycle control, cell division, chromosome partitioning	MORC family CW-type zinc finger protein 3 isoform X2 [Oryza sativa Japonica Group]
Dfa0G026580	283	385	330	100	45	133	6.07232	8.73836	7.96154	2.1439	1.07392	2.83421	8.45e-08	-1.75567	down	[J]	Translation, ribosomal structure and biogenesis	--	K10277|1.3e-203|ats:109731690|K10277 lysine-specific demethylase 8 [EC:1.14.11.27] | (RefSeq) LOC109731690; lysine-specific demethylase JMJ30-like isoform X1	--	[BT]	Chromatin structure and dynamics;; Signal transduction mechanisms	Cupin-like domain	Lysine-specific demethylase JMJ30 OS=Arabidopsis thaliana OX=3702 GN=JMJ30 PE=1 SV=1	--	--	lysine-specific demethylase JMJ30-like isoform X1 [Aegilops tauschii subsp. tauschii]
Dendrocalamus_farinosus_newGene_14523	476	538	490	1318	1170	1253	2.93775	3.50484	3.39443	8.12517	8.06747	7.70321	6.43e-30	1.4055	up	[J]	Translation, ribosomal structure and biogenesis	Molecular Function: histone acetyltransferase activity (GO:0004402);; Biological Process: regulation of transcription, DNA-templated (GO:0006355);; Biological Process: lipid metabolic process (GO:0006629);; Biological Process: histone acetylation (GO:0016573);;	K03234|6.7e-126|bdi:100827163|K03234 elongation factor 2 | (RefSeq) elongation factor 2	--	[J]	Translation, ribosomal structure and biogenesis	MOZ/SAS family	Elongation factor 2 OS=Arabidopsis thaliana OX=3702 GN=LOS1 PE=1 SV=1	J	Translation, ribosomal structure and biogenesis	hypothetical protein E2562_010540 [Oryza meyeriana var. granulata]
Dfa0G049440	151	96	127	550	431	512	3.5181	2.34973	3.32753	12.8229	11.2244	11.8908	5.41e-25	2.08385	up	--	--	Molecular Function: RNA binding (GO:0003723);; Molecular Function: metal ion binding (GO:0046872);;	K19720|3.4e-17|cvr:CHLNCDRAFT_142094|K19720 collagen type III alpha | (RefSeq) hypothetical protein	--	[R]	General function prediction only	Zn-finger in Ran binding protein and others	Transcription initiation factor TFIID subunit 15 OS=Arabidopsis thaliana OX=3702 GN=TAF15 PE=1 SV=1	A	RNA processing and modification	transcription initiation factor TFIID subunit 15 isoform X1 [Oryza sativa Japonica Group]
DfaA03G013910	5	4	5	83	82	77	0.260188	0.195224	0.253683	4.44064	4.91409	4.12583	4.6e-14	4.08926	up	--	--	--	--	--	--	--	--	--	--	--	hypothetical protein BAE44_0000924 [Dichanthelium oligosanthes]
DfaC08G021220	568	647	537	33	15	12	4.55068	5.473	4.83335	0.258347	0.132337	0.095471	3.85e-60	-4.74057	down	[M]	Cell wall/membrane/envelope biogenesis	Molecular Function: protein kinase activity (GO:0004672);; Molecular Function: ATP binding (GO:0005524);; Cellular Component: integral component of membrane (GO:0016021);;	K00924|2.3e-86|mus:103987754|K00924 kinase [EC:2.7.1.-] | (RefSeq) receptor-like protein kinase HSL1	--	--	--	Protein kinase domain	Receptor protein-tyrosine kinase CEPR1 OS=Arabidopsis thaliana OX=3702 GN=CEPR1 PE=1 SV=1	T	Signal transduction mechanisms	receptor protein-tyrosine kinase CEPR1 [Oryza sativa Japonica Group]
DfaB05G009660	172	177	183	58	60	44	3.26196	3.53026	3.8956	1.08876	1.26595	0.823129	3.55e-08	-1.60489	down	--	--	Molecular Function: copper ion binding (GO:0005507);; Molecular Function: oxidoreductase activity (GO:0016491);;	K19791|3.4e-152|oeu:111379234|K19791 iron transport multicopper oxidase | (RefSeq) L-ascorbate oxidase homolog	--	[Q]	Secondary metabolites biosynthesis, transport and catabolism	Multicopper oxidase	L-ascorbate oxidase homolog OS=Brassica napus OX=3708 GN=Bp10 PE=2 SV=1	Q	Secondary metabolites biosynthesis, transport and catabolism	L-ascorbate oxidase homolog [Setaria viridis]
DfaC11G009730	54	81	68	232	279	279	0.459054	0.726321	0.646936	1.97372	2.66214	2.37275	3.51e-14	2.04249	up	--	--	--	--	--	--	--	--	--	S	Function unknown	hypothetical protein E2562_013705 [Oryza meyeriana var. granulata]
DfaC03G012840	705	736	667	1655	1582	1627	15.7414	17.3311	16.7269	36.9167	39.4829	36.1715	3.26e-33	1.30147	up	--	--	Cellular Component: Golgi membrane (GO:0000139);; Molecular Function: pyrimidine nucleotide-sugar transmembrane transporter activity (GO:0015165);; Cellular Component: integral component of membrane (GO:0016021);;	K15272|2.0e-28|csl:COCSUDRAFT_57991|K15272 solute carrier family 35 (UDP-sugar transporter), member A1/2/3 | (RefSeq) putative CMP-sialic acid transporter	--	[G]	Carbohydrate transport and metabolism	Nucleotide-sugar transporter	CMP-sialic acid transporter 5 OS=Oryza sativa subsp. japonica OX=39947 GN=CSTLP5 PE=2 SV=1	G	Carbohydrate transport and metabolism	hypothetical protein OsJ_07434 [Oryza sativa Japonica Group]
DfaB02G006200	22	5	4	224	218	140	0.466357	0.089739	0.086931	4.74013	5.17421	2.9465	2.38e-18	4.25894	up	--	--	Molecular Function: molecular_function (GO:0003674);; Molecular Function: binding (GO:0005488);; Molecular Function: protein binding (GO:0005515);; Cellular Component: cellular_component (GO:0005575);; Cellular Component: intracellular (GO:0005622);; Cellular Component: cell (GO:0005623);; Cellular Component: nucleus (GO:0005634);; Cellular Component: nucleoplasm (GO:0005654);; Cellular Component…	K22985|2.3e-200|obr:102716318|K22985 G protein-coupled receptor 107 | (RefSeq) protein GPR107	--	[T]	Signal transduction mechanisms	Lung seven transmembrane receptor	Protein CANDIDATE G-PROTEIN COUPLED RECEPTOR 7 OS=Arabidopsis thaliana OX=3702 GN=CAND7 PE=2 SV=1	T	Signal transduction mechanisms	hypothetical protein E2562_007721 [Oryza meyeriana var. granulata]
DfaA11G017610	129	131	104	2	4	11	1.46546	1.56856	1.32013	0.022772	0.050445	0.113518	7.17e-16	-4.20911	down	--	--	Cellular Component: integral component of membrane (GO:0016021);;	--	--	--	--	Domain of unknown function (DUF4220)	--	S	Function unknown	hypothetical protein EE612_031606 [Oryza sativa]
DfaA07G005560	107	176	175	340	259	302	2.05531	3.55406	3.76689	6.52274	5.54624	5.77574	6.73e-05	1.04892	up	--	--	Molecular Function: protein binding (GO:0005515);;	K11426|1.1e-164|ats:109741969|K11426 [histone H3]-lysine4/36 N-trimethyltransferase SMYD [EC:2.1.1.354 2.1.1.357] | (RefSeq) LOC109741969; histone-lysine N-methyltransferase ASHR2	Lysine degradation (ko00310)	[B]	Chromatin structure and dynamics	SET domain	Histone-lysine N-methyltransferase ASHR2 OS=Arabidopsis thaliana OX=3702 GN=ASHR2 PE=2 SV=3	B	Chromatin structure and dynamics	histone-lysine N-methyltransferase ASHR2 [Aegilops tauschii subsp. tauschii]
DfaC08G004840	9	18	14	62	48	56	0.064427	0.141819	0.113368	0.47125	0.401458	0.419166	6.04e-05	2.05033	up	[R]	General function prediction only	Molecular Function: protein serine/threonine kinase activity (GO:0004674);; Molecular Function: ATP binding (GO:0005524);; Cellular Component: integral component of membrane (GO:0016021);;	K20181|5.3e-93|mtr:MTR_5g026090|K20181 vacuolar protein sorting-associated protein 18 | (RefSeq) vacuolar sorting-associated-like protein	--	--	--	Leucine rich repeat	Receptor kinase-like protein Xa21 OS=Oryza sativa subsp. indica OX=39946 GN=XA21 PE=1 SV=1	T	Signal transduction mechanisms	receptor kinase-like protein Xa21 [Aegilops tauschii subsp. tauschii]
DfaB09G002120	838	764	829	2437	2003	2821	39.5516	38.0348	43.9442	114.851	105.613	132.531	2.4e-40	1.66554	up	--	--	Molecular Function: protein binding (GO:0005515);;	K00799|1.2e-50|ats:109743518|K00799 glutathione S-transferase [EC:2.5.1.18] | (RefSeq) LOC109743518; glutathione S-transferase U17-like	Glutathione metabolism (ko00480)	[O]	Posttranslational modification, protein turnover, chaperones	Glutathione S-transferase, N-terminal domain	Glutathione S-transferase U17 OS=Arabidopsis thaliana OX=3702 GN=GSTU17 PE=2 SV=1	O	Posttranslational modification, protein turnover, chaperones	glutathione S-transferase U17-like [Aegilops tauschii subsp. tauschii]
DfaC10G007360	325	304	214	95	69	66	6.51306	6.4306	4.81257	1.90258	1.53185	1.31866	1.3e-11	-1.76283	down	[O]	Posttranslational modification, protein turnover, chaperones	Molecular Function: serine-type endopeptidase activity (GO:0004252);;	K08669|1.2e-119|dosa:Os11t0246600-00|K08669 HtrA serine peptidase 2 [EC:3.4.21.108] | (RefSeq) Os11g0246600; Similar to Peptidase S1 and S6, chymotrypsin/Hap.	--	[O]	Posttranslational modification, protein turnover, chaperones	Trypsin-like peptidase domain	Putative protease Do-like 14 OS=Arabidopsis thaliana OX=3702 GN=DEGP14 PE=3 SV=2	O	Posttranslational modification, protein turnover, chaperones	hypothetical protein E2562_008586 [Oryza meyeriana var. granulata]
DfaC07G007390	27	23	14	76	60	130	0.633634	0.566171	0.360068	1.77221	1.54773	3.02198	5.14e-06	2.10786	up	--	--	Molecular Function: ATP transmembrane transporter activity (GO:0005347);; Cellular Component: integral component of membrane (GO:0016021);;	K14684|1.1e-60|cqi:110723168|K14684 solute carrier family 25 (mitochondrial phosphate transporter), member 23/24/25/41 | (RefSeq) adenine nucleotide transporter BT1, chloroplastic/mitochondrial-like	--	[C]	Energy production and conversion	Mitochondrial carrier protein	Probable mitochondrial adenine nucleotide transporter BTL1 OS=Arabidopsis thaliana OX=3702 GN=At3g20240 PE=2 SV=1	C	Energy production and conversion	probable mitochondrial adenine nucleotide transporter BTL1 [Oryza sativa Japonica Group]
Dendrocalamus_farinosus_newGene_4380	102	66	75	9	0	15	1.80395	1.23394	1.49717	0.158962	0	0.253645	1.69e-06	-3.13367	down	--	--	Biological Process: rRNA processing (GO:0006364);; Cellular Component: small-subunit processome (GO:0032040);;	K14567|5.4e-34|obr:102706176|K14567 U3 small nucleolar RNA-associated protein 14 | (RefSeq) U3 small nucleolar RNA-associated protein 14-like	Ribosome biogenesis in eukaryotes (ko03008)	[S]	Function unknown	Utp14 protein	--	S	Function unknown	PREDICTED: U3 small nucleolar RNA-associated protein 14-like [Oryza brachyantha]
DfaB03G022480	498	486	442	1247	1181	1494	10.0523	10.3412	10.0123	25.1314	26.6116	30.0015	1.75e-33	1.55264	up	--	--	Biological Process: regulation of immune system process (GO:0002682);; Biological Process: negative regulation of immune system process (GO:0002683);; Molecular Function: molecular_function (GO:0003674);; Molecular Function: catalytic activity (GO:0003824);; Molecular Function: protein kinase activity (GO:0004672);; Molecular Function: protein serine/threonine kinase activity (GO:0004674);; Molec…	K00924|3.2e-91|bna:106414264|K00924 kinase [EC:2.7.1.-] | (RefSeq) probable serine/threonine-protein kinase PBL1 isoform X1	--	[T]	Signal transduction mechanisms	Protein tyrosine and serine/threonine kinase	Serine/threonine-protein kinase RIPK OS=Arabidopsis thaliana OX=3702 GN=RIPK PE=1 SV=1	T	Signal transduction mechanisms	hypothetical protein E2562_002565 [Oryza meyeriana var. granulata]
DfaB07G003190	34	14	11	115	90	104	1.15695	0.4932	0.404506	3.90035	3.40726	3.52151	5.34e-08	2.4535	up	--	--	Molecular Function: zinc ion binding (GO:0008270);;	--	--	--	--	--	--	S	Function unknown	unnamed protein product [Digitaria exilis]
DfaB11G016590	229	295	206	66	52	86	9.83969	13.3981	9.95989	2.81641	2.47144	3.66431	6.32e-10	-1.73716	down	--	--	Cellular Component: nucleosome (GO:0000786);; Molecular Function: DNA binding (GO:0003677);; Cellular Component: cellular_component (GO:0005575);; Cellular Component: intracellular (GO:0005622);; Cellular Component: cell (GO:0005623);; Cellular Component: nucleus (GO:0005634);; Cellular Component: chromosome (GO:0005694);; Biological Process: nucleosome assembly (GO:0006334);; Cellular Component:…	K11275|1.9e-30|sita:101755942|K11275 histone H1/5 | (RefSeq) histone H1	--	--	--	linker histone H1 and H5 family	Histone H1 OS=Solanum pennellii OX=28526 PE=2 SV=1	B	Chromatin structure and dynamics	hypothetical protein E2562_016204 [Oryza meyeriana var. granulata]
DfaC01G024730	665	778	705	135	165	235	15.6866	19.3596	18.677	3.17036	4.33047	5.50189	1.44e-18	-1.90349	down	--	--	Cellular Component: endosome (GO:0005768);; Cellular Component: trans-Golgi network (GO:0005802);; Biological Process: signal peptide processing (GO:0006465);; Cellular Component: Golgi-associated vesicle membrane (GO:0030660);; Biological Process: membrane protein proteolysis (GO:0033619);; Molecular Function: aspartic endopeptidase activity, intramembrane cleaving (GO:0042500);; Cellular Compon…	K09598|6.5e-186|sita:101782061|K09598 signal peptide peptidase-like 3 [EC:3.4.23.-] | (RefSeq) signal peptide peptidase-like 1	--	[S]	Function unknown	Signal peptide peptidase	Signal peptide peptidase-like 1 OS=Oryza sativa subsp. japonica OX=39947 GN=SPPL1 PE=2 SV=1	S	Function unknown	signal peptide peptidase-like 1 [Setaria italica]
DfaC01G015030	426	279	381	793	661	874	20.8813	14.4114	20.9755	38.8297	36.1857	42.6782	2.98e-11	1.19019	up	--	--	Molecular Function: structural constituent of ribosome (GO:0003735);; Cellular Component: ribosome (GO:0005840);; Biological Process: translation (GO:0006412);;	K02882|6.7e-96|dosa:Os01t0752300-01|K02882 large subunit ribosomal protein L18Ae | (RefSeq) Os01g0752300; Similar to 60S ribosomal protein L18a-1.	Ribosome (ko03010)	[J]	Translation, ribosomal structure and biogenesis	Ribosomal proteins 50S-L18Ae/60S-L20/60S-L18A	60S ribosomal protein L18a OS=Oryza sativa subsp. japonica OX=39947 GN=RPL18A PE=1 SV=1	J	Translation, ribosomal structure and biogenesis	hypothetical protein E2562_037107 [Oryza meyeriana var. granulata]
DfaB03G021780	95	83	64	9	31	40	3.20474	2.93004	2.3965	0.301684	1.14235	1.31696	0.00705505	-1.44235	down	--	--	Molecular Function: cyclin-dependent protein serine/threonine kinase inhibitor activity (GO:0004861);; Cellular Component: nucleus (GO:0005634);; Biological Process: cell cycle arrest (GO:0007050);;	--	--	--	--	Cyclin-dependent kinase inhibitor	Cyclin-dependent kinase inhibitor 1 OS=Oryza sativa subsp. japonica OX=39947 GN=KRP1 PE=2 SV=1	S	Function unknown	hypothetical protein E2562_005836 [Oryza meyeriana var. granulata]
DfaB07G009870	304	256	199	320	719	614	2.403	2.13442	1.76172	2.52487	6.35121	4.83217	2.64e-05	1.23722	up	[J]	Translation, ribosomal structure and biogenesis	Molecular Function: protein serine/threonine kinase activity (GO:0004674);; Molecular Function: ATP binding (GO:0005524);; Cellular Component: integral component of membrane (GO:0016021);;	K20718|1.8e-66|zma:100193598|K20718 LRR receptor-like serine/threonine-protein kinase ERECTA [EC:2.7.11.1] | (RefSeq) pco069596; uncharacterized protein LOC100193598	MAPK signaling pathway - plant (ko04016)	--	--	Protein kinase domain	Receptor-like protein kinase OS=Ipomoea nil OX=35883 GN=INRPK1 PE=2 SV=2	T	Signal transduction mechanisms	PREDICTED: receptor-like protein kinase isoform X2 [Oryza brachyantha]
DfaB08G002290	261	219	253	128	90	72	9.2543	8.21005	10.0646	4.51461	3.55367	2.54063	5.29e-06	-1.2369	down	--	--	Biological Process: metal ion transport (GO:0030001);; Molecular Function: metal ion binding (GO:0046872);;	--	--	[P]	Inorganic ion transport and metabolism	--	Heavy metal-associated isoprenylated plant protein 39 OS=Arabidopsis thaliana OX=3702 GN=HIPP39 PE=2 SV=1	P	Inorganic ion transport and metabolism	hypothetical protein C2845_PM01G00420 [Panicum miliaceum]
DfaB11G013470	200	243	169	1058	1125	1278	5.47948	7.04296	5.21791	29.0644	34.5895	35.0098	1.08e-54	2.59179	up	[I]	Lipid transport and metabolism	Molecular Function: molecular_function (GO:0003674);; Molecular Function: catalytic activity (GO:0003824);; Cellular Component: cellular_component (GO:0005575);; Cellular Component: intracellular (GO:0005622);; Cellular Component: cell (GO:0005623);; Cellular Component: cytoplasm (GO:0005737);; Cellular Component: mitochondrion (GO:0005739);; Biological Process: generation of precursor metabolite…	K17872|2.0e-151|osa:4340478|K17872 demethylphylloquinone reductase [EC:1.6.5.12] | (RefSeq) alternative NAD(P)H-ubiquinone oxidoreductase C1, chloroplastic/mitochondrial isoform X1	Ubiquinone and other terpenoid-quinone biosynthesis (ko00130)	[V]	Defense mechanisms	alpha/beta hydrolase fold	Tuliposide A-converting enzyme 2, chloroplastic OS=Tulipa gesneriana OX=13306 GN=TCEA2 PE=1 SV=1	C	Energy production and conversion	hypothetical protein E2562_028155 [Oryza meyeriana var. granulata]
DfaC01G002880	1419	1233	1207	2603	2183	2801	29.6634	27.1915	28.3302	54.3217	50.9744	58.2774	4.93e-25	1.06858	up	--	--	Molecular Function: transferase activity, transferring acyl groups other than amino-acyl groups (GO:0016747);;	K19861|8.2e-44|rcu:8284276|K19861 benzyl alcohol O-benzoyltransferase [EC:2.3.1.196 2.3.1.232] | (RefSeq) benzyl alcohol O-benzoyltransferase	--	--	--	Transferase family	Acyl transferase 9 OS=Oryza sativa subsp. japonica OX=39947 GN=AT9 PE=2 SV=1	S	Function unknown	hypothetical protein E2562_000672 [Oryza meyeriana var. granulata]
Dendrocalamus_farinosus_newGene_31228	68	101	44	0	0	4	1.40986	2.19937	1.05796	0	0	0.074803	2.82e-10	-5.22875	down	--	--	--	--	--	--	--	gag-polypeptide of LTR copia-type	--	L	Replication, recombination and repair	unknown [Zea mays]
DfaC11G004560	157	181	144	0	3	6	2.53814	3.09475	2.62122	0	0.036284	0.09657	3.42e-22	-5.46369	down	--	--	Cellular Component: integral component of membrane (GO:0016021);; Biological Process: protein ubiquitination (GO:0016567);; Molecular Function: ubiquitin protein ligase binding (GO:0031625);;	K10663|9.9e-23|atr:18429082|K10663 E3 ubiquitin-protein ligase ATL4 [EC:2.3.2.27] | (RefSeq) putative RING-H2 finger protein ATL49	--	[O]	Posttranslational modification, protein turnover, chaperones	Ring finger domain	RING-H2 finger protein ATL46 OS=Arabidopsis thaliana OX=3702 GN=ATL46 PE=2 SV=1	O	Posttranslational modification, protein turnover, chaperones	RING-H2 finger protein ATL46 [Brachypodium distachyon]
DfaB06G013000	93	96	72	18	38	17	2.23057	2.43839	1.95217	0.424113	1.01402	0.387969	0.000334681	-1.68073	down	--	--	Molecular Function: AT DNA binding (GO:0003680);; Cellular Component: nucleus (GO:0005634);;	--	--	--	--	Plants and Prokaryotes Conserved (PCC) domain	AT-hook motif nuclear-localized protein 1 OS=Arabidopsis thaliana OX=3702 GN=AHL1 PE=1 SV=1	K	Transcription	AT-hook motif nuclear-localized protein 7-like [Setaria viridis]
DfaC01G000350	705	687	566	82	56	60	9.85467	10.132	8.87582	1.13342	0.86582	0.822216	4.04e-58	-3.19866	down	[E]	Amino acid transport and metabolism	Biological Process: oligopeptide transport (GO:0006857);; Cellular Component: integral component of membrane (GO:0016021);; Molecular Function: transmembrane transporter activity (GO:0022857);;	K14638|3.0e-127|ppp:112275363|K14638 solute carrier family 15 (peptide/histidine transporter), member 3/4 | (RefSeq) protein NRT1/ PTR FAMILY 8.2-like isoform X1	--	[E]	Amino acid transport and metabolism	POT family	Protein NRT1/ PTR FAMILY 6.1 OS=Arabidopsis thaliana OX=3702 GN=NPF6.1 PE=2 SV=1	E	Amino acid transport and metabolism	Protein NRT1/ PTR FAMILY 6.1 [Dichanthelium oligosanthes]
Dfa0G004280	269	250	245	701	388	1217	5.89842	5.78852	6.03063	15.364	9.50323	26.5838	2.68e-08	1.65675	up	[J]	Translation, ribosomal structure and biogenesis	Molecular Function: nucleotide binding (GO:0000166);; Molecular Function: nucleoside binding (GO:0001882);; Molecular Function: purine nucleoside binding (GO:0001883);; Molecular Function: molecular_function (GO:0003674);; Molecular Function: catalytic activity (GO:0003824);; Molecular Function: GTPase activity (GO:0003924);; Molecular Function: binding (GO:0005488);; Molecular Function: GTP bind…	K06944|4.9e-224|obr:102721163|K06944 uncharacterized protein | (RefSeq) developmentally-regulated G-protein 2	--	[T]	Signal transduction mechanisms	C-terminal region of MMR_HSR1 domain	Developmentally-regulated G-protein 2 OS=Arabidopsis thaliana OX=3702 GN=DRG2 PE=2 SV=1	S	Function unknown	hypothetical protein E2562_018470 [Oryza meyeriana var. granulata]
DfaB03G022140	81	63	47	230	227	264	0.793551	0.649491	0.518262	2.27041	2.50427	2.59233	1.91e-14	2.00819	up	[C]	Energy production and conversion	Biological Process: nitric oxide biosynthetic process (GO:0006809);; Molecular Function: heme binding (GO:0020037);; Molecular Function: molybdenum ion binding (GO:0030151);; Biological Process: nitrate assimilation (GO:0042128);; Molecular Function: molybdopterin cofactor binding (GO:0043546);; Molecular Function: nitrate reductase (NADPH) activity (GO:0050464);;	K10534|0.0e+00|sita:101754380|K10534 nitrate reductase (NAD(P)H) [EC:1.7.1.1 1.7.1.2 1.7.1.3] | (RefSeq) nitrate reductase [NAD(P)H]	Nitrogen metabolism (ko00910)	[C]	Energy production and conversion	Oxidoreductase molybdopterin binding domain	Nitrate reductase [NAD(P)H] OS=Hordeum vulgare OX=4513 GN=NAR-7 PE=2 SV=1	C	Energy production and conversion	nitrate reductase [NAD(P)H] [Panicum hallii]
DfaA11G012120	1404	1357	1170	98	102	60	77.5121	79.0735	72.5703	5.35557	6.28052	3.25556	4.36e-86	-3.80022	down	[V]	Defense mechanisms	Molecular Function: hydrolase activity (GO:0016787);;	K07766|1.3e-63|dosa:Os06t0255400-01|K07766 diphosphoinositol-polyphosphate diphosphatase [EC:3.6.1.52] | (RefSeq) Os06g0255400; Similar to Nudix hydrolase 18, mitochondrial precursor (EC 3.6.1.-) (AtNUDT18).	--	[T]	Signal transduction mechanisms	NUDIX domain	Nudix hydrolase 21, chloroplastic OS=Arabidopsis thaliana OX=3702 GN=NUDT21 PE=2 SV=1	T	Signal transduction mechanisms	hypothetical protein E2562_028351 [Oryza meyeriana var. granulata]
DfaC11G015260	351	332	339	53	62	74	21.0798	21.0446	22.8803	3.14941	4.0991	4.41114	1.36e-23	-2.32592	down	--	--	--	--	--	--	--	--	--	--	--	unnamed protein product [Digitaria exilis]
DfaC09G002720	479	441	435	983	883	1048	13.7895	13.3946	14.0438	28.2298	28.3883	30.0307	1.41e-22	1.19802	up	--	--	Cellular Component: integral component of membrane (GO:0016021);;	K15109|7.8e-153|obr:102721484|K15109 solute carrier family 25 (mitochondrial carnitine/acylcarnitine transporter), member 20/29 | (RefSeq) mitochondrial carnitine/acylcarnitine carrier-like protein	--	[C]	Energy production and conversion	Mitochondrial carrier protein	Mitochondrial carnitine/acylcarnitine carrier-like protein OS=Arabidopsis thaliana OX=3702 GN=BOU PE=1 SV=1	C	Energy production and conversion	PREDICTED: mitochondrial carnitine/acylcarnitine carrier-like protein [Oryza brachyantha]
DfaC07G011910	884	918	802	1678	1539	1843	11.1176	12.1837	11.3197	21.0658	21.616	23.0754	1.04e-21	1.05211	up	--	--	Molecular Function: metal ion binding (GO:0046872);;	K13832|4.1e-12|boe:106335320|K13832 3-dehydroquinate dehydratase / shikimate dehydrogenase [EC:4.2.1.10 1.1.1.25] | (RefSeq) bifunctional 3-dehydroquinate dehydratase/shikimate dehydrogenase, chloroplastic-like isoform X1	Phenylalanine, tyrosine and tryptophan biosynthesis (ko00400);; Biosynthesis of amino acids (ko01230)	[R]	General function prediction only	Zinc finger C-x8-C-x5-C-x3-H type (and similar)	Zinc finger CCCH domain-containing protein 6 OS=Oryza sativa subsp. japonica OX=39947 GN=Os01g0258700 PE=2 SV=2	K	Transcription	unnamed protein product [Triticum turgidum subsp. durum]
DfaB03G012930	500	430	366	136	125	100	12.7921	11.6022	10.4975	3.45987	3.55195	2.53629	1.84e-16	-1.73292	down	--	--	--	K10664|9.1e-25|thj:104798800|K10664 E3 ubiquitin-protein ligase ATL6/9/15/31/42/55 [EC:2.3.2.27] | (RefSeq) E3 ubiquitin-protein ligase RING1	--	[O]	Posttranslational modification, protein turnover, chaperones	Ring finger domain	E3 ubiquitin-protein ligase RING1 OS=Arabidopsis thaliana OX=3702 GN=ATL55 PE=1 SV=1	O	Posttranslational modification, protein turnover, chaperones	hypothetical protein E2562_011463 [Oryza meyeriana var. granulata]
Dendrocalamus_farinosus_newGene_35563	676	833	767	352	409	263	7.34131	9.56106	9.36607	3.81913	4.95963	2.81232	8.16e-07	-1.04648	down	--	--	--	--	--	--	--	Plant transposase (Ptta/En/Spm family)	--	--	--	uncharacterized protein LOC103628624 isoform X1 [Zea mays]
Dfa0G084280	250	291	242	0	0	6	4.88	6.00223	5.31009	0	0	0.115766	1.49e-08	-6.0636	down	--	--	Molecular Function: transferase activity, transferring acyl groups other than amino-acyl groups (GO:0016747);;	K13065|5.0e-31|sita:101761166|K13065 shikimate O-hydroxycinnamoyltransferase [EC:2.3.1.133] | (RefSeq) putrescine hydroxycinnamoyltransferase 1	Phenylpropanoid biosynthesis (ko00940);; Flavonoid biosynthesis (ko00941);; Stilbenoid, diarylheptanoid and gingerol biosynthesis (ko00945)	--	--	Transferase family	Hydroxycinnamoyltransferase 4 OS=Oryza sativa subsp. japonica OX=39947 GN=HCT4 PE=1 SV=1	S	Function unknown	hypothetical protein EJB05_39357 [Eragrostis curvula]
Dendrocalamus_farinosus_newGene_20320	10	0	0	135	79	89	0.125556	0	0	1.93806	1.17046	1.1118	0.00393607	3.95686	up	--	--	--	K14400|3.7e-19|aof:109844760|K14400 pre-mRNA cleavage complex 2 protein Pcf11 | (RefSeq) LOW QUALITY PROTEIN: uncharacterized protein LOC109844760	mRNA surveillance pathway (ko03015)	--	--	Plant mobile domain	Serine/threonine-protein phosphatase 7 long form homolog OS=Arabidopsis thaliana OX=3702 GN=MAIL3 PE=2 SV=1	S	Function unknown	transposon protein -like [Oryza sativa f. spontanea]
DfaB01G005500	1180	1201	951	390	464	467	15.3059	16.435	13.8526	5.04627	6.71664	6.02853	1.25e-15	-1.22791	down	[F]	Nucleotide transport and metabolism	Cellular Component: cytoplasm (GO:0005737);; Molecular Function: hydrolase activity, acting on carbon-nitrogen (but not peptide) bonds (GO:0016810);;	K01464|3.0e-277|bdi:100846794|K01464 dihydropyrimidinase [EC:3.5.2.2] | (RefSeq) dihydropyrimidinase	Pyrimidine metabolism (ko00240);; beta-Alanine metabolism (ko00410);; Pantothenate and CoA biosynthesis (ko00770)	[F]	Nucleotide transport and metabolism	Amidohydrolase family	Dihydropyrimidinase OS=Arabidopsis thaliana OX=3702 GN=PYD2 PE=1 SV=1	F	Nucleotide transport and metabolism	dihydropyrimidinase [Hordeum vulgare]
DfaA03G019350	93	101	59	23	25	21	0.900354	1.02772	0.641635	0.220168	0.266658	0.199579	4.45e-05	-1.73788	down	--	--	Molecular Function: endonuclease activity (GO:0004519);;	--	--	[R]	General function prediction only	LAGLIDADG DNA endonuclease family	Pentatricopeptide repeat-containing protein OTP51, chloroplastic OS=Oryza sativa subsp. japonica OX=39947 GN=OTP51 PE=3 SV=1	S	Function unknown	putative endonuclease [Phyllostachys edulis]
DfaA05G000890	325	285	326	2361	2133	2634	7.07809	6.54297	7.9758	51.359	51.9073	57.1152	9.97e-137	3.01756	up	--	--	Molecular Function: GTPase activator activity (GO:0005096);; Molecular Function: metal ion binding (GO:0046872);;	K12493|9.8e-188|dosa:Os10t0574800-01|K12493 ADP-ribosylation factor GTPase-activating protein 2/3 | (RefSeq) Os10g0574800; Similar to ARF GAP-like zinc finger-containing protein ZIGA2 (Fragment).	Endocytosis (ko04144)	[T]	Signal transduction mechanisms	Putative GTPase activating protein for Arf	Probable ADP-ribosylation factor GTPase-activating protein AGD8 OS=Arabidopsis thaliana OX=3702 GN=AGD8 PE=1 SV=1	T	Signal transduction mechanisms	probable ADP-ribosylation factor GTPase-activating protein AGD8 [Oryza sativa Japonica Group]
DfaB08G004850	1989	1966	1916	7815	6492	9490	54.2405	56.55	58.6819	212.766	197.752	257.601	3.65e-73	2.10567	up	--	--	Molecular Function: transcription factor activity, sequence-specific DNA binding (GO:0003700);; Biological Process: regulation of transcription, DNA-templated (GO:0006355);;	K09286|2.5e-93|sita:101772959|K09286 EREBP-like factor | (RefSeq) ethylene-responsive transcription factor ERF073	--	--	--	AP2 domain	Ethylene-responsive transcription factor RAP2-12 OS=Arabidopsis thaliana OX=3702 GN=RAP2-12 PE=1 SV=1	K	Transcription	hypothetical protein E2562_009465 [Oryza meyeriana var. granulata]
DfaC03G017360	7628	7092	8435	2362	2041	2964	376.295	369.129	467.383	116.315	112.455	145.527	3.63e-32	-1.56265	down	--	--	--	--	--	--	--	--	--	--	--	hypothetical protein E2562_030427 [Oryza meyeriana var. granulata]
DfaA03G015090	87	69	39	13	18	18	0.680146	0.571347	0.341045	0.097671	0.158622	0.135748	0.000322625	-1.83067	down	[T]	Signal transduction mechanisms	Molecular Function: protein kinase activity (GO:0004672);; Molecular Function: ATP binding (GO:0005524);; Cellular Component: integral component of membrane (GO:0016021);;	K20181|1.4e-89|mtr:MTR_5g026090|K20181 vacuolar protein sorting-associated protein 18 | (RefSeq) vacuolar sorting-associated-like protein	--	--	--	Leucine rich repeat	Receptor kinase-like protein Xa21 OS=Oryza sativa subsp. japonica OX=39947 GN=XA21 PE=1 SV=1	T	Signal transduction mechanisms	receptor kinase-like protein Xa21 isoform X1 [Brachypodium distachyon]
DfaA01G029810	26	29	12	149	122	112	0.35558	0.409567	0.177723	2.0513	1.87396	1.53304	4.7e-11	2.58075	up	[S]	Function unknown	--	--	--	[R]	General function prediction only	Malectin-like domain	Receptor-like protein 2 OS=Arabidopsis thaliana OX=3702 GN=RLP2 PE=2 SV=1	S	Function unknown	hypothetical protein E2562_000849 [Oryza meyeriana var. granulata]
DfaB09G003810	6	2	4	94	113	73	0.074539	0.025981	0.051926	1.17683	1.57755	0.905515	4.78e-15	4.50448	up	[G]	Carbohydrate transport and metabolism	Molecular Function: electron carrier activity (GO:0009055);; Molecular Function: protein disulfide oxidoreductase activity (GO:0015035);; Biological Process: intracellular signal transduction (GO:0035556);;	--	--	--	--	Protein of unknown function, DUF547	--	S	Function unknown	hypothetical protein OsI_34070 [Oryza sativa Indica Group]
DfaC10G001840	1182	1090	1266	2571	2156	3317	51.876	50.4798	62.4187	112.672	105.736	144.958	8.15e-18	1.26902	up	[J]	Translation, ribosomal structure and biogenesis	Molecular Function: RNA binding (GO:0003723);; Molecular Function: structural constituent of ribosome (GO:0003735);; Biological Process: translation (GO:0006412);; Cellular Component: small ribosomal subunit (GO:0015935);;	K02989|3.5e-101|dosa:Os11t0482000-01|K02989 small subunit ribosomal protein S5e | (RefSeq) Os11g0482000; Similar to 40S ribosomal protein S5.	Ribosome (ko03010)	[J]	Translation, ribosomal structure and biogenesis	Ribosomal protein S7p/S5e	40S ribosomal protein S5 (Fragment) OS=Cicer arietinum OX=3827 GN=RPS5 PE=2 SV=1	J	Translation, ribosomal structure and biogenesis	40S ribosomal protein S5 [Oryza sativa Japonica Group]
DfaB01G008900	14	14	23	176	162	167	0.244113	0.267146	0.467821	3.2643	3.35401	3.09339	3.76e-21	3.35596	up	[T]	Signal transduction mechanisms	Molecular Function: acid phosphatase activity (GO:0003993);; Molecular Function: metal ion binding (GO:0046872);;	K22390|4.7e-266|bdi:100844155|K22390 acid phosphatase type 7 | (RefSeq) purple acid phosphatase 2	--	[G]	Carbohydrate transport and metabolism	Calcineurin-like phosphoesterase	Purple acid phosphatase 2 OS=Ipomoea batatas OX=4120 GN=PAP2 PE=1 SV=1	G	Carbohydrate transport and metabolism	purple acid phosphatase 2 [Brachypodium distachyon]
Dendrocalamus_farinosus_newGene_30265	83	72	82	1311	1109	1478	1.29544	1.19789	1.432	23.048	19.8817	24.9806	1.63e-137	4.12046	up	--	--	Cellular Component: integral component of membrane (GO:0016021);;	--	--	--	--	--	--	S	Function unknown	PREDICTED: nodulation protein H-like isoform X1 [Oryza brachyantha]
DfaB06G013860	99	54	112	215	200	219	3.02803	1.73496	3.83312	6.58822	6.85236	6.67948	1.22e-05	1.33958	up	[J]	Translation, ribosomal structure and biogenesis	Molecular Function: structural constituent of ribosome (GO:0003735);; Cellular Component: ribosome (GO:0005840);; Biological Process: translation (GO:0006412);;	K02926|4.7e-144|sita:101766327|K02926 large subunit ribosomal protein L4 | (RefSeq) uncharacterized protein LOC101766327	Ribosome (ko03010)	[J]	Translation, ribosomal structure and biogenesis	Ribosomal protein L4/L1 family	50S ribosomal protein L4, chloroplastic OS=Porphyra purpurea OX=2787 GN=rpl4 PE=3 SV=1	J	Translation, ribosomal structure and biogenesis	hypothetical protein SETIT_8G166100v2 [Setaria italica]
Dendrocalamus_farinosus_newGene_525	660	670	577	1734	1391	1354	2.92508	3.13412	2.87388	7.67989	6.89366	5.97991	1.17e-24	1.32495	up	[R]	General function prediction only	Molecular Function: molecular_function (GO:0003674);; Molecular Function: catalytic activity (GO:0003824);; Biological Process: cellular aldehyde metabolic process (GO:0006081);; Biological Process: organic acid metabolic process (GO:0006082);; Biological Process: lactate metabolic process (GO:0006089);; Biological Process: biological_process (GO:0008150);; Biological Process: metabolic process (…	K18881|1.2e-56|dosa:Os04t0671700-01|K18881 D-lactate dehydratase [EC:4.2.1.130] | (RefSeq) Os04g0671700; ThiJ/PfpI domain containing protein.	Pyruvate metabolism (ko00620)	[RV]	General function prediction only;; Defense mechanisms	DJ-1/PfpI family	Protein DJ-1 homolog D OS=Arabidopsis thaliana OX=3702 GN=DJ1D PE=1 SV=1	V	Defense mechanisms	hypothetical protein E2562_005143 [Oryza meyeriana var. granulata]
DfaA12G002690	35	51	32	7	7	0	0.543495	0.825214	0.555579	0.097761	0.121131	0	0.000402017	-2.78974	down	[IQR]	Lipid transport and metabolism;; Secondary metabolites biosynthesis, transport and catabolism;; General function prediction only	--	K19329|6.1e-79|egr:104441736|K19329 WW domain-containing oxidoreductase | (RefSeq) short-chain dehydrogenase TIC 32, chloroplastic-like	--	[Q]	Secondary metabolites biosynthesis, transport and catabolism	short chain dehydrogenase	Short-chain dehydrogenase TIC 32 A, chloroplastic OS=Brassica napus OX=3708 GN=TIC32A PE=2 SV=1	Q	Secondary metabolites biosynthesis, transport and catabolism	Short-chain dehydrogenase TIC 32 [Arachis hypogaea]
Dfa0G034580	125	110	149	480	402	390	1.09552	1.01745	1.46473	4.20178	3.92943	3.40015	5.87e-18	1.81092	up	[G]	Carbohydrate transport and metabolism	Molecular Function: catalytic activity (GO:0003824);; Cellular Component: cytoplasm (GO:0005737);; Cellular Component: cytosol (GO:0005829);;	K16055|0.0e+00|bdi:100824241|K16055 trehalose 6-phosphate synthase/phosphatase [EC:2.4.1.15 3.1.3.12] | (RefSeq) probable alpha,alpha-trehalose-phosphate synthase [UDP-forming] 7	Starch and sucrose metabolism (ko00500)	[G]	Carbohydrate transport and metabolism	Glycosyltransferase family 20	Probable alpha,alpha-trehalose-phosphate synthase [UDP-forming] 7 OS=Arabidopsis thaliana OX=3702 GN=TPS7 PE=1 SV=1	G	Carbohydrate transport and metabolism	probable alpha,alpha-trehalose-phosphate synthase [UDP-forming] 7 [Brachypodium distachyon]
DfaC04G015930	1625	1403	1565	486	386	460	27.7379	25.2584	30.0106	8.27305	7.3554	7.80412	6.33e-43	-1.69158	down	[E]	Amino acid transport and metabolism	Molecular Function: aminomethyltransferase activity (GO:0004047);; Cellular Component: mitochondrion (GO:0005739);; Biological Process: glycine catabolic process (GO:0006546);; Molecular Function: transaminase activity (GO:0008483);;	K00605|4.1e-226|dosa:Os04t0623800-01|K00605 aminomethyltransferase [EC:2.1.2.10] | (RefSeq) Os04g0623800; Similar to Aminomethyltransferase, mitochondrial precursor (EC 2.1.2.10) (Glycine cleavage system T protein) (GCVT).	Glycine, serine and threonine metabolism (ko00260);; Glyoxylate and dicarboxylate metabolism (ko00630);; One carbon pool by folate (ko00670);; Carbon metabolism (ko01200)	[E]	Amino acid transport and metabolism	Aminomethyltransferase folate-binding domain	Aminomethyltransferase, mitochondrial OS=Solanum tuberosum OX=4113 GN=GDCST PE=2 SV=1	E	Amino acid transport and metabolism	aminomethyltransferase, mitochondrial [Oryza sativa Japonica Group]
DfaB11G002330	13470	12815	12688	1995	1845	2280	938.711	942.32	993.129	138.771	143.611	158.163	2.68e-191	-2.5749	down	--	--	Molecular Function: calcium ion binding (GO:0005509);;	K24345|2.7e-59|obr:102716421|K24345 calcium-binding protein KIC and related proteins | (RefSeq) calcium-binding protein KIC-like	--	[ZD]	Cytoskeleton;; Cell cycle control, cell division, chromosome partitioning	EF-hand domain pair	Calcium-binding protein KIC OS=Arabidopsis thaliana OX=3702 GN=KIC PE=1 SV=2	--	--	hypothetical protein E2562_036016 [Oryza meyeriana var. granulata]
DfaA03G015630	4	5	5	211	228	318	0.051503	0.067295	0.071925	2.70817	3.26549	4.06561	1.95e-35	5.7271	up	[T]	Signal transduction mechanisms	Molecular Function: protein kinase activity (GO:0004672);; Molecular Function: ATP binding (GO:0005524);; Biological Process: protein phosphorylation (GO:0006468);; Molecular Function: polysaccharide binding (GO:0030247);;	K23544|7.4e-95|brp:103842861|K23544 serine incorporator 1/3 | (RefSeq) serine incorporator 3	--	--	--	Protein kinase domain	Wall-associated receptor kinase 2 OS=Arabidopsis thaliana OX=3702 GN=WAK2 PE=1 SV=1	T	Signal transduction mechanisms	hypothetical protein E2562_005513 [Oryza meyeriana var. granulata]
DfaA03G013020	2415	2223	1977	4456	3917	4059	22.7124	22.0511	20.8845	41.8389	41.1432	37.9973	2.94e-30	1.0078	up	[L]	Replication, recombination and repair	Molecular Function: blue light photoreceptor activity (GO:0009882);;	K12118|0.0e+00|sbi:110435145|K12118 cryptochrome 1 | (RefSeq) cryptochrome-1-like isoform X1	Circadian rhythm - plant (ko04712)	[LT]	Replication, recombination and repair;; Signal transduction mechanisms	FAD binding domain of DNA photolyase	Cryptochrome-1 OS=Arabidopsis thaliana OX=3702 GN=CRY1 PE=1 SV=2	--	--	cryptochrome-1-like isoform X1 [Sorghum bicolor]
DfaC08G007510	11068	9680	11261	494	440	604	790.125	729.153	902.962	35.1551	35.0773	42.9207	4.8e-285	-4.28269	down	--	--	--	--	--	--	--	Cleavage site for pathogenic type III effector avirulence factor Avr	--	S	Function unknown	uncharacterized protein LOC101770697 [Setaria italica]
Dfa0G053260	121	105	76	466	521	589	2.63747	2.43089	1.85157	10.2126	12.7624	12.8531	8.06e-32	2.47895	up	--	--	Molecular Function: metal ion binding (GO:0046872);;	K15687|3.6e-134|bdi:100840927|K15687 E3 ubiquitin-protein ligase makorin [EC:2.3.2.27] | (RefSeq) E3 ubiquitin-protein ligase makorin isoform X2	--	[O]	Posttranslational modification, protein turnover, chaperones	Zinc finger C-x8-C-x5-C-x3-H type (and similar)	E3 ubiquitin-protein ligase makorin OS=Oryza sativa subsp. japonica OX=39947 GN=MKRN PE=2 SV=1	O	Posttranslational modification, protein turnover, chaperones	E3 ubiquitin-protein ligase makorin isoform X2 [Brachypodium distachyon]
DfaC01G009970	403	346	400	179	154	190	9.75602	8.85382	10.8838	4.31474	4.14643	4.57551	3.4e-08	-1.03978	down	[T]	Signal transduction mechanisms	Molecular Function: protein serine/threonine kinase activity (GO:0004674);; Molecular Function: ATP binding (GO:0005524);; Cellular Component: nucleus (GO:0005634);; Cellular Component: cytoplasm (GO:0005737);;	K14498|5.2e-188|osa:4324934|K14498 serine/threonine-protein kinase SRK2 [EC:2.7.11.1] | (RefSeq) serine/threonine-protein kinase SAPK4	MAPK signaling pathway - plant (ko04016);; Plant hormone signal transduction (ko04075)	[T]	Signal transduction mechanisms	Protein kinase domain	Serine/threonine-protein kinase SAPK4 OS=Oryza sativa subsp. japonica OX=39947 GN=SAPK4 PE=2 SV=2	T	Signal transduction mechanisms	serine/threonine-protein kinase SAPK4 [Oryza sativa Japonica Group]
DfaB06G014200	71	46	52	0	8	0	3.26133	2.20869	2.67993	0	0.381425	0	3.3e-06	-3.93514	down	--	--	Cellular Component: integral component of membrane (GO:0016021);;	K17279|2.3e-78|sita:101760371|K17279 receptor expression-enhancing protein 5/6 | (RefSeq) HVA22-like protein a	--	[U]	Intracellular trafficking, secretion, and vesicular transport	TB2/DP1, HVA22 family	HVA22-like protein a OS=Arabidopsis thaliana OX=3702 GN=HVA22A PE=2 SV=1	U	Intracellular trafficking, secretion, and vesicular transport	HVA22-like protein a [Setaria viridis]
DfaC05G000330	302	280	201	1632	1165	1550	8.36475	8.20976	6.26916	45.2706	36.1458	42.8625	2.7e-58	2.56149	up	[R]	General function prediction only	--	K14570|4.4e-18|olu:OSTLU_87987|K14570 RNA exonuclease 1 [EC:3.1.-.-] | (RefSeq) predicted protein	Ribosome biogenesis in eukaryotes (ko03008)	--	--	--	--	--	--	hypothetical protein E2562_020507 [Oryza meyeriana var. granulata]
DfaA10G011030	234	192	181	741	624	774	13.2455	11.4438	11.492	41.8655	39.4464	43.6032	5.98e-35	1.9093	up	[J]	Translation, ribosomal structure and biogenesis	Biological Process: cytoplasmic translation (GO:0002181);; Molecular Function: RNA binding (GO:0003723);; Molecular Function: structural constituent of ribosome (GO:0003735);; Cellular Component: cytosolic large ribosomal subunit (GO:0022625);; Biological Process: ribosomal large subunit biogenesis (GO:0042273);;	K02898|1.4e-73|sita:101758804|K02898 large subunit ribosomal protein L26e | (RefSeq) 60S ribosomal protein L26-1	Ribosome (ko03010)	[J]	Translation, ribosomal structure and biogenesis	Ribosomal proteins L26 eukaryotic, L24P archaeal	60S ribosomal protein L26-1 OS=Arabidopsis thaliana OX=3702 GN=RPL26A PE=2 SV=2	J	Translation, ribosomal structure and biogenesis	60S ribosomal protein L26-1 [Setaria italica]
Dfa0G076760	357	363	315	129	187	86	3.14204	3.36578	3.11602	1.12696	1.83393	0.74857	3.11e-05	-1.23844	down	[L]	Replication, recombination and repair	Biological Process: telomere maintenance (GO:0000723);; Biological Process: recombinational repair (GO:0000725);; Molecular Function: DNA binding (GO:0003677);; Molecular Function: DNA helicase activity (GO:0003678);; Molecular Function: ATP binding (GO:0005524);; Cellular Component: nucleus (GO:0005634);; Cellular Component: mitochondrion (GO:0005739);; Biological Process: pollen development (GO…	K11136|0.0e+00|obr:102722341|K11136 regulator of telomere elongation helicase 1 [EC:3.6.4.12] | (RefSeq) regulator of telomere elongation helicase 1	--	[L]	Replication, recombination and repair	Helicase C-terminal domain	Regulator of telomere elongation helicase 1 homolog OS=Oryza sativa subsp. japonica OX=39947 GN=RTEL1 PE=2 SV=1	L	Replication, recombination and repair	PREDICTED: regulator of telomere elongation helicase 1 [Oryza brachyantha]
DfaA11G002490	405	440	330	1130	840	980	3.8131	4.36832	3.48933	10.615	8.82797	9.17764	3.07e-21	1.41795	up	[G]	Carbohydrate transport and metabolism	Molecular Function: hydrolase activity, hydrolyzing O-glycosyl compounds (GO:0004553);; Biological Process: carbohydrate metabolic process (GO:0005975);;	K01187|0.0e+00|sita:101761758|K01187 alpha-glucosidase [EC:3.2.1.20] | (RefSeq) probable alpha-glucosidase Os06g0675700	Galactose metabolism (ko00052);; Starch and sucrose metabolism (ko00500)	[G]	Carbohydrate transport and metabolism	Glycosyl hydrolases family 31	Probable alpha-glucosidase Os06g0675700 OS=Oryza sativa subsp. japonica OX=39947 GN=Os06g0675700 PE=1 SV=1	G	Carbohydrate transport and metabolism	hypothetical protein E2562_015531 [Oryza meyeriana var. granulata]
Dendrocalamus_farinosus_newGene_5684	634	533	538	97	80	116	16.1167	13.9556	14.8585	2.753	2.63407	3.12401	5.65e-38	-2.43806	down	--	--	Molecular Function: molecular_function (GO:0003674);; Molecular Function: catalytic activity (GO:0003824);; Molecular Function: ubiquitin-protein transferase activity (GO:0004842);; Biological Process: cellular protein modification process (GO:0006464);; Biological Process: nitrogen compound metabolic process (GO:0006807);; Biological Process: biological_process (GO:0008150);; Biological Process:…	--	--	[O]	Posttranslational modification, protein turnover, chaperones	Prokaryotic RING finger family 4	E3 ubiquitin-protein ligase AIRP2 OS=Arabidopsis thaliana OX=3702 GN=AIRP2 PE=1 SV=1	O	Posttranslational modification, protein turnover, chaperones	PREDICTED: uncharacterized protein LOC102706135 [Oryza brachyantha]
Dfa0G021190	53	48	51	349	277	430	2.00841	1.91569	2.20033	13.4053	11.9038	16.4731	2.91e-31	2.8687	up	[O]	Posttranslational modification, protein turnover, chaperones	Molecular Function: protein binding (GO:0005515);;	K00799|1.8e-90|ats:109746977|K00799 glutathione S-transferase [EC:2.5.1.18] | (RefSeq) LOC109746977; glutathione transferase GST 23-like	Glutathione metabolism (ko00480)	[O]	Posttranslational modification, protein turnover, chaperones	Glutathione S-transferase, N-terminal domain	Glutathione transferase GST 23 OS=Zea mays OX=4577 PE=2 SV=1	O	Posttranslational modification, protein turnover, chaperones	probable glutathione S-transferase [Panicum hallii]
DfaA05G003360	1048	963	932	1872	1542	2216	13.0403	12.6355	13.0236	23.2466	21.4245	27.4378	6.22e-16	1.02588	up	--	--	Biological Process: spliceosomal complex assembly (GO:0000245);; Molecular Function: zinc ion binding (GO:0008270);; Biological Process: protein deubiquitination (GO:0016579);; Molecular Function: thiol-dependent ubiquitinyl hydrolase activity (GO:0036459);;	K12847|1.1e-282|sbi:8065093|K12847 U4/U6.U5 tri-snRNP-associated protein 2 | (RefSeq) U4/U6.U5 tri-snRNP-associated protein 2	Spliceosome (ko03040)	[Z]	Cytoskeleton	Ubiquitin carboxyl-terminal hydrolase	--	Z	Cytoskeleton	U4/U6.U5 tri-snRNP-associated protein 2 [Sorghum bicolor]
DfaA11G002300	43	26	15	897	867	659	0.419905	0.264421	0.16164	8.87156	9.59307	6.49428	2.25e-73	4.92783	up	[ET]	Amino acid transport and metabolism;; Signal transduction mechanisms	Molecular Function: ligand-gated ion channel activity (GO:0015276);; Cellular Component: integral component of membrane (GO:0016021);;	K05387|0.0e+00|bdi:100842314|K05387 glutamate receptor, ionotropic, plant | (RefSeq) glutamate receptor 3.4 isoform X1	--	[PET]	Inorganic ion transport and metabolism;; Amino acid transport and metabolism;; Signal transduction mechanisms	Receptor family ligand binding region	Glutamate receptor 3.4 OS=Arabidopsis thaliana OX=3702 GN=GLR3.4 PE=2 SV=2	--	--	hypothetical protein GQ55_4G042800 [Panicum hallii var. hallii]
DfaC07G012080	49	64	59	11	18	11	1.57222	2.15968	2.13812	0.351985	0.625206	0.330712	0.000179783	-1.95098	down	--	--	--	--	--	--	--	Protein of unknown function (DUF1645)	--	--	--	unnamed protein product [Triticum aestivum]
DfaA11G003810	20	12	17	36	40	73	0.538442	0.347965	0.515524	0.984829	1.20822	1.98784	0.00245184	1.65368	up	--	--	Biological Process: asymmetric cell division (GO:0008356);;	--	--	--	--	--	--	S	Function unknown	hypothetical protein OsI_23907 [Oryza sativa Indica Group]
DfaA08G013690	543	585	498	247	193	110	2.63334	2.99298	2.71084	1.19239	1.04269	0.531152	3.07e-08	-1.4568	down	--	--	Molecular Function: DNA binding (GO:0003677);;	K21596|4.3e-92|sbi:8077118|K21596 calmodulin-binding transcription activator | (RefSeq) calmodulin-binding transcription activator 3 isoform X2	--	[S]	Function unknown	CG-1 domain	Calmodulin-binding transcription activator 3 OS=Arabidopsis thaliana OX=3702 GN=CAMTA3 PE=1 SV=1	I	Lipid transport and metabolism	calmodulin-binding transcription activator 1 isoform X2 [Zea mays]
DfaA08G023090	98	147	73	248	249	125	0.504763	0.799519	0.42179	1.28012	1.43741	0.640653	0.00373462	1.06311	up	--	--	Molecular Function: motor activity (GO:0003774);; Molecular Function: actin binding (GO:0003779);; Molecular Function: ATP binding (GO:0005524);; Biological Process: actin filament organization (GO:0007015);; Cellular Component: myosin complex (GO:0016459);;	K10357|0.0e+00|osa:4334102|K10357 myosin V | (RefSeq) myosin-12 isoform X1	--	[Z]	Cytoskeleton	Myosin head (motor domain)	Myosin-12 OS=Arabidopsis thaliana OX=3702 GN=XI-F PE=2 SV=1	Z	Cytoskeleton	unnamed protein product [Triticum turgidum subsp. durum]
DfaB03G017400	100	85	64	21	19	19	2.32529	2.08441	1.66205	0.469142	0.471484	0.437823	3.75e-06	-1.94114	down	--	--	--	--	--	--	--	--	--	--	--	hypothetical protein E2562_024812 [Oryza meyeriana var. granulata]
DfaC07G013340	102	146	107	24	32	51	1.9282	2.92683	2.27925	0.44281	0.675528	0.962508	5.44e-05	-1.61345	down	--	--	Molecular Function: zinc ion binding (GO:0008270);; Cellular Component: integral component of membrane (GO:0016021);;	--	--	[A]	RNA processing and modification	RING-variant domain	--	A	RNA processing and modification	unnamed protein product [Digitaria exilis]
DfaC11G008930	302	262	255	85	69	139	6.51622	5.96477	6.18595	1.81752	1.66395	2.99084	6.18e-07	-1.383	down	[P]	Inorganic ion transport and metabolism	Biological Process: response to reactive oxygen species (GO:0000302);; Biological Process: response to superoxide (GO:0000303);; Biological Process: response to oxygen radical (GO:0000305);; Molecular Function: molecular_function (GO:0003674);; Molecular Function: catalytic activity (GO:0003824);; Molecular Function: superoxide dismutase activity (GO:0004784);; Cellular Component: cellular_compon…	K04564|1.6e-153|dosa:Os06t0115400-01|K04564 superoxide dismutase, Fe-Mn family [EC:1.15.1.1] | (RefSeq) Os06g0115400; Similar to Superoxide dismutase [Fe], chloroplast (EC 1.15.1.1) (Fragment).	Peroxisome (ko04146)	[P]	Inorganic ion transport and metabolism	Iron/manganese superoxide dismutases, C-terminal domain	Superoxide dismutase [Fe] 1, chloroplastic OS=Oryza sativa subsp. japonica OX=39947 GN=Os06g0115400 PE=2 SV=1	P	Inorganic ion transport and metabolism	hypothetical protein E2562_016279 [Oryza meyeriana var. granulata]
DfaB01G015780	4128	3427	4259	1520	1128	1267	90.6073	79.3817	104.996	33.3049	27.6426	27.6867	1.58e-32	-1.50225	down	--	--	--	--	--	[TZ]	Signal transduction mechanisms;; Cytoskeleton	--	Probable protein ABIL1 OS=Oryza sativa subsp. japonica OX=39947 GN=Os01g0622700 PE=2 SV=1	--	--	probable protein ABIL1 [Setaria italica]
DfaB09G009550	57	47	46	157	85	95	1.19308	1.03985	1.07673	3.28815	1.99147	1.98252	0.000547591	1.24124	up	--	--	Molecular Function: protein binding (GO:0005515);;	--	--	--	--	F-box-like	--	S	Function unknown	hypothetical protein OsJ_30693 [Oryza sativa Japonica Group]
DfaA05G016740	69191	63412	63535	2759	2231	2673	1007.6	974.369	1039.22	40.107	36.2755	38.7452	0	-4.58268	down	--	--	Biological Process: regulation of defense response to fungus (GO:1900150);;	K10277|3.3e-14|zma:111590857|K10277 lysine-specific demethylase 8 [EC:1.14.11.27] | (RefSeq) uncharacterized protein LOC111590857	--	--	--	Probable zinc-ribbon domain	--	S	Function unknown	protein ENHANCED DISEASE RESISTANCE 4 [Oryza sativa Japonica Group]
DfaA03G021850	376	398	348	99	98	125	10.6704	11.9052	11.0961	2.79682	3.10898	3.5211	1.73e-16	-1.69911	down	--	--	--	K00020|9.3e-21|mtr:MTR_8g088900|K00020 3-hydroxyisobutyrate dehydrogenase [EC:1.1.1.31] | (RefSeq) 6-phosphogluconate dehydrogenase-like protein	Valine, leucine and isoleucine degradation (ko00280)	--	--	Phosphate-induced protein 1 conserved region	Protein PHOSPHATE-INDUCED 1 OS=Nicotiana tabacum OX=4097 GN=PHI-1 PE=2 SV=1	L	Replication, recombination and repair	hypothetical protein E2562_013825 [Oryza meyeriana var. granulata]
DfaB04G020690	691	618	636	179	117	161	10.042	9.47236	10.3698	2.58944	1.89366	2.32453	6.27e-30	-1.99463	down	--	--	Molecular Function: transcription factor activity, sequence-specific DNA binding (GO:0003700);; Biological Process: transcription, DNA-templated (GO:0006351);; Molecular Function: sequence-specific DNA binding (GO:0043565);;	K14431|6.7e-165|dosa:Os04t0637000-01|K14431 transcription factor TGA | (RefSeq) Os04g0637000; Similar to BZIP transcription factor bZIP52.	Plant hormone signal transduction (ko04075)	--	--	Seed dormancy control	Transcription factor TGAL6 OS=Oryza sativa subsp. japonica OX=39947 GN=TGAL6 PE=2 SV=1	K	Transcription	transcription factor TGAL6 isoform X1 [Oryza sativa Japonica Group]
DfaA06G006760	275	263	272	939	819	671	2.58894	2.61445	2.87537	8.83469	8.62547	6.29054	1.33e-22	1.67618	up	--	--	Biological Process: ubiquitin-dependent protein catabolic process (GO:0006511);; Biological Process: protein deubiquitination (GO:0016579);; Molecular Function: thiol-dependent ubiquitinyl hydrolase activity (GO:0036459);; Molecular Function: metal ion binding (GO:0046872);;	K11855|0.0e+00|osa:4347307|K11855 ubiquitin carboxyl-terminal hydrolase 36/42 [EC:3.4.19.12] | (RefSeq) ubiquitin carboxyl-terminal hydrolase 16	--	[O]	Posttranslational modification, protein turnover, chaperones	Ubiquitin carboxyl-terminal hydrolase	Ubiquitin carboxyl-terminal hydrolase 17 OS=Arabidopsis thaliana OX=3702 GN=UBP17 PE=2 SV=1	O	Posttranslational modification, protein turnover, chaperones	hypothetical protein OsI_31685 [Oryza sativa Indica Group]
DfaA12G005640	6	11	3	88	53	79	0.117786	0.225454	0.06607	1.84344	1.24292	1.64937	7.54e-10	3.441	up	--	--	Molecular Function: protein serine/threonine phosphatase activity (GO:0004722);; Molecular Function: metal ion binding (GO:0046872);;	K17506|2.0e-151|ats:109774579|K17506 protein phosphatase 1L [EC:3.1.3.16] | (RefSeq) LOC109774579; probable protein phosphatase 2C 74	--	[T]	Signal transduction mechanisms	Protein phosphatase 2C	Probable protein phosphatase 2C 74 OS=Oryza sativa subsp. japonica OX=39947 GN=Os11g0242200 PE=3 SV=1	T	Signal transduction mechanisms	probable protein phosphatase 2C 74 [Aegilops tauschii subsp. tauschii]
DfaB07G001090	43	49	56	90	84	113	4.13156	5.01471	6.12236	8.70318	9.11334	10.9131	0.00336029	1.03117	up	--	--	--	--	--	--	--	--	--	--	--	uncharacterized protein LOC8074051 isoform X1 [Sorghum bicolor]
DfaA03G018760	129	90	116	361	316	373	13.567	10.0343	13.7728	38.0499	37.3404	39.2124	1.86e-16	1.73636	up	--	--	--	--	--	--	--	--	--	--	--	hypothetical protein E2562_026411 [Oryza meyeriana var. granulata]
DfaA04G014850	1879	1560	1600	459	422	632	163.287	143.071	156.172	39.8213	40.949	54.6486	3.51e-27	-1.6375	down	--	--	--	--	--	--	--	zinc-finger of the FCS-type, C2-C2	FCS-Like Zinc finger 1 OS=Arabidopsis thaliana OX=3702 GN=FLZ1 PE=1 SV=1	S	Function unknown	hypothetical protein E2562_033391 [Oryza meyeriana var. granulata]
DfaB01G030090	28	30	18	236	217	248	2.86719	3.19533	1.97341	24.265	24.9952	25.4801	1.1e-28	3.27704	up	--	--	--	--	--	--	--	--	--	--	--	hypothetical protein E2562_037900 [Oryza meyeriana var. granulata]
DfaC07G000730	166	130	130	50	45	44	1.94933	1.6122	1.71006	0.57813	0.58313	0.506109	7.23e-07	-1.50246	down	[M]	Cell wall/membrane/envelope biogenesis	Molecular Function: protein serine/threonine kinase activity (GO:0004674);; Molecular Function: calcium ion binding (GO:0005509);; Molecular Function: ATP binding (GO:0005524);; Cellular Component: integral component of membrane (GO:0016021);; Molecular Function: polysaccharide binding (GO:0030247);;	K23544|2.5e-64|brp:103842861|K23544 serine incorporator 1/3 | (RefSeq) serine incorporator 3	--	--	--	Protein tyrosine and serine/threonine kinase	Wall-associated receptor kinase 2 OS=Arabidopsis thaliana OX=3702 GN=WAK2 PE=1 SV=1	T	Signal transduction mechanisms	wall-associated receptor kinase 2-like [Setaria viridis]
DfaC11G015000	885	907	829	372	394	211	7.3416	7.94136	7.71958	3.08158	3.64354	1.73677	9.82e-09	-1.31142	down	[T]	Signal transduction mechanisms	Molecular Function: phosphorelay sensor kinase activity (GO:0000155);; Biological Process: nucleoside metabolic process (GO:0009116);; Cellular Component: integral component of membrane (GO:0016021);;	K14489|0.0e+00|bdi:100834755|K14489 arabidopsis histidine kinase 2/3/4 (cytokinin receptor) [EC:2.7.13.3] | (RefSeq) probable histidine kinase 4	Plant hormone signal transduction (ko04075)	[T]	Signal transduction mechanisms	CHASE domain	Probable histidine kinase 4 OS=Oryza sativa subsp. japonica OX=39947 GN=HK4 PE=2 SV=1	T	Signal transduction mechanisms	probable histidine kinase 4 [Brachypodium distachyon]
DfaC11G015020	268	205	231	459	470	736	4.18692	3.39129	4.05201	7.17987	8.2234	11.4772	1.15e-09	1.33138	up	--	--	Biological Process: response to reactive oxygen species (GO:0000302);; Biological Process: response to acid chemical (GO:0001101);; Biological Process: response to stress (GO:0006950);; Biological Process: response to oxidative stress (GO:0006979);; Biological Process: biological_process (GO:0008150);; Biological Process: response to radiation (GO:0009314);; Biological Process: response to UV (GO…	K09060|7.9e-68|oeu:111382929|K09060 plant G-box-binding factor | (RefSeq) bZIP transcription factor 16-like	--	--	--	Protein of unknown function (DUF760)	UV-B-induced protein At3g17800, chloroplastic OS=Arabidopsis thaliana OX=3702 GN=At3g17800 PE=2 SV=1	S	Function unknown	PREDICTED: UV-B-induced protein At3g17800, chloroplastic-like [Oryza brachyantha]
DfaC01G019790	318	325	262	677	755	686	3.8689	4.17364	3.57911	8.22157	10.2618	8.31578	2.76e-16	1.32733	up	--	--	Molecular Function: protein dimerization activity (GO:0046983);;	--	--	--	--	--	Transcription factor bHLH144 OS=Arabidopsis thaliana OX=3702 GN=BHLH144 PE=1 SV=1	K	Transcription	hypothetical protein E2562_031651 [Oryza meyeriana var. granulata]
DfaA01G012210	1509	1265	1301	2727	2537	3502	20.8744	18.4619	20.2163	37.6697	39.1981	48.2228	2.6e-21	1.19853	up	--	--	Biological Process: nematode larval development (GO:0002119);; Biological Process: larval development (GO:0002164);; Cellular Component: cellular_component (GO:0005575);; Cellular Component: intracellular (GO:0005622);; Cellular Component: cell (GO:0005623);; Cellular Component: cytoplasm (GO:0005737);; Cellular Component: Golgi apparatus (GO:0005794);; Cellular Component: Golgi-associated vesicl…	K12393|4.3e-234|obr:102711493|K12393 AP-1 complex subunit mu | (RefSeq) AP-1 complex subunit mu-2	--	[U]	Intracellular trafficking, secretion, and vesicular transport	Adaptor complexes medium subunit family	AP-1 complex subunit mu-2 OS=Arabidopsis thaliana OX=3702 GN=AP1M2 PE=1 SV=1	U	Intracellular trafficking, secretion, and vesicular transport	hypothetical protein E2562_011605 [Oryza meyeriana var. granulata]
DfaC01G013550	1165	971	951	334	259	308	30.6153	26.9314	28.0745	8.75992	7.59233	8.03531	1.34e-34	-1.67818	down	--	--	Molecular Function: peroxidase activity (GO:0004601);; Cellular Component: extracellular region (GO:0005576);; Biological Process: response to oxidative stress (GO:0006979);; Molecular Function: heme binding (GO:0020037);; Biological Process: hydrogen peroxide catabolic process (GO:0042744);; Molecular Function: metal ion binding (GO:0046872);;	K00430|1.0e-142|obr:102702797|K00430 peroxidase [EC:1.11.1.7] | (RefSeq) peroxidase 1-like	Phenylpropanoid biosynthesis (ko00940)	--	--	Peroxidase	Peroxidase 27 OS=Arabidopsis thaliana OX=3702 GN=PER27 PE=1 SV=1	Q	Secondary metabolites biosynthesis, transport and catabolism	PREDICTED: peroxidase 1-like isoform X2 [Oryza brachyantha]
Dendrocalamus_farinosus_newGene_29609	0	0	3	120	69	130	0	0	0.059837	3.18742	2.05082	3.43521	2.87e-15	6.31573	up	--	--	Cellular Component: integral component of membrane (GO:0016021);;	--	--	[E]	Amino acid transport and metabolism	Transmembrane amino acid transporter protein	Amino acid permease 4 OS=Arabidopsis thaliana OX=3702 GN=AAP4 PE=1 SV=1	E	Amino acid transport and metabolism	hypothetical protein SETIT_4G182200v2 [Setaria italica]
DfaB06G015180	84	74	100	28	14	27	4.77789	4.45754	6.41215	1.58193	0.846678	1.51813	3.16e-05	-1.79356	down	--	--	--	--	--	--	--	--	--	S	Function unknown	PREDICTED: uncharacterized protein LOC102702792 [Oryza brachyantha]
DfaB04G011050	656	727	559	3588	3127	3237	6.72535	7.8618	6.43012	36.7446	35.8272	33.048	6.31e-105	2.45093	up	--	--	--	K14328|4.0e-231|osa:4335928|K14328 regulator of nonsense transcripts 3 | (RefSeq) regulator of nonsense transcripts UPF3 isoform X1	RNA transport (ko03013);; mRNA surveillance pathway (ko03015)	[A]	RNA processing and modification	Smg-4/UPF3 family	Regulator of nonsense transcripts UPF3 OS=Arabidopsis thaliana OX=3702 GN=UPF3 PE=1 SV=1	A	RNA processing and modification	hypothetical protein E2562_023203 [Oryza meyeriana var. granulata]
DfaA01G031330	42	35	48	180	149	140	0.806887	0.708867	1.01848	3.44987	3.1859	2.66698	1.52e-10	1.98174	up	--	--	Biological Process: polar nucleus fusion (GO:0010197);; Cellular Component: cell division site (GO:0032153);; Biological Process: regulation of cell cycle (GO:0051726);;	--	--	[S]	Function unknown	D123	--	S	Function unknown	hypothetical protein OsI_01418 [Oryza sativa Indica Group]
DfaC03G005490	416	454	466	2083	1926	2437	13.5157	15.5464	17.012	67.6209	69.9341	78.8646	1.1e-73	2.35683	up	--	--	Cellular Component: plasma membrane (GO:0005886);; Cellular Component: plasmodesma (GO:0009506);; Cellular Component: integral component of membrane (GO:0016021);;	--	--	--	--	Tetraspanin family	Tetraspanin-2 OS=Arabidopsis thaliana OX=3702 GN=TET2 PE=2 SV=1	S	Function unknown	tetraspanin-2 [Brachypodium distachyon]
[truncated: 14,822 more rows]
